# Supplementary material for: Multiomics Analysis Reveals Role of ncRNA in Hypoxia of Mouse Brain Microvascular Endothelial Cells
Source: Int J Mol Sci. 2025 Jun 12;26(12):5629. doi: 10.3390/ijms26125629 (PMC12193265; doi:10.3390/ijms26125629)
Supplement: Supplementary file 1 [file ijms-26-05629-s001.zip]

Archive with 10 entries (10 files):
- Supplementary  Materials and Methods qRT-PCR primers.pdf
- Supplementary TableS1-mRNA Comparison.xlsx
- Supplementary TableS2-miRNA Comparison.xlsx
- Supplementary TableS3-tRNA Comparison.xlsx
- Supplementary TableS4-tsRNA Comparison.xlsx
- Supplementary TableS5-snoRNA Comparison.xlsx
- Supplementary TableS6-circRNA Comparison.xlsx
- Supplementary TableS7-lncRNA Comparison.xlsx
- Supplementary TableS8-TMTprotein Comparison.xls
- Supplementary TableS9-Metabolite Comparison.xls
