# Supplementary material for: Multiomics Analysis Reveals Role of ncRNA in Hypoxia of Mouse Brain Microvascular Endothelial Cells
Source: Int J Mol Sci. 2025 Jun 12;26(12):5629. doi: 10.3390/ijms26125629 (PMC12193265; doi:10.3390/ijms26125629)
Supplement: Supplementary file 1 [file ijms-26-05629-s001.zip › Supplementary TableS3-tRNA Comparison.xlsx]

## Sheet: tRNA(allcomparison)
B_vs_A: P-value(unpaired t-test) <= 1.0 & fold-change >= 0.0
# Column A: Symbol, The symbol for the tRNA isodecoder
# Column B: B(mean), Group mean of the log2 normalized intensitied for the tRNA in B sample group
# Column C: A(mean), Group mean of the log2 normalized intensitied for the tRNA in A sample group
# Column D: Fold Change, Fold change between the comparison groups for the tRNA RNA
# Column E: Regulation, up or down regulation when comparing groups for the B vs A
# Column F: P-value, pvalue by t-test
# Column G: q-value(FDR), The FDR adjusted p-value
# Column H ~ M: Raw intensity of each sample
# Column N ~ S: Normalized intensity
# Column T ~ AO: Annotations of transcript
Symbol	B(mean)	A(mean)	Fold Change	Regulation	P-value(unpaired t-test)	q-value(FDR)	[C1,raw]	[C2,raw]	[C3,raw]	[H1,raw]	[H2,raw]	[H3,raw]	[H1,B][normalized]	[H2,B][normalized]	[H3,B][normalized]	[C1,A][normalized]	[C2,A][normalized]	[C3,A][normalized]	Sequence	Length	Score	Gene name	GenomeLocus	tRNA promoter locus	tRNA promoter Sequence	pre-tRNA locus	pre-tRNA Sequence	tRNA trailer locus	tRNA trailer Sequence	tRNA neighbouring gene	tRNA neighbouring gene locus	ProbeName	Trans_symbol	ProbeType	ProbeBLOCK	ProbeClass	ProbeSeq	ProbeLength	ProbeSeqFull	ProbeLength2
Cys-GCA-17	3.2551	4.0868	0.561868	down	0.00415681	0.0123517	14.8531	15.472	12.6783	6.79253	13.0612	12.8655	3.05231	3.3354	3.3776	4.17078	4.19731	3.89231	TGGGGTATAGCTCAGGGGTAGAGCATTTGACTGCAGATCAAGAGGTCCCTGGTTCAAATCCAGGTGCCCCCTCCA	75	67.8	tRNA-Cys-GCA-17-1	chr6:48311498-48311570:+	chr6:48311398-48311570:+	TCACAGGAGAAGGCAGATGATTTCAGAGTACTGGAATGTACACACGTTGGGGAGTGGCCATACAGCTTCAGAGATGTTTATGAGATATACATGAAGCAGATGGGGTATAGCTCAGGGGTAGAGCATTTGACTGCAGATCAAGAGGTCCCTGGTTCAAATCCAGGTGCCCCCT	chr6:48311398-48311586:+	TCACAGGAGAAGGCAGATGATTTCAGAGTACTGGAATGTACACACGTTGGGGAGTGGCCATACAGCTTCAGAGATGTTTATGAGATATACATGAAGCAGATGGGGTATAGCTCAGGGGTAGAGCATTTGACTGCAGATCAAGAGGTCCCTGGTTCAAATCCAGGTGCCCCCTTTCTAAACATGATTTT	chr6:48311570-48311586:+	TTCTAAACATGATTTT	Gm44696	chr6:48374136-48395408:-	ASMM10SMR20PST100020285TV1	Cys-GCA-17	FALSE	reverse_complement	mature-tRNA	CTGAGCTATACCCCA	15	CTGAGCTATACCCCATATCCTACTATACGTATCACATAGCGTTCCGTATGTGGCCGGGAT	60
Val-CAC-5	5.26211	6.9734	0.305387	down	0.000351284	0.00456669	112.791	130.344	124.551	31.4753	62.2205	45.2126	5.17046	5.53868	5.07718	6.86186	7.01893	7.03941	GTTTTTGTAGTGTAGCGGTTATCACGCTCGCCTCACACGCGAGAGGTCCTCGGTTCAAAACCCAGTGGAAACACCA	76	58.2	tRNA-Val-CAC-5-1	chr13:23412076-23412149:-	chr13:23412076-23412249:-	ATTCTCTCCGTTAGTGCGGCTCTATAACCTCTGCATCACACTTTATACAGTATTTGTCTTGCTTTGTATAATTAGAAGTTAAAATTAGGCCACCTGTCGTGTTTTTGTAGTGTAGCGGTTATCACGCTCGCCTCACACGCGAGAGGTCCTCGGTTCAAAACCCAGTGGAAACA	chr13:23412066-23412249:-	ATTCTCTCCGTTAGTGCGGCTCTATAACCTCTGCATCACACTTTATACAGTATTTGTCTTGCTTTGTATAATTAGAAGTTAAAATTAGGCCACCTGTCGTGTTTTTGTAGTGTAGCGGTTATCACGCTCGCCTCACACGCGAGAGGTCCTCGGTTCAAAACCCAGTGGAAACATTTCTACTTT	chr13:23412066-23412076:-	TTTCTACTTT	Abt1	chr13:23418361-23423866:-	ASMM10SMR20PST100003403TV1	Val-CAC-5	FALSE	reverse_complement	mature-tRNA	AGGACCTCTCGCGTGT	16	AGGACCTCTCGCGTGTTATCCTACTATACGTATCACATAGCGTTCCGTATGTGGCCGGGA	60
Ser-CGA-1	3.3404	5.02221	0.311692	down	0.000122322	0.0028857	27.8684	28.441	27.6421	7.22995	13.3473	14.6389	3.13112	3.37208	3.51801	5.03828	5.03722	4.99112	GCTGTGATGGCCGAGTGGTTAAGGCGTTGGACTCGAAATCCAATGGGGTCTCCCCGCGCAGGTTCGAATCCTGCTCACAGCGCCA	85	95.1	tRNA-Ser-CGA-1-1	chr11:69110918-69111000:+	chr11:69110818-69111000:+	GCTTTTAAAAAAAAAAAAAAAAAAAAAGGAACGGTGAAATCCGCAGGGGTCGAGGGCCTTGATGGCCAGCTATAGCTCCACAGGCCAAGGGCCGCACGCGGCTGTGATGGCCGAGTGGTTAAGGCGTTGGACTCGAAATCCAATGGGGTCTCCCCGCGCAGGTTCGAATCCTGCTCACAGCG	chr11:69110818-69111011:+	GCTTTTAAAAAAAAAAAAAAAAAAAAAGGAACGGTGAAATCCGCAGGGGTCGAGGGCCTTGATGGCCAGCTATAGCTCCACAGGCCAAGGGCCGCACGCGGCTGTGATGGCCGAGTGGTTAAGGCGTTGGACTCGAAATCCAATGGGGTCTCCCCGCGCAGGTTCGAATCCTGCTCACAGCGCTAGTAGTTTT	chr11:69111000-69111011:+	CTAGTAGTTTT	Per1	chr11:69095217-69109960:+	ASMM10SMR20PST100037883TV1	Ser-CGA-1	FALSE	reverse_complement	mature-tRNA	CCACTCGGCCATCAC	15	CCACTCGGCCATCACTATCCTACTATACGTATCACATAGCGTTCCGTATGTGGCCGGGAT	60
His-GTG-1	9.52188	9.8108	0.818516	down	0.0413885	0.0614915	993.576	980.442	904.947	486.974	720.716	811.624	9.49155	9.37479	9.69931	9.84986	9.7728	9.80973	GCCGAGATCGTATAGTGGTTAGTACTCTGCATTGTGGCTGCAGCAACCTCGGTTCGAATCCGAGTCTCGGCACCA	75	60.3	tRNA-His-GTG-1-1	chr3:96463971-96464043:-	chr3:96463971-96464143:-	GCAGCTCCCAGCCGGTCTTTATAATTGTTAGCAACCATGGGGCGCGATAGTTTAGTGGTGAGTATTCTGGTCGCTGACCCTGTCGCTGGGCGTGTGGCTTGCCGAGATCGTATAGTGGTTAGTACTCTGCATTGTGGCTGCAGCAACCTCGGTTCGAATCCGAGTCTCGGCA	chr3:96463943-96464143:-	GCAGCTCCCAGCCGGTCTTTATAATTGTTAGCAACCATGGGGCGCGATAGTTTAGTGGTGAGTATTCTGGTCGCTGACCCTGTCGCTGGGCGTGTGGCTTGCCGAGATCGTATAGTGGTTAGTACTCTGCATTGTGGCTGCAGCAACCTCGGTTCGAATCCGAGTCTCGGCACTATCGTCCTTCTGCCCAGCGATCTTTT	chr3:96463943-96463971:-	CTATCGTCCTTCTGCCCAGCGATCTTTT	BC107364	chr3:96433788-96452306:-	ASMM10SMR20PST100007332TV1	His-GTG-1	FALSE	reverse_complement	mature-tRNA	GCCACAATGCAGAGTAC	17	GCCACAATGCAGAGTACTATCCTACTATACGTATCACATAGCGTTCCGTATGTGGCCGGG	60
Ala-CGC-7	3.01471	3.52765	0.70079	down	0.222518	0.257132	11.3281	9.38537	9.76556	5	12.8232	13.0492	2.33888	3.31012	3.39513	3.73733	3.38056	3.46507	GGGGATGTAGCTCAGAGGTAGAGCACGTGCTTCGCATGTGTGTGGTCCCGGGGTTCGATTCCCGGCATCTCCACCA	76	57.4	tRNA-Ala-CGC-7-1	chrX:136569762-136569835:+	chrX:136569662-136569835:+	ATCATACAGAAAGTTGTGCTCCAGGTCCTTTCGGGCTCTATAGATGTTGCTTCAGTCATTGTATGTTGATATAGGCTGAAATCAGACAGCTGCTAGGGCTGGGGATGTAGCTCAGAGGTAGAGCACGTGCTTCGCATGTGTGTGGTCCCGGGGTTCGATTCCCGGCATCTCCA	chrX:136569662-136569844:+	ATCATACAGAAAGTTGTGCTCCAGGTCCTTTCGGGCTCTATAGATGTTGCTTCAGTCATTGTATGTTGATATAGGCTGAAATCAGACAGCTGCTAGGGCTGGGGATGTAGCTCAGAGGTAGAGCACGTGCTTCGCATGTGTGTGGTCCCGGGGTTCGATTCCCGGCATCTCCAGGGCTTTTT	chrX:136569835-136569844:+	GGGCTTTTT	Tceal3	chrX:136590842-136668378:+	ASMM10SMR20PST100035830TV1	Ala-CGC-7	FALSE	reverse_complement	mature-tRNA	CACGTGCTCTACCTC	15	CACGTGCTCTACCTCTATCCTACTATACGTATCACATAGCGTTCCGTATGTGGCCGGGAT	60
chrM.tRNA6-TrpTCA	2.85235	3.46381	0.654535	down	0.0934144	0.115656	9.47096	10.9435	9.02022	5	10.2302	11.0253	2.33888	3.02773	3.19045	3.40933	3.65449	3.32761	AGAAGTTTAGGATATACTAGTCCGCGAGCCTTCAAAGCCCTAAGAAAACACACAAGTTTAACTTCTGCCA	70	84.4	chrM.tRNA6-TrpTCA	chrM:4949-5016:+	chrM:4849-5016:+	ATAATAACTCACCAAACAAAAACTAAACCCAACCTAATATTTTCCACCCTAGCTATCATAAGCACAATAACCCTACCCCTAGCCCCCCAACTAATTACCTAGAAGTTTAGGATATACTAGTCCGCGAGCCTTCAAAGCCCTAAGAAAACACACAAGTTTAACTTCTG	chrM:4849-5066:+	ATAATAACTCACCAAACAAAAACTAAACCCAACCTAATATTTTCCACCCTAGCTATCATAAGCACAATAACCCTACCCCTAGCCCCCCAACTAATTACCTAGAAGTTTAGGATATACTAGTCCGCGAGCCTTCAAAGCCCTAAGAAAACACACAAGTTTAACTTCTGATAAGGACTGTAAGACTTCATCCTACATCTATTGAATGCAAATCAATTGC	chrM:5016-5066:+	ATAAGGACTGTAAGACTTCATCCTACATCTATTGAATGCAAATCAATTGC	mt-Co1	chrM:5328-6872:+	ASMM10SMR20PST100043907TV1	chrM.tRNA6-TrpTCA	FALSE	reverse_complement	mature-tRNA	TTCTTAGGGCTTTGAAG	17	TTCTTAGGGCTTTGAAGTATCCTACTATACGTATCACATAGCGTTCCGTATGTGGCCGGG	60
Gly-GCC-4	7.92429	8.34756	0.745729	down	0.0661399	0.0849203	350.035	368.786	328.462	204.907	255.541	241.122	8.26079	7.75248	7.75959	8.34687	8.36925	8.32657	GCATTGGTGGTTCAGTGGTAGAATTCTCGCCTGCCACGCGGGAGGCCCGGGTTCGGTTCCCGGCCAATGCACCA	74	72.7	tRNA-Gly-GCC-4-1	chr8:111062560-111062631:+	chr8:111062460-111062631:+	CATCCAGAGCTCCAGGTGCAGGATTTCAGGAATAACGATGCTTCGTGAGCTAGACCCTCAGAGACTGAACTCAGCCAGGAAAGGCCACTTTTACAGTAAGGCATTGGTGGTTCAGTGGTAGAATTCTCGCCTGCCACGCGGGAGGCCCGGGTTCGGTTCCCGGCCAATGCA	chr8:111062460-111062643:+	CATCCAGAGCTCCAGGTGCAGGATTTCAGGAATAACGATGCTTCGTGAGCTAGACCCTCAGAGACTGAACTCAGCCAGGAAAGGCCACTTTTACAGTAAGGCATTGGTGGTTCAGTGGTAGAATTCTCGCCTGCCACGCGGGAGGCCCGGGTTCGGTTCCCGGCCAATGCATATATCTCTTTT	chr8:111062631-111062643:+	TATATCTCTTTT	Aars	chr8:111033144-111057664:+	ASMM10SMR20PST100043753TV1	Gly-GCC-4	FALSE	reverse_complement	mature-tRNA	GCATTGGCCGGGAAC	15	GCATTGGCCGGGAACTATCCTACTATACGTATCACATAGCGTTCCGTATGTGGCCGGGAT	60
Gly-GCC-6	2.43871	2.37479	1.0453	up	0.543594	0.598499	5	5	5.04822	5	5.68103	6.73521	2.33888	2.37862	2.59862	2.32207	2.32224	2.48005	GCATGGGTGGTTCAGTGGTAGAATTCTCACCTGCCATGAGGGAGGCCCAGGTTCAATTCCAGGCCCATTGCACCA	75	49.7	tRNA-Gly-GCC-6-1	chr7:26460816-26460888:-	chr7:26460816-26460988:-	AAGCCATTTGATCATGGAATACTAATCTACTTTGCATGATCAAAACAACCACCACATTACATTATTCAAATACTTTTTGATTTTAATTTGAAGACAAAGGGCATGGGTGGTTCAGTGGTAGAATTCTCACCTGCCATGAGGGAGGCCCAGGTTCAATTCCAGGCCCATTGCA	chr7:26460777-26460988:-	AAGCCATTTGATCATGGAATACTAATCTACTTTGCATGATCAAAACAACCACCACATTACATTATTCAAATACTTTTTGATTTTAATTTGAAGACAAAGGGCATGGGTGGTTCAGTGGTAGAATTCTCACCTGCCATGAGGGAGGCCCAGGTTCAATTCCAGGCCCATTGCAGAGTACAGTCCCTGCTGGGCAGTGGTGGCACATGCTTTT	chr7:26460777-26460816:-	GAGTACAGTCCCTGCTGGGCAGTGGTGGCACATGCTTTT	Nlrp9c	chr7:26322473-26403700:-	ASMM10SMR20PST100034023TV1	Gly-GCC-6	FALSE	reverse_complement	mature-tRNA	CCTCCCTCATGGCAG	15	CCTCCCTCATGGCAGTATCCTACTATACGTATCACATAGCGTTCCGTATGTGGCCGGGAT	60
Ala-TGC-2	8.34901	9.64388	0.407572	down	0.0229494	0.0384958	849.309	913.115	874.918	306.143	408.103	223.006	8.87186	8.50784	7.66733	9.54679	9.65451	9.73036	GGGGATGTAGCTCAGTGGTAGAGCGCATGCTTTGCATGTATGAGGCCCCGGGTTCGATCCCCGGCATCTCCACCA	75	79.7	tRNA-Ala-TGC-2-1	chr5:125404249-125404321:-	chr5:125404249-125404421:-	ATTTTAATTTAGAAAGAACTAGGGGGGAAAAAAAAAACAAACCACAAACCGTTATTGAAACCATATTAAAAGGTTTTACAGAAGCTCTACGGAGCGGTCGGGGGATGTAGCTCAGTGGTAGAGCGCATGCTTTGCATGTATGAGGCCCCGGGTTCGATCCCCGGCATCTCCA	chr5:125404240-125404421:-	ATTTTAATTTAGAAAGAACTAGGGGGGAAAAAAAAAACAAACCACAAACCGTTATTGAAACCATATTAAAAGGTTTTACAGAAGCTCTACGGAGCGGTCGGGGGATGTAGCTCAGTGGTAGAGCGCATGCTTTGCATGTATGAGGCCCCGGGTTCGATCCCCGGCATCTCCACCATTTTTT	chr5:125404240-125404249:-	CCATTTTTT	Dhx37	chr5:125413858-125434121:-	ASMM10SMR20PST100041617TV1	Ala-TGC-2	FALSE	reverse_complement	mature-tRNA	GAGATGCCGGGGATC	15	GAGATGCCGGGGATCTATCCTACTATACGTATCACATAGCGTTCCGTATGTGGCCGGGAT	60
Glu-CTC-2	3.87358	5.27825	0.377704	down	0.00226849	0.00787435	33.5569	34.7118	32.4069	17.1912	18.9016	15.2696	4.24451	3.81676	3.55946	5.30419	5.31804	5.21251	TCCCTGGTGGTCTAGTGGTTAGGATTTGGCGCTCTCACCGCCGCGGCCTGGGTTCGATTCCCGGTCAGGGAACCA	75	67.9	tRNA-Glu-CTC-2-1	chr17:56092000-56092072:-	chr17:56092000-56092172:-	ACCAACCAAACCCCCCCAAAACCAGCCAAAAAACCAACAAACCCCCCCAACCCCCCCAAAACAAAACAAATCCAACAACAAAAAGAAATAACAACGACGCTCCCTGGTGGTCTAGTGGTTAGGATTTGGCGCTCTCACCGCCGCGGCCTGGGTTCGATTCCCGGTCAGGGAA	chr17:56091950-56092172:-	ACCAACCAAACCCCCCCAAAACCAGCCAAAAAACCAACAAACCCCCCCAACCCCCCCAAAACAAAACAAATCCAACAACAAAAAGAAATAACAACGACGCTCCCTGGTGGTCTAGTGGTTAGGATTTGGCGCTCTCACCGCCGCGGCCTGGGTTCGATTCCCGGTCAGGGAAGCCTCTCTTCTGGGCTAGTGAGATGGCTCAGTGGGTAAGAACACCTGACT	chr17:56091950-56092000:-	GCCTCTCTTCTGGGCTAGTGAGATGGCTCAGTGGGTAAGAACACCTGACT	Plin4	chr17:56100591-56109803:-	ASMM10SMR20PST100045752TV1	Glu-CTC-2	FALSE	reverse_complement	mature-tRNA	AATCGAACCCAGGCCG	16	AATCGAACCCAGGCCGTATCCTACTATACGTATCACATAGCGTTCCGTATGTGGCCGGGA	60
chrM.tRNA18-TyrGTA	2.60957	3.2172	0.656273	down	0.040831	0.0614915	7.86452	10.0528	7.7709	5	7.66749	8.22929	2.33888	2.65871	2.83111	3.0787	3.50588	3.06701	GGTAAAATGGCTGAGTAAGCATTAGACTGTAAATCTAAACACAGAGGTTTAAATCCTCTTTTTACCACCA	70	114.9	chrM.tRNA18-TyrGTA	chrM:5259-5326:-	chrM:5259-5426:-	TAGTGCAGTACCCACTATTCCCGCTCAGGCTCCGAATAGTAGATAGAGGGTTCCGATATCTTTGTGATTGGTTGAGAATAATCAACGATTAATGAACATAGGTAAAATGGCTGAGTAAGCATTAGACTGTAAATCTAAACACAGAGGTTTAAATCCTCTTTTTACCA	chrM:5209-5426:-	TAGTGCAGTACCCACTATTCCCGCTCAGGCTCCGAATAGTAGATAGAGGGTTCCGATATCTTTGTGATTGGTTGAGAATAATCAACGATTAATGAACATAGGTAAAATGGCTGAGTAAGCATTAGACTGTAAATCTAAACACAGAGGTTTAAATCCTCTTTTTACCAGAGGTCTTAAGGTGATATTCATGTCGAATTGCAAATTCGAAGGTGTAGAG	chrM:5209-5259:-	GAGGTCTTAAGGTGATATTCATGTCGAATTGCAAATTCGAAGGTGTAGAG	mt-Nd2	chrM:3914-4951:+	ASMM10SMR20PST100022404TV1	chrM.tRNA18-TyrGTA	FALSE	reverse_complement	mature-tRNA	AACCTCTGTGTTTAGAT	17	AACCTCTGTGTTTAGATTATCCTACTATACGTATCACATAGCGTTCCGTATGTGGCCGGG	60
Gly-TCC-1	5.73042	7.88525	0.224561	down	0.00239205	0.00802494	227.166	261.296	248.298	61.7865	82.0164	46.6471	6.16067	5.90008	5.13053	7.76929	7.91336	7.97309	GCGTTGGTGGTATAGTGGTGAGCATAGCTGCCTTCCAAGCAGTTGACCCGGGTTCGATTCCCGGCCAACGCACCA	75	73.8	tRNA-Gly-TCC-1-1	chr1:171037996-171038068:-	chr1:171037996-171038168:-	TCACGGAATCCATTTTTAAATTTGCGGAAAACAGATACAAACATGCTCAGTAAATTTCTTCCTTCTATTAAAGAGACGAAACGAAAGCGGTCGCCGTGCTGCGTTGGTGGTATAGTGGTGAGCATAGCTGCCTTCCAAGCAGTTGACCCGGGTTCGATTCCCGGCCAACGCA	chr1:171037982-171038168:-	TCACGGAATCCATTTTTAAATTTGCGGAAAACAGATACAAACATGCTCAGTAAATTTCTTCCTTCTATTAAAGAGACGAAACGAAAGCGGTCGCCGTGCTGCGTTGGTGGTATAGTGGTGAGCATAGCTGCCTTCCAAGCAGTTGACCCGGGTTCGATTCCCGGCCAACGCAAAGTTAAAATTTTT	chr1:171037982-171037996:-	AAGTTAAAATTTTT	Fcgr4	chr1:171018920-171029761:+	ASMM10SMR20PST100041694TV1	Gly-TCC-1	FALSE	reverse_complement	mature-tRNA	CGTTGGCCGGGAATC	15	CGTTGGCCGGGAATCTATCCTACTATACGTATCACATAGCGTTCCGTATGTGGCCGGGAT	60
Cys-GCA-10	4.52787	5.19855	0.628213	down	0.0299434	0.0486581	33.1696	32.9284	29.3847	16.0984	35.4515	36.0609	4.14116	4.72272	4.71974	5.28363	5.23567	5.07634	GGGGGTATAGCTCAGGGGTAGAGCATTTGACTGCAGATCAAGAGGTCCCTGGTTCAAATCCAGATGCCCCCTCCA	75	69.8	tRNA-Cys-GCA-10-1	chr6:48340612-48340684:+	chr6:48340512-48340684:+	CACAGGACAAAGCAGATGATTTCAGAGTACTGGAAAGTACACATGTTGAGGAGTGGCCATACAGCTTCAGAGATGTTTATGAGATATACATGAAGCAGATGGGGGTATAGCTCAGGGGTAGAGCATTTGACTGCAGATCAAGAGGTCCCTGGTTCAAATCCAGATGCCCCCT	chr6:48340512-48340734:+	CACAGGACAAAGCAGATGATTTCAGAGTACTGGAAAGTACACATGTTGAGGAGTGGCCATACAGCTTCAGAGATGTTTATGAGATATACATGAAGCAGATGGGGGTATAGCTCAGGGGTAGAGCATTTGACTGCAGATCAAGAGGTCCCTGGTTCAAATCCAGATGCCCCCTTCTTATTGTCTCCTTAATACACAAGAGACCAAATGTGAAGTATTGGCTCA	chr6:48340684-48340734:+	TCTTATTGTCTCCTTAATACACAAGAGACCAAATGTGAAGTATTGGCTCA	Gm44696	chr6:48374136-48395408:-	ASMM10SMR20PST100029931TV1	Cys-GCA-10	FALSE	reverse_complement	mature-tRNA	CCTGAGCTATACCCC	15	CCTGAGCTATACCCCTATCCTACTATACGTATCACATAGCGTTCCGTATGTGGCCGGGAT	60
Pro-TGG-5	4.87943	5.82732	0.518392	down	7.16953e-05	0.00248544	44.7976	51.161	46.496	26.2491	38.0157	40.8902	4.89253	4.82165	4.92412	5.76546	5.91991	5.79658	GGGTCATTGGTCTATGGGCATGATTCTCTCTTTGGGTGAGAGAGGTCCCGGGTTCAAATCCCGGATGAGCCCACCA	76	39.8	tRNA-Pro-TGG-5-1	chr17:23538764-23538837:-	chr17:23538764-23538937:-	ACGGTTCTTGTGCACAGTGATAATGACTAACCTAAGAATTGAGAATAAAAGTAAACAGTGACTTTAGCTCATTCAGAGAGAGGGGAGGGGAAACAATGCTGGGTCATTGGTCTATGGGCATGATTCTCTCTTTGGGTGAGAGAGGTCCCGGGTTCAAATCCCGGATGAGCCCA	chr17:23538748-23538937:-	ACGGTTCTTGTGCACAGTGATAATGACTAACCTAAGAATTGAGAATAAAAGTAAACAGTGACTTTAGCTCATTCAGAGAGAGGGGAGGGGAAACAATGCTGGGTCATTGGTCTATGGGCATGATTCTCTCTTTGGGTGAGAGAGGTCCCGGGTTCAAATCCCGGATGAGCCCAGTACCAAGGCGTTTTT	chr17:23538748-23538764:-	GTACCAAGGCGTTTTT	Gm26695	chr17:23556769-23558313:+	ASMM10SMR20PST100007410TV1	Pro-TGG-5	FALSE	reverse_complement	mature-tRNA	CCCGGGACCTCTCTCA	16	CCCGGGACCTCTCTCATATCCTACTATACGTATCACATAGCGTTCCGTATGTGGCCGGGA	60
Val-CAC-1	2.38583	2.33896	1.03302	up	0.36976	0.413495	5	5.04086	5	5	5.33985	5.95315	2.33888	2.34533	2.47328	2.32207	2.36989	2.32492	GTTTCCGTAGTGTAGTGGTTATCACGCTCGCCTCACACGCGAGAGGTCCCCGGTTCGAAACCGGGCGGAAACACCA	76	79.1	tRNA-Val-CAC-1-1	chr13:23307628-23307701:+	chr13:23307528-23307701:+	TTTTAATCTTTGGTTTGTTTGCATTGTAGTTCTCACAGATAAGATTTTAGCAAATTTACTCTATCTTGGTTAGTAACGGATAAAACTGAAGGGTCAGAGGGTTTCCGTAGTGTAGTGGTTATCACGCTCGCCTCACACGCGAGAGGTCCCCGGTTCGAAACCGGGCGGAAACA	chr13:23307528-23307712:+	TTTTAATCTTTGGTTTGTTTGCATTGTAGTTCTCACAGATAAGATTTTAGCAAATTTACTCTATCTTGGTTAGTAACGGATAAAACTGAAGGGTCAGAGGGTTTCCGTAGTGTAGTGGTTATCACGCTCGCCTCACACGCGAGAGGTCCCCGGTTCGAAACCGGGCGGAAACAGTACTGTTTTT	chr13:23307701-23307712:+	GTACTGTTTTT	4933404K08Rik	chr13:23278350-23282267:+	ASMM10SMR20PST100036063TV1	Val-CAC-1	FALSE	reverse_complement	mature-tRNA	TGAGGCGAGCGTGATA	16	TGAGGCGAGCGTGATATATCCTACTATACGTATCACATAGCGTTCCGTATGTGGCCGGGA	60
Leu-AAG-3	2.40106	3.72669	0.398977	down	0.000440269	0.00508755	12.6663	11.1657	10.3797	5	6.81735	5	2.33888	2.54237	2.32194	3.92145	3.68396	3.57465	GGTAGTGTGGCCGAGCGGTCTAAGGCGCTGGATTAAGGCTCCAGTCTCTTCGGGGGCGTGGGTTCGAATCCCACCACTGCCACCA	85	74.1	tRNA-Leu-AAG-3-1	chr13:21170205-21170287:+	chr13:21170105-21170287:+	CCACCGCTGCCAACCGGTTTTTTTTTTTTTTTTTTTTCTTTTAATGTTTTATTGCGACTAAGTGGAGGTTTTTTGCCATGGTTCAAAACTCTACATCAACGGTAGTGTGGCCGAGCGGTCTAAGGCGCTGGATTAAGGCTCCAGTCTCTTCGGGGGCGTGGGTTCGAATCCCACCACTGCCA	chr13:21170105-21170300:+	CCACCGCTGCCAACCGGTTTTTTTTTTTTTTTTTTTTCTTTTAATGTTTTATTGCGACTAAGTGGAGGTTTTTTGCCATGGTTCAAAACTCTACATCAACGGTAGTGTGGCCGAGCGGTCTAAGGCGCTGGATTAAGGCTCCAGTCTCTTCGGGGGCGTGGGTTCGAATCCCACCACTGCCAACAGGTTACTTTT	chr13:21170287-21170300:+	ACAGGTTACTTTT	Trim27	chr13:21179445-21194724:+	ASMM10SMR20PST100020308TV1	Leu-AAG-3	FALSE	reverse_complement	mature-tRNA	GTGGTGGGATTCGAA	15	GTGGTGGGATTCGAATATCCTACTATACGTATCACATAGCGTTCCGTATGTGGCCGGGAT	60
Glu-TTC-1	2.4132	2.93396	0.697004	down	0.063011	0.0819144	8.46918	7.87712	5.30204	5	6.13312	5.84982	2.33888	2.4417	2.45902	3.20788	3.05037	2.54363	TCCCACATGGTCTAGCGGTTAGGATTCCTGGTTTTCACCCAGGCGGCCCGGGTTCGACTCCCGGTGTGGGAACCA	75	71.2	tRNA-Glu-TTC-1-1	chr7:58399314-58399386:+	chr7:58399214-58399386:+	AGGCGCAAAGACAGCCTGCCGAAACGCAGGGCGGGGCGCTAGAGACGGAAGCAGCTTTGAATGATTCAACAGACTTAAACTAGAAGTTGTTTTCGTCAGTTCCCACATGGTCTAGCGGTTAGGATTCCTGGTTTTCACCCAGGCGGCCCGGGTTCGACTCCCGGTGTGGGAA	chr7:58399214-58399398:+	AGGCGCAAAGACAGCCTGCCGAAACGCAGGGCGGGGCGCTAGAGACGGAAGCAGCTTTGAATGATTCAACAGACTTAAACTAGAAGTTGTTTTCGTCAGTTCCCACATGGTCTAGCGGTTAGGATTCCTGGTTTTCACCCAGGCGGCCCGGGTTCGACTCCCGGTGTGGGAACAGCAGCTTTTT	chr7:58399386-58399398:+	CAGCAGCTTTTT	Atp10a	chr7:58656166-58829420:+	ASMM10SMR20PST100032004TV1	Glu-TTC-1	FALSE	reverse_complement	mature-tRNA	AACCGCTAGACCATG	15	AACCGCTAGACCATGTATCCTACTATACGTATCACATAGCGTTCCGTATGTGGCCGGGAT	60
His-GTG-2	5.97663	6.83469	0.551697	down	0.0089557	0.019404	119.574	112.076	96.827	44.6653	100.267	94.1231	5.64489	6.2183	6.06671	6.92943	6.84005	6.73458	GCCGTGATCGTATAGTGGTTAGTACTCTGCGTTGTGGCCGCAGCAACCTCGGTTCGAATCCGAGTCACGGCACCA	75	60.1	tRNA-His-GTG-2-1	chr2:122375493-122375565:-	chr2:122375493-122375665:-	CGCCCAGCACACGGGTCATTTAGTGACGCAGGAAGTGGGAAGGCCTATGAGTATTGAAGAGCATATTCAGAAGAGCAATATTACAGGTCCCTGGTAGCTCGCCGTGATCGTATAGTGGTTAGTACTCTGCGTTGTGGCCGCAGCAACCTCGGTTCGAATCCGAGTCACGGCA	chr2:122375453-122375665:-	CGCCCAGCACACGGGTCATTTAGTGACGCAGGAAGTGGGAAGGCCTATGAGTATTGAAGAGCATATTCAGAAGAGCAATATTACAGGTCCCTGGTAGCTCGCCGTGATCGTATAGTGGTTAGTACTCTGCGTTGTGGCCGCAGCAACCTCGGTTCGAATCCGAGTCACGGCATTGTGGCAACAATGGCACGGCAAGGGGATCCAGTCTTTTT	chr2:122375453-122375493:-	TTGTGGCAACAATGGCACGGCAAGGGGATCCAGTCTTTTT	Shf	chr2:122348892-122369162:-	ASMM10SMR20PST100028110TV1	His-GTG-2	FALSE	reverse_complement	mature-tRNA	ACGCAGAGTACTAACCA	17	ACGCAGAGTACTAACCATATCCTACTATACGTATCACATAGCGTTCCGTATGTGGCCGGG	60
chrM.tRNA2-ValTAC	7.81699	7.53993	1.21173	up	0.0480067	0.0674688	192.011	195.627	186.721	143.853	264.319	282.021	7.66171	7.79192	7.99735	7.52838	7.52838	7.56302	CATAGTGTAGCTTAATATTAAAGCATCTGGCCTACACCCAGAAGATTTCATGACCAATGAACACTCTGACCA	72	95.3	chrM.tRNA2-ValTAC	chrM:1024-1093:+	chrM:924-1093:+	AATTAAATTAAACTTAACATAATTAATTTCTAGACATCCGTTTATGAGAGGAGATAAGTCGTAACAAGGTAAGCATACTGGAAAGTGTGCTTGGAATAATCATAGTGTAGCTTAATATTAAAGCATCTGGCCTACACCCAGAAGATTTCATGACCAATGAACACTCTGA	chrM:924-1143:+	AATTAAATTAAACTTAACATAATTAATTTCTAGACATCCGTTTATGAGAGGAGATAAGTCGTAACAAGGTAAGCATACTGGAAAGTGTGCTTGGAATAATCATAGTGTAGCTTAATATTAAAGCATCTGGCCTACACCCAGAAGATTTCATGACCAATGAACACTCTGAACTAATCCTAGCCCTAGCCCTACACAAATATAATTATACTATTATATAAA	chrM:1093-1143:+	ACTAATCCTAGCCCTAGCCCTACACAAATATAATTATACTATTATATAAA	mt-Nd1	chrM:2751-3707:+	ASMM10SMR20PST100028209TV1	chrM.tRNA2-ValTAC	FALSE	reverse_complement	mature-tRNA	AATCTTCTGGGTGTAGG	17	AATCTTCTGGGTGTAGGTATCCTACTATACGTATCACATAGCGTTCCGTATGTGGCCGGG	60
Pro-TGG-4	2.41311	2.43349	0.985977	down	0.87262	0.881092	5.96938	5.04654	5	5	5	6.58603	2.33888	2.32191	2.57855	2.60271	2.37283	2.32492	GGCTCGTTGGTCTAGGGGTATGATTCTCACTTTGGGTGTGAGAGGTCCTGGGTTCAAATCCCAGGTGAGCCCCCA	75	55.7	tRNA-Pro-TGG-4-1	chrX:14702615-14702687:-	chrX:14702615-14702787:-	AATATTCTAGTGTTCAAATTTAGAAAGCACATGGAAGATAGTAGGAGCTGGTATGTTTGAAGAACAATTAACCCAGGCAGTATACAAGAATGCTTCCAGTGGCTCGTTGGTCTAGGGGTATGATTCTCACTTTGGGTGTGAGAGGTCCTGGGTTCAAATCCCAGGTGAGCCC	chrX:14702604-14702787:-	AATATTCTAGTGTTCAAATTTAGAAAGCACATGGAAGATAGTAGGAGCTGGTATGTTTGAAGAACAATTAACCCAGGCAGTATACAAGAATGCTTCCAGTGGCTCGTTGGTCTAGGGGTATGATTCTCACTTTGGGTGTGAGAGGTCCTGGGTTCAAATCCCAGGTGAGCCCAGCTACTTTTT	chrX:14702604-14702615:-	AGCTACTTTTT	Gm14505	chrX:14796735-14839980:+	ASMM10SMR20PST100034086TV1	Pro-TGG-4	FALSE	reverse_complement	mature-tRNA	ACCCCTAGACCAACG	15	ACCCCTAGACCAACGTATCCTACTATACGTATCACATAGCGTTCCGTATGTGGCCGGGAT	60
Ala-GGC-2	2.48529	2.43736	1.03378	up	0.672076	0.70602	5.71821	5.45301	5	5	7.55378	6.00356	2.33888	2.63694	2.48005	2.53152	2.45565	2.32492	GCTGGGTGTGGCTCAGTGGGTAGAGCGCTTGCCTGGCATGCAGGAAGCCCTGGGTTCCATCCCCAGCCCACACCA	75	46.1	tRNA-Ala-GGC-2-1	chr5:142502956-142503028:-	chr5:142502956-142503128:-	ATATCTGTAGGATATATACTAGGAGGGAGTCAGTAAACTGCAGCCTTGGCTCTTCCAGCATGCTAGTACTAAAAAGGAAGCTTAGAAAATCGGGCCCAGGGCTGGGTGTGGCTCAGTGGGTAGAGCGCTTGCCTGGCATGCAGGAAGCCCTGGGTTCCATCCCCAGCCCACA	chr5:142502906-142503128:-	ATATCTGTAGGATATATACTAGGAGGGAGTCAGTAAACTGCAGCCTTGGCTCTTCCAGCATGCTAGTACTAAAAAGGAAGCTTAGAAAATCGGGCCCAGGGCTGGGTGTGGCTCAGTGGGTAGAGCGCTTGCCTGGCATGCAGGAAGCCCTGGGTTCCATCCCCAGCCCACATAAACCAGGTGTGGAGAGACAGGCCTGTAATCCCAACACTCAGACGTGTG	chr5:142502906-142502956:-	TAAACCAGGTGTGGAGAGACAGGCCTGTAATCCCAACACTCAGACGTGTG	Papolb	chr5:142525838-142530076:-	ASMM10SMR20PST100005235TV1	Ala-GGC-2	FALSE	reverse_complement	mature-tRNA	GAACCCAGGGCTTCC	15	GAACCCAGGGCTTCCTATCCTACTATACGTATCACATAGCGTTCCGTATGTGGCCGGGAT	60
Lys-CTT-1	5.00663	6.35673	0.392266	down	0.000653304	0.00566197	72.5507	73.2337	68.9246	25.9102	51.3956	39.4666	4.86775	5.2841	4.86805	6.38689	6.36786	6.31543	GCCCAGCTAGCTCAGTTGGTAGAGCGTGGGACTCTTAATCCTAGGGTCGTGGGTTCGAACCCCACGTTGGGCGCCA	76	86.4	tRNA-Lys-CTT-1-1	chrX:136195731-136195804:-	chrX:136195731-136195904:-	CAGTGAGGAAGTAATACGTTGTTAAACTGTGTGCTTCCTATCCCTGCAGTGTCCTAGACGTAGCATCAAAGGGTGAGTTGAAGGTCCCTTACTACAAGCTGCCCAGCTAGCTCAGTTGGTAGAGCGTGGGACTCTTAATCCTAGGGTCGTGGGTTCGAACCCCACGTTGGGCG	chrX:136195721-136195904:-	CAGTGAGGAAGTAATACGTTGTTAAACTGTGTGCTTCCTATCCCTGCAGTGTCCTAGACGTAGCATCAAAGGGTGAGTTGAAGGTCCCTTACTACAAGCTGCCCAGCTAGCTCAGTTGGTAGAGCGTGGGACTCTTAATCCTAGGGTCGTGGGTTCGAACCCCACGTTGGGCGGTTTAGTTTT	chrX:136195721-136195731:-	GTTTAGTTTT	Tceal5	chrX:136200948-136203876:-	ASMM10SMR20PST100012813TV1	Lys-CTT-1	FALSE	reverse_complement	mature-tRNA	AACCCACGACCCTAGG	16	AACCCACGACCCTAGGTATCCTACTATACGTATCACATAGCGTTCCGTATGTGGCCGGGA	60
Gly-CCC-4	2.48248	2.71364	0.851949	down	0.34134	0.385862	5.14947	7.91528	5.98979	5	6.33955	7.07348	2.33888	2.46518	2.64337	2.39543	3.06862	2.67687	GCATTGGTGGTTCAATGGTAGAATTCTCGCCTCCCACTCGGGTGACCCGGGTTCGATTCCCGGCCAATGCACCA	74	68.3	tRNA-Gly-CCC-4-1	chr4:32230249-32230320:+	chr4:32230149-32230320:+	AAGGGACAGTCTGGGCAGTTGGTGAAAGTTAATAGGGTGTCTGAATTGGGTGGTGGTGGTGAAGCAATGCCAATGGCTTGATTTATCAGGTGGTGATGGTGCATTGGTGGTTCAATGGTAGAATTCTCGCCTCCCACTCGGGTGACCCGGGTTCGATTCCCGGCCAATGCA	chr4:32230149-32230332:+	AAGGGACAGTCTGGGCAGTTGGTGAAAGTTAATAGGGTGTCTGAATTGGGTGGTGGTGGTGAAGCAATGCCAATGGCTTGATTTATCAGGTGGTGATGGTGCATTGGTGGTTCAATGGTAGAATTCTCGCCTCCCACTCGGGTGACCCGGGTTCGATTCCCGGCCAATGCAATATGGTCTTTT	chr4:32230320-32230332:+	ATATGGTCTTTT	Bach2	chr4:32238804-32586108:+	ASMM10SMR20PST100001707TV1	Gly-CCC-4	FALSE	reverse_complement	mature-tRNA	CGAGTGGGAGGCGAGA	16	CGAGTGGGAGGCGAGATATCCTACTATACGTATCACATAGCGTTCCGTATGTGGCCGGGA	60
Trp-CCA-5	2.33266	2.75638	0.745498	down	0.0164827	0.0303349	7.39194	6.37738	5.67208	5	5.26615	5	2.33888	2.33716	2.32194	2.96585	2.685	2.61831	GACCTCGTGGCGCAATGGTAGCGCGTCTGACTCCAGATCAGAAGGTTGCGTGTTCAAGTCACGTCGGGGTCACCA	75	75.1	tRNA-Trp-CCA-5-1	chr11:61407915-61407987:-	chr11:61407915-61408087:-	TCTGCTCAGACGAGCGACAGCGCTCTGTTCCGAACCTCAGAGCCCAGGAGCGAGCCGGTGAAGCGAGGCCTTTAGCGACACAGAGTCGCAAGCTTGCTGTGACCTCGTGGCGCAATGGTAGCGCGTCTGACTCCAGATCAGAAGGTTGCGTGTTCAAGTCACGTCGGGGTCA	chr11:61407903-61408087:-	TCTGCTCAGACGAGCGACAGCGCTCTGTTCCGAACCTCAGAGCCCAGGAGCGAGCCGGTGAAGCGAGGCCTTTAGCGACACAGAGTCGCAAGCTTGCTGTGACCTCGTGGCGCAATGGTAGCGCGTCTGACTCCAGATCAGAAGGTTGCGTGTTCAAGTCACGTCGGGGTCAAGTTAGGTTTTT	chr11:61407903-61407915:-	AGTTAGGTTTTT	Slc47a1	chr11:61343401-61378345:-	ASMM10SMR20PST100020426TV1	Trp-CCA-5	FALSE	reverse_complement	mature-tRNA	CTTGAACACGCAACC	15	CTTGAACACGCAACCTATCCTACTATACGTATCACATAGCGTTCCGTATGTGGCCGGGAT	60
Ala-CGC-3	3.89086	5.79792	0.266636	down	0.000722506	0.00578004	44.5342	50.3793	44.7379	14.3424	24.5139	14.5872	3.98683	4.17267	3.51309	5.75754	5.90396	5.73227	GGGGATGTAGCTCAGAGGTAGAGCACATGCTTCGCATGTGTGTGGTCCCGGGTTCGACTCCCGGCATCTCCACCA	75	64.5	tRNA-Ala-CGC-3-1	chrX:136379365-136379437:-	chrX:136379365-136379537:-	ATCATACAGAAAGTTGTGCTCCAGGTCCTTTCGGGCTCTATAGATGTTGCTTCAGTCATTGTATGTTGATATAGGCTGAAATCAGACAGCTGTTAGGGCTGGGGATGTAGCTCAGAGGTAGAGCACATGCTTCGCATGTGTGTGGTCCCGGGTTCGACTCCCGGCATCTCCA	chrX:136379357-136379537:-	ATCATACAGAAAGTTGTGCTCCAGGTCCTTTCGGGCTCTATAGATGTTGCTTCAGTCATTGTATGTTGATATAGGCTGAAATCAGACAGCTGTTAGGGCTGGGGATGTAGCTCAGAGGTAGAGCACATGCTTCGCATGTGTGTGGTCCCGGGTTCGACTCCCGGCATCTCCAGAGCTTTT	chrX:136379357-136379365:-	GAGCTTTT	Kir3dl2	chrX:136448107-136544056:-	ASMM10SMR20PST100016463TV1	Ala-CGC-3	FALSE	reverse_complement	mature-tRNA	GAGATGCCGGGAGTC	15	GAGATGCCGGGAGTCTATCCTACTATACGTATCACATAGCGTTCCGTATGTGGCCGGGAT	60
Thr-TGT-2	2.32758	3.17175	0.55703	down	0.0286613	0.0473139	10.6207	6.62757	8.18742	5	5	5	2.33888	2.32191	2.32194	3.61792	2.74495	3.15238	GGCCCTATAGCTCAGGGGTTAGAGCACTGGTCTTGTAAACCAGGGGTCGCGAGTTCAAATCTCGCTGGGGCCTCCA	76	78	tRNA-Thr-TGT-2-1	chr14:51088649-51088722:+	chr14:51088549-51088722:+	AATGGACTAAAATATAATTTTAGTTTGCTTGTTTTCTAACGCCCCCAAAAAACCAGCAACCGAATCCTTTTCTAAGAAAGAGAGAAACTGTGATCTGTGTGGCCCTATAGCTCAGGGGTTAGAGCACTGGTCTTGTAAACCAGGGGTCGCGAGTTCAAATCTCGCTGGGGCCT	chr14:51088549-51088740:+	AATGGACTAAAATATAATTTTAGTTTGCTTGTTTTCTAACGCCCCCAAAAAACCAGCAACCGAATCCTTTTCTAAGAAAGAGAGAAACTGTGATCTGTGTGGCCCTATAGCTCAGGGGTTAGAGCACTGGTCTTGTAAACCAGGGGTCGCGAGTTCAAATCTCGCTGGGGCCTGAGTCTACCTAGACTTTT	chr14:51088722-51088740:+	GAGTCTACCTAGACTTTT	Rnase4	chr14:51091077-51106151:+	ASMM10SMR20PST100039869TV1	Thr-TGT-2	FALSE	reverse_complement	mature-tRNA	AACCCCTGAGCTATA	15	AACCCCTGAGCTATATATCCTACTATACGTATCACATAGCGTTCCGTATGTGGCCGGGAT	60
Sup-TCA-1	4.8093	6.27648	0.361691	down	0.00126286	0.00712296	68.4244	69.6803	63.1406	23.0797	47.1323	32.8894	4.68412	5.15938	4.58442	6.31802	6.30804	6.20338	ACCCAGCTAGCTCAGTGGGTAGAGCATGAGACTCAATCTCAGGGTTGTGGGTTCGAGCCCCACATTGGGCGCCA	74	58.6	tRNA-Sup-TCA-1-1	chr5:5627680-5627751:+	chr5:5627580-5627751:+	TCACTAGAGACAGCTATATCTGGGTCCTTCCAGCAAAATCTTGCTAGTGTATGCAATGGTGTCAGCGTTTGGAGGCTGATTATGGGATGGATCCCTGGATACCCAGCTAGCTCAGTGGGTAGAGCATGAGACTCAATCTCAGGGTTGTGGGTTCGAGCCCCACATTGGGCG	chr5:5627580-5627763:+	TCACTAGAGACAGCTATATCTGGGTCCTTCCAGCAAAATCTTGCTAGTGTATGCAATGGTGTCAGCGTTTGGAGGCTGATTATGGGATGGATCCCTGGATACCCAGCTAGCTCAGTGGGTAGAGCATGAGACTCAATCTCAGGGTTGTGGGTTCGAGCCCCACATTGGGCGAGATGTTATTTT	chr5:5627751-5627763:+	AGATGTTATTTT	Steap2	chr5:5664829-5694578:-	ASMM10SMR20PST100032095TV1	Sup-TCA-1	FALSE	reverse_complement	mature-tRNA	GAACCCACAACCCTG	15	GAACCCACAACCCTGTATCCTACTATACGTATCACATAGCGTTCCGTATGTGGCCGGGAT	60
Leu-TAA-4	2.34407	2.54608	0.869344	down	0.280663	0.320758	5	5.45929	6.77259	5	5	5.33903	2.33888	2.32191	2.37144	2.32207	2.45672	2.85944	GATGGGATGGCTGAGAGGTTAAGGCTTTGGACTTAAGATCCAATGGGCAGATGCCTGCGTGGGTTTGAACCCCACTCCCAATACCA	86	55.3	tRNA-Leu-TAA-4-1	chrX:161135133-161135216:+	chrX:161135033-161135216:+	GTGTCTTATCTCTTGTGTATTCTAAGTTTCTGGGCTAATATCCACTTATCAGTGAGTACATATCATGTGAGTTCTTTTGTGATTGGGTTACCTCATTCAGGATGGGATGGCTGAGAGGTTAAGGCTTTGGACTTAAGATCCAATGGGCAGATGCCTGCGTGGGTTTGAACCCCACTCCCAATA	chrX:161135033-161135256:+	GTGTCTTATCTCTTGTGTATTCTAAGTTTCTGGGCTAATATCCACTTATCAGTGAGTACATATCATGTGAGTTCTTTTGTGATTGGGTTACCTCATTCAGGATGGGATGGCTGAGAGGTTAAGGCTTTGGACTTAAGATCCAATGGGCAGATGCCTGCGTGGGTTTGAACCCCACTCCCAATATTAGTGACTGTACTGCTTGTCTGGTTGTTGTGGTGCTTTT	chrX:161135216-161135256:+	TTAGTGACTGTACTGCTTGTCTGGTTGTTGTGGTGCTTTT	Cdkl5	chrX:160771923-160994704:-	ASMM10SMR20PST100028135TV1	Leu-TAA-4	FALSE	reverse_complement	mature-tRNA	TGGGAGTGGGGTTCAA	16	TGGGAGTGGGGTTCAATATCCTACTATACGTATCACATAGCGTTCCGTATGTGGCCGGGA	60
Ile-TAT-3	2.74748	3.22373	0.718841	down	0.163235	0.192914	10.433	8.0684	7.35791	5	9.00619	9.5887	2.33888	2.87397	3.02958	3.58726	3.1008	2.98314	GGTTCCATAGGGTAGTGGTTATCACATCTGCTTTATATGCAGAAGGTCCTGAGTTTGAGCCCCAGTGGAACTACCA	76	54.5	tRNA-Ile-TAT-3-1	chr1:153458663-153458736:+	chr1:153458563-153458736:+	TTTCTTAGAACTTTCCCAACACAGAGCAACTTTGAGAAATGCATTCGCTGTTATTACTAGCAAAGCAGATGAAACGACAATTCAAGAAGTCCCTATGCCTGGTTCCATAGGGTAGTGGTTATCACATCTGCTTTATATGCAGAAGGTCCTGAGTTTGAGCCCCAGTGGAACTA	chr1:153458563-153458783:+	TTTCTTAGAACTTTCCCAACACAGAGCAACTTTGAGAAATGCATTCGCTGTTATTACTAGCAAAGCAGATGAAACGACAATTCAAGAAGTCCCTATGCCTGGTTCCATAGGGTAGTGGTTATCACATCTGCTTTATATGCAGAAGGTCCTGAGTTTGAGCCCCAGTGGAACTATGTGGTGTGCTTATTAATTAGGCCAGTTGGCAGTGGCGCACACCTTT	chr1:153458736-153458783:+	TGTGGTGTGCTTATTAATTAGGCCAGTTGGCAGTGGCGCACACCTTT	Shcbp1l	chr1:153425162-153452574:+	ASMM10SMR20PST100022283TV1	Ile-TAT-3	FALSE	reverse_complement	mature-tRNA	AGGACCTTCTGCATAT	16	AGGACCTTCTGCATATTATCCTACTATACGTATCACATAGCGTTCCGTATGTGGCCGGGA	60
chrM.tRNA19-CysGCA	3.36431	4.00718	0.640437	down	0.0585654	0.0778193	14.9144	13.4502	12.4611	6.28408	17.9648	12.8403	2.96585	3.75295	3.37412	4.17668	3.98238	3.86248	GGTCTTAAGGTGATATTCATGTCGAATTGCAAATTCGAAGGTGTAGAGAAATCTCTACTAAGACTTCCA	69	78.7	chrM.tRNA19-CysGCA	chrM:5191-5257:-	chrM:5191-5357:-	GGTTGAGAATAATCAACGATTAATGAACATAGGTAAAATGGCTGAGTAAGCATTAGACTGTAAATCTAAACACAGAGGTTTAAATCCTCTTTTTACCAGAGGTCTTAAGGTGATATTCATGTCGAATTGCAAATTCGAAGGTGTAGAGAAATCTCTACTAAGACTT	chrM:5177-5357:-	GGTTGAGAATAATCAACGATTAATGAACATAGGTAAAATGGCTGAGTAAGCATTAGACTGTAAATCTAAACACAGAGGTTTAAATCCTCTTTTTACCAGAGGTCTTAAGGTGATATTCATGTCGAATTGCAAATTCGAAGGTGTAGAGAAATCTCTACTAAGACTTCTACCGCCATTTTT	chrM:5177-5191:-	CTACCGCCATTTTT	mt-Nd2	chrM:3914-4951:+	ASMM10SMR20PST100036093TV1	chrM.tRNA19-CysGCA	FALSE	reverse_complement	mature-tRNA	TCTCTACACCTTCGAAT	17	TCTCTACACCTTCGAATTATCCTACTATACGTATCACATAGCGTTCCGTATGTGGCCGGG	60
Pro-GGG-1	2.80354	2.82936	0.982262	down	0.921379	0.921379	8.87927	6.0575	5.57204	6.12353	7.6384	8.21904	2.93142	2.65174	2.82746	3.29282	2.5882	2.60707	GGCTTGTTGGTCTGGGGGTATGGTTCTCGCTTGGGGTGTGAGGGGGTCCTGGGTTCAAGTCCCGGATAACCCCCCA	76	32.8	tRNA-Pro-GGG-1-1	chr17:23537674-23537747:-	chr17:23537674-23537847:-	TAGGATTATCTAAAACATAACTTTCTTATCACTGAGCGCTTCGAGGTCCGCCGTTGTTTCAACTGCCACCACAGAGTACAAGCACCCTAGTGGTTGGTGTGGCTTGTTGGTCTGGGGGTATGGTTCTCGCTTGGGGTGTGAGGGGGTCCTGGGTTCAAGTCCCGGATAACCCC	chr17:23537652-23537847:-	TAGGATTATCTAAAACATAACTTTCTTATCACTGAGCGCTTCGAGGTCCGCCGTTGTTTCAACTGCCACCACAGAGTACAAGCACCCTAGTGGTTGGTGTGGCTTGTTGGTCTGGGGGTATGGTTCTCGCTTGGGGTGTGAGGGGGTCCTGGGTTCAAGTCCCGGATAACCCCGCTTTTATGTTGTGTTCTTTTT	chr17:23537652-23537674:-	GCTTTTATGTTGTGTTCTTTTT	Gm26695	chr17:23556769-23558313:+	ASMM10SMR20PST100010913TV1	Pro-GGG-1	FALSE	reverse_complement	mature-tRNA	CGAGAACCATACCCC	15	CGAGAACCATACCCCTATCCTACTATACGTATCACATAGCGTTCCGTATGTGGCCGGGAT	60
Lys-CTT-6	2.66652	3.79386	0.457758	down	0.00666765	0.0164995	11.5994	12.9194	11.1678	5	10.3977	6.85137	2.33888	3.05037	2.6103	3.78164	3.91743	3.68251	GTCCTGCTGGCTCAGTCGGTACAGCATGGGACTCTTAATCCCAGGGTCGTGGGTTCGAGCTCCACGTTGGGTACCA	76	61	tRNA-Lys-CTT-6-1	chr9:14958432-14958505:-	chr9:14958432-14958605:-	TGTGTGTTCCGTCTGCACTGACAGTGCTATGGCATCTGAGGATCATTCTTTTCTTTGACAATAGGACACTATGCATGTGTCTTTATCCTCTGAGTGGCAGGTCCTGCTGGCTCAGTCGGTACAGCATGGGACTCTTAATCCCAGGGTCGTGGGTTCGAGCTCCACGTTGGGTA	chr9:14958382-14958605:-	TGTGTGTTCCGTCTGCACTGACAGTGCTATGGCATCTGAGGATCATTCTTTTCTTTGACAATAGGACACTATGCATGTGTCTTTATCCTCTGAGTGGCAGGTCCTGCTGGCTCAGTCGGTACAGCATGGGACTCTTAATCCCAGGGTCGTGGGTTCGAGCTCCACGTTGGGTACCACCTGTTGTGGGAAATATTAAAAAAGTCGACCCACCATCTCTCCTGCC	chr9:14958382-14958432:-	CCACCTGTTGTGGGAAATATTAAAAAAGTCGACCCACCATCTCTCCTGCC	Panx1	chr9:15002128-15045478:-	ASMM10SMR20PST100010903TV1	Lys-CTT-6	FALSE	reverse_complement	mature-tRNA	GAGCTCGAACCCACG	15	GAGCTCGAACCCACGTATCCTACTATACGTATCACATAGCGTTCCGTATGTGGCCGGGAT	60
Leu-CAG-4	2.36336	2.92763	0.676297	down	0.0827249	0.103655	6.12812	9.57393	6.23355	5	5.89213	5.14638	2.33888	2.40637	2.34481	2.64754	3.41403	2.72131	GTCAGGATGGCCGAGCAGTCTAAGGCACTGCGTTCAGGTCGCAGTCTCCCCTGGAGGCGTGGATTCGAATCCCACTCCTGACACCA	86	60.3	tRNA-Leu-CAG-4-1	chr3:24163024-24163107:-	chr3:24163024-24163207:-	AAGGTCAGAAGGTATGGGTGAATGTCTATAGAATAAGTGAATGTACTCAAATATATTGTCTTAAATTCTCAAAGATTTAATTTAAAATAATGTTTAGTAGGTCAGGATGGCCGAGCAGTCTAAGGCACTGCGTTCAGGTCGCAGTCTCCCCTGGAGGCGTGGATTCGAATCCCACTCCTGACA	chr3:24163011-24163207:-	AAGGTCAGAAGGTATGGGTGAATGTCTATAGAATAAGTGAATGTACTCAAATATATTGTCTTAAATTCTCAAAGATTTAATTTAAAATAATGTTTAGTAGGTCAGGATGGCCGAGCAGTCTAAGGCACTGCGTTCAGGTCGCAGTCTCCCCTGGAGGCGTGGATTCGAATCCCACTCCTGACAACTGCTATCTTTT	chr3:24163011-24163024:-	ACTGCTATCTTTT	4930412E21Rik	chr3:23461050-23521398:+	ASMM10SMR20PST100034029TV1	Leu-CAG-4	FALSE	reverse_complement	mature-tRNA	ATCCACGCCTCCAGG	15	ATCCACGCCTCCAGGTATCCTACTATACGTATCACATAGCGTTCCGTATGTGGCCGGGAT	60
Asp-GTC-4	3.52865	4.67539	0.451647	down	0.000138736	0.0028857	20.504	23.0883	21.2701	11.1141	15.0148	13.3061	3.65053	3.5214	3.41403	4.62241	4.75801	4.64574	TCCTCGTTAGTATAGTGGTGAGTATCCCCGCCTGTCACACAGGAGACCGGGGTTCGATTCCCCGATGGGGAGCCA	75	51.4	tRNA-Asp-GTC-4-1	chr5:100992873-100992945:-	chr5:100992873-100993045:-	ACTCTACCTGCTCTGGCCCTTTTCTCCTCTCCTGGCTTCTAGAGGAGGTCTTCTAAACTAAACACGCAAATCTAAAGACTTGAATTTAAGATAAACATAGTCCTCGTTAGTATAGTGGTGAGTATCCCCGCCTGTCACACAGGAGACCGGGGTTCGATTCCCCGATGGGGAG	chr5:100992859-100993045:-	ACTCTACCTGCTCTGGCCCTTTTCTCCTCTCCTGGCTTCTAGAGGAGGTCTTCTAAACTAAACACGCAAATCTAAAGACTTGAATTTAAGATAAACATAGTCCTCGTTAGTATAGTGGTGAGTATCCCCGCCTGTCACACAGGAGACCGGGGTTCGATTCCCCGATGGGGAGAGTGTTCTCTATTT	chr5:100992859-100992873:-	AGTGTTCTCTATTT	Gm36793	chr5:100910001-100913707:-	ASMM10SMR20PST100039762TV1	Asp-GTC-4	FALSE	reverse_complement	mature-tRNA	CGGTCTCCTGTGTGAC	16	CGGTCTCCTGTGTGACTATCCTACTATACGTATCACATAGCGTTCCGTATGTGGCCGGGA	60
Phe-GAA-3	3.40563	5.96743	0.169364	down	0.000495492	0.00515312	51.3316	54.7885	50.8665	6.51859	19.4584	12.5842	3.00848	3.85798	3.35043	5.9606	6.01282	5.92887	GCCGAAATAGCTCAGTTGGGAGAGCGTTAGACTGAAGATCTAAAGGTCCCTGGTTCAATCCCGGGTTTCGGCACCA	76	87.9	tRNA-Phe-GAA-3-1	chr13:21882884-21882957:-	chr13:21882884-21883057:-	TGTCCGTCCGTCCATCTGTCTGTCTCTTCTTTTTGTCCCAGATCCTCCTCCTGGGGACTGTCTAGAACACTGAGACAGCTAATCAAACTGTTGTTACCGAGCCGAAATAGCTCAGTTGGGAGAGCGTTAGACTGAAGATCTAAAGGTCCCTGGTTCAATCCCGGGTTTCGGCA	chr13:21882872-21883057:-	TGTCCGTCCGTCCATCTGTCTGTCTCTTCTTTTTGTCCCAGATCCTCCTCCTGGGGACTGTCTAGAACACTGAGACAGCTAATCAAACTGTTGTTACCGAGCCGAAATAGCTCAGTTGGGAGAGCGTTAGACTGAAGATCTAAAGGTCCCTGGTTCAATCCCGGGTTTCGGCAAAGGTTCATTTT	chr13:21882872-21882884:-	AAGGTTCATTTT	Hist1h2br	chr13:21833743-21837530:+	ASMM10SMR20PST100043800TV1	Phe-GAA-3	FALSE	reverse_complement	mature-tRNA	TGAACCAGGGACCTTTA	17	TGAACCAGGGACCTTTATATCCTACTATACGTATCACATAGCGTTCCGTATGTGGCCGGG	60
Ser-CGA-2	2.32758	2.77589	0.732899	down	0.0184241	0.0323941	5.77119	6.97794	7.12306	5	5	5	2.33888	2.32191	2.32194	2.55072	2.8363	2.94064	GTCACGGTGGCCGAGTGGTTAAGGCGTTGGACTCGAAATCCAATGGGGTTTCCCCGCACAGGTTCGAATCCTGTTCGTGACGCCA	85	89.6	tRNA-Ser-CGA-2-1	chr10:128458463-128458545:-	chr10:128458463-128458645:-	TGGGTACGAGCCTCGGGCCGCGACCCTGCACCGGTCCGCTCGCACCCAGTCACCCGTGCGGACCCTTTCTGTAAGCGCGCGGCCAACCATAGTTTTGGGAGTCACGGTGGCCGAGTGGTTAAGGCGTTGGACTCGAAATCCAATGGGGTTTCCCCGCACAGGTTCGAATCCTGTTCGTGACG	chr10:128458454-128458645:-	TGGGTACGAGCCTCGGGCCGCGACCCTGCACCGGTCCGCTCGCACCCAGTCACCCGTGCGGACCCTTTCTGTAAGCGCGCGGCCAACCATAGTTTTGGGAGTCACGGTGGCCGAGTGGTTAAGGCGTTGGACTCGAAATCCAATGGGGTTTCCCCGCACAGGTTCGAATCCTGTTCGTGACGGCAGTTTTT	chr10:128458454-128458463:-	GCAGTTTTT	Smarcc2	chr10:128459248-128490482:+	ASMM10SMR20PST100022340TV1	Ser-CGA-2	FALSE	reverse_complement	mature-tRNA	TTCGAACCTGTGCGG	15	TTCGAACCTGTGCGGTATCCTACTATACGTATCACATAGCGTTCCGTATGTGGCCGGGAT	60
chrM.tRNA5-MetCAT	12.7998	11.8611	1.91675	up	0.00227145	0.00787435	4580.18	5004.77	4782.08	4026.03	6657.55	6651.05	12.6004	12.7497	13.0493	11.8099	11.8593	11.9142	AGTAAGGTCAGCTAATTAAGCTATCGGGCCCATACCCCGAAAACGTTGGTTTAAATCCTTCCCGTACTACCA	72	119.7	chrM.tRNA5-MetCAT	chrM:3844-3913:+	chrM:3744-3913:+	ATTATAGAGGTTCAAGCCCTCTTATTTCTAGGACAATAGGAATTGAACCTACACTTAAGAATTCAAAATTCTCCGTGCTACCTAAACACCTTATCCTAATAGTAAGGTCAGCTAATTAAGCTATCGGGCCCATACCCCGAAAACGTTGGTTTAAATCCTTCCCGTACTA	chrM:3744-3963:+	ATTATAGAGGTTCAAGCCCTCTTATTTCTAGGACAATAGGAATTGAACCTACACTTAAGAATTCAAAATTCTCCGTGCTACCTAAACACCTTATCCTAATAGTAAGGTCAGCTAATTAAGCTATCGGGCCCATACCCCGAAAACGTTGGTTTAAATCCTTCCCGTACTAATAAATCCTATCACCCTTGCCATCATCTACTTCACAATCTTCTTAGGTCC	chrM:3913-3963:+	ATAAATCCTATCACCCTTGCCATCATCTACTTCACAATCTTCTTAGGTCC	mt-Nd1	chrM:2751-3707:+	ASMM10SMR20PST100037976TV1	chrM.tRNA5-MetCAT	FALSE	reverse_complement	mature-tRNA	GTTTTCGGGGTATGGGC	17	GTTTTCGGGGTATGGGCTATCCTACTATACGTATCACATAGCGTTCCGTATGTGGCCGGG	60
Leu-CAG-2	9.50288	8.4026	2.14396	up	0.0105981	0.022494	370.597	368.456	351.917	491.562	618.945	1028.84	9.50485	9.08228	9.92149	8.41068	8.36594	8.43117	GTCAGGATGGCCGAGCGGTCTAAGGCGCTGCGTTCAGGTCGCAGTCTCCCCTGGAGGCGTGGGTTCGAATCCCACTTCTGACACCA	86	77.3	tRNA-Leu-CAG-2-1	chr1:171038613-171038696:+	chr1:171038513-171038696:+	CGTGTTTCTTTTTATCTGGAGAAATCACAGATGGCGGCGTCATCGCCATTTAAGGGTATTAAAGCCCTTATAAAAATGTATGAAAGCCACACTACCATGTGTCAGGATGGCCGAGCGGTCTAAGGCGCTGCGTTCAGGTCGCAGTCTCCCCTGGAGGCGTGGGTTCGAATCCCACTTCTGACA	chr1:171038513-171038706:+	CGTGTTTCTTTTTATCTGGAGAAATCACAGATGGCGGCGTCATCGCCATTTAAGGGTATTAAAGCCCTTATAAAAATGTATGAAAGCCACACTACCATGTGTCAGGATGGCCGAGCGGTCTAAGGCGCTGCGTTCAGGTCGCAGTCTCCCCTGGAGGCGTGGGTTCGAATCCCACTTCTGACAAATACTTTTT	chr1:171038696-171038706:+	AATACTTTTT	Fcgr4	chr1:171018920-171029761:+	ASMM10SMR20PST100041709TV1	Leu-CAG-2	FALSE	reverse_complement	mature-tRNA	GCTCGGCCATCCTGA	15	GCTCGGCCATCCTGATATCCTACTATACGTATCACATAGCGTTCCGTATGTGGCCGGGAT	60
Arg-TCT-3	5.15773	6.54879	0.381284	down	0.00164376	0.00712296	81.1968	93.0425	81.4482	25.7909	59.6797	46.607	4.86081	5.48408	5.1283	6.50471	6.62029	6.52137	GGCTCTGTGGCGCAATGGATAGCGCATTGGACTTCTAATTCAAAGGTTGTGGGTTCGAGTCCCACCAGAGTCGCCA	76	70.3	tRNA-Arg-TCT-3-1	chr19:12011587-12011673:-	chr19:12011587-12011773:-	CCGGCTGCACACTCCACGGTTAATGGAGGAAGAGAGAGCTCGTCCCCCCGAGTCGACGCTCCTGCTCTGATGTAGACAGTACGGAGACAGAAACACACCTGGCTCTGTGGCGCAATGGATAGCGCATTGGACTTCTAGACAAATGGAGGCATTCAAAGGTTGTGGGTTCGAGTCCCACCAGAGTCG	chr19:12011577-12011773:-	CCGGCTGCACACTCCACGGTTAATGGAGGAAGAGAGAGCTCGTCCCCCCGAGTCGACGCTCCTGCTCTGATGTAGACAGTACGGAGACAGAAACACACCTGGCTCTGTGGCGCAATGGATAGCGCATTGGACTTCTAGACAAATGGAGGCATTCAAAGGTTGTGGGTTCGAGTCCCACCAGAGTCGCTTTTATTTT	chr19:12011577-12011587:-	CTTTTATTTT	Osbp	chr19:11965844-11994105:+	ASMM10SMR20PST100005260TV1	Arg-TCT-3	FALSE	reverse_complement	mature-tRNA	GACTCGAACCCACAACC	17	GACTCGAACCCACAACCTATCCTACTATACGTATCACATAGCGTTCCGTATGTGGCCGGG	60
Arg-ACG-3	6.18455	8.11953	0.261525	down	0.00266366	0.0086569	293.915	314.767	276.035	60.9915	130.409	73.1231	6.13644	6.70957	5.70762	8.09374	8.16748	8.09736	GGGCCAGTGGCGCAATGGATAACGCGTCTGACTACGGATCAGAAGATTCTAGGTTCGACTCCTGGCTGGCTCGCCA	76	64.2	tRNA-Arg-ACG-3-1	chr9:123529424-123529497:-	chr9:123529424-123529597:-	CGACATTCAACAAACCGACCAGACTGAGGTTAGAAGCAGGAAGCATAGTGAAGCTGTGTAATTGGAGATCACTTATCGTGGAGGAGGCCTCCTCAGCACCGGGCCAGTGGCGCAATGGATAACGCGTCTGACTACGGATCAGAAGATTCTAGGTTCGACTCCTGGCTGGCTCG	chr9:123529407-123529597:-	CGACATTCAACAAACCGACCAGACTGAGGTTAGAAGCAGGAAGCATAGTGAAGCTGTGTAATTGGAGATCACTTATCGTGGAGGAGGCCTCCTCAGCACCGGGCCAGTGGCGCAATGGATAACGCGTCTGACTACGGATCAGAAGATTCTAGGTTCGACTCCTGGCTGGCTCGACGTGTGCGATCTTTTT	chr9:123529407-123529424:-	ACGTGTGCGATCTTTTT	Sacm1l	chr9:123529759-123592600:+	ASMM10SMR20PST100028033TV1	Arg-ACG-3	FALSE	reverse_complement	mature-tRNA	TCGAACCTAGAATCTTC	17	TCGAACCTAGAATCTTCTATCCTACTATACGTATCACATAGCGTTCCGTATGTGGCCGGG	60
Lys-CTT-16	4.77162	6.51432	0.29881	down	0.00147153	0.00712296	85.2555	87.9018	75.0882	18.57	45.7099	38.8834	4.3632	5.1098	4.84185	6.56065	6.56764	6.41468	GCACTGACTCCAGCCCAGTCAGTAGAGCATGAGACTCTTAATCTCAGGGTCGTGGGTTCGAGCCCCACGTTGGGTGCCA	79	51	tRNA-Lys-CTT-16-1	chr13:72868435-72868511:+	chr13:72868335-72868511:+	CCCATTACAGATAGTTTTGAGTCACCATGTGGTTGCTGGGAATTGAACTCAGGACCTCTGGAAGAGCAATCAGTGCTCTTAACTGCAGATCACTGACTCAGCACTGACTCCAGCCCAGTCAGTAGAGCATGAGACTCTTAATCTCAGGGTCGTGGGTTCGAGCCCCACGTTGGGTG	chr13:72868335-72868529:+	CCCATTACAGATAGTTTTGAGTCACCATGTGGTTGCTGGGAATTGAACTCAGGACCTCTGGAAGAGCAATCAGTGCTCTTAACTGCAGATCACTGACTCAGCACTGACTCCAGCCCAGTCAGTAGAGCATGAGACTCTTAATCTCAGGGTCGTGGGTTCGAGCCCCACGTTGGGTGCAAGTAGTGTATCACTTT	chr13:72868511-72868529:+	CAAGTAGTGTATCACTTT	D730050B12Rik	chr13:72809601-72816763:-	ASMM10SMR20PST100020349TV1	Lys-CTT-16	FALSE	reverse_complement	mature-tRNA	GTCTCATGCTCTACT	15	GTCTCATGCTCTACTTATCCTACTATACGTATCACATAGCGTTCCGTATGTGGCCGGGAT	60
iMet-CAT-2	2.64811	4.27731	0.323267	down	0.00103479	0.00712296	15.0927	19.154	14.9333	5	8.43368	8.16129	2.33888	2.78538	2.82006	4.19383	4.49822	4.13989	AGCAGAGTGGCGCAGCGGAAGCATGCTGGGCCCATAACCCAGAGGTCGATGGATCGAAACCATCCTCTGCTACCA	75	53.1	tRNA-iMet-CAT-2-1	chr15:69396622-69396694:-	chr15:69396622-69396794:-	CATTTCACTTGTCTGTTTTGAAACTATGCATCCTTGACTCAAACTTGTGAAAAAGTATGTCACTTTAATAGGATCAGTTAATAAAACACATGAAGGCATCAGCAGAGTGGCGCAGCGGAAGCATGCTGGGCCCATAACCCAGAGGTCGATGGATCGAAACCATCCTCTGCTA	chr15:69396612-69396794:-	CATTTCACTTGTCTGTTTTGAAACTATGCATCCTTGACTCAAACTTGTGAAAAAGTATGTCACTTTAATAGGATCAGTTAATAAAACACATGAAGGCATCAGCAGAGTGGCGCAGCGGAAGCATGCTGGGCCCATAACCCAGAGGTCGATGGATCGAAACCATCCTCTGCTAACTTGTCTTT	chr15:69396612-69396622:-	ACTTGTCTTT	Khdrbs3	chr15:68928420-69093512:+	ASMM10SMR20PST100020462TV1	iMet-CAT-2	FALSE	reverse_complement	mature-tRNA	TTATGGGCCCAGCAT	15	TTATGGGCCCAGCATTATCCTACTATACGTATCACATAGCGTTCCGTATGTGGCCGGGAT	60
chrM.tRNA16-GluTTC	7.28905	7.34425	0.962465	down	0.546706	0.598499	171.401	172.102	152.059	103.688	188.255	189.861	7.13622	7.33099	7.39995	7.3681	7.37702	7.28762	GTTTCTGTAGTTGAATTACAACGATGATTTTTCATGTCATTGGTCGCAGTTGAATGCTGTGTAGAAATACCA	72	103.2	chrM.tRNA16-GluTTC	chrM:14070-14139:-	chrM:14070-14239:-	TTTCATCATGATGAAATGTTGGATGGGGCAGGTAGGTCAATGAATGAGTGGTTAATAATTTTAAATAATGGGTGTGTTTTTCGTATGTTTGTCATTAGGTGTTTCTGTAGTTGAATTACAACGATGATTTTTCATGTCATTGGTCGCAGTTGAATGCTGTGTAGAAATA	chrM:14052-14239:-	TTTCATCATGATGAAATGTTGGATGGGGCAGGTAGGTCAATGAATGAGTGGTTAATAATTTTAAATAATGGGTGTGTTTTTCGTATGTTTGTCATTAGGTGTTTCTGTAGTTGAATTACAACGATGATTTTTCATGTCATTGGTCGCAGTTGAATGCTGTGTAGAAATAATGAATAATTATATTTTT	chrM:14052-14070:-	ATGAATAATTATATTTTT	mt-Nd5	chrM:11742-13565:+	ASMM10SMR20PST100007486TV1	chrM.tRNA16-GluTTC	FALSE	reverse_complement	mature-tRNA	CTGCGACCAATGACATG	17	CTGCGACCAATGACATGTATCCTACTATACGTATCACATAGCGTTCCGTATGTGGCCGGG	60
chrM.tRNA9-GlyTCC	5.22108	5.28607	0.955952	down	0.60705	0.644216	31.6709	34.9556	34.4312	29.062	47.9824	58.1118	5.05101	5.18179	5.43043	5.21782	5.33281	5.30757	ACTCCCTTAGTATAATTAATATAACTGACTTCCAATTAGTAGATTCTGAATAAACCCAGAAGAGAGTACCA	71	79.8	chrM.tRNA9-GlyTCC	chrM:9390-9458:+	chrM:9290-9458:+	TCAAAACATCACTTCGGATTTGAAGCCGCAGCATGATACTGACATTTTGTAGACGTAGTCTGACTTTTCCTATACGTCTCCATTTATTGATGAGGATCTTACTCCCTTAGTATAATTAATATAACTGACTTCCAATTAGTAGATTCTGAATAAACCCAGAAGAGAGTA	chrM:9290-9493:+	TCAAAACATCACTTCGGATTTGAAGCCGCAGCATGATACTGACATTTTGTAGACGTAGTCTGACTTTTCCTATACGTCTCCATTTATTGATGAGGATCTTACTCCCTTAGTATAATTAATATAACTGACTTCCAATTAGTAGATTCTGAATAAACCCAGAAGAGAGTAATTAACCTGTACACTGTTATCTTCATTAATATTTT	chrM:9458-9493:+	ATTAACCTGTACACTGTTATCTTCATTAATATTTT	mt-Nd4l	chrM:9877-10173:+	ASMM10SMR20PST100010975TV1	chrM.tRNA9-GlyTCC	FALSE	reverse_complement	mature-tRNA	TACTAATTGGAAGTCAG	17	TACTAATTGGAAGTCAGTATCCTACTATACGTATCACATAGCGTTCCGTATGTGGCCGGG	60
Asp-GTC-3	5.05309	5.35991	0.808425	down	0.0559755	0.0756033	36.5324	34.7715	34.5077	25.6083	45.4411	49.3021	4.84919	5.10148	5.20861	5.44641	5.32262	5.31068	TCCTCGTTAGTATAGTGGTGAGTATCCCTGCCTGTCACGCAGGACACCAGGGTTCGATTTCCTGACGGGGAGCCA	75	52.2	tRNA-Asp-GTC-3-1	chr2:114103366-114103438:+	chr2:114103266-114103438:+	ATATGAATGACTTAAAACGGCTGAGTAACAGCTGACTGAAAAAGTAAGCACACACACTGGACGTTGGCATTAGTGAAGTATCTAGAAACCAGAGTGCATTTCCTCGTTAGTATAGTGGTGAGTATCCCTGCCTGTCACGCAGGACACCAGGGTTCGATTTCCTGACGGGGAG	chr2:114103266-114103454:+	ATATGAATGACTTAAAACGGCTGAGTAACAGCTGACTGAAAAAGTAAGCACACACACTGGACGTTGGCATTAGTGAAGTATCTAGAAACCAGAGTGCATTTCCTCGTTAGTATAGTGGTGAGTATCCCTGCCTGTCACGCAGGACACCAGGGTTCGATTTCCTGACGGGGAGGCACGATAGTCATTTT	chr2:114103438-114103454:+	GCACGATAGTCATTTT	Actc1	chr2:114047282-114053548:-	ASMM10SMR20PST100022247TV1	Asp-GTC-3	FALSE	reverse_complement	mature-tRNA	TGGTGTCCTGCGTGAC	16	TGGTGTCCTGCGTGACTATCCTACTATACGTATCACATAGCGTTCCGTATGTGGCCGGGA	60
Gln-TTG-1	5.44206	5.35489	1.06229	up	0.599402	0.642658	35.6459	38.6948	31.589	32.3696	60.6973	67.5951	5.21144	5.50523	5.60952	5.39988	5.49407	5.17072	GGTCCCATGGTGTAATGGTTAGCACTCTGGACTTTGAATCCAGCGATCCGAGTTCAAATCTCGGTGGGACCTCCA	75	72.6	tRNA-Gln-TTG-1-1	chr11:95859171-95859243:-	chr11:95859171-95859343:-	CCACCGGCCACGGGCCCAAGCCAAGTGTAGCGAAGCTTAGAAAAGGTTGCCCAACGTCATGTGGCTTGAGAAGGCTGCCGGGCGCCTTAAGCCGCCAGCAGGTCCCATGGTGTAATGGTTAGCACTCTGGACTTTGAATCCAGCGATCCGAGTTCAAATCTCGGTGGGACCT	chr11:95859157-95859343:-	CCACCGGCCACGGGCCCAAGCCAAGTGTAGCGAAGCTTAGAAAAGGTTGCCCAACGTCATGTGGCTTGAGAAGGCTGCCGGGCGCCTTAAGCCGCCAGCAGGTCCCATGGTGTAATGGTTAGCACTCTGGACTTTGAATCCAGCGATCCGAGTTCAAATCTCGGTGGGACCTCACTGAACCTTTTT	chr11:95859157-95859171:-	CACTGAACCTTTTT	B4galnt2	chr11:95865943-95914891:-	ASMM10SMR20PST100005279TV1	Gln-TTG-1	FALSE	reverse_complement	mature-tRNA	AAAGTCCAGAGTGCT	15	AAAGTCCAGAGTGCTTATCCTACTATACGTATCACATAGCGTTCCGTATGTGGCCGGGAT	60
Gly-GCC-1	4.78362	5.10938	0.797878	down	0.0493665	0.0684548	32.2138	30.2786	27.2349	21.964	39.2008	39.4726	4.61158	4.87073	4.86856	5.24109	5.11914	4.96791	GCATGGGTGGTTCAGTGGTAGAATTCTCGCCTGCCACGCGGGAGGCCCGGGTTCGATTCCCGGCCCATGCACCA	74	80.9	tRNA-Gly-GCC-1-1	chr1:171066630-171066701:+	chr1:171066530-171066701:+	GCCCAGGCTCTGTCGGGGGGGAAACATGTTCTAATAATGGGTCTTGGGCCCTGGCAGGAAGCACAGGCTGAGAGTTCATCAGGTGATGGCAGGAGACAGGGCATGGGTGGTTCAGTGGTAGAATTCTCGCCTGCCACGCGGGAGGCCCGGGTTCGATTCCCGGCCCATGCA	chr1:171066530-171066717:+	GCCCAGGCTCTGTCGGGGGGGAAACATGTTCTAATAATGGGTCTTGGGCCCTGGCAGGAAGCACAGGCTGAGAGTTCATCAGGTGATGGCAGGAGACAGGGCATGGGTGGTTCAGTGGTAGAATTCTCGCCTGCCACGCGGGAGGCCCGGGTTCGATTCCCGGCCCATGCAGAGTCCAGTCCCTTTT	chr1:171066701-171066717:+	GAGTCCAGTCCCTTTT	Fcgr3	chr1:171051174-171064935:-	ASMM10SMR20PST100024183TV1	Gly-GCC-1	FALSE	reverse_complement	mature-tRNA	CCACTGAACCACCCA	15	CCACTGAACCACCCATATCCTACTATACGTATCACATAGCGTTCCGTATGTGGCCGGGAT	60
Gln-CTG-3	3.44778	3.91028	0.725727	down	0.0464354	0.0661545	12.0537	15.4753	11.2078	8.70931	15.3544	13.8236	3.33889	3.5493	3.45514	3.84426	4.1976	3.68898	GGTTCCATGGTGTAATGGTTAGCACTCTGGACTCTGAATCCAGCGATCCGAGTTCAAATCTCGGTGGGACCTCCA	75	71.1	tRNA-Gln-CTG-3-1	chr3:96341155-96341227:-	chr3:96341155-96341327:-	TTACAGATCATATAAAAACGCACAAAACTAATAACTAAGAAAAATGGATGATAAAGTTTCTTATACAACTAAGGACTAATGTAGAGCAATTTTATGTGTAGGTTCCATGGTGTAATGGTTAGCACTCTGGACTCTGAATCCAGCGATCCGAGTTCAAATCTCGGTGGGACCT	chr3:96341147-96341327:-	TTACAGATCATATAAAAACGCACAAAACTAATAACTAAGAAAAATGGATGATAAAGTTTCTTATACAACTAAGGACTAATGTAGAGCAATTTTATGTGTAGGTTCCATGGTGTAATGGTTAGCACTCTGGACTCTGAATCCAGCGATCCGAGTTCAAATCTCGGTGGGACCTCTCTATTT	chr3:96341147-96341155:-	CTCTATTT	Platr30	chr3:96345287-96358480:+	ASMM10SMR20PST100035894TV1	Gln-CTG-3	FALSE	reverse_complement	mature-tRNA	TCAGAGTCCAGAGTG	15	TCAGAGTCCAGAGTGTATCCTACTATACGTATCACATAGCGTTCCGTATGTGGCCGGGAT	60
Asn-GTT-2	3.90569	5.73089	0.282202	down	0.00164374	0.00712296	45.4348	46.9878	41.2526	12.5452	27.6846	15.3038	3.80564	4.34898	3.56247	5.78931	5.80326	5.60011	GTCTCTGTGGCGCAATTGGTTAGCGCGTTCGGCTGTTAACCGAAAGGTTGGTGGTTCAAGCCCACCCAGGGACGCCA	77	80.8	tRNA-Asn-GTT-2-1	chr3:96322073-96322147:+	chr3:96321973-96322147:+	TTTTCAAGGCACTGGAACTGACCCAGGAGTTTTGCAACGGCCGGTACTGGCTAGTGGAACAACTCACTCTCCATGAGCATACAGTTAGCAGAATGCTCGTGTCTCTGTGGCGCAATTGGTTAGCGCGTTCGGCTGTTAACCGAAAGGTTGGTGGTTCAAGCCCACCCAGGGACG	chr3:96321973-96322160:+	TTTTCAAGGCACTGGAACTGACCCAGGAGTTTTGCAACGGCCGGTACTGGCTAGTGGAACAACTCACTCTCCATGAGCATACAGTTAGCAGAATGCTCGTGTCTCTGTGGCGCAATTGGTTAGCGCGTTCGGCTGTTAACCGAAAGGTTGGTGGTTCAAGCCCACCCAGGGACGTCGTGTGACTTTT	chr3:96322147-96322160:+	TCGTGTGACTTTT	Platr30	chr3:96345287-96358480:+	ASMM10SMR20PST100018343TV1	Asn-GTT-2	FALSE	reverse_complement	mature-tRNA	CTTGAACCACCAACC	15	CTTGAACCACCAACCTATCCTACTATACGTATCACATAGCGTTCCGTATGTGGCCGGGAT	60
Cys-ACA-1	3.06655	3.64288	0.670667	down	0.00713921	0.0164995	10.5607	10.9968	11.0298	5.72498	11.4648	10.9291	2.84199	3.17848	3.17917	3.60684	3.6615	3.66029	GGAGGCATAGCTCAGAGGTAGAGCATTTGACTACAGATCAGCAGGACCCTGATTCAAATCAGGTGCCCTGCCCTCCA	77	31.7	tRNA-Cys-ACA-1-1	chr6:48214590-48214664:-	chr6:48214590-48214764:-	CAGTGCCTAAAGCATTCTGAGATCTTGAAGTAAAAGTGTACAACTTGTTCTGGTGTGGTGTCATGGATGAAAGGTGCTAATGAGTGGCTATACCTAAGTGGGAGGCATAGCTCAGAGGTAGAGCATTTGACTACAGATCAGCAGGACCCTGATTCAAATCAGGTGCCCTGCCCT	chr6:48214561-48214764:-	CAGTGCCTAAAGCATTCTGAGATCTTGAAGTAAAAGTGTACAACTTGTTCTGGTGTGGTGTCATGGATGAAAGGTGCTAATGAGTGGCTATACCTAAGTGGGAGGCATAGCTCAGAGGTAGAGCATTTGACTACAGATCAGCAGGACCCTGATTCAAATCAGGTGCCCTGCCCTTTTCCCTCAATGGTCACAGTGCTGTTTTT	chr6:48214561-48214590:-	TTTCCCTCAATGGTCACAGTGCTGTTTTT	Gm16630	chr6:48130906-48159280:-	ASMM10SMR20PST100031975TV1	Cys-ACA-1	FALSE	reverse_complement	mature-tRNA	AGGGTCCTGCTGATCT	16	AGGGTCCTGCTGATCTTATCCTACTATACGTATCACATAGCGTTCCGTATGTGGCCGGGA	60
Met-CAT-5	4.61584	7.3349	0.151873	down	0.00224037	0.00787435	160.558	173.296	154.856	16.6382	55.6133	26.205	4.19452	5.39448	4.25851	7.30777	7.38916	7.30777	GCCTCCTTAGCGCAGTAGGCAGCCCGTCAGTCTCATAATCTGAAGGTCCTGAGTTCAAACCTCAGAGGGGGCACCA	76	67.8	tRNA-Met-CAT-5-1	chr15:88641531-88641604:+	chr15:88641431-88641604:+	ATGGATAGACAAAATTAAAATGAATGCTGTAAGGATGCCTATGTTACCAAAAGCAATCTGCAGATTCAATGCAATCCCCATTACAATTCCAATGACGGGTGCCTCCTTAGCGCAGTAGGCAGCCCGTCAGTCTCATAATCTGAAGGTCCTGAGTTCAAACCTCAGAGGGGGCA	chr15:88641431-88641618:+	ATGGATAGACAAAATTAAAATGAATGCTGTAAGGATGCCTATGTTACCAAAAGCAATCTGCAGATTCAATGCAATCCCCATTACAATTCCAATGACGGGTGCCTCCTTAGCGCAGTAGGCAGCCCGTCAGTCTCATAATCTGAAGGTCCTGAGTTCAAACCTCAGAGGGGGCAGCCCCAGTGTATTT	chr15:88641604-88641618:+	GCCCCAGTGTATTT	Zdhhc25	chr15:88600302-88601669:+	ASMM10SMR20PST100001805TV1	Met-CAT-5	FALSE	reverse_complement	mature-tRNA	TGAACTCAGGACCTTC	16	TGAACTCAGGACCTTCTATCCTACTATACGTATCACATAGCGTTCCGTATGTGGCCGGGA	60
Arg-TCT-1	3.27976	3.59642	0.802925	down	0.0325156	0.0520249	9.93455	10.668	11.0704	7.1584	12.6677	13.4252	3.12169	3.29737	3.42022	3.50696	3.61594	3.66636	GGCTCCGTGGCGCAATGGATAGCGCATTGGACTTCTAATTCAAAGGTTCCGGGTTCGAGTCCCGGCGGAGTCGCCA	76	71.1	tRNA-Arg-TCT-1-1	chr3:122292947-122293032:-	chr3:122292947-122293132:-	GGTGGGCTCCGGCGACGGAGGCGGCCGCGATGGTGTCGGCCCGGGAGCAGGGCCGTTGCCTCTAGCTTAATACGGCAGATGCGCGGAACCTCCAACAGGTGGCTCCGTGGCGCAATGGATAGCGCATTGGACTTCTAGAGGCTGAAGGCATTCAAAGGTTCCGGGTTCGAGTCCCGGCGGAGTCG	chr3:122292937-122293132:-	GGTGGGCTCCGGCGACGGAGGCGGCCGCGATGGTGTCGGCCCGGGAGCAGGGCCGTTGCCTCTAGCTTAATACGGCAGATGCGCGGAACCTCCAACAGGTGGCTCCGTGGCGCAATGGATAGCGCATTGGACTTCTAGAGGCTGAAGGCATTCAAAGGTTCCGGGTTCGAGTCCCGGCGGAGTCGGAACATTTTT	chr3:122292937-122292947:-	GAACATTTTT	Gm40190	chr3:122293439-122303613:+	ASMM10SMR20PST100020256TV1	Arg-TCT-1	FALSE	reverse_complement	mature-tRNA	ATCCATTGCGCCACG	15	ATCCATTGCGCCACGTATCCTACTATACGTATCACATAGCGTTCCGTATGTGGCCGGGAT	60
chrM.tRNA11-HisGTG	10.2421	9.77512	1.38222	up	0.119725	0.143119	974.906	960.244	888.738	640.539	1327.56	1399.85	9.80973	10.3002	10.6164	9.82916	9.72341	9.7728	GTGAATATAGTTTACAAAAAACATTAGACTGTGAATCTGACAACAGGAAATAAACCTCCTTATTCACCCCA	71	92.6	chrM.tRNA11-HisGTG	chrM:11544-11612:+	chrM:11444-11612:+	CAACCCTCACACACACGAGAACTAACACTAATAGCCCTTCACATAATTCCACTTATTCTTCTAACTACCAGTCCAAAACTAATTACAGGCCTGACAATATGTGAATATAGTTTACAAAAAACATTAGACTGTGAATCTGACAACAGGAAATAAACCTCCTTATTCACC	chrM:11444-11653:+	CAACCCTCACACACACGAGAACTAACACTAATAGCCCTTCACATAATTCCACTTATTCTTCTAACTACCAGTCCAAAACTAATTACAGGCCTGACAATATGTGAATATAGTTTACAAAAAACATTAGACTGTGAATCTGACAACAGGAAATAAACCTCCTTATTCACCAAGAAAGATTGCAAGAACTGCTAATTCATGCTTCCATGTTT	chrM:11612-11653:+	AAGAAAGATTGCAAGAACTGCTAATTCATGCTTCCATGTTT	mt-Nd5	chrM:11742-13565:+	ASMM10SMR20PST100010964TV1	chrM.tRNA11-HisGTG	FALSE	reverse_complement	mature-tRNA	TGTCAGATTCACAGTC	16	TGTCAGATTCACAGTCTATCCTACTATACGTATCACATAGCGTTCCGTATGTGGCCGGGA	60
Ser-GCT-5	3.60345	4.51529	0.531507	down	0.0122024	0.0248832	19.5875	19.7876	18.3916	7.77046	19.9919	17.1956	3.20641	3.89643	3.70751	4.56593	4.54501	4.43493	GATGAGGTGGCCGAGTGGTTAAGGCGATGGACTGCTAATCCATTGTGCTCTGCACGCATGGGTTCGAATCCCATCCTCATCGCCA	85	88	tRNA-Ser-GCT-5-1	chr13:21492844-21492926:-	chr13:21492844-21493026:-	TTGGAAATTCAGCTAGAGGGAAGCTATTAAAATATTAATGCTAAAGGTCTCTGGGAATCCTTCATAGGAGGAGAAATTACAAAGAACAATTTCTTCACAGGATGAGGTGGCCGAGTGGTTAAGGCGATGGACTGCTAATCCATTGTGCTCTGCACGCATGGGTTCGAATCCCATCCTCATCG	chr13:21492827-21493026:-	TTGGAAATTCAGCTAGAGGGAAGCTATTAAAATATTAATGCTAAAGGTCTCTGGGAATCCTTCATAGGAGGAGAAATTACAAAGAACAATTTCTTCACAGGATGAGGTGGCCGAGTGGTTAAGGCGATGGACTGCTAATCCATTGTGCTCTGCACGCATGGGTTCGAATCCCATCCTCATCGACTGACAAACATGTTTT	chr13:21492827-21492844:-	ACTGACAAACATGTTTT	AK157302	chr13:21495223-21497146:+	ASMM10SMR20PST100020395TV1	Ser-GCT-5	FALSE	reverse_complement	mature-tRNA	CACTCGGCCACCTCA	15	CACTCGGCCACCTCATATCCTACTATACGTATCACATAGCGTTCCGTATGTGGCCGGGAT	60
Lys-CTT-15	6.26993	7.27363	0.49872	down	0.00437909	0.0125305	156.782	163.632	148.385	64.7302	121.561	89.3317	6.24672	6.5797	5.98337	7.27553	7.29161	7.25374	GAATTAGCTCAGTCGGTAGGCATGAGACTCTTAATCTCAGGGTCGTGGGTTCGAGCCCCACGTTAGGCACCA	72	48.3	tRNA-Lys-CTT-15-1	chr2:18087360-18087429:+	chr2:18087260-18087429:+	GGACCTACTGCTCCATTCACCGTGGCTACATTAGATGGCCTGTCTCCCGAGGCTGTTCCACCCGCAGATTGGAAACAATTAGCTTATGCATGTTTGGGGGGAATTAGCTCAGTCGGTAGGCATGAGACTCTTAATCTCAGGGTCGTGGGTTCGAGCCCCACGTTAGGCA	chr2:18087260-18087479:+	GGACCTACTGCTCCATTCACCGTGGCTACATTAGATGGCCTGTCTCCCGAGGCTGTTCCACCCGCAGATTGGAAACAATTAGCTTATGCATGTTTGGGGGGAATTAGCTCAGTCGGTAGGCATGAGACTCTTAATCTCAGGGTCGTGGGTTCGAGCCCCACGTTAGGCACTACCTGACCAAGCCCGCTCAGTCAGTCAAGGGGTCCTCCAGCACAGGAG	chr2:18087429-18087479:+	CTACCTGACCAAGCCCGCTCAGTCAGTCAAGGGGTCCTCCAGCACAGGAG	Skida1	chr2:18040676-18049051:-	ASMM10SMR20PST100003286TV1	Lys-CTT-15	FALSE	reverse_complement	mature-tRNA	CCTAACGTGGGGCTCG	16	CCTAACGTGGGGCTCGTATCCTACTATACGTATCACATAGCGTTCCGTATGTGGCCGGGA	60
Ala-AGC-3	2.33521	2.93788	0.658534	down	0.0215053	0.0366648	6.6103	8.8512	6.41496	5	5.33935	5	2.33888	2.34481	2.32194	2.77797	3.26653	2.76915	GGGGATGTAGCTCAGTGGTAGAGCGCATGCTTAGCATGCATGAGGTCCTGGGTTCGATCCCCAGCATCTCCACCA	75	83.6	tRNA-Ala-AGC-3-1	chr13:21259767-21259839:+	chr13:21259667-21259839:+	TTTTTTTTTTTAAATTAAAAAAAAATTTTTTTTGACGAATAAAAGTACCAAGTCTAGGAATTTTATAAAGATGAGTAGGAAACACTAGATTTCAAGTGGTGGGGATGTAGCTCAGTGGTAGAGCGCATGCTTAGCATGCATGAGGTCCTGGGTTCGATCCCCAGCATCTCCA	chr13:21259667-21259846:+	TTTTTTTTTTTAAATTAAAAAAAAATTTTTTTTGACGAATAAAAGTACCAAGTCTAGGAATTTTATAAAGATGAGTAGGAAACACTAGATTTCAAGTGGTGGGGATGTAGCTCAGTGGTAGAGCGCATGCTTAGCATGCATGAGGTCCTGGGTTCGATCCCCAGCATCTCCAGGCTTTT	chr13:21259839-21259846:+	GGCTTTT	Gpx5	chr13:21286429-21292731:-	ASMM10SMR20PST100022185TV1	Ala-AGC-3	FALSE	reverse_complement	mature-tRNA	GGATCGAACCCAGGA	15	GGATCGAACCCAGGATATCCTACTATACGTATCACATAGCGTTCCGTATGTGGCCGGGAT	60
Leu-CAA-3	3.54236	5.47889	0.261245	down	0.00131789	0.00712296	39.4006	40.0305	34.6447	8.23921	21.5367	12.6579	3.2734	3.99508	3.35861	5.56905	5.55103	5.31659	GTCAGGATGGCCGAGTGGTCTAAGGCGCCAGACTCAAGTTCTGGTCTCCGAATGGAGGCGTGGGTTCGAATCCCACTTCTGACACCA	87	75.6	tRNA-Leu-CAA-3-1	chr11:58302473-58302580:-	chr11:58302473-58302680:-	AGCGAAGCAAGAAGCCAGCAATTCCTACGCTCGAGACCAGGGACAGTGCCAGCTGCATCACAGGATCCAGGACAAGTAGAGCTGAGCAGTTTCAGCAAGTGTCAGGATGGCCGAGTGGTCTAAGGCGCCAGACTCAAGGTGACAAGCCTTACCTACGGGTGTTCTGGTCTCCGAATGGAGGCGTGGGTTCGAATCCCACTTCTGACA	chr11:58302461-58302680:-	AGCGAAGCAAGAAGCCAGCAATTCCTACGCTCGAGACCAGGGACAGTGCCAGCTGCATCACAGGATCCAGGACAAGTAGAGCTGAGCAGTTTCAGCAAGTGTCAGGATGGCCGAGTGGTCTAAGGCGCCAGACTCAAGGTGACAAGCCTTACCTACGGGTGTTCTGGTCTCCGAATGGAGGCGTGGGTTCGAATCCCACTTCTGACACAACTCCTTTTT	chr11:58302461-58302473:-	CAACTCCTTTTT	Zfp692	chr11:58307069-58314627:+	ASMM10SMR20PST100005318TV1	Leu-CAA-3	FALSE	reverse_complement	mature-tRNA	CACGCCTCCATTCGG	15	CACGCCTCCATTCGGTATCCTACTATACGTATCACATAGCGTTCCGTATGTGGCCGGGAT	60
Ser-GCT-2	3.67955	4.99081	0.402967	down	0.00700132	0.0164995	27.4956	28.318	26.2449	8.79139	24.6592	14.5737	3.34889	4.18067	3.50908	5.02091	5.03215	4.91937	GACGAGGTGGCCGAGTGGTTAAGGCGATGGACTGCTAATCCATTGTGCTCTGCACGCATGGGTTCGAATCCCATCCTCGTCGCCA	85	89.7	tRNA-Ser-GCT-2-1	chr2:119046749-119046831:-	chr2:119046749-119046931:-	CGCACTGTTGGCTTCCGTACAAAATGGCGACTTCCATGGTATTGCGTCACAGCGCTCTGTGTCTACTCCCTATAGCTACCAGGAAGAAACTAGCTTCTGGGACGAGGTGGCCGAGTGGTTAAGGCGATGGACTGCTAATCCATTGTGCTCTGCACGCATGGGTTCGAATCCCATCCTCGTCG	chr2:119046737-119046931:-	CGCACTGTTGGCTTCCGTACAAAATGGCGACTTCCATGGTATTGCGTCACAGCGCTCTGTGTCTACTCCCTATAGCTACCAGGAAGAAACTAGCTTCTGGGACGAGGTGGCCGAGTGGTTAAGGCGATGGACTGCTAATCCATTGTGCTCTGCACGCATGGGTTCGAATCCCATCCTCGTCGAAAGTGTCTTTT	chr2:119046737-119046749:-	AAAGTGTCTTTT	Knl1	chr2:119047119-119105501:+	ASMM10SMR20PST100001813TV1	Ser-GCT-2	FALSE	reverse_complement	mature-tRNA	ACCCATGCGTGCAGA	15	ACCCATGCGTGCAGATATCCTACTATACGTATCACATAGCGTTCCGTATGTGGCCGGGAT	60
Tyr-GTA-3	3.65859	5.25716	0.330203	down	0.000814026	0.00604705	35.0503	33.9512	30.2785	8.7455	18.6993	19.0699	3.34179	3.80085	3.83312	5.37369	5.28363	5.11418	CCTTCGATAGCTCAGCTGGTAGAGCGGAGGACTGTAGATCCTTAGGTCGCTGGTTCGATTCCGGCTCGAAGGACCA	76	75.5	tRNA-Tyr-GTA-3-1	chr3:19628781-19628870:+	chr3:19628681-19628870:+	GCGCGAGCCCGCGTTCCACGCACGGGGGCGACCTTTTTCCCGGCCGCGCGGAGCAGTGACGTGGCGTTATGGAGCCCTTCCGTCAACCGGCTTGCCGCTCCCTTCGATAGCTCAGCTGGTAGAGCGGAGGACTGTAGGCTTGTGGCTGTGGACATCCTTAGGTCGCTGGTTCGATTCCGGCTCGAAGGA	chr3:19628681-19628886:+	GCGCGAGCCCGCGTTCCACGCACGGGGGCGACCTTTTTCCCGGCCGCGCGGAGCAGTGACGTGGCGTTATGGAGCCCTTCCGTCAACCGGCTTGCCGCTCCCTTCGATAGCTCAGCTGGTAGAGCGGAGGACTGTAGGCTTGTGGCTGTGGACATCCTTAGGTCGCTGGTTCGATTCCGGCTCGAAGGAAAGAGCTTGCTATTTT	chr3:19628870-19628886:+	AAGAGCTTGCTATTTT	1700064H15Rik	chr3:19610368-19628677:-	ASMM10SMR20PST100030077TV1	Tyr-GTA-3	FALSE	reverse_complement	mature-tRNA	CCTCCGCTCTACCAG	15	CCTCCGCTCTACCAGTATCCTACTATACGTATCACATAGCGTTCCGTATGTGGCCGGGAT	60
Val-AAC-1	2.39279	3.36351	0.510253	down	0.00579128	0.0146901	10.5362	9.84524	7.5663	5	5.62728	5.91288	2.33888	2.37432	2.46518	3.60252	3.46937	3.01864	GTTTCCGTAGTGTAGTGGTTATCACGTTCGCCTAACACGCGAAAGGTCCCCGGTTCGAAACCGGGCGGAAACACCA	76	79.4	tRNA-Val-AAC-1-1	chr3:30601269-30601342:+	chr3:30601169-30601342:+	TTCTCTCTCCTCATTGAAAAATGCATAAACCTTAAACAGGTGTGAAACGTATATGACGACATCACATAAGAAGAACATTTCAACACACCAGTGCAACCAAGTTTCCGTAGTGTAGTGGTTATCACGTTCGCCTAACACGCGAAAGGTCCCCGGTTCGAAACCGGGCGGAAACA	chr3:30601169-30601350:+	TTCTCTCTCCTCATTGAAAAATGCATAAACCTTAAACAGGTGTGAAACGTATATGACGACATCACATAAGAAGAACATTTCAACACACCAGTGCAACCAAGTTTCCGTAGTGTAGTGGTTATCACGTTCGCCTAACACGCGAAAGGTCCCCGGTTCGAAACCGGGCGGAAACATATCTTTT	chr3:30601342-30601350:+	TATCTTTT	Mynn	chr3:30602065-30619873:+	ASMM10SMR20PST100026285TV1	Val-AAC-1	FALSE	reverse_complement	mature-tRNA	GTTAGGCGAACGTGAT	16	GTTAGGCGAACGTGATTATCCTACTATACGTATCACATAGCGTTCCGTATGTGGCCGGGA	60
Lys-CTT-7	5.82387	5.87895	0.962542	down	0.824322	0.840485	51.8316	51.3685	44.9241	36.9326	91.9472	90.8777	5.38336	6.07967	6.00858	5.97363	5.92403	5.73918	GCCTGGCTAGCTCAGTCCATAGAGCATGGGACTCTTAATCCCAGGGTCATGGGTTCGAGCCCCATATTAGGCACCA	76	67.6	tRNA-Lys-CTT-7-1	chr1:110904746-110904819:-	chr1:110904746-110904919:-	AGACACAAATTAACTGGCAAAGAACAAAAGGCCTTGCAGAAATTAAAGAAAGCTTTTATAGTTGTTATCAATTATAATCAATGGTAATTAAATCGTAGCTGCCTGGCTAGCTCAGTCCATAGAGCATGGGACTCTTAATCCCAGGGTCATGGGTTCGAGCCCCATATTAGGCA	chr1:110904739-110904919:-	AGACACAAATTAACTGGCAAAGAACAAAAGGCCTTGCAGAAATTAAAGAAAGCTTTTATAGTTGTTATCAATTATAATCAATGGTAATTAAATCGTAGCTGCCTGGCTAGCTCAGTCCATAGAGCATGGGACTCTTAATCCCAGGGTCATGGGTTCGAGCCCCATATTAGGCACCAATTT	chr1:110904739-110904746:-	CCAATTT	Gm29088	chr1:111385690-111446645:-	ASMM10SMR20PST100016613TV1	Lys-CTT-7	FALSE	reverse_complement	mature-tRNA	AGTCCCATGCTCTAT	15	AGTCCCATGCTCTATTATCCTACTATACGTATCACATAGCGTTCCGTATGTGGCCGGGAT	60
Ala-AGC-2	7.84057	9.425	0.333456	down	0.0186889	0.0323941	735.385	818.731	759.578	227.165	307.128	154.61	8.41068	8.07162	7.03941	9.34871	9.45273	9.47357	GGGGGTGTAGCTCAGTGGTAGAGCGCGTGCTTAGCATGCACGAGGCCCCGGGTTCAATCCCCGGCACCTCCACCA	75	84.7	tRNA-Ala-AGC-2-1	chr13:21222585-21222657:+	chr13:21222485-21222657:+	GAGACACGGTATTCGACATACATCATAAATGACAAAGCACCTGATGGCTGGAGTGGCGACATCCAGCCATAGTAATATTTTGTGAAAAAGTGGTACGTGAGGGGGTGTAGCTCAGTGGTAGAGCGCGTGCTTAGCATGCACGAGGCCCCGGGTTCAATCCCCGGCACCTCCA	chr13:21222485-21222696:+	GAGACACGGTATTCGACATACATCATAAATGACAAAGCACCTGATGGCTGGAGTGGCGACATCCAGCCATAGTAATATTTTGTGAAAAAGTGGTACGTGAGGGGGTGTAGCTCAGTGGTAGAGCGCGTGCTTAGCATGCACGAGGCCCCGGGTTCAATCCCCGGCACCTCCAGTTTTCAAGCTGTAGCACTATGGTGGTAGTTACCTTTTT	chr13:21222657-21222696:+	GTTTTCAAGCTGTAGCACTATGGTGGTAGTTACCTTTTT	Trim27	chr13:21179445-21194724:+	ASMM10SMR20PST100014606TV1	Ala-AGC-2	FALSE	reverse_complement	mature-tRNA	AGGTGCCGGGGATTG	15	AGGTGCCGGGGATTGTATCCTACTATACGTATCACATAGCGTTCCGTATGTGGCCGGGAT	60
Tyr-GTA-5	5.10587	5.71325	0.656389	down	0.0160689	0.0303349	44.9041	45.2621	41.8374	25.0042	50.3863	50.5995	4.8172	5.25446	5.24596	5.7718	5.74662	5.62133	CTTTCGATAGTTCAGTTGGTAGAGCGGAGGACTGTAGATCCTTAGGTCGCTGGTTCGAGTCCGGCTCGAAGGACCA	76	66.4	tRNA-Tyr-GTA-5-1	chr13:23428737-23428826:-	chr13:23428737-23428926:-	TATCTTTCAATAGCTCAGTAGAGCAGAATATATAGACAGTATATACACTATTGCAGAGTATATGAGTATATATACAGTAAATATGTACCTATTTCTGAGGCTTTCGATAGTTCAGTTGGTAGAGCGGAGGACTGTAGAGTATTAACGTTGGTGATCCTTAGGTCGCTGGTTCGAGTCCGGCTCGAAGGA	chr13:23428725-23428926:-	TATCTTTCAATAGCTCAGTAGAGCAGAATATATAGACAGTATATACACTATTGCAGAGTATATGAGTATATATACAGTAAATATGTACCTATTTCTGAGGCTTTCGATAGTTCAGTTGGTAGAGCGGAGGACTGTAGAGTATTAACGTTGGTGATCCTTAGGTCGCTGGTTCGAGTCCGGCTCGAAGGAAGGGAGTGTTTT	chr13:23428725-23428737:-	AGGGAGTGTTTT	Abt1	chr13:23418361-23423866:-	ASMM10SMR20PST100016661TV1	Tyr-GTA-5	FALSE	reverse_complement	mature-tRNA	CGCTCTACCAACTGAA	16	CGCTCTACCAACTGAATATCCTACTATACGTATCACATAGCGTTCCGTATGTGGCCGGGA	60
Ala-TGC-4	7.11843	8.5828	0.362393	down	0.0166259	0.0303349	392.901	443.882	406.61	130.492	205.077	112.326	7.51022	7.46055	6.38451	8.50251	8.61681	8.62908	GGGGATGTAGCTCAGTGGTAGAGCGCATGCTTTGCATGTATGAGGCCCCGGGTTCAATCCCCGGCATCTCCACCA	75	78.7	tRNA-Ala-TGC-4-1	chr5:125409471-125409543:+	chr5:125409371-125409543:+	AAGATCGGAAAAAAACAAAAACAAAAACAAAAACCCCAAACCTTAGAACAGCAAGCGGTTCATTTCTGTTATCTATTCCGGAAAGTAAGTCTCTCCATCAGGGGATGTAGCTCAGTGGTAGAGCGCATGCTTTGCATGTATGAGGCCCCGGGTTCAATCCCCGGCATCTCCA	chr5:125409371-125409552:+	AAGATCGGAAAAAAACAAAAACAAAAACAAAAACCCCAAACCTTAGAACAGCAAGCGGTTCATTTCTGTTATCTATTCCGGAAAGTAAGTCTCTCCATCAGGGGATGTAGCTCAGTGGTAGAGCGCATGCTTTGCATGTATGAGGCCCCGGGTTCAATCCCCGGCATCTCCAACTTTTTTT	chr5:125409543-125409552:+	ACTTTTTTT	Dhx37	chr5:125413858-125434121:-	ASMM10SMR20PST100014635TV1	Ala-TGC-4	FALSE	reverse_complement	mature-tRNA	GAGATGCCGGGGATT	15	GAGATGCCGGGGATTTATCCTACTATACGTATCACATAGCGTTCCGTATGTGGCCGGGAT	60
Arg-CCG-2	2.32758	2.73927	0.751741	down	0.0806772	0.102322	5.1374	7.39376	6.94529	5	5	5	2.33888	2.32191	2.32194	2.38606	2.93557	2.89618	GGCCGCGTGGCCTAATGGATAAGGCGTCTGATTCCGGATCAGAAGATTGGGGGTTCGAGTCCCTTCGTGGTCGCCA	76	64.1	tRNA-Arg-CCG-2-1	chr17:23550262-23550335:-	chr17:23550262-23550435:-	ATAGATTGGCTCAATAGGTAGGATTTTTCTTTGGTTTAAGCATGCGCAGTAGGCGCTTGAATAAGTCTTATGGAGAGAGCTAAGGCCTGAGTCAGTGTAGGGCCGCGTGGCCTAATGGATAAGGCGTCTGATTCCGGATCAGAAGATTGGGGGTTCGAGTCCCTTCGTGGTCG	chr17:23550250-23550435:-	ATAGATTGGCTCAATAGGTAGGATTTTTCTTTGGTTTAAGCATGCGCAGTAGGCGCTTGAATAAGTCTTATGGAGAGAGCTAAGGCCTGAGTCAGTGTAGGGCCGCGTGGCCTAATGGATAAGGCGTCTGATTCCGGATCAGAAGATTGGGGGTTCGAGTCCCTTCGTGGTCGCTGCGTGCATTT	chr17:23550250-23550262:-	CTGCGTGCATTT	Gm26695	chr17:23556769-23558313:+	ASMM10SMR20PST100033955TV1	Arg-CCG-2	FALSE	reverse_complement	mature-tRNA	CCCCAATCTTCTGAT	15	CCCCAATCTTCTGATTATCCTACTATACGTATCACATAGCGTTCCGTATGTGGCCGGGAT	60
Ser-GGA-1	2.4091	3.33486	0.5264	down	0.00333345	0.0101964	9.74338	9.76213	7.89158	5	7.02048	5	2.33888	2.56646	2.32194	3.4665	3.4537	3.0844	GCTGAAATAGCTCAGTTGGGAGAGCATTAGACTGGAGATCTAAAGGTCCCTGGTTTGATCCCGGGTTTCGGCACCA	76	77.6	tRNA-Ser-GGA-1-1	chr11:100538157-100538230:+	chr11:100538057-100538230:+	CTCCCTGTTTAGAAAGTCTCTCAAGGGTAGGCAGAAGCCATGTGTCCAGGCCCATGTTGCTACTCAGCACCTACTCTTAGAAGTTTCGGAGCCAAGCACAGCTGAAATAGCTCAGTTGGGAGAGCATTAGACTGGAGATCTAAAGGTCCCTGGTTTGATCCCGGGTTTCGGCA	chr11:100538057-100538238:+	CTCCCTGTTTAGAAAGTCTCTCAAGGGTAGGCAGAAGCCATGTGTCCAGGCCCATGTTGCTACTCAGCACCTACTCTTAGAAGTTTCGGAGCCAAGCACAGCTGAAATAGCTCAGTTGGGAGAGCATTAGACTGGAGATCTAAAGGTCCCTGGTTTGATCCCGGGTTTCGGCAGTGATTTT	chr11:100538230-100538238:+	GTGATTTT	Ttc25	chr11:100545607-100572568:+	ASMM10SMR20PST100043816TV1	Ser-GGA-1	FALSE	reverse_complement	mature-tRNA	TAATGCTCTCCCAAC	15	TAATGCTCTCCCAACTATCCTACTATACGTATCACATAGCGTTCCGTATGTGGCCGGGAT	60
Ala-AGC-1	3.56679	4.0646	0.708183	down	0.0120818	0.0248832	15.2829	14.3619	12.7361	9.6501	15.2185	17.1093	3.46354	3.5357	3.70114	4.21002	4.08379	3.89998	GGGGGTGTAGCTCAGTGGTAGAGCGCGTGCTTAGCATGCACGAGGCCCTGGGTTCGATCCCCAGCACCTCCACCA	75	85.3	tRNA-Ala-AGC-1-1	chr13:21242569-21242641:+	chr13:21242469-21242641:+	AAAAATTAAGAAACAGAAATTCAAGAGTCTAAACATTAGATGCCCAACCTTAAACAAAAAATGTAAACTACAACATAGAACAATGAGAAGATCTGCAAGTGGGGGTGTAGCTCAGTGGTAGAGCGCGTGCTTAGCATGCACGAGGCCCTGGGTTCGATCCCCAGCACCTCCA	chr13:21242469-21242654:+	AAAAATTAAGAAACAGAAATTCAAGAGTCTAAACATTAGATGCCCAACCTTAAACAAAAAATGTAAACTACAACATAGAACAATGAGAAGATCTGCAAGTGGGGGTGTAGCTCAGTGGTAGAGCGCGTGCTTAGCATGCACGAGGCCCTGGGTTCGATCCCCAGCACCTCCATTCTAGCAAATTT	chr13:21242641-21242654:+	TTCTAGCAAATTT	Gpx5	chr13:21286429-21292731:-	ASMM10SMR20PST100018287TV1	Ala-AGC-1	FALSE	reverse_complement	mature-tRNA	AACCCAGGGCCTCGT	15	AACCCAGGGCCTCGTTATCCTACTATACGTATCACATAGCGTTCCGTATGTGGCCGGGAT	60
Thr-CGT-3	2.40289	2.89746	0.709774	down	0.118892	0.143119	5.74158	9.35685	6.42811	5	5.96539	5.80083	2.33888	2.42107	2.44871	2.54237	3.37412	2.77588	GGCTCCATGGCTTAGCTGGTTAAAGCGCCTGTCTCGTAAACAGGAGATCCTGGGTTCGACTCCCAGTGGGGCCTCCA	77	78.2	tRNA-Thr-CGT-3-1	chr13:21322812-21322886:+	chr13:21322712-21322886:+	TTAGATAATGTAAACTAACTCCCCCCCACCCCCTTCCAGCCCCCACGGAGCAGAAATAAAGTGGGATAGATTCATCTCTCTTTCTCACCTGCCACAGCGTGGCTCCATGGCTTAGCTGGTTAAAGCGCCTGTCTCGTAAACAGGAGATCCTGGGTTCGACTCCCAGTGGGGCCT	chr13:21322712-21322894:+	TTAGATAATGTAAACTAACTCCCCCCCACCCCCTTCCAGCCCCCACGGAGCAGAAATAAAGTGGGATAGATTCATCTCTCTTTCTCACCTGCCACAGCGTGGCTCCATGGCTTAGCTGGTTAAAGCGCCTGTCTCGTAAACAGGAGATCCTGGGTTCGACTCCCAGTGGGGCCTTCTGTTTT	chr13:21322886-21322894:+	TCTGTTTT	Gpx6	chr13:21312125-21319624:+	ASMM10SMR20PST100036022TV1	Thr-CGT-3	FALSE	reverse_complement	mature-tRNA	AGTCGAACCCAGGATC	16	AGTCGAACCCAGGATCTATCCTACTATACGTATCACATAGCGTTCCGTATGTGGCCGGGA	60
Val-CAC-3	2.69065	2.81888	0.914952	down	0.556325	0.602685	6.24958	6.87433	7.36833	5	8.67742	8.92901	2.33888	2.81678	2.91628	2.67401	2.79649	2.98614	GTTTCCGTAGTGTAGTGGTCATCACGCTCGCCTCACACGCGAGAGGTCCCCGGTTCGAAACCGGGCGGGAACACCA	76	78.7	tRNA-Val-CAC-3-1	chr13:23300121-23300194:+	chr13:23300021-23300194:+	TTGTCTCCGTTGGTGCGGATCTGTAACTTCTGAATCACACTTGGGCAAGGATACAGTGCACATCTTGGAAGGCAAAGTGAAATAAGCAAGCTTGCTGTGTGTTTCCGTAGTGTAGTGGTCATCACGCTCGCCTCACACGCGAGAGGTCCCCGGTTCGAAACCGGGCGGGAACA	chr13:23300021-23300208:+	TTGTCTCCGTTGGTGCGGATCTGTAACTTCTGAATCACACTTGGGCAAGGATACAGTGCACATCTTGGAAGGCAAAGTGAAATAAGCAAGCTTGCTGTGTGTTTCCGTAGTGTAGTGGTCATCACGCTCGCCTCACACGCGAGAGGTCCCCGGTTCGAAACCGGGCGGGAACAACACTTGTCAGTTT	chr13:23300194-23300208:+	ACACTTGTCAGTTT	4933404K08Rik	chr13:23278350-23282267:+	ASMM10SMR20PST100022385TV1	Val-CAC-3	FALSE	reverse_complement	mature-tRNA	GAGGCGAGCGTGATG	15	GAGGCGAGCGTGATGTATCCTACTATACGTATCACATAGCGTTCCGTATGTGGCCGGGAT	60
chrM.tRNA20-AsnGTT	6.12926	6.58733	0.727962	down	0.0409673	0.0614915	93.2921	87.4743	84.5817	50.9526	105.33	105.033	5.82721	6.30121	6.25937	6.64219	6.55451	6.56528	TAGATTGAAGCCAGTAATAGGGTATTTAGCTGTTAACTAAATTTTCGTAGGTTTAATTCCTGCCAATCTAGCCA	74	103.7	chrM.tRNA20-AsnGTT	chrM:5088-5159:-	chrM:5088-5259:-	GAGGTCTTAAGGTGATATTCATGTCGAATTGCAAATTCGAAGGTGTAGAGAAATCTCTACTAAGACTTCTACCGCCATTTTTTTTTTTCGGCGGTAGAAGTAGATTGAAGCCAGTAATAGGGTATTTAGCTGTTAACTAAATTTTCGTAGGTTTAATTCCTGCCAATCTAG	chrM:5055-5259:-	GAGGTCTTAAGGTGATATTCATGTCGAATTGCAAATTCGAAGGTGTAGAGAAATCTCTACTAAGACTTCTACCGCCATTTTTTTTTTTCGGCGGTAGAAGTAGATTGAAGCCAGTAATAGGGTATTTAGCTGTTAACTAAATTTTCGTAGGTTTAATTCCTGCCAATCTAGTTGAGGTCTTAGCTTAATTAAAGCAATTGATTT	chrM:5055-5088:-	TTGAGGTCTTAGCTTAATTAAAGCAATTGATTT	mt-Co1	chrM:5328-6872:+	ASMM10SMR20PST100012896TV1	chrM.tRNA20-AsnGTT	FALSE	reverse_complement	mature-tRNA	ACCCTATTACTGGCT	15	ACCCTATTACTGGCTTATCCTACTATACGTATCACATAGCGTTCCGTATGTGGCCGGGAT	60
chrM.tRNA3-LeuTAA	2.54114	2.46311	1.05558	up	0.695998	0.723838	6.30251	5.04964	5	5	6.32308	8.20771	2.33888	2.45902	2.82551	2.69008	2.37432	2.32492	ATTAGGGTGGCAGAGCCAGGAAATTGCGTAAGACTTAAAACCTTGTTCCCAGAGGTTCAAATCCTCTCCCTAATACCA	78	114.5	chrM.tRNA3-LeuTAA	chrM:2675-2750:+	chrM:2575-2750:+	AAGAGAAATAGAGCCACCTTACAAATAAGCGCTCTCAACTTAATTTATGAATAAAATCTAAATAAAATATATACGTACACCCTCTAACCTAGAGAAGGTTATTAGGGTGGCAGAGCCAGGAAATTGCGTAAGACTTAAAACCTTGTTCCCAGAGGTTCAAATCCTCTCCCTAATA	chrM:2575-2759:+	AAGAGAAATAGAGCCACCTTACAAATAAGCGCTCTCAACTTAATTTATGAATAAAATCTAAATAAAATATATACGTACACCCTCTAACCTAGAGAAGGTTATTAGGGTGGCAGAGCCAGGAAATTGCGTAAGACTTAAAACCTTGTTCCCAGAGGTTCAAATCCTCTCCCTAATAGTGTTCTTT	chrM:2750-2759:+	GTGTTCTTT	mt-Nd2	chrM:3914-4951:+	ASMM10SMR20PST100041828TV1	chrM.tRNA3-LeuTAA	FALSE	reverse_complement	mature-tRNA	GAACAAGGTTTTAAGTC	17	GAACAAGGTTTTAAGTCTATCCTACTATACGTATCACATAGCGTTCCGTATGTGGCCGGG	60
Val-TAC-1	5.82229	8.05152	0.213272	down	0.00514684	0.0133941	277.734	302.755	258.03	36.0121	123.483	61.7894	5.34916	6.61818	5.49952	8.01995	8.11208	8.02252	GGTTCCATAGTGTAGCGGTTATCACGTCTGCTTTACACGCAGAAGGTCCTGGGTTCGAGCCCCAGTGGAACCACCA	76	80.5	tRNA-Val-TAC-1-1	chr19:12011930-12012003:+	chr19:12011830-12012003:+	AAGTTCTCTGCGCAAGGTACAAAAACATCTTGATTCCAAGTCCCAGCGTCACCACAGTTCTACATGTAGTTAGTTGATATGGCATGCGACTCCTCCGCCCGGTTCCATAGTGTAGCGGTTATCACGTCTGCTTTACACGCAGAAGGTCCTGGGTTCGAGCCCCAGTGGAACCA	chr19:12011830-12012025:+	AAGTTCTCTGCGCAAGGTACAAAAACATCTTGATTCCAAGTCCCAGCGTCACCACAGTTCTACATGTAGTTAGTTGATATGGCATGCGACTCCTCCGCCCGGTTCCATAGTGTAGCGGTTATCACGTCTGCTTTACACGCAGAAGGTCCTGGGTTCGAGCCCCAGTGGAACCACGTGGTGTGCTAGTTAATTTTT	chr19:12012003-12012025:+	CGTGGTGTGCTAGTTAATTTTT	Osbp	chr19:11965844-11994105:+	ASMM10SMR20PST100024335TV1	Val-TAC-1	FALSE	reverse_complement	mature-tRNA	AGGACCTTCTGCGTG	15	AGGACCTTCTGCGTGTATCCTACTATACGTATCACATAGCGTTCCGTATGTGGCCGGGAT	60
Lys-CTT-2	8.78077	9.68401	0.534684	down	0.00139756	0.00712296	916.71	927.885	846.346	246.7	543.279	489.464	8.55337	8.90991	8.87902	9.68521	9.70147	9.66534	GCCCGGCTAGCTCAGTCGGTAGAGCATGGGACTCTTAATCCCAGGGTCGTGGGTTCGAGCCCCACGTTGGGCGCCA	76	88	tRNA-Lys-CTT-2-1	chr9:90126508-90126581:-	chr9:90126508-90126681:-	GAAGCTCGGAAAAGGTAATTTAATATATGGTACACCACTTGAAACAAATTAAAATAATGTCATTCCTTTGAGGGGACCTAGGAAAGGTGACATACCAGCTGCCCGGCTAGCTCAGTCGGTAGAGCATGGGACTCTTAATCCCAGGGTCGTGGGTTCGAGCCCCACGTTGGGCG	chr9:90126498-90126681:-	GAAGCTCGGAAAAGGTAATTTAATATATGGTACACCACTTGAAACAAATTAAAATAATGTCATTCCTTTGAGGGGACCTAGGAAAGGTGACATACCAGCTGCCCGGCTAGCTCAGTCGGTAGAGCATGGGACTCTTAATCCCAGGGTCGTGGGTTCGAGCCCCACGTTGGGCGGTTTAGTTTT	chr9:90126498-90126508:-	GTTTAGTTTT	Morf4l1	chr9:90091665-90114774:-	ASMM10SMR20PST100008924TV1	Lys-CTT-2	FALSE	reverse_complement	mature-tRNA	GTCCCATGCTCTACC	15	GTCCCATGCTCTACCTATCCTACTATACGTATCACATAGCGTTCCGTATGTGGCCGGGAT	60
Asn-GTT-3	9.08026	10.2865	0.4334	down	0.0147428	0.0283935	1396.86	1523.7	1408.46	393.847	749.737	392.648	9.28555	9.45273	8.50251	10.2563	10.2794	10.3238	GTCTCTGTGGCGCAATCGGTTAGCGCGTTCGGCTGTTAACCGAAAGGTTGGTGGTTCGAGCCCACCCAGGGACGCCA	77	80.9	tRNA-Asn-GTT-3-1	chr1:171033941-171034015:-	chr1:171033941-171034115:-	TTAGGTTAATTTCTTTGTCAATTCCAACCACAATTCTTGGCAGATAGGCGACCAACATATTCTTTAGTAGGTGACTTGACAGCGTCCTTAAGCATCACCGGTCTCTGTGGCGCAATCGGTTAGCGCGTTCGGCTGTTAACCGAAAGGTTGGTGGTTCGAGCCCACCCAGGGACG	chr1:171033928-171034115:-	TTAGGTTAATTTCTTTGTCAATTCCAACCACAATTCTTGGCAGATAGGCGACCAACATATTCTTTAGTAGGTGACTTGACAGCGTCCTTAAGCATCACCGGTCTCTGTGGCGCAATCGGTTAGCGCGTTCGGCTGTTAACCGAAAGGTTGGTGGTTCGAGCCCACCCAGGGACGGTGGGAATGTTTT	chr1:171033928-171033941:-	GTGGGAATGTTTT	Fcgr4	chr1:171018920-171029761:+	ASMM10SMR20PST100043719TV1	Asn-GTT-3	FALSE	reverse_complement	mature-tRNA	TGGGTGGGCTCGAAC	15	TGGGTGGGCTCGAACTATCCTACTATACGTATCACATAGCGTTCCGTATGTGGCCGGGAT	60
Asn-GTT-4	3.54592	5.13821	0.331645	down	0.00190637	0.00734307	32.0175	28.8467	30.5505	10.2798	20.2811	10.94	3.53818	3.9182	3.18139	5.23527	5.05405	5.12532	GTCTCTGTGGCGCGATCGGTTAGTGCGTTTGGCTGTTAACCGAAAGGTTGGTGGTTCAAACCCACCCGGGGACGCCA	77	61	tRNA-Asn-GTT-4-1	chr15:16275949-16276023:-	chr15:16275949-16276123:-	ATGTACATCATGTGGTACCAAAAGTTCATAATGAAAGATCTGGATTGTTATATGCTTTACCAAACACTGCATGCAGCATTACGTAAAAATGTACAGCTGGGTCTCTGTGGCGCGATCGGTTAGTGCGTTTGGCTGTTAACCGAAAGGTTGGTGGTTCAAACCCACCCGGGGACG	chr15:16275930-16276123:-	ATGTACATCATGTGGTACCAAAAGTTCATAATGAAAGATCTGGATTGTTATATGCTTTACCAAACACTGCATGCAGCATTACGTAAAAATGTACAGCTGGGTCTCTGTGGCGCGATCGGTTAGTGCGTTTGGCTGTTAACCGAAAGGTTGGTGGTTCAAACCCACCCGGGGACGACAGCGTTCCAAACATTTT	chr15:16275930-16275949:-	ACAGCGTTCCAAACATTTT	AC121542.2	chr15:16489015-16496812:-	ASMM10SMR20PST100045727TV1	Asn-GTT-4	FALSE	reverse_complement	mature-tRNA	TTTGAACCACCAACC	15	TTTGAACCACCAACCTATCCTACTATACGTATCACATAGCGTTCCGTATGTGGCCGGGAT	60
Lys-CTT-10	2.8229	3.59556	0.585336	down	0.0184142	0.0323941	12.279	9.85289	9.59616	7.06602	7.48938	7.7559	3.10284	2.62588	2.73996	3.87609	3.47031	3.44028	GCCAGCTCAGTTGGTAGAGCATGAGACTCTTAATCTCAGGGTCGTGGGTTCGAGCCCCATATTGGGGGACACCA	74	56.1	tRNA-Lys-CTT-10-1	chr3:3198982-3199053:+	chr3:3198882-3199053:+	TTAGAAGCTGCCCTCAATCTGAAATGGCTTTATTTACTTTTCCAGTTTAATACCTTCAGGTCACAATTAGTAAACTTCTAAGCTAGAAAGCAGTTGAACAGCCAGCTCAGTTGGTAGAGCATGAGACTCTTAATCTCAGGGTCGTGGGTTCGAGCCCCATATTGGGGGACA	chr3:3198882-3199062:+	TTAGAAGCTGCCCTCAATCTGAAATGGCTTTATTTACTTTTCCAGTTTAATACCTTCAGGTCACAATTAGTAAACTTCTAAGCTAGAAAGCAGTTGAACAGCCAGCTCAGTTGGTAGAGCATGAGACTCTTAATCTCAGGGTCGTGGGTTCGAGCCCCATATTGGGGGACATGTTATTTT	chr3:3199053-3199062:+	TGTTATTTT	Hnf4g	chr3:3508030-3658052:+	ASMM10SMR20PST100035950TV1	Lys-CTT-10	FALSE	reverse_complement	mature-tRNA	CAATATGGGGCTCGAA	16	CAATATGGGGCTCGAATATCCTACTATACGTATCACATAGCGTTCCGTATGTGGCCGGGA	60
Leu-CAA-4	2.32758	3.48062	0.449677	down	0.000206736	0.0030715	9.72922	10.8487	9.0637	5	5	5	2.33888	2.32191	2.32194	3.46397	3.64248	3.3354	GTCAGGATGGCCGAGTGGTCTAAGGCGCCAGACTCAAGTTCTGGTCTCCGTGTGGAGGCGTGGGTTCGAATCCCACTTCTGACACCA	87	75.1	tRNA-Leu-CAA-4-1	chr13:21914837-21914943:+	chr13:21914737-21914943:+	ATTTTCAGTAGGTTCAAACCTTCCATTCCAGTACCCTGGGTACAACTAGGATCTGGCTCATTTTCTTAACAATCGATTATTCCGACAGGCTAGAGCGTGTGTCAGGATGGCCGAGTGGTCTAAGGCGCCAGACTCAAGCGTTCGCTTCCTCTACTGAGGGTTCTGGTCTCCGTGTGGAGGCGTGGGTTCGAATCCCACTTCTGACA	chr13:21914737-21914955:+	ATTTTCAGTAGGTTCAAACCTTCCATTCCAGTACCCTGGGTACAACTAGGATCTGGCTCATTTTCTTAACAATCGATTATTCCGACAGGCTAGAGCGTGTGTCAGGATGGCCGAGTGGTCTAAGGCGCCAGACTCAAGCGTTCGCTTCCTCTACTGAGGGTTCTGGTCTCCGTGTGGAGGCGTGGGTTCGAATCCCACTTCTGACACAGTTGCTTTTT	chr13:21914943-21914955:+	CAGTTGCTTTTT	Zfp184	chr13:21945094-21960779:+	ASMM10SMR20PST100008917TV1	Leu-CAA-4	FALSE	reverse_complement	mature-tRNA	CCACACGGAGACCAG	15	CCACACGGAGACCAGTATCCTACTATACGTATCACATAGCGTTCCGTATGTGGCCGGGAT	60
Pro-AGG-1	2.32758	2.58431	0.836983	down	0.0335645	0.0528896	5.87912	5.42174	6.2566	5	5	5	2.33888	2.32191	2.32194	2.57674	2.44871	2.72747	GGCTCGTTGGTCTAGGGGTATGATTCTCGCTTAGGGTGCGAGAGGTCCCGGGTTCAAATCCCGGACGAGCCCCCA	75	70.2	tRNA-Pro-AGG-1-1	chr1:165641633-165641705:+	chr1:165641533-165641705:+	CCAAAGAAAATAAACGGTACTATATATGAATGATCACACGGGGGCGCCAGCTAAGAATTTCAATAGACCTTTATGATGACAGGAGAACCAGCTACACATCGGCTCGTTGGTCTAGGGGTATGATTCTCGCTTAGGGTGCGAGAGGTCCCGGGTTCAAATCCCGGACGAGCCC	chr1:165641533-165641716:+	CCAAAGAAAATAAACGGTACTATATATGAATGATCACACGGGGGCGCCAGCTAAGAATTTCAATAGACCTTTATGATGACAGGAGAACCAGCTACACATCGGCTCGTTGGTCTAGGGGTATGATTCTCGCTTAGGGTGCGAGAGGTCCCGGGTTCAAATCCCGGACGAGCCCTGTAGCTTTTT	chr1:165641705-165641716:+	TGTAGCTTTTT	Rcsd1	chr1:165646516-165709757:-	ASMM10SMR20PST100005369TV1	Pro-AGG-1	FALSE	reverse_complement	mature-tRNA	GTCCGGGATTTGAACC	16	GTCCGGGATTTGAACCTATCCTACTATACGTATCACATAGCGTTCCGTATGTGGCCGGGA	60
Asp-GTC-1	15.0336	15.0578	0.983341	down	0.785566	0.8089	42041.1	46775	44782.8	20789.8	35772.5	23648.4	14.951	15.1988	14.951	15.0773	15.056	15.0403	TCCTCGTTAGTATAGTGGTGAGTATCCCCGCCTGTCACGCGGGAGACCGGGGTTCGATTCCCCGACGGGGAGCCA	75	66.5	tRNA-Asp-GTC-1-1	chr1:171037028-171037100:-	chr1:171037028-171037200:-	TTTTTTTTCATGAAAGCAAAATTTTGATAACATCCAAGGACCATGAATAGCTTACAAATATCTTTCTTGAGCAGCTACTTTAGGGAGCCCATCATGGTTGTCCTCGTTAGTATAGTGGTGAGTATCCCCGCCTGTCACGCGGGAGACCGGGGTTCGATTCCCCGACGGGGAG	chr1:171037014-171037200:-	TTTTTTTTCATGAAAGCAAAATTTTGATAACATCCAAGGACCATGAATAGCTTACAAATATCTTTCTTGAGCAGCTACTTTAGGGAGCCCATCATGGTTGTCCTCGTTAGTATAGTGGTGAGTATCCCCGCCTGTCACGCGGGAGACCGGGGTTCGATTCCCCGACGGGGAGACTAGTGAGTTTTT	chr1:171037014-171037028:-	ACTAGTGAGTTTTT	Fcgr4	chr1:171018920-171029761:+	ASMM10SMR20PST100028054TV1	Asp-GTC-1	FALSE	reverse_complement	mature-tRNA	GTCTCCCGCGTGACAG	16	GTCTCCCGCGTGACAGTATCCTACTATACGTATCACATAGCGTTCCGTATGTGGCCGGGA	60
Arg-TCG-2	3.46463	5.00786	0.343117	down	0.00115341	0.00712296	27.7513	27.9259	27.377	7.30479	18.3897	13.9991	3.14275	3.78466	3.4665	5.0329	5.01424	4.97645	GACCGCGTGGCCTAATGGATAAGGCGTCTGACTTCGGATCAGAAGATTGAGGGTTCGAGTCCCTTCGTGGTCGCCA	76	68.8	tRNA-Arg-TCG-2-1	chr11:115413778-115413851:+	chr11:115413678-115413851:+	GGAAGTTACAGATGCCACAGACATCACCCGTTGTGTGTCGTCGGAGCAGCTCCTGTACTTCATCAAATAATACGTTCCGGTGAATCCACTTACTTAGGTAGACCGCGTGGCCTAATGGATAAGGCGTCTGACTTCGGATCAGAAGATTGAGGGTTCGAGTCCCTTCGTGGTCG	chr11:115413678-115413860:+	GGAAGTTACAGATGCCACAGACATCACCCGTTGTGTGTCGTCGGAGCAGCTCCTGTACTTCATCAAATAATACGTTCCGGTGAATCCACTTACTTAGGTAGACCGCGTGGCCTAATGGATAAGGCGTCTGACTTCGGATCAGAAGATTGAGGGTTCGAGTCCCTTCGTGGTCGAAATGTTTT	chr11:115413851-115413860:+	AAATGTTTT	Mrpl58	chr11:115403752-115412674:+	ASMM10SMR20PST100037785TV1	Arg-TCG-2	FALSE	reverse_complement	mature-tRNA	CTCGAACCCTCAATCT	16	CTCGAACCCTCAATCTTATCCTACTATACGTATCACATAGCGTTCCGTATGTGGCCGGGA	60
Gly-GCC-3	2.49532	3.87503	0.384297	down	0.000644772	0.00566197	10.7502	13.7443	13.3051	5	7.2777	6.44649	2.33888	2.59693	2.55016	3.63904	4.01839	3.96765	GCATTGGTGGTTCAGTGGTAGAATTCTCGCCTGCCACGCGGGAGGCCCGGGTTTGATTCCCGGCCAATGCACCA	74	75.4	tRNA-Gly-GCC-3-1	chr1:74816746-74816817:-	chr1:74816746-74816917:-	TTGTTCTGTTTCCTGGGCTCCCAGTTTTTCCAAGGACCGGTTTGCATTAGCACGAACAAGGGTACTAAAGCCTTTGGTTCTTTACATGCTGTAGCTAGTCGCATTGGTGGTTCAGTGGTAGAATTCTCGCCTGCCACGCGGGAGGCCCGGGTTTGATTCCCGGCCAATGCA	chr1:74816734-74816917:-	TTGTTCTGTTTCCTGGGCTCCCAGTTTTTCCAAGGACCGGTTTGCATTAGCACGAACAAGGGTACTAAAGCCTTTGGTTCTTTACATGCTGTAGCTAGTCGCATTGGTGGTTCAGTGGTAGAATTCTCGCCTGCCACGCGGGAGGCCCGGGTTTGATTCCCGGCCAATGCATTGCTTACTTTT	chr1:74816734-74816746:-	TTGCTTACTTTT	Wnt10a	chr1:74791516-74804179:+	ASMM10SMR20PST100008902TV1	Gly-GCC-3	FALSE	reverse_complement	mature-tRNA	TTGGCCGGGAATCAA	15	TTGGCCGGGAATCAATATCCTACTATACGTATCACATAGCGTTCCGTATGTGGCCGGGAT	60
Lys-CTT-4	3.07063	4.28614	0.430621	down	0.000178246	0.0030715	16.6206	16.3179	16.2202	6.23964	12.1592	9.5411	2.95424	3.2427	3.01496	4.32957	4.27241	4.25644	GCCCAGCTAGCTCAGTCTGTAGAGCATGAGACTCTTAATCTCAGGGTCGTGAGTTCGAGCCCCACGTTGGGTGCCA	76	66.7	tRNA-Lys-CTT-4-1	chr3:3149492-3149565:+	chr3:3149392-3149565:+	TTGTTTTAGGAGCTACCCTCAAGCTGAAATGGATTTATTTACTTTACCACTTCAATACATTCAGGTCACAATTAGTAAACTTCTAAGCTAGAGATCAATTGCCCAGCTAGCTCAGTCTGTAGAGCATGAGACTCTTAATCTCAGGGTCGTGAGTTCGAGCCCCACGTTGGGTG	chr3:3149392-3149577:+	TTGTTTTAGGAGCTACCCTCAAGCTGAAATGGATTTATTTACTTTACCACTTCAATACATTCAGGTCACAATTAGTAAACTTCTAAGCTAGAGATCAATTGCCCAGCTAGCTCAGTCTGTAGAGCATGAGACTCTTAATCTCAGGGTCGTGAGTTCGAGCCCCACGTTGGGTGAGATGCTATTTT	chr3:3149565-3149577:+	AGATGCTATTTT	Hnf4g	chr3:3508030-3658052:+	ASMM10SMR20PST100041730TV1	Lys-CTT-4	FALSE	reverse_complement	mature-tRNA	TCACGACCCTGAGATT	16	TCACGACCCTGAGATTTATCCTACTATACGTATCACATAGCGTTCCGTATGTGGCCGGGA	60
Glu-TTC-3	2.76136	3.31329	0.682108	down	0.210393	0.245853	11.9924	9.09416	6.45201	5	9.8584	9.25991	2.33888	2.97935	2.96585	3.83634	3.32076	2.78276	TCCCTGGTGGTCTAGTGGCTAGGATTCGGCGCTTTCACCGCCGCGGCCCGGGTTCGATTCCCGGTCAGGGAACCA	75	68.7	tRNA-Glu-TTC-3-1	chr3:96346674-96346746:+	chr3:96346574-96346746:+	TCCCTGGTAGTCTTGTGACTAGGATTCGGCACTTTTACGATTCCGACCCGAGTTCACCTTAAGTGCGATTACAACCCAGGTTCACCTTATGTTCTGTCCGTCCCTGGTGGTCTAGTGGCTAGGATTCGGCGCTTTCACCGCCGCGGCCCGGGTTCGATTCCCGGTCAGGGAA	chr3:96346574-96346753:+	TCCCTGGTAGTCTTGTGACTAGGATTCGGCACTTTTACGATTCCGACCCGAGTTCACCTTAAGTGCGATTACAACCCAGGTTCACCTTATGTTCTGTCCGTCCCTGGTGGTCTAGTGGCTAGGATTCGGCGCTTTCACCGCCGCGGCCCGGGTTCGATTCCCGGTCAGGGAAGGCTTTT	chr3:96346746-96346753:+	GGCTTTT	Gm26553	chr3:96348627-96357094:-	ASMM10SMR20PST100029948TV1	Glu-TTC-3	FALSE	reverse_complement	mature-tRNA	CGCCGAATCCTAGCC	15	CGCCGAATCCTAGCCTATCCTACTATACGTATCACATAGCGTTCCGTATGTGGCCGGGAT	60
chrM.tRNA15-ProTGG	13.0108	12.2217	1.72809	up	0.0076246	0.0172382	5919.93	6138.11	5936.06	4425.94	7763.37	7942.49	12.8057	12.9124	13.3145	12.1875	12.1875	12.29	CAAGAAGTAGTTTAATTAGAATACCAGCTTTGGGTGCTGGTGGTGGGGAGTAGCTCCTTCTTCTTGACCA	70	95.1	chrM.tRNA15-ProTGG	chrM:15355-15422:-	chrM:15355-15522:-	CTGAACCATTGATTTAATGTACTAGCTTATATGCTTGGGGAAAATAGTTTAATGTACGATATACATAAATGTACTGTTGTACTATGTAAATTTATGTACTCAAGAAGTAGTTTAATTAGAATACCAGCTTTGGGTGCTGGTGGTGGGGAGTAGCTCCTTCTTCTTGA	chrM:15328-15522:-	CTGAACCATTGATTTAATGTACTAGCTTATATGCTTGGGGAAAATAGTTTAATGTACGATATACATAAATGTACTGTTGTACTATGTAAATTTATGTACTCAAGAAGTAGTTTAATTAGAATACCAGCTTTGGGTGCTGGTGGTGGGGAGTAGCTCCTTCTTCTTGATGTCTTGAGAAGAGAAGATCTTCATTT	chrM:15328-15355:-	TGTCTTGAGAAGAGAAGATCTTCATTT	mt-Cytb	chrM:14145-15288:+	ASMM10SMR20PST100016663TV1	chrM.tRNA15-ProTGG	FALSE	reverse_complement	mature-tRNA	GCTACTCCCCACCACC	16	GCTACTCCCCACCACCTATCCTACTATACGTATCACATAGCGTTCCGTATGTGGCCGGGA	60
Thr-CGT-2	2.3945	3.45834	0.478357	down	0.00158389	0.00712296	9.92262	10.8874	8.52524	5	6.66685	5	2.33888	2.52268	2.32194	3.50193	3.64747	3.22562	GGCGCGGTGGCCAAGTGGTAAGGCGTCGGTCTCGTAAACCGAAGATCGCGGGTTCGAACCCCGTCCGTGCCTCCA	75	78.3	tRNA-Thr-CGT-2-1	chr11:79704649-79704721:+	chr11:79704549-79704721:+	TGCGCGGGGGCGGGGCCTGAGCGAGGGGCGGGGCTTGTCCGCCTCCCCACCCGCACCACCTCCCCTCCACTGAGAGCTTCCACCAGCCGCTCGGCTGTCAGGCGCGGTGGCCAAGTGGTAAGGCGTCGGTCTCGTAAACCGAAGATCGCGGGTTCGAACCCCGTCCGTGCCT	chr11:79704549-79704741:+	TGCGCGGGGGCGGGGCCTGAGCGAGGGGCGGGGCTTGTCCGCCTCCCCACCCGCACCACCTCCCCTCCACTGAGAGCTTCCACCAGCCGCTCGGCTGTCAGGCGCGGTGGCCAAGTGGTAAGGCGTCGGTCTCGTAAACCGAAGATCGCGGGTTCGAACCCCGTCCGTGCCTGCGTTTGGAAGAGATATTTT	chr11:79704721-79704741:+	GCGTTTGGAAGAGATATTTT	Rab11fip4	chr11:79591212-79698023:+	ASMM10SMR20PST100034104TV1	Thr-CGT-2	FALSE	reverse_complement	mature-tRNA	GAACCCGCGATCTTC	15	GAACCCGCGATCTTCTATCCTACTATACGTATCACATAGCGTTCCGTATGTGGCCGGGAT	60
Gln-CTG-2	5.32449	6.81439	0.356036	down	0.00445797	0.0125305	107.264	112.396	101.349	33.0966	76.5287	41.0022	5.23936	5.80669	4.92741	6.80981	6.84477	6.7886	GGTTCCATGGTGTAATGGTTAGCACTCTGGACTCTGAATCCAGCGATCCGAGTTCAAATCTCGGTGGAACCTCCA	75	71.5	tRNA-Gln-CTG-2-1	chr9:64738045-64738117:+	chr9:64737945-64738117:+	ATTCAGAGAAGCGAAGTGTAAATCTTTTAGTATCTGGCTTCCGGTTGGGGGCGGAGTTTTGTCAGCATTAGAGACCCGAAGGCACTGCTGCCTCCGTGCTGGTTCCATGGTGTAATGGTTAGCACTCTGGACTCTGAATCCAGCGATCCGAGTTCAAATCTCGGTGGAACCT	chr9:64737945-64738127:+	ATTCAGAGAAGCGAAGTGTAAATCTTTTAGTATCTGGCTTCCGGTTGGGGGCGGAGTTTTGTCAGCATTAGAGACCCGAAGGCACTGCTGCCTCCGTGCTGGTTCCATGGTGTAATGGTTAGCACTCTGGACTCTGAATCCAGCGATCCGAGTTCAAATCTCGGTGGAACCTGCTCCCTTTT	chr9:64738117-64738127:+	GCTCCCTTTT	Rab11a	chr9:64715299-64737758:-	ASMM10SMR20PST100026150TV1	Gln-CTG-2	FALSE	reverse_complement	mature-tRNA	GTTCCACCGAGATTT	15	GTTCCACCGAGATTTTATCCTACTATACGTATCACATAGCGTTCCGTATGTGGCCGGGAT	60
Leu-CAG-1	2.33154	3.74018	0.376668	down	5.78959e-06	0.000301058	10.8884	11.5971	12.0906	5	5.22687	5	2.33888	2.3338	2.32194	3.66109	3.74655	3.81289	GTCAGGATGGCCGAGCGGTCTAAGGCGCTGCGTTCAGGTCGCAGTCTCCCCTGGAGGCGTGGGTTCGAATCCCACTCCTGACACCA	86	78.2	tRNA-Leu-CAG-1-1	chr1:171065983-171066066:+	chr1:171065883-171066066:+	CACGCCAGCCCGGGCGCCCCTGCGCGTCAAGTCCGCATCCGGGCGCGCGCGCGTGGGCGCCGGACGCCTGCGAGGCGAGTGAGCTGGAGCCCAAACCGCCGTCAGGATGGCCGAGCGGTCTAAGGCGCTGCGTTCAGGTCGCAGTCTCCCCTGGAGGCGTGGGTTCGAATCCCACTCCTGACA	chr1:171065883-171066078:+	CACGCCAGCCCGGGCGCCCCTGCGCGTCAAGTCCGCATCCGGGCGCGCGCGCGTGGGCGCCGGACGCCTGCGAGGCGAGTGAGCTGGAGCCCAAACCGCCGTCAGGATGGCCGAGCGGTCTAAGGCGCTGCGTTCAGGTCGCAGTCTCCCCTGGAGGCGTGGGTTCGAATCCCACTCCTGACAGCCTCGCCTTTT	chr1:171066066-171066078:+	GCCTCGCCTTTT	Fcgr3	chr1:171051174-171064935:-	ASMM10SMR20PST100045772TV1	Leu-CAG-1	FALSE	reverse_complement	mature-tRNA	GAGTGGGATTCGAAC	15	GAGTGGGATTCGAACTATCCTACTATACGTATCACATAGCGTTCCGTATGTGGCCGGGAT	60
Leu-TAA-2	2.32758	3.59026	0.416768	down	0.00126859	0.00712296	11.5679	11.3656	8.74249	5	5	5	2.33888	2.32191	2.32194	3.77718	3.71309	3.28052	ACCAGGATGGCCGAGTGGTTAAGGCGTTGGACTTAAGATCCAATGGACATATGTCTGCGTGGGTTCGAACCCCACTCCTGGTACCA	86	84	tRNA-Leu-TAA-2-1	chr10:12922570-12922653:-	chr10:12922570-12922753:-	CGCCGCGCAGCCTGCGCAGAAGCATCCTCGAGTAACTGGGGAAAATGAGGACGGTATTGTGAGCTTTGTAGGAACAGCAAAGAGAAGAGAGCACGCCTGCACCAGGATGGCCGAGTGGTTAAGGCGTTGGACTTAAGATCCAATGGACATATGTCTGCGTGGGTTCGAACCCCACTCCTGGTA	chr10:12922557-12922753:-	CGCCGCGCAGCCTGCGCAGAAGCATCCTCGAGTAACTGGGGAAAATGAGGACGGTATTGTGAGCTTTGTAGGAACAGCAAAGAGAAGAGAGCACGCCTGCACCAGGATGGCCGAGTGGTTAAGGCGTTGGACTTAAGATCCAATGGACATATGTCTGCGTGGGTTCGAACCCCACTCCTGGTAAAGTTGCTGTTTT	chr10:12922557-12922570:-	AAGTTGCTGTTTT	Stx11	chr10:12938209-12964298:-	ASMM10SMR20PST100007352TV1	Leu-TAA-2	FALSE	reverse_complement	mature-tRNA	ACATATGTCCATTGGA	16	ACATATGTCCATTGGATATCCTACTATACGTATCACATAGCGTTCCGTATGTGGCCGGGA	60
chrM.tRNA17-SerTGA	15.2683	14.5978	1.59157	up	0.0384055	0.0596145	31805	31493.9	31236	21994	33125.4	35063.4	15.0651	15.0403	15.6995	14.6864	14.5326	14.5744	GAGAAAGACATATAGGATATGAGATTGGCTTGAAACCAATTTTAGGGGGTTCGATTCCTTCCTTTCTTACCA	72	109.4	chrM.tRNA17-SerTGA	chrM:6869-6938:-	chrM:6869-7038:-	AGACCAAGTTGGAATGGGTAGGCCATATAAGATATATAGATTATTGATCTATAATTTAACTTTGACAAAGTTATGTAATTGATTTTACTAATATCTTATTGAGAAAGACATATAGGATATGAGATTGGCTTGAAACCAATTTTAGGGGGTTCGATTCCTTCCTTTCTTA	chrM:6859-7038:-	AGACCAAGTTGGAATGGGTAGGCCATATAAGATATATAGATTATTGATCTATAATTTAACTTTGACAAAGTTATGTAATTGATTTTACTAATATCTTATTGAGAAAGACATATAGGATATGAGATTGGCTTGAAACCAATTTTAGGGGGTTCGATTCCTTCCTTTCTTATTTTACTTTT	chrM:6859-6869:-	TTTTACTTTT	mt-Atp8	chrM:7766-7969:+	ASMM10SMR20PST100018510TV1	chrM.tRNA17-SerTGA	FALSE	reverse_complement	mature-tRNA	GGAAGGAATCGAACCCCC	18	GGAAGGAATCGAACCCCCTATCCTACTATACGTATCACATAGCGTTCCGTATGTGGCCGG	60
Sup-TTA-1	2.32758	2.67783	0.784444	down	0.0514249	0.0703709	6.1294	5.55839	7.01434	5	5	5	2.33888	2.32191	2.32194	2.64887	2.47328	2.91135	ACTGGGATGGCTGAGTGGTTAAGGCCTTGGACTTTAGATCCAATGGGCGGATGCCTGCGTGGGTTCAAACCCCACTCCCAGTACCA	86	71.4	tRNA-Sup-TTA-1-1	chr13:21795798-21795881:+	chr13:21795698-21795881:+	TATAATCGCCATAGGCCAAGGAATCTTTAACGAGTCAGCATAGGTTTATGCTCTTGAATAGAGAATGATCCGAAATGATCCTTAGGGATCTGCTATCAGTACTGGGATGGCTGAGTGGTTAAGGCCTTGGACTTTAGATCCAATGGGCGGATGCCTGCGTGGGTTCAAACCCCACTCCCAGTA	chr13:21795698-21795921:+	TATAATCGCCATAGGCCAAGGAATCTTTAACGAGTCAGCATAGGTTTATGCTCTTGAATAGAGAATGATCCGAAATGATCCTTAGGGATCTGCTATCAGTACTGGGATGGCTGAGTGGTTAAGGCCTTGGACTTTAGATCCAATGGGCGGATGCCTGCGTGGGTTCAAACCCCACTCCCAGTATTAGTGACCGTACTGCTTGACTGTCTGCTGTGGTGCTTTT	chr13:21795881-21795921:+	TTAGTGACCGTACTGCTTGACTGTCTGCTGTGGTGCTTTT	Hist1h2bp	chr13:21787461-21789213:+	ASMM10SMR20PST100016644TV1	Sup-TTA-1	FALSE	reverse_complement	mature-tRNA	GGGAGTGGGGTTTGAA	16	GGGAGTGGGGTTTGAATATCCTACTATACGTATCACATAGCGTTCCGTATGTGGCCGGGA	60
Leu-AAG-1	8.7303	9.806	0.474438	down	0.00515157	0.0133941	969.933	984.491	917.052	279.396	615.654	365.379	8.72272	9.06902	8.39915	9.80973	9.78414	9.82414	GGTAGCGTGGCCGAGCGGTCTAAGGCGCTGGATTAAGGCTCCAGTCTCTTCGGGGGCGTGGGTTCGAATCCCACCGCTGCCACCA	85	74.8	tRNA-Leu-AAG-1-1	chr11:48856973-48857055:-	chr11:48856973-48857155:-	CAGACCGCACAATTTTGCAGTGCGTTTAGATTCTCTGTACCTGAGACCCCCGAGGATGTATATGGACCGAGTGGAATTAAATTAAAGACCTACACGTCGAGGTAGCGTGGCCGAGCGGTCTAAGGCGCTGGATTAAGGCTCCAGTCTCTTCGGGGGCGTGGGTTCGAATCCCACCGCTGCCA	chr11:48856964-48857155:-	CAGACCGCACAATTTTGCAGTGCGTTTAGATTCTCTGTACCTGAGACCCCCGAGGATGTATATGGACCGAGTGGAATTAAATTAAAGACCTACACGTCGAGGTAGCGTGGCCGAGCGGTCTAAGGCGCTGGATTAAGGCTCCAGTCTCTTCGGGGGCGTGGGTTCGAATCCCACCGCTGCCAGTAACTTTT	chr11:48856964-48856973:-	GTAACTTTT	Trim7	chr11:48826140-48852209:+	ASMM10SMR20PST100001742TV1	Leu-AAG-1	FALSE	reverse_complement	mature-tRNA	GCCCCCGAAGAGACT	15	GCCCCCGAAGAGACTTATCCTACTATACGTATCACATAGCGTTCCGTATGTGGCCGGGAT	60
Lys-CTT-3	2.60133	3.37096	0.58657	down	0.0140751	0.027619	8.79705	10.6059	8.54481	5	7.58339	8.2064	2.33888	2.64082	2.8243	3.27693	3.60684	3.2291	GCCCGGCTAGCTCAGTCGGTAGAGCATGAGACTCTTAATCTCAGGGTCGTGGGTTCGAGCCCCACGTTGGGCGCCA	76	87.8	tRNA-Lys-CTT-3-1	chr3:96428234-96428307:+	chr3:96428134-96428307:+	TAGAGATCCACCTGCCTTTATTTCCAGAGAACTGGGACTAAAGACATGAGTCATCACTTTCCGGTTTAAAGTATTTCTTAAGAATGCAGCTTTCAGAAGTGCCCGGCTAGCTCAGTCGGTAGAGCATGAGACTCTTAATCTCAGGGTCGTGGGTTCGAGCCCCACGTTGGGCG	chr3:96428134-96428316:+	TAGAGATCCACCTGCCTTTATTTCCAGAGAACTGGGACTAAAGACATGAGTCATCACTTTCCGGTTTAAAGTATTTCTTAAGAATGCAGCTTTCAGAAGTGCCCGGCTAGCTCAGTCGGTAGAGCATGAGACTCTTAATCTCAGGGTCGTGGGTTCGAGCCCCACGTTGGGCGCATGCTTTT	chr3:96428307-96428316:+	CATGCTTTT	BC107364	chr3:96433788-96452306:-	ASMM10SMR20PST100045782TV1	Lys-CTT-3	FALSE	reverse_complement	mature-tRNA	CCGACTGAGCTAGCC	15	CCGACTGAGCTAGCCTATCCTACTATACGTATCACATAGCGTTCCGTATGTGGCCGGGAT	60
His-GTG-3	5.18788	5.91308	0.604912	down	0.0430842	0.0631093	60.3008	52.9681	41.5031	25.8805	47.9276	62.6121	4.86619	5.18041	5.51703	6.16183	5.96822	5.60919	GCCGTGATCGTATAGGGGTTAGTACTCTGCGTTGTGGCCGCAGCAACCTCGGTTCGAATCCGAGTCACGGCACCA	75	55.5	tRNA-His-GTG-3-1	chr3:96435971-96436043:+	chr3:96435871-96436043:+	ATCCGACAGAAAGCTAACATCGATGTCAGGTCCAAGCAGAAGTGGATTAAGGCTCAGCTGACAGCGGGAGAGCTTAAATTTGCTATCTAGTGTGTGGTCCGCCGTGATCGTATAGGGGTTAGTACTCTGCGTTGTGGCCGCAGCAACCTCGGTTCGAATCCGAGTCACGGCA	chr3:96435871-96436063:+	ATCCGACAGAAAGCTAACATCGATGTCAGGTCCAAGCAGAAGTGGATTAAGGCTCAGCTGACAGCGGGAGAGCTTAAATTTGCTATCTAGTGTGTGGTCCGCCGTGATCGTATAGGGGTTAGTACTCTGCGTTGTGGCCGCAGCAACCTCGGTTCGAATCCGAGTCACGGCATTATCCTCTGGTCACTTTTT	chr3:96436043-96436063:+	TTATCCTCTGGTCACTTTTT	Gm10685	chr3:96458209-96470656:+	ASMM10SMR20PST100032028TV1	His-GTG-3	FALSE	reverse_complement	mature-tRNA	CGCAGAGTACTAACCC	16	CGCAGAGTACTAACCCTATCCTACTATACGTATCACATAGCGTTCCGTATGTGGCCGGGA	60
Ala-AGC-5	5.40249	7.52407	0.229795	down	0.00704325	0.0164995	180.135	206.117	182.786	45.3087	85.4091	33.0477	5.66248	5.95551	4.58947	7.45268	7.58542	7.5341	GGGGGATTAGCTCAAATGGTAGAGCGCTCGCTTAGCATGCGAGAGGTAGTGGGATCGATGCCCACATCCTCCACCA	76	59.3	tRNA-Ala-AGC-5-1	chr13:23285648-23285721:+	chr13:23285548-23285721:+	TTTTAGCATTAAAAGACATGGTAACTTGTATGGAGAAGAAAAACAAAACAGTGGAGGCACTTGGCATAAATGAAAGTCCAAGAAGACTGTACTGTAACTCGGGGGATTAGCTCAAATGGTAGAGCGCTCGCTTAGCATGCGAGAGGTAGTGGGATCGATGCCCACATCCTCCA	chr13:23285548-23285742:+	TTTTAGCATTAAAAGACATGGTAACTTGTATGGAGAAGAAAAACAAAACAGTGGAGGCACTTGGCATAAATGAAAGTCCAAGAAGACTGTACTGTAACTCGGGGGATTAGCTCAAATGGTAGAGCGCTCGCTTAGCATGCGAGAGGTAGTGGGATCGATGCCCACATCCTCCAGTTTTTATGTTAACTAGATTT	chr13:23285721-23285742:+	GTTTTTATGTTAACTAGATTT	4933404K08Rik	chr13:23278350-23282267:+	ASMM10SMR20PST100018296TV1	Ala-AGC-5	FALSE	reverse_complement	mature-tRNA	TGGAGGATGTGGGCA	15	TGGAGGATGTGGGCATATCCTACTATACGTATCACATAGCGTTCCGTATGTGGCCGGGAT	60
Arg-CCG-3	2.42408	2.79633	0.77258	down	0.0460311	0.0661545	6.64411	7.48656	5.83271	5	5	6.86937	2.33888	2.32191	2.61147	2.78538	2.95801	2.64559	GACCCAGTGGCCTAATGGATAAGGCATCAGCCTCCGGAGCTGGGGATTGTGGGTTCGAGTCCCATCTGGGTCGCCA	76	64.9	tRNA-Arg-CCG-3-1	chr11:107012865-107012938:+	chr11:107012765-107012938:+	CGGCATCGTAAGCCAAAGAACGCGAAGTTGCTGCGCGGTGGGTGGGGCTGCGATGATCGAATCACGTAAGGAGAAGGAGTGAGAACCCAGACTTTGTAGTGACCCAGTGGCCTAATGGATAAGGCATCAGCCTCCGGAGCTGGGGATTGTGGGTTCGAGTCCCATCTGGGTCG	chr11:107012765-107012955:+	CGGCATCGTAAGCCAAAGAACGCGAAGTTGCTGCGCGGTGGGTGGGGCTGCGATGATCGAATCACGTAAGGAGAAGGAGTGAGAACCCAGACTTTGTAGTGACCCAGTGGCCTAATGGATAAGGCATCAGCCTCCGGAGCTGGGGATTGTGGGTTCGAGTCCCATCTGGGTCGCATGGTCGTTCATTTTT	chr11:107012938-107012955:+	CATGGTCGTTCATTTTT	1810010H24Rik	chr11:107025681-107030443:+	ASMM10SMR20PST100022211TV1	Arg-CCG-3	FALSE	reverse_complement	mature-tRNA	ACAATCCCCAGCTCC	15	ACAATCCCCAGCTCCTATCCTACTATACGTATCACATAGCGTTCCGTATGTGGCCGGGAT	60
Asp-GTC-2	15.8477	15.6038	1.1842	up	0.00501918	0.0133941	58800.7	69983.2	70066.1	41407.5	54132.9	44216.8	15.8377	15.7873	15.918	15.5658	15.6059	15.6395	TCCTCGTTAGTATAGTGGTTAGTATCCCCGCCTGTCACGCGGGAGACCGGGGTTCAATTCCCCGACGGGGAGCCA	75	65.4	tRNA-Asp-GTC-2-1	chr10:91182096-91182168:-	chr10:91182096-91182268:-	AGAAGTCCAATTTTGAATCCTCAATCCCCGAGAACTTGGAACCCATGGGGGAGGGGAGAGAAACCTTATCTAATACCTGGAAGAGCTCTTCCCCCACAGCTCCTCGTTAGTATAGTGGTTAGTATCCCCGCCTGTCACGCGGGAGACCGGGGTTCAATTCCCCGACGGGGAG	chr10:91182083-91182268:-	AGAAGTCCAATTTTGAATCCTCAATCCCCGAGAACTTGGAACCCATGGGGGAGGGGAGAGAAACCTTATCTAATACCTGGAAGAGCTCTTCCCCCACAGCTCCTCGTTAGTATAGTGGTTAGTATCCCCGCCTGTCACGCGGGAGACCGGGGTTCAATTCCCCGACGGGGAGGTTGTGAATTTTT	chr10:91182083-91182096:-	GTTGTGAATTTTT	Tmpo	chr10:91147571-91181315:-	ASMM10SMR20PST100033973TV1	Asp-GTC-2	FALSE	reverse_complement	mature-tRNA	ATTGAACCCCGGTCTCCC	18	ATTGAACCCCGGTCTCCCTATCCTACTATACGTATCACATAGCGTTCCGTATGTGGCCGG	60
Val-CAC-2	7.42085	9.18245	0.294922	down	0.00303677	0.00957042	664.935	690.657	582.611	119.006	282.954	150.88	7.35127	7.92189	6.9894	9.22987	9.21883	9.09864	GTTTCCGTAGTGTAGTGGTTATCACGTTCGCCTCACACGCGAAAGGTCCCCGGTTCGAAACCGGGCGGAAACACCA	76	79.4	tRNA-Val-CAC-2-1	chr1:171111442-171111515:+	chr1:171111342-171111515:+	CAGAGAGGAACCTGCTTGTTGGTTGACTAAATAGAATTTAAGAGCCAGAAAAGAAACAATTCACTTCAAGTGCAGCTCATATAGGTCAGCTTGCCAGCCAGTTTCCGTAGTGTAGTGGTTATCACGTTCGCCTCACACGCGAAAGGTCCCCGGTTCGAAACCGGGCGGAAACA	chr1:171111342-171111523:+	CAGAGAGGAACCTGCTTGTTGGTTGACTAAATAGAATTTAAGAGCCAGAAAAGAAACAATTCACTTCAAGTGCAGCTCATATAGGTCAGCTTGCCAGCCAGTTTCCGTAGTGTAGTGGTTATCACGTTCGCCTCACACGCGAAAGGTCCCCGGTTCGAAACCGGGCGGAAACAGCAACTTT	chr1:171111515-171111523:+	GCAACTTT	Cfap126	chr1:171113918-171126967:+	ASMM10SMR20PST100028197TV1	Val-CAC-2	FALSE	reverse_complement	mature-tRNA	GTGTGAGGCGAACGTG	16	GTGTGAGGCGAACGTGTATCCTACTATACGTATCACATAGCGTTCCGTATGTGGCCGGGA	60
Lys-CTT-5	2.32758	2.5546	0.854396	down	0.116492	0.142531	5.66901	5.05573	6.39183	5	5	5	2.33888	2.32191	2.32194	2.51983	2.37766	2.76631	GCCCAGATAGCTCAGTGGGTAGAGCATGAGACTCTTAATCTCAGGGTCATGGGTTCATGCCCCATGTTGGGTACCA	76	65.8	tRNA-Lys-CTT-5-1	chr5:98041089-98041162:-	chr5:98041089-98041262:-	AATTTCTAGTGGATTTTTGCCCAACATGTTGGTTCATCACCTGTTGCGAGAAATAATATATATATATATATATATATATATATATATATATATATATATGGCCCAGATAGCTCAGTGGGTAGAGCATGAGACTCTTAATCTCAGGGTCATGGGTTCATGCCCCATGTTGGGTA	chr5:98041081-98041262:-	AATTTCTAGTGGATTTTTGCCCAACATGTTGGTTCATCACCTGTTGCGAGAAATAATATATATATATATATATATATATATATATATATATATATATATGGCCCAGATAGCTCAGTGGGTAGAGCATGAGACTCTTAATCTCAGGGTCATGGGTTCATGCCCCATGTTGGGTACCATCTTT	chr5:98041081-98041089:-	CCATCTTT	Antxr2	chr5:97882783-98031043:-	ASMM10SMR20PST100030009TV1	Lys-CTT-5	FALSE	reverse_complement	mature-tRNA	ACTGAGCTATCTGGG	15	ACTGAGCTATCTGGGTATCCTACTATACGTATCACATAGCGTTCCGTATGTGGCCGGGAT	60
Ala-TGC-5	2.32758	2.63754	0.80666	down	0.0140707	0.027619	5.56438	6.37785	6.27822	5	5	5	2.33888	2.32191	2.32194	2.4917	2.68691	2.73402	GGGGATGTAGCTCAGCGGTAGAGCACATGCTTTGCATGTATGGGGTCCCGGGTTCGATTCCCGGCATCTCCACCA	75	73.8	tRNA-Ala-TGC-5-1	chrX:136380746-136380818:+	chrX:136380646-136380818:+	ATCATACGCAAAGATGCGATGCGAATCCTTTCAGGCGCTATAGATGTTGCTTCAATCATTGTGTCTTGATATAGGTTGAAATCAGACTGCTACTAGAGCTGGGGATGTAGCTCAGCGGTAGAGCACATGCTTTGCATGTATGGGGTCCCGGGTTCGATTCCCGGCATCTCCA	chrX:136380646-136380826:+	ATCATACGCAAAGATGCGATGCGAATCCTTTCAGGCGCTATAGATGTTGCTTCAATCATTGTGTCTTGATATAGGTTGAAATCAGACTGCTACTAGAGCTGGGGATGTAGCTCAGCGGTAGAGCACATGCTTTGCATGTATGGGGTCCCGGGTTCGATTCCCGGCATCTCCACAGCTTTT	chrX:136380818-136380826:+	CAGCTTTT	Kir3dl2	chrX:136448107-136544056:-	ASMM10SMR20PST100010773TV1	Ala-TGC-5	FALSE	reverse_complement	mature-tRNA	CATGTGCTCTACCGC	15	CATGTGCTCTACCGCTATCCTACTATACGTATCACATAGCGTTCCGTATGTGGCCGGGAT	60
Cys-GCA-25	2.47624	3.79939	0.399661	down	0.00176272	0.00713918	14.0275	11.7471	10.239	5	7.59969	5.78843	2.33888	2.64337	2.44647	4.0816	3.76727	3.5493	GGGGGTATAGCTCAGGGGTGGAGCATTTGACTGCAGATCAAGGGGTCCCTGTTTCAAATCCAGGTGCCCCCTCCA	75	57.3	tRNA-Cys-GCA-25-1	chr6:48205067-48205139:+	chr6:48204967-48205139:+	TACCAGAGACCAAGCTCAGATGGGAACCACAGTACTTAATAGTCTTAGAATGAAGGAGCTACCTGGTTATTAGTGCTAATAACCCAAGGTATGTCAGCAAGGGGGTATAGCTCAGGGGTGGAGCATTTGACTGCAGATCAAGGGGTCCCTGTTTCAAATCCAGGTGCCCCCT	chr6:48204967-48205156:+	TACCAGAGACCAAGCTCAGATGGGAACCACAGTACTTAATAGTCTTAGAATGAAGGAGCTACCTGGTTATTAGTGCTAATAACCCAAGGTATGTCAGCAAGGGGGTATAGCTCAGGGGTGGAGCATTTGACTGCAGATCAAGGGGTCCCTGTTTCAAATCCAGGTGCCCCCTAATAATTGTATCTTTTT	chr6:48205139-48205156:+	AATAATTGTATCTTTTT	Gm16630	chr6:48130906-48159280:-	ASMM10SMR20PST100043722TV1	Cys-GCA-25	FALSE	reverse_complement	mature-tRNA	CAGTCAAATGCTCCA	15	CAGTCAAATGCTCCATATCCTACTATACGTATCACATAGCGTTCCGTATGTGGCCGGGAT	60
Asn-GTT-1	3.35318	3.78703	0.740283	down	0.0591127	0.0778193	11.3735	12.4871	11.6305	6.91361	13.2907	16.0859	3.06862	3.36352	3.62739	3.74548	3.86392	3.75168	GTCTCCGTGGCGCAATCGGTCAGCGCGTTCGGCTGTTAACCGAAAGGTTGGTGGTTCGAGCCCACCCGGGGACGCCA	77	81.6	tRNA-Asn-GTT-1-1	chr3:96334614-96334688:-	chr3:96334614-96334788:-	GAGGTCATCCTCTGAATAGACACTTGGGACTAAACTCATTCGCAGTGTGGTGTCTCCCCTGCCAGGTAAATAGGAACGTTGGGAGGTTTGCACCTTATGTGTCTCCGTGGCGCAATCGGTCAGCGCGTTCGGCTGTTAACCGAAAGGTTGGTGGTTCGAGCCCACCCGGGGACG	chr3:96334607-96334788:-	GAGGTCATCCTCTGAATAGACACTTGGGACTAAACTCATTCGCAGTGTGGTGTCTCCCCTGCCAGGTAAATAGGAACGTTGGGAGGTTTGCACCTTATGTGTCTCCGTGGCGCAATCGGTCAGCGCGTTCGGCTGTTAACCGAAAGGTTGGTGGTTCGAGCCCACCCGGGGACGTGTGTTT	chr3:96334607-96334614:-	TGTGTTT	Platr30	chr3:96345287-96358480:+	ASMM10SMR20PST100010790TV1	Asn-GTT-1	FALSE	reverse_complement	mature-tRNA	CGATTGCGCCACGGA	15	CGATTGCGCCACGGATATCCTACTATACGTATCACATAGCGTTCCGTATGTGGCCGGGAT	60
Ala-CGC-6	3.79891	5.50542	0.3064	down	0.0017848	0.00713918	41.6188	38.8033	35.629	11.671	25.1018	14.1431	3.71192	4.20462	3.48019	5.65931	5.50054	5.35642	GGGGATGTAGCTCAGAGGTAGAGCACATGCTTCGCATGTGTGTGGTCCCGGGTTCGACTCCCAGCATCTCCACCA	75	56.6	tRNA-Ala-CGC-6-1	chrX:136567864-136567936:-	chrX:136567864-136568036:-	ATCATACAGAAAGTTGTGCTCCAGGTCCTTTCGGGCTCTATAGATGTTGCTTCAGTCATTGTATGTTGATATAGGCTGAAATCAGACAGCTGTTAGGGCTGGGGATGTAGCTCAGAGGTAGAGCACATGCTTCGCATGTGTGTGGTCCCGGGTTCGACTCCCAGCATCTCCA	chrX:136567856-136568036:-	ATCATACAGAAAGTTGTGCTCCAGGTCCTTTCGGGCTCTATAGATGTTGCTTCAGTCATTGTATGTTGATATAGGCTGAAATCAGACAGCTGTTAGGGCTGGGGATGTAGCTCAGAGGTAGAGCACATGCTTCGCATGTGTGTGGTCCCGGGTTCGACTCCCAGCATCTCCAGAGCTTTT	chrX:136567856-136567864:-	GAGCTTTT	Tceal3	chrX:136590842-136668378:+	ASMM10SMR20PST100001608TV1	Ala-CGC-6	FALSE	reverse_complement	mature-tRNA	GCTGGGAGTCGAACC	15	GCTGGGAGTCGAACCTATCCTACTATACGTATCACATAGCGTTCCGTATGTGGCCGGGAT	60
Arg-TCT-2	2.87451	4.28054	0.377349	down	3.27318e-06	0.000301058	16.5484	16.1279	16.2899	6.14682	8.73977	8.46746	2.93557	2.82746	2.8605	4.32241	4.25687	4.26234	GGCTCTGTGGCGCAATGGATAGCGCATTGGACTTCTAATTCAAAGGTTGTGGGTTCGAATCCCACCAGAGTCGCCA	76	70.8	tRNA-Arg-TCT-2-1	chr11:69123481-69123568:-	chr11:69123481-69123668:-	CTCTGTCTCTCTCTCTGTCTCTCTCTCTCTCCCTCCCACGCTACCCCTTTTTTTCCTATACTGGTGTCCGTAAGCCGGAAGGAGGCGCCGCCCGCCATGTGGCTCTGTGGCGCAATGGATAGCGCATTGGACTTCTAGTGACGAGAAAGCGATTCAAAGGTTGTGGGTTCGAATCCCACCAGAGTCG	chr11:69123464-69123668:-	CTCTGTCTCTCTCTCTGTCTCTCTCTCTCTCCCTCCCACGCTACCCCTTTTTTTCCTATACTGGTGTCCGTAAGCCGGAAGGAGGCGCCGCCCGCCATGTGGCTCTGTGGCGCAATGGATAGCGCATTGGACTTCTAGTGACGAGAAAGCGATTCAAAGGTTGTGGGTTCGAATCCCACCAGAGTCGGTTTTATTACTCATTTT	chr11:69123464-69123481:-	GTTTTATTACTCATTTT	9130213A22Rik	chr11:69120054-69122589:-	ASMM10SMR20PST100024153TV1	Arg-TCT-2	FALSE	reverse_complement	mature-tRNA	TTCGAACCCACAACCTT	17	TTCGAACCCACAACCTTTATCCTACTATACGTATCACATAGCGTTCCGTATGTGGCCGGG	60
chrM.tRNA8-LysTTT	5.01989	5.66295	0.640353	down	0.00787776	0.0174316	43.9758	40.7712	42.985	24.5943	48.6028	44.9848	4.78822	5.20123	5.0702	5.74279	5.58136	5.6647	CACTATGAAGCTAAGAGCGTTAACCTTTTAAGTTAAAGTTAGAGACCTTAAAATCTCCATAGTGACCA	68	89.4	chrM.tRNA8-LysTTT	chrM:7699-7764:+	chrM:7599-7764:+	CTCTGAAATTTGTGGATCTAACCATAGCTTTATGCCCATTGTCCTAGAAATGGTTCCACTAAAATATTTCGAAAACTGATCTGCTTCAATAATTTAATTTCACTATGAAGCTAAGAGCGTTAACCTTTTAAGTTAAAGTTAGAGACCTTAAAATCTCCATAGTGA	chrM:7599-7795:+	CTCTGAAATTTGTGGATCTAACCATAGCTTTATGCCCATTGTCCTAGAAATGGTTCCACTAAAATATTTCGAAAACTGATCTGCTTCAATAATTTAATTTCACTATGAAGCTAAGAGCGTTAACCTTTTAAGTTAAAGTTAGAGACCTTAAAATCTCCATAGTGATATGCCACAACTAGATACATCAACATGATTT	chrM:7764-7795:+	TATGCCACAACTAGATACATCAACATGATTT	mt-Atp6	chrM:7927-8607:+	ASMM10SMR20PST100024348TV1	chrM.tRNA8-LysTTT	FALSE	reverse_complement	mature-tRNA	AGGTCTCTAACTTTAAC	17	AGGTCTCTAACTTTAACTATCCTACTATACGTATCACATAGCGTTCCGTATGTGGCCGGG	60
