# Supplementary material for: Multiomics Analysis Reveals Role of ncRNA in Hypoxia of Mouse Brain Microvascular Endothelial Cells
Source: Int J Mol Sci. 2025 Jun 12;26(12):5629. doi: 10.3390/ijms26125629 (PMC12193265; doi:10.3390/ijms26125629)
Supplement: Supplementary file 1 [file ijms-26-05629-s001.zip › Supplementary TableS4-tsRNA Comparison.xlsx]

## Sheet: tsRNA(allcomparison)
B_vs_A: P-value(unpaired t-test) <= 1.0 & fold-change >= 0.0
# Column A: tsRNA name, Comman name of the tsRNA
# Column B: tsRNA ID, ID for the tsRNA
# Column C: Alias, Alias for the tsRNA
# Column D: B(mean), Group mean of the log2 normalized intensitied for the tsRNA in B sample group
# Column E: A(mean), Group mean of the log2 normalized intensitied for the tsRNA in A sample group
# Column F: Fold Change, Fold change between the comparison groups for the tsRNA RNA
# Column G: Regulation, up or down regulation when comparing groups for the B vs A
# Column H: P-value, pvalue by t-test
# Column I: q-value(FDR), The FDR adjusted p-value
# Column J ~ O: Raw intensity of each sample
# Column P ~ U: Normalized intensity
# Column V ~ AI: Annotations of transcript
tsRNA-name	tsRNA-ID	Alias	B(mean)	A(mean)	Fold Change	Regulation	P-value(unpaired t-test)	q-value(FDR)	[C1,raw]	[C2,raw]	[C3,raw]	[H1,raw]	[H2,raw]	[H3,raw]	[H1,B][normalized]	[H2,B][normalized]	[H3,B][normalized]	[C1,A][normalized]	[C2,A][normalized]	[C3,A][normalized]	tsRNA_type	tsRNA-sequence	tsRNA-length	tsRNA-precursor	References	ProbeName	Trans_symbol	ProbeType	ProbeBLOCK	ProbeClass	ProbeSeq	ProbeLength	ProbeSeqFull	ProbeLength2
3'tRF-ValCAC	tRF3b-ValCAC-7	tRNA-Val-CAC-7-1_TRF-3_22	16.6567	16.6983	0.971556	down	0.459678	0.515432	102064	128240	135745	84090.7	98967.4	84409.3	16.6438	16.6545	16.6718	16.6118	16.6973	16.7859	3'tRF	TCTCAACCGGGCAGAAACACCA	22	tRNA-Val-CAC-7		ASMM10SMR20TRF100009823TV1	tRF3b-ValCAC-7	FALSE	reverse_complement	tRF3	GTGGTGTTTCTGCCCGGTTGA	21	GGGCGGGCGCCAAAAGGCGCCCGCCCGTGGTGTTTCTGCCCGGTTGATATCCTACTATAC	60
3'tRF-SerCGA	tRF3a-SerCGA-2	tRNA-Ser-CGA-2-1_TRF-3_18	10.2154	11.359	0.452622	down	0.0137619	0.0315609	3313.24	3474.52	3108.26	835.204	1720.79	811.435	10.3328	10.6164	9.69694	11.4004	11.3464	11.3302	3'tRF	ATCCTGTTCGTGACGCCA	18	tRNA-Ser-CGA-2		ASMM10SMR20TRF100008250TV1	tRF3a-SerCGA-2	FALSE	reverse_complement	tRF3	GTGGCGTCACGAACA	15	GGGCGGGCGCCAAAAGGCGCCCGCCCGTGGCGTCACGAACATATCCTACTATACGTATCA	60
3'tRF-SerGCT	tRF3b-SerGCT-1	tRNA-Ser-GCT-1-1_TRF-3_22	12.7396	13.4271	0.620935	down	0.0692819	0.103625	13222	15696	14891.3	5348.12	7731.18	3736.22	13.1162	12.9047	12.198	13.3755	13.4456	13.4602	3'tRF	TCGAATCCCACCTTCGTCGCCA	22	tRNA-Ser-GCT-1		ASMM10SMR20TRF100008316TV1	tRF3b-SerGCT-1	FALSE	reverse_complement	tRF3	GTGGCGACGAAGGTGGGATTCG	22	GGGCGGGCGCCAAAAGGCGCCCGCCCGTGGCGACGAAGGTGGGATTCGTATCCTACTATA	60
5'tRF-ProTGG	tRF5-20-ProTGG-5	tRNA-Pro-TGG-5-1_TRF-5_20	3.968	3.90211	1.04673	up	0.521285	0.574504	11.5609	12.8853	13.8016	14.2503	19.4571	22.9001	3.97683	3.85692	4.07024	3.77549	3.91109	4.01976	5'tRF	GGGTCATTGGTCTATGGGCA	20	tRNA-Pro-TGG-5		ASMM10SMR20TRF100007986TV1	tRF5-20-ProTGG-5	FALSE	reverse_complement	tRF5	GTGCCCATAGACCAATG	17	GGGCGGGCGCCAAAAGGCGCCCGCCCGTGCCCATAGACCAATGTATCCTACTATACGTAT	60
5'tiRNA-GlnCTG	5'tiRNA-35-GlnCTG-5	tRNA-Gln-CTG-5-1_5'TiRNA_35	7.8862	7.3469	1.45327	up	0.00955225	0.0247394	172.104	176.842	147.879	154.58	259.074	298.767	7.80124	7.76362	8.09374	7.37508	7.4155	7.25013	5'tiRNA	GGTTCCATGGTGTAATGGCTAGCACTCTGGACTCT	35	tRNA-Gln-CTG-5		ASMM10SMR20TRF100004130TV1	5'tiRNA-35-GlnCTG-5	FALSE	reverse_complement	5-tiRNA	GAGAGTCCAGAGTGCTAG	18	GGGCGGGCGCCAAAAGGCGCCCGCCCGAGAGTCCAGAGTGCTAGTATCCTACTATACGTA	60
5'tRF-LeuCAG	tRF5-18-LeuCAG-4	tRNA-Leu-CAG-4-1_TRF-5_18	5.57313	5.58861	0.989326	down	0.570557	0.619381	39.3636	42.2331	40.3301	42.7181	63.468	65.8343	5.58196	5.55966	5.57776	5.56821	5.6367	5.56092	5'tRF	GTCAGGATGGCCGAGCAG	18	tRNA-Leu-CAG-4		ASMM10SMR20TRF100005926TV1	tRF5-18-LeuCAG-4	FALSE	reverse_complement	tRF5	GCTGCTCGGCCAT	13	GGGCGGGCGCCAAAAGGCGCCCGCCCGCTGCTCGGCCATTATCCTACTATACGTATCACA	60
5'tRF-AlaAGC	tRF5-24-AlaAGC-3	tRFdb_5011b	7.00396	7.97645	0.509626	down	0.000825516	0.00629275	256.745	274.791	257.704	94.2602	171.161	140.162	6.97864	7.19454	6.83871	7.92189	7.98751	8.01995	5'tRF	GGGGATGTAGCTCAGTGGTAGAGC	24	tRNA-Ala-AGC-3;tRNA-Ala-TGC-7;tRNA-Ala-TGC-4;tRNA-Ala-TGC-2;tRNA-Ala-TGC-8;tRNA-Ala-AGC-8;tRNA-Ala-CGC-1;tRNA-Ala-CGC-2	tRFdb	ASMM10SMR20TRF100001006TV1	tRF5-24-AlaAGC-3	FALSE	reverse_complement	tRF5	GGCTCTACCACTGAGCTAC	19	GGGCGGGCGCCAAAAGGCGCCCGCCCGGCTCTACCACTGAGCTACTATCCTACTATACGT	60
5'tRF-GlyGCC	tRF5-31-GlyGCC-1	tRFdb_5002b	6.52233	6.7154	0.874743	down	0.289552	0.347543	111.966	95.2004	90.6521	64.4349	123.385	131.013	6.24148	6.61537	6.71014	6.85081	6.64526	6.65013	5'tRF	GCATGGGTGGTTCAGTGGTAGAATTCTCGCC	31	tRNA-Gly-GCC-1	tRFdb	ASMM10SMR20TRF100000966TV1	tRF5-31-GlyGCC-1	FALSE	reverse_complement	tRF5	GGGCGAGAATTCTACCA	17	GGGCGGGCGCCAAAAGGCGCCCGCCCGGGCGAGAATTCTACCATATCCTACTATACGTAT	60
5'tRF-GlyGCC	tRF5-22-GlyGCC-1	tRNA-Gly-GCC-1-1_TRF-5_22	9.66097	9.4396	1.16584	up	0.0193892	0.0403091	782.504	814.135	744.799	552.234	834.887	881.268	9.60871	9.59642	9.77777	9.44079	9.44079	9.43724	5'tRF	GCATGGGTGGTTCAGTGGTAGA	22	tRNA-Gly-GCC-1;tRNA-Gly-GCC-6		ASMM10SMR20TRF100005018TV1	tRF5-22-GlyGCC-1	FALSE	reverse_complement	tRF5	GTCTACCACTGAACCACCC	19	GGGCGGGCGCCAAAAGGCGCCCGCCCGTCTACCACTGAACCACCCTATCCTACTATACGT	60
5'tRF-ArgCCT	tRF5-22-ArgCCT-1	tRNA-Arg-CCT-1-1_TRF-5_22	4.97029	5.07707	0.928661	down	0.205553	0.260008	28.1778	27.7833	31.5718	26.6603	40.4607	45.1324	4.91576	4.92056	5.07454	5.05283	5.00916	5.1692	5'tRF	GCCCCAGTGGCCTAATGGATAA	22	tRNA-Arg-CCT-1;tRNA-Arg-CCT-2;tRNA-Arg-CCT-4		ASMM10SMR20TRF100002402TV1	tRF5-22-ArgCCT-1	FALSE	reverse_complement	tRF5	GTTATCCATTAGGCCACTGGGG	22	GGGCGGGCGCCAAAAGGCGCCCGCCCGTTATCCATTAGGCCACTGGGGTATCCTACTATA	60
3'tRF-ValAAC	tRF3a-ValAAC-3	tRNA-Val-AAC-3-1_TRF-3_18	15.3194	15.5195	0.87052	down	0.239323	0.296256	60151.2	62639.2	61409.2	21857.2	40478	31582.8	15.056	15.3848	15.5175	15.6123	15.4712	15.475	3'tRF	AACCGGGCGGGAACACCA	18	tRNA-Val-AAC-3;tRNA-Val-CAC-3		ASMM10SMR20TRF100009532TV1	tRF3a-ValAAC-3	FALSE	reverse_complement	tRF3	GTGGTGTTCCCGCCC	15	GGGCGGGCGCCAAAAGGCGCCCGCCCGTGGTGTTCCCGCCCTATCCTACTATACGTATCA	60
5'tiRNA-ArgCCG	5'tiRNA-34-ArgCCG-1	tRNA-Arg-CCG-1-1_5'TiRNA_34	4.76056	5.72596	0.512137	down	0.00146594	0.00860747	43.3994	45.3215	43.9701	22.1326	42.8035	34.4668	4.62421	5.00678	4.6507	5.72341	5.74844	5.70603	5'tiRNA	GGCCGCGTGGCCTAATGGATAAGGCGTCTGATTC	34	tRNA-Arg-CCG-1;tRNA-Arg-CCG-2		ASMM10SMR20TRF100002274TV1	5'tiRNA-34-ArgCCG-1	FALSE	reverse_complement	5-tiRNA	GGAATCAGACGCCTTATC	18	GGGCGGGCGCCAAAAGGCGCCCGCCCGGAATCAGACGCCTTATCTATCCTACTATACGTA	60
5'tiRNA-LeuTAG	5'tiRNA-35-LeuTAG-3	tRNA-Leu-TAG-3-1_5'TiRNA_35	5.18775	5.88541	0.61657	down	0.00186511	0.00996554	51.1604	49.8536	46.9764	28.7043	52.9975	49.3377	5.02932	5.32416	5.20977	5.95662	5.88781	5.8118	5'tiRNA	GGTAGCGTGGCCGAGTGGTCTAAGGCGCTGGATTT	35	tRNA-Leu-TAG-3		ASMM10SMR20TRF100006218TV1	5'tiRNA-35-LeuTAG-3	FALSE	reverse_complement	5-tiRNA	GAAATCCAGCGCCTTAGACCA	21	GGGCGGGCGCCAAAAGGCGCCCGCCCGAAATCCAGCGCCTTAGACCATATCCTACTATAC	60
5'tiRNA-mtLysTTT	mt-5'tiRNA-27-LysTTT	chrM.tRNA8-LysTTT_5'TiRNA_27	8.93121	9.04278	0.925579	down	0.159825	0.209317	557.781	593.034	601.926	319.912	516.328	513.888	8.95281	8.85548	8.98533	8.98022	9.00288	9.14523	5'tiRNA	CACTATGAAGCTAAGAGCGTTAACCTT	27	tRNA-chrM.tRNA8-LysTTT		ASMM10SMR20TRF100000789TV1	mt-5'tiRNA-27-LysTTT	FALSE	reverse_complement	5-tiRNA	GAAGGTTAACGCTCTTAGC	19	GGGCGGGCGCCAAAAGGCGCCCGCCCGAAGGTTAACGCTCTTAGCTATCCTACTATACGT	60
3'tRF-mtSerGCT	mt-tRF3a-SerGCT	chrM.tRNA12-SerGCT_TRF-3_18	12.3547	11.872	1.39735	up	0.0579471	0.090487	5004.6	5024.04	4268.24	2983.97	4559.4	5262.42	12.1729	12.198	12.6932	11.9889	11.88	11.747	3'tRF	AACATGGCTTTCTTACCA	18	tRNA-chrM.tRNA12-SerGCT		ASMM10SMR20TRF100000081TV1	mt-tRF3a-SerGCT	FALSE	reverse_complement	tRF3	GTGGTAAGAAAGCCATGTT	19	GGGCGGGCGCCAAAAGGCGCCCGCCCGTGGTAAGAAAGCCATGTTTATCCTACTATACGT	60
5'tiRNA-GlnCTG	5'tiRNA-35-GlnCTG-7	tRNA-Gln-CTG-7-1_5'TiRNA_35	5.86139	5.60292	1.19621	up	0.000361734	0.00436592	40.9274	41.524	40.5711	51.2603	79.7271	83.3208	5.83448	5.86531	5.88438	5.63113	5.60796	5.56967	5'tiRNA	GGTTCCTTGGTGTAAGATGAGCACTCTGGATTCTG	35	tRNA-Gln-CTG-7		ASMM10SMR20TRF100004194TV1	5'tiRNA-35-GlnCTG-7	FALSE	reverse_complement	5-tiRNA	GCAGAATCCAGAGTGCT	17	GGGCGGGCGCCAAAAGGCGCCCGCCCGCAGAATCCAGAGTGCTTATCCTACTATACGTAT	60
5'tiRNA-ProTGG	5'tiRNA-35-ProTGG-5	tRNA-Pro-TGG-5-1_5'TiRNA_35	5.75074	5.46116	1.22229	up	0.000786983	0.00613353	37.18	38.0001	37.7509	49.6793	70.3244	76.6282	5.78639	5.69174	5.7741	5.47929	5.46209	5.44209	5'tiRNA	GGGTCATTGGTCTATGGGCATGATTCTCTCTTTGG	35	tRNA-Pro-TGG-5		ASMM10SMR20TRF100007970TV1	5'tiRNA-35-ProTGG-5	FALSE	reverse_complement	5-tiRNA	GCCAAAGAGAGAATCATGC	19	GGGCGGGCGCCAAAAGGCGCCCGCCCGCCAAAGAGAGAATCATGCTATCCTACTATACGT	60
3'tRF-LysCTT	tRF3b-LysCTT-5	tRNA-Lys-CTT-5-1_TRF-3_22	4.78214	5.69781	0.5301	down	0.000893994	0.00653059	39.4057	45.5656	45.5914	27.058	35.6098	34.986	4.94078	4.73014	4.67551	5.56934	5.76027	5.76381	3'tRF	TCATGCCCCATGTTGGGTACCA	22	tRNA-Lys-CTT-5		ASMM10SMR20TRF100006827TV1	tRF3b-LysCTT-5	FALSE	reverse_complement	tRF3	GTGGTACCCAACATGGGGCAT	21	GGGCGGGCGCCAAAAGGCGCCCGCCCGTGGTACCCAACATGGGGCATTATCCTACTATAC	60
3'tRF-AspGTC	tRF3a-AspGTC-4	tRNA-Asp-GTC-4-1_TRF-3_18	12.9562	13.2831	0.7973	down	0.0597557	0.0923159	12637	13375.6	12733.2	5103.02	8804.26	5328.76	13.0415	13.1162	12.7111	13.3145	13.2717	13.263	3'tRF	TTCCCCGATGGGGAGCCA	18	tRNA-Asp-GTC-4		ASMM10SMR20TRF100003203TV1	tRF3a-AspGTC-4	FALSE	reverse_complement	tRF3	GTGGCTCCCCATCGG	15	GGGCGGGCGCCAAAAGGCGCCCGCCCGTGGCTCCCCATCGGTATCCTACTATACGTATCA	60
3'tRF-ThrAGT	tRF3b-ThrAGT-7	tRNA-Thr-AGT-7-1_TRF-3_22	15.4988	15.9587	0.72705	down	0.0476168	0.0778533	78533.3	83638.7	82432.5	32913.8	52855.7	25365.9	15.5302	15.7481	15.2181	16.0655	15.908	15.9026	3'tRF	TCGAATTCCAGCGGTGCCTCCA	22	tRNA-Thr-AGT-7		ASMM10SMR20TRF100008857TV1	tRF3b-ThrAGT-7	FALSE	reverse_complement	tRF3	GTGGAGGCACCGCTGGAATTCGA	23	GGGCGGGCGCCAAAAGGCGCCCGCCCGTGGAGGCACCGCTGGAATTCGATATCCTACTAT	60
5'tiRNA-LeuCAA	5'tiRNA-36-LeuCAA-4	tRNA-Leu-CAA-1-1_5'TiRNA_36	2.55999	2.48812	1.05107	up	0.753231	0.786728	5	5	6.64028	5	6.7955	8.05587	2.33888	2.53895	2.80212	2.32207	2.32224	2.82006	5'tiRNA	GTCAGGATGGCCGAGTGGTCTAAGGCGCCAGACTCA	36	tRNA-Leu-CAA-4;tRNA-Leu-CAA-2;tRNA-Leu-CAA-3;tRNA-Leu-CAA-1		ASMM10SMR20TRF100005770TV1	5'tiRNA-36-LeuCAA-4	FALSE	reverse_complement	5-tiRNA	GTGAGTCTGGCGCC	14	GGGCGGGCGCCAAAAGGCGCCCGCCCGTGAGTCTGGCGCCTATCCTACTATACGTATCAC	60
3'tRF-GlnTTG	tRF3a-GlnTTG-4	tRNA-Gln-TTG-4-1_TRF-3_18	5.80345	6.32734	0.695496	down	0.000301811	0.00394397	68.3198	73.2955	67.8574	50.1616	80.1644	74.5372	5.80042	5.87188	5.73805	6.31649	6.37029	6.29523	3'tRF	GTCTTGGTGAGACCACCA	18	tRNA-Gln-TTG-4		ASMM10SMR20TRF100004298TV1	tRF3a-GlnTTG-4	FALSE	reverse_complement	tRF3	GTGGTGGTCTCACCAA	16	GGGCGGGCGCCAAAAGGCGCCCGCCCGTGGTGGTCTCACCAATATCCTACTATACGTATC	60
5'tiRNA-ArgTCT	5'tiRNA-37-ArgTCT-4	tRNA-Arg-TCT-4-1_5'TiRNA_37	3.71966	3.32777	1.31211	up	0.0495097	0.0804185	7.74718	9.73214	9.83326	12.4038	17.0391	16.9929	3.78543	3.67958	3.69396	3.05497	3.4485	3.47984	5'tiRNA	GTCTCTGTGGCGCAATGGACGAGCGCGCTGGACTTCT	37	tRNA-Arg-TCT-4		ASMM10SMR20TRF100002778TV1	5'tiRNA-37-ArgTCT-4	FALSE	reverse_complement	5-tiRNA	GAGAAGTCCAGCGCG	15	GGGCGGGCGCCAAAAGGCGCCCGCCCGAGAAGTCCAGCGCGTATCCTACTATACGTATCA	60
5'tRF-MetCAT	tRF5-20-MetCAT-7	tRNA-Met-CAT-7-1_TRF-5_20	4.07342	4.30723	0.85039	down	0.0198354	0.0410403	16.9991	16.6276	16.2638	16.5197	22.096	21.9276	4.1827	4.02863	4.00894	4.36079	4.30087	4.26002	5'tRF	GCCTTCTTAGTGTAGTAGGC	20	tRNA-Met-CAT-7		ASMM10SMR20TRF100007546TV1	tRF5-20-MetCAT-7	FALSE	reverse_complement	tRF5	GGCCTACTACACTAAGAAGG	20	GGGCGGGCGCCAAAAGGCGCCCGCCCGGCCTACTACACTAAGAAGGTATCCTACTATACG	60
5'tRF-AlaGGC	tRF5-18-AlaGGC-3	tRNA-Ala-GGC-3-1_TRF-5_18	5.92586	5.76599	1.11718	up	0.0646511	0.0981342	45.5824	48.7582	42.5768	55.1065	81.5284	85.5582	5.95357	5.89658	5.92741	5.79249	5.85587	5.64961	5'tRF	GAGGATGTAGCTCAGTTG	18	tRNA-Ala-GGC-3		ASMM10SMR20TRF100002006TV1	tRF5-18-AlaGGC-3	FALSE	reverse_complement	tRF5	GCAACTGAGCTACATCC	17	GGGCGGGCGCCAAAAGGCGCCCGCCCGCAACTGAGCTACATCCTATCCTACTATACGTAT	60
3'tRF-HisGTG	tRF3a-HisGTG-3	tRNA-His-GTG-2-1_TRF-3_18	16.2182	16.2046	1.00946	up	0.707672	0.747681	85689.3	98473.5	99339.7	56275.3	75356	54379.8	16.2015	16.2803	16.1728	16.2148	16.1843	16.2148	3'tRF	ATCCGAGTCACGGCACCA	18	tRNA-His-GTG-3;tRNA-His-GTG-2		ASMM10SMR20TRF100005318TV1	tRF3a-HisGTG-3	FALSE	reverse_complement	tRF3	GTGGTGCCGTGACT	14	GGGCGGGCGCCAAAAGGCGCCCGCCCGTGGTGCCGTGACTTATCCTACTATACGTATCAC	60
5'tiRNA-IleTAT	5'tiRNA-35-IleTAT-2	tRNA-Ile-TAT-1-1_5'TiRNA_35	3.98302	3.88208	1.07248	up	0.170156	0.220555	12.3487	12.9831	12.2861	13.198	22.2604	22.4103	3.87159	4.03702	4.04045	3.88275	3.92224	3.84123	5'tiRNA	GCTCCAGTGGCGCAATCGGTTAGCGCGCGGTACTT	35	tRNA-Ile-TAT-2;tRNA-Ile-TAT-1		ASMM10SMR20TRF100005570TV1	5'tiRNA-35-IleTAT-2	FALSE	reverse_complement	5-tiRNA	GAAGTACCGCGCGC	14	GGGCGGGCGCCAAAAGGCGCCCGCCCGAAGTACCGCGCGCTATCCTACTATACGTATCAC	60
3'tRF-ThrAGT	tRF3a-ThrAGT-7	tRNA-Thr-AGT-7-1_TRF-3_18	15.3382	15.8151	0.718535	down	0.111588	0.154165	67462	79434.4	80206.3	32151.2	48906.9	22798.9	15.4981	15.6395	14.877	15.8024	15.8125	15.8303	3'tRF	ATTCCAGCGGTGCCTCCA	18	tRNA-Thr-AGT-7		ASMM10SMR20TRF100008850TV1	tRF3a-ThrAGT-7	FALSE	reverse_complement	tRF3	GTGGAGGCACCGCTGGA	17	GGGCGGGCGCCAAAAGGCGCCCGCCCGTGGAGGCACCGCTGGATATCCTACTATACGTAT	60
3'tiRNA-mtIleGAT	mt-3'tiRNA-41-IleGAT	chrM.tRNA4-IleGAT_3'TiRNA_41	14.7809	14.2339	1.46104	up	0.0192786	0.0401752	24688.6	28115.8	25806.1	19332.6	23283.4	24116.7	14.7998	14.5326	15.0102	14.2278	14.309	14.1649	3'tiRNA	TAGAGTAAATTATAGAGGTTCAAGCCCTCTTATTTCTACCA	41	tRNA-chrM.tRNA4-IleGAT		ASMM10SMR20TRF100000611TV1	mt-3'tiRNA-41-IleGAT	FALSE	reverse_complement	3-tiRNA	GTGGTAGAAATAAGAGGGCTTGAA	24	GGGCGGGCGCCAAAAGGCGCCCGCCCGTGGTAGAAATAAGAGGGCTTGAATATCCTACTA	60
3'tiRNA-ArgTCG	3'tiRNA-41-ArgTCG-1	tRNA-Arg-TCG-1-1_3'TiRNA_41	10.088	11.2124	0.458699	down	0.0396456	0.0674209	3046.41	3134.59	2848.6	928.858	1383.36	662.811	10.5543	10.3611	9.34871	11.2124	11.2124	11.2124	3'tiRNA	GGATCAGAAGATTGCAGGTTCGAGTCCTGCCGCGGTCGCCA	41	tRNA-Arg-TCG-1		ASMM10SMR20TRF100002502TV1	3'tiRNA-41-ArgTCG-1	FALSE	reverse_complement	3-tiRNA	GTGGCGACCGCG	12	GGGCGGGCGCCAAAAGGCGCCCGCCCGTGGCGACCGCGTATCCTACTATACGTATCACAT	60
5'tRF-LysCTT	tRF5-18-LysCTT-11	tRNA-Lys-CTT-11-1_TRF-5_18	4.21908	4.13083	1.06307	up	0.306845	0.362787	14.5567	14.7885	14.7731	15.7745	24.5892	28.3453	4.11486	4.17712	4.36525	4.13843	4.13132	4.12275	5'tRF	GGTACTAGCTCAGTTGGT	18	tRNA-Lys-CTT-11		ASMM10SMR20TRF100006362TV1	tRF5-18-LysCTT-11	FALSE	reverse_complement	tRF5	GACCAACTGAGCTAGTACC	19	GGGCGGGCGCCAAAAGGCGCCCGCCCGACCAACTGAGCTAGTACCTATCCTACTATACGT	60
5'tRF-IleTAT	tRF5-22-IleTAT-3	tRNA-Ile-TAT-3-1_TRF-5_22	4.46788	4.32271	1.10586	up	0.191448	0.245153	17.2101	14.9278	18.472	19.419	30.8983	30.1569	4.43412	4.51001	4.45951	4.3794	4.14692	4.4418	5'tRF	GGTTCCATAGGGTAGTGGTTAT	22	tRNA-Ile-TAT-3		ASMM10SMR20TRF100005662TV1	tRF5-22-IleTAT-3	FALSE	reverse_complement	tRF5	GATAACCACTACCCTATGGA	20	GGGCGGGCGCCAAAAGGCGCCCGCCCGATAACCACTACCCTATGGATATCCTACTATACG	60
5'tiRNA-ProTGG	5'tiRNA-33-ProTGG-4	tRNA-Pro-TGG-4-1_5'TiRNA_33	6.68121	7.11409	0.740779	down	0.0346665	0.061168	151.037	140.629	121.921	71.8251	141.704	134.796	6.43467	6.84864	6.76031	7.21162	7.11173	7.01893	5'tiRNA	GGCTCGTTGGTCTAGGGGTATGATTCTCACTTT	33	tRNA-Pro-TGG-4		ASMM10SMR20TRF100007930TV1	5'tiRNA-33-ProTGG-4	FALSE	reverse_complement	5-tiRNA	GAAAGTGAGAATCATACCCC	20	GGGCGGGCGCCAAAAGGCGCCCGCCCGAAAGTGAGAATCATACCCCTATCCTACTATACG	60
3'tRF-AlaCGC	tRF3a-AlaCGC-3	tRNA-Ala-CGC-3-1_TRF-3_18	16.5088	16.355	1.11242	up	0.0613183	0.094061	87547.8	111912	113940	80997.6	87041.8	69130.3	16.5982	16.4852	16.4429	16.2803	16.3896	16.3952	3'tRF	CTCCCGGCATCTCCACCA	18	tRNA-Ala-CGC-3		ASMM10SMR20TRF100001735TV1	tRF3a-AlaCGC-3	FALSE	reverse_complement	tRF3	GTGGTGGAGATGCCGGGA	18	GGGCGGGCGCCAAAAGGCGCCCGCCCGTGGTGGAGATGCCGGGATATCCTACTATACGTA	60
5'tiRNA-ProTGG	5'tiRNA-35-ProTGG-1	tRNA-Pro-TGG-1-1_5'TiRNA_35	5.56637	5.44955	1.08434	up	0.109006	0.150958	37.2045	37.295	37.5918	39.2881	64.733	70.1737	5.46449	5.58275	5.65185	5.48024	5.43187	5.43653	5'tiRNA	GGCTCGTTGGTCTAGGGGTATGATTCTCGGTTTGG	35	tRNA-Pro-TGG-1		ASMM10SMR20TRF100007854TV1	5'tiRNA-35-ProTGG-1	FALSE	reverse_complement	5-tiRNA	GCCAAACCGAGAATCATAC	19	GGGCGGGCGCCAAAAGGCGCCCGCCCGCCAAACCGAGAATCATACTATCCTACTATACGT	60
5'tiRNA-ValAAC	5'tiRNA-36-ValAAC-1	tRNA-Val-AAC-1-1_5'TiRNA_36	4.10853	5.54828	0.36863	down	0.000292816	0.00391948	40.767	42.066	36.468	14.568	26.7161	22.1467	4.00654	4.29414	4.0249	5.62477	5.62905	5.39102	5'tiRNA	GTTTCCGTAGTGTAGTGGTTATCACGTTCGCCTAAC	36	tRNA-Val-AAC-1		ASMM10SMR20TRF100009478TV1	5'tiRNA-36-ValAAC-1	FALSE	reverse_complement	5-tiRNA	GGTTAGGCGAACGTGA	16	GGGCGGGCGCCAAAAGGCGCCCGCCCGGTTAGGCGAACGTGATATCCTACTATACGTATC	60
5'tRF-ArgACG	tRF5-20-ArgACG-1	tRNA-Arg-ACG-1-1_TRF-5_20	3.8445	3.75342	1.06516	up	0.438816	0.495879	10.9816	10.8655	13.0412	12.1538	19.0957	20.7856	3.76269	3.83095	3.93986	3.67752	3.645	3.93775	5'tRF	GGGCCAGTGGCGCAATGGAT	20	tRNA-Arg-ACG-1;tRNA-Arg-ACG-2;tRNA-Arg-ACG-3		ASMM10SMR20TRF100002222TV1	tRF5-20-ArgACG-1	FALSE	reverse_complement	tRF5	GATCCATTGCGCCACT	16	GGGCGGGCGCCAAAAGGCGCCCGCCCGATCCATTGCGCCACTTATCCTACTATACGTATC	60
5'tRF-GlnCTG	tRF5-18-GlnCTG-7	tRNA-Gln-CTG-7-1_TRF-5_18	4.20567	3.89117	1.24358	up	0.00398636	0.0147063	12.8426	12.6764	12.3178	16.8778	26.3782	23.8119	4.21748	4.27691	4.12262	3.94181	3.88541	3.84629	5'tRF	GGTTCCTTGGTGTAAGAT	18	tRNA-Gln-CTG-7		ASMM10SMR20TRF100004198TV1	tRF5-18-GlnCTG-7	FALSE	reverse_complement	tRF5	GATCTTACACCAAGGAACC	19	GGGCGGGCGCCAAAAGGCGCCCGCCCGATCTTACACCAAGGAACCTATCCTACTATACGT	60
5'tRF-SeCTCA	tRF5-22-SeCTCA-1	tRNA-SeC-TCA-1-1_TRF-5_22	5.12961	6.38763	0.418117	down	0.000877634	0.00649075	72.2545	74.1776	74.1241	35.2601	49.1759	39.1413	5.31774	5.21755	4.85353	6.38047	6.38047	6.40195	5'tRF	GCCCGGATGATCCTCAGTGGTC	22	tRNA-SeC-TCA-1		ASMM10SMR20TRF100008034TV1	tRF5-22-SeCTCA-1	FALSE	reverse_complement	tRF5	GGACCACTGAGGATCAT	17	GGGCGGGCGCCAAAAGGCGCCCGCCCGGACCACTGAGGATCATTATCCTACTATACGTAT	60
5'tRF-PheGAA	tRF5-20-PheGAA-1	tRNA-Phe-GAA-1-1_TRF-5_20	6.24207	6.04574	1.14578	up	0.00538243	0.0173387	57.4267	53.4143	55.915	64.5526	101.225	104.39	6.24288	6.23425	6.24908	6.10141	5.97964	6.05618	5'tRF	GCCGAAATAGCTCAGTTGGG	20	tRNA-Phe-GAA-1;tRNA-Phe-GAA-3		ASMM10SMR20TRF100007590TV1	tRF5-20-PheGAA-1	FALSE	reverse_complement	tRF5	GCCCAACTGAGCTATTTCG	19	GGGCGGGCGCCAAAAGGCGCCCGCCCGCCCAACTGAGCTATTTCGTATCCTACTATACGT	60
5'tRF-CysGCA	tRF5-20-CysGCA-22	tRNA-Cys-GCA-22-1_TRF-5_20	5.20124	4.95903	1.1828	up	0.0703994	0.105115	26.4938	26.0052	27.6333	29.0805	47.4897	55.812	5.05241	5.16986	5.38144	4.97081	4.91576	4.99053	5'tRF	GGGGGAATAGCTTAGGGGTA	20	tRNA-Cys-GCA-22		ASMM10SMR20TRF100003702TV1	tRF5-20-CysGCA-22	FALSE	reverse_complement	tRF5	GTACCCCTAAGCTATTCCC	19	GGGCGGGCGCCAAAAGGCGCCCGCCCGTACCCCTAAGCTATTCCCTATCCTACTATACGT	60
5'tiRNA-ArgACG	5'tiRNA-35-ArgACG-1	tRNA-Arg-ACG-1-1_5'TiRNA_35	4.52317	5.07973	0.679922	down	0.0012563	0.00795039	26.6452	30.6118	30.5439	21.4633	32.0621	29.6641	4.57445	4.56306	4.43199	4.97759	5.13669	5.1249	5'tiRNA	GGGCCAGTGGCGCAATGGATAACGCGTCTGACTAC	35	tRNA-Arg-ACG-1;tRNA-Arg-ACG-2;tRNA-Arg-ACG-3		ASMM10SMR20TRF100002202TV1	5'tiRNA-35-ArgACG-1	FALSE	reverse_complement	5-tiRNA	GGTAGTCAGACGCGTTA	17	GGGCGGGCGCCAAAAGGCGCCCGCCCGGTAGTCAGACGCGTTATATCCTACTATACGTAT	60
3'tRF-mtLysTTT	mt-tRF3a-LysTTT	chrM.tRNA8-LysTTT_TRF-3_18	15.3387	14.7028	1.55385	up	0.0354482	0.0621685	32669.4	35209.4	33953.4	23917.7	34570.3	35919.5	15.1988	15.0773	15.7399	14.7028	14.7028	14.7028	3'tRF	AAATCTCCATAGTGACCA	18	tRNA-chrM.tRNA8-LysTTT		ASMM10SMR20TRF100000801TV1	mt-tRF3a-LysTTT	FALSE	reverse_complement	tRF3	GTGGTCACTATGGAGATTT	19	GGGCGGGCGCCAAAAGGCGCCCGCCCGTGGTCACTATGGAGATTTTATCCTACTATACGT	60
5'tiRNA-HisGTG	5'tiRNA-34-HisGTG-1	tRNA-His-GTG-1-1_5'TiRNA_34	5.75442	5.64628	1.07784	up	0.244969	0.302384	44.587	41.1889	40.897	49.8592	77.4421	69.7372	5.79178	5.82736	5.64411	5.75855	5.59534	5.58495	5'tiRNA	GCCGAGATCGTATAGTGGTTAGTACTCTGCATTG	34	tRNA-His-GTG-1		ASMM10SMR20TRF100005262TV1	5'tiRNA-34-HisGTG-1	FALSE	reverse_complement	5-tiRNA	GCAATGCAGAGTACTAACC	19	GGGCGGGCGCCAAAAGGCGCCCGCCCGCAATGCAGAGTACTAACCTATCCTACTATACGT	60
5'tRF-LysTTT	tRF5-26-LysTTT-1	tRFdb_5005a	8.39679	9.95353	0.339918	down	0.000192942	0.00366701	1023.43	1120.44	1039.35	254.655	382.63	322.36	8.59633	8.39566	8.19838	9.9029	9.95635	10.0013	5'tRF	GCCCGGATAGCTCAGTCGGTAGAGCA	26	tRNA-Lys-TTT-1	tRFdb	ASMM10SMR20TRF100000974TV1	tRF5-26-LysTTT-1	FALSE	reverse_complement	tRF5	GTGCTCTACCGACTGAG	17	GGGCGGGCGCCAAAAGGCGCCCGCCCGTGCTCTACCGACTGAGTATCCTACTATACGTAT	60
5'tRF-HisGTG	tRF5-18-HisGTG-2	tRNA-His-GTG-2-1_TRF-5_18	9.87992	9.03699	1.7937	up	0.00415578	0.0148585	596.789	607.052	540.257	597.364	977.567	1148.23	9.72341	9.75302	10.1633	9.06502	9.04306	9.00288	5'tRF	GCCGTGATCGTATAGTGG	18	tRNA-His-GTG-2		ASMM10SMR20TRF100005326TV1	tRF5-18-HisGTG-2	FALSE	reverse_complement	tRF5	GCCACTATACGATCACGG	18	GGGCGGGCGCCAAAAGGCGCCCGCCCGCCACTATACGATCACGGTATCCTACTATACGTA	60
5'tRF-LysTTT	tRF5-22-LysTTT-6	tRNA-Lys-TTT-6-1_TRF-5_22	5.96608	5.59141	1.29654	up	0.00309853	0.0131112	38.1883	42.1096	41.9571	57.0941	80.2765	90.8466	6.01578	5.8743	6.00817	5.51833	5.63132	5.62458	5'tRF	GCCTGGTTAGCTCAGTCAGTAG	22	tRNA-Lys-TTT-6		ASMM10SMR20TRF100007282TV1	tRF5-22-LysTTT-6	FALSE	reverse_complement	tRF5	GCTACTGACTGAGCTAAC	18	GGGCGGGCGCCAAAAGGCGCCCGCCCGCTACTGACTGAGCTAACTATCCTACTATACGTA	60
3'tRF-LysTTT	tRF3b-LysTTT-3	tRNA-Lys-TTT-2-1_TRF-3_22	15.266	15.2833	0.988103	down	0.863811	0.885725	47998.3	57406.6	58703.3	29117.1	36308.7	24886.2	15.4262	15.2377	15.1342	15.2181	15.2753	15.3564	3'tRF	TCAAGTCCCTGTTCAGGCGCCA	22	tRNA-Lys-TTT-3;tRNA-Lys-TTT-2		ASMM10SMR20TRF100007093TV1	tRF3b-LysTTT-3	FALSE	reverse_complement	tRF3	GTGGCGCCTGAACAGGGACTTGA	23	GGGCGGGCGCCAAAAGGCGCCCGCCCGTGGCGCCTGAACAGGGACTTGATATCCTACTAT	60
5'tiRNA-ValCAC	5'tiRNA-35-ValCAC-2	tRNA-Val-CAC-2-1_5'TiRNA_35	13.2913	12.3704	1.89332	up	0.0244253	0.0467524	6471.07	6886.85	6813.32	6608.85	6940.63	9499.14	13.4053	12.7954	13.6732	12.3212	12.3627	12.4272	5'tiRNA	GTTTCCGTAGTGTAGTGGTTATCACGTTCGCCTCA	35	tRNA-Val-CAC-2		ASMM10SMR20TRF100009662TV1	5'tiRNA-35-ValCAC-2	FALSE	reverse_complement	5-tiRNA	GTGAGGCGAACGTGATAACCACTACACTACG	31	GGGCGGGCGCCAAAAGGCGCCCGCCCGTGAGGCGAACGTGATAACCACTACACTACGTAT	60
5'tRF-ArgTCT	tRF5-18-ArgTCT-6	tRNA-Arg-TCT-6-1_TRF-5_18	6.14333	5.86376	1.21383	up	0.0047439	0.0161033	46.7917	48.5144	50.3388	58.5418	99.1022	99.545	6.05961	6.1989	6.17149	5.83217	5.84677	5.91236	5'tRF	GGCTCTGTGGAGCAATGG	18	tRNA-Arg-TCT-6		ASMM10SMR20TRF100002854TV1	tRF5-18-ArgTCT-6	FALSE	reverse_complement	tRF5	GCCATTGCTCCACAG	15	GGGCGGGCGCCAAAAGGCGCCCGCCCGCCATTGCTCCACAGTATCCTACTATACGTATCA	60
5'tiRNA-ArgTCG	5'tiRNA-36-ArgTCG-1	tRNA-Arg-TCG-1-1_5'TiRNA_36	6.17914	7.90627	0.302053	down	0.000199012	0.00366701	247.713	253.655	247.299	63.3306	109.616	86.2131	6.21574	6.383	5.93869	7.87926	7.87926	7.96028	5'tiRNA	GGCCGCGTGGCCTAATGGATAAGGCGTCTGACTTCG	36	tRNA-Arg-TCG-1		ASMM10SMR20TRF100002522TV1	5'tiRNA-36-ArgTCG-1	FALSE	reverse_complement	5-tiRNA	GCGAAGTCAGACGCCTTATCCATTA	25	GGGCGGGCGCCAAAAGGCGCCCGCCCGCGAAGTCAGACGCCTTATCCATTATATCCTACT	60
3'tRF-GlnCTG	tRF3a-GlnCTG-5	tRNA-Gln-CTG-5-1_TRF-3_18	4.96414	5.26068	0.814207	down	0.00213271	0.0102963	33.5079	34.2715	31.7683	27.6739	42.057	41.2107	4.97546	4.98235	4.93462	5.30032	5.29968	5.18202	3'tRF	ATCTCGGTGGGATTTCCA	18	tRNA-Gln-CTG-5		ASMM10SMR20TRF100004138TV1	tRF3a-GlnCTG-5	FALSE	reverse_complement	tRF3	GTGGAAATCCCACCGA	16	GGGCGGGCGCCAAAAGGCGCCCGCCCGTGGAAATCCCACCGATATCCTACTATACGTATC	60
5'tiRNA-GlyTCC	5'tiRNA-34-GlyTCC-1	tRNA-Gly-TCC-1-1_5'TiRNA_34	6.17452	7.89944	0.302517	down	0.00444135	0.0155576	252.256	248.229	245.6	70.8133	117.658	66.22	6.4169	6.5232	5.58346	7.89194	7.8585	7.94787	5'tiRNA	GCGTTGGTGGTATAGTGGTGAGCATAGCTGCCTT	34	tRNA-Gly-TCC-1;tRNA-Gly-TCC-2		ASMM10SMR20TRF100005154TV1	5'tiRNA-34-GlyTCC-1	FALSE	reverse_complement	5-tiRNA	GAAGGCAGCTATGCTCA	17	GGGCGGGCGCCAAAAGGCGCCCGCCCGAAGGCAGCTATGCTCATATCCTACTATACGTAT	60
5'tiRNA-GluCTC	5'tiRNA-34-GluCTC-5	tRNA-Glu-CTC-5-1_5'TiRNA_34	3.45963	3.62115	0.894081	down	0.286334	0.34511	12.1451	9.921	10.1049	8.9131	15.5053	13.9041	3.3598	3.5587	3.46039	3.85603	3.48076	3.52666	5'tiRNA	TCCCTGGTGGTCTAGTGGTTAGGCTTTGGTGCTC	34	tRNA-Glu-CTC-5		ASMM10SMR20TRF100004546TV1	5'tiRNA-34-GluCTC-5	FALSE	reverse_complement	5-tiRNA	GGAGCACCAAAGCCTA	16	GGGCGGGCGCCAAAAGGCGCCCGCCCGGAGCACCAAAGCCTATATCCTACTATACGTATC	60
5'tiRNA-ArgTCG	5'tiRNA-34-ArgTCG-4	tRNA-Arg-TCG-4-1_5'TiRNA_34	6.89898	9.58954	0.154904	down	0.000434929	0.00466609	875.244	914.664	768.5	89.0311	189.061	117.88	6.87561	7.33746	6.48388	9.59922	9.67223	9.49717	5'tiRNA	GACCACGTGGCCTAACGGATAAGGCGTCTGACTT	34	tRNA-Arg-TCG-4		ASMM10SMR20TRF100002618TV1	5'tiRNA-34-ArgTCG-4	FALSE	reverse_complement	5-tiRNA	GAAGTCAGACGCCTTATCCG	20	GGGCGGGCGCCAAAAGGCGCCCGCCCGAAGTCAGACGCCTTATCCGTATCCTACTATACG	60
5'tRF-mtProTGG	mt-tRF5-18-ProTGG	chrM.tRNA15-ProTGG_TRF-5_18	4.91307	4.52505	1.3086	up	0.00248536	0.0113531	20.3693	18.3805	19.6337	26.9058	39.089	41.5657	4.93166	4.86382	4.94374	4.61367	4.43478	4.5267	5'tRF	CAAGAAGTAGTTTAATTA	18	tRNA-chrM.tRNA15-ProTGG		ASMM10SMR20TRF100000207TV1	mt-tRF5-18-ProTGG	FALSE	reverse_complement	tRF5	GTAATTAAACTACTTCTTG	19	GGGCGGGCGCCAAAAGGCGCCCGCCCGTAATTAAACTACTTCTTGTATCCTACTATACGT	60
5'tiRNA-IleAAT	5'tiRNA-36-IleAAT-4	tRNA-Ile-AAT-2-1_5'TiRNA_36	10.4987	10.8435	0.787441	down	0.019233	0.0401752	2231.94	2156.31	2141.61	836.132	1555.43	1412.04	10.3482	10.5049	10.643	10.8978	10.7877	10.8449	5'tiRNA	GGCCGGTTAGCTCAGTTGGTTAGAGCATGGTGCTAA	36	tRNA-Ile-AAT-4;tRNA-Ile-AAT-2		ASMM10SMR20TRF100005422TV1	5'tiRNA-36-IleAAT-4	FALSE	reverse_complement	5-tiRNA	GTTAGCACCATGCTCTAACCAACTGAGCTAACC	33	GGGCGGGCGCCAAAAGGCGCCCGCCCGTTAGCACCATGCTCTAACCAACTGAGCTAACCT	60
5'tRF-AlaAGC	tRF5-20-AlaAGC-16	tRNA-Ala-AGC-16-1_TRF-5_20	6.43857	6.1708	1.20394	up	0.0748126	0.110233	64.4588	63.4783	56.4644	65.3654	113.689	124.093	6.26142	6.4566	6.5977	6.25251	6.19319	6.06671	5'tRF	TAGGGATGTGGCTCAGTTGG	20	tRNA-Ala-AGC-16		ASMM10SMR20TRF100001298TV1	tRF5-20-AlaAGC-16	FALSE	reverse_complement	tRF5	GCCAACTGAGCCACATCCCTA	21	GGGCGGGCGCCAAAAGGCGCCCGCCCGCCAACTGAGCCACATCCCTATATCCTACTATAC	60
5'tRF-AspGTC	tRF5-22-AspGTC-2	tRNA-Asp-GTC-2-1_TRF-5_22	6.17273	6.008	1.12096	up	0.0753176	0.11084	51.0141	53.7675	57.2718	58.7767	98.4543	105.18	6.06538	6.19139	6.26142	5.95316	5.98907	6.08178	5'tRF	TCCTCGTTAGTATAGTGGTTAG	22	tRNA-Asp-GTC-2		ASMM10SMR20TRF100003154TV1	tRF5-22-AspGTC-2	FALSE	reverse_complement	tRF5	GCTAACCACTATACTAACGAG	21	GGGCGGGCGCCAAAAGGCGCCCGCCCGCTAACCACTATACTAACGAGTATCCTACTATAC	60
5'tRF-AspGTC	tRF5-22-AspGTC-1	tRNA-Asp-GTC-1-1_TRF-5_22	7.46567	7.44168	1.01677	up	0.826601	0.853614	176.556	173.765	181.166	112.94	216.469	208.969	7.27553	7.54889	7.5726	7.41778	7.39123	7.51603	5'tRF	TCCTCGTTAGTATAGTGGTGAG	22	tRNA-Asp-GTC-1;tRNA-Asp-GTC-3;tRNA-Asp-GTC-4		ASMM10SMR20TRF100003118TV1	tRF5-22-AspGTC-1	FALSE	reverse_complement	tRF5	GCTCACCACTATACTAACGA	20	GGGCGGGCGCCAAAAGGCGCCCGCCCGCTCACCACTATACTAACGATATCCTACTATACG	60
5'tiRNA-AlaAGC	5'tiRNA-36-AlaAGC-16	tRNA-Ala-AGC-16-1_5'TiRNA_36	2.65899	2.65965	0.999546	down	0.997127	0.997127	6.37868	5.9092	6.22272	5	8.92415	7.97781	2.33888	2.85534	2.78276	2.71293	2.54681	2.71921	5'tiRNA	TAGGGATGTGGCTCAGTTGGTAGAGTGCCTGCCCAG	36	tRNA-Ala-AGC-16		ASMM10SMR20TRF100001278TV1	5'tiRNA-36-AlaAGC-16	FALSE	reverse_complement	5-tiRNA	GCTGGGCAGGCA	12	GGGCGGGCGCCAAAAGGCGCCCGCCCGCTGGGCAGGCATATCCTACTATACGTATCACAT	60
5'tRF-AlaAGC	tRF5-20-AlaAGC-11	tRNA-Ala-AGC-11-1_TRF-5_20	5.7178	5.50549	1.15854	up	0.0500483	0.081054	39.4576	35.7638	40.6943	44.9169	74.0483	74.6722	5.65185	5.76237	5.73918	5.57247	5.36812	5.57589	5'tRF	TGGGGGTGTGGCTCAGTTGG	20	tRNA-Ala-AGC-11		ASMM10SMR20TRF100001190TV1	tRF5-20-AlaAGC-11	FALSE	reverse_complement	tRF5	GCCAACTGAGCCACAC	16	GGGCGGGCGCCAAAAGGCGCCCGCCCGCCAACTGAGCCACACTATCCTACTATACGTATC	60
3'tiRNA-IleAAT	3'tiRNA-41-IleAAT-3	tRNA-Ile-AAT-1-1_3'TiRNA_41	16.8001	16.9221	0.918936	down	0.119814	0.163837	125638	143670	139064	92448.4	112363	102283	16.7611	16.8435	16.7957	17.0227	16.9181	16.8253	3'tiRNA	TAACGCCAAGGTCGCGGGTTCGATCCCCGTACGGGCCACCA	41	tRNA-Ile-AAT-3;tRNA-Ile-AAT-1		ASMM10SMR20TRF100005362TV1	3'tiRNA-41-IleAAT-3	FALSE	reverse_complement	3-tiRNA	GTGGTGGCCCGTACGGGGAT	20	GGGCGGGCGCCAAAAGGCGCCCGCCCGTGGTGGCCCGTACGGGGATTATCCTACTATACG	60
5'tiRNA-AlaTGC	5'tiRNA-33-AlaTGC-1	tRNA-Ala-TGC-1-1_5'TiRNA_33	3.98723	3.80403	1.1354	up	0.0921415	0.130888	12.8559	11.0461	11.9701	14.7886	20.9818	21.3263	4.02704	3.9623	3.97234	3.94629	3.66719	3.7986	5'tiRNA	GGGGGTGTAGCTCAGTGGTAGAGCGCATGCTTT	33	tRNA-Ala-TGC-1		ASMM10SMR20TRF100002030TV1	5'tiRNA-33-AlaTGC-1	FALSE	reverse_complement	5-tiRNA	GAAAGCATGCGCTCTAC	17	GGGCGGGCGCCAAAAGGCGCCCGCCCGAAAGCATGCGCTCTACTATCCTACTATACGTAT	60
3'tRF-SeCTCA	tRF3a-SeCTCA-1	tRNA-SeC-TCA-1-1_TRF-3_18	9.62285	10.8987	0.412997	down	0.0103008	0.0258338	2203.73	2300.1	2250.62	720.768	997.303	548.985	10.0053	9.78414	9.07912	10.8798	10.8978	10.9183	3'tRF	TCCACCTTTCGGGCGCCA	18	tRNA-SeC-TCA-1		ASMM10SMR20TRF100008018TV1	tRF3a-SeCTCA-1	FALSE	reverse_complement	tRF3	GTGGCGCCCGAAA	13	GGGCGGGCGCCAAAAGGCGCCCGCCCGTGGCGCCCGAAATATCCTACTATACGTATCACA	60
5'tiRNA-AsnGTT	5'tiRNA-35-AsnGTT-3	tRNA-Asn-GTT-3-1_5'TiRNA_35	5.42789	6.25412	0.564	down	0.000351764	0.00427529	70.4994	63.9635	63.184	38.6798	60.9331	53.6941	5.44437	5.5105	5.32879	6.35499	6.20308	6.20429	5'tiRNA	GTCTCTGTGGCGCAATCGGTTAGCGCGTTCGGCTG	35	tRNA-Asn-GTT-3		ASMM10SMR20TRF100002966TV1	5'tiRNA-35-AsnGTT-3	FALSE	reverse_complement	5-tiRNA	GCAGCCGAACGCGCTAACCG	20	GGGCGGGCGCCAAAAGGCGCCCGCCCGCAGCCGAACGCGCTAACCGTATCCTACTATACG	60
5'tRF-LysCTT	tRF5-18-LysCTT-2	tRNA-Lys-CTT-2-1_TRF-5_18	5.17494	5.20178	0.981571	down	0.644381	0.68919	30.5648	31.178	33.7736	32.392	49.0065	45.7981	5.21251	5.21223	5.10008	5.16596	5.16024	5.27913	5'tRF	GCCCGGCTAGCTCAGTCG	18	tRNA-Lys-CTT-2;tRNA-Lys-CTT-3		ASMM10SMR20TRF100006754TV1	tRF5-18-LysCTT-2	FALSE	reverse_complement	tRF5	GCGACTGAGCTAGCC	15	GGGCGGGCGCCAAAAGGCGCCCGCCCGCGACTGAGCTAGCCTATCCTACTATACGTATCA	60
5'tRF-TyrGTA	tRF5-18-TyrGTA-5	tRNA-Tyr-GTA-5-1_TRF-5_18	5.70676	5.34501	1.28499	up	0.000232712	0.00366701	35.2339	35.6775	34.0839	46.6126	72.1473	72.5988	5.69679	5.72453	5.69896	5.3797	5.36449	5.29083	5'tRF	CTTTCGATAGTTCAGTTG	18	tRNA-Tyr-GTA-5		ASMM10SMR20TRF100009446TV1	tRF5-18-TyrGTA-5	FALSE	reverse_complement	tRF5	GCAACTGAACTATCGAAAG	19	GGGCGGGCGCCAAAAGGCGCCCGCCCGCAACTGAACTATCGAAAGTATCCTACTATACGT	60
3'tRF-AlaAGC	tRF3a-AlaAGC-8	tRNA-Ala-AGC-8-1_TRF-3_18	4.20247	4.22399	0.985194	down	0.854878	0.878638	14.681	15.097	17.4254	18.5905	24.5865	22.833	4.36495	4.17668	4.06578	4.15286	4.16026	4.35885	3'tRF	TCTCCAGGTTTTTTTCCA	18	tRNA-Ala-AGC-8		ASMM10SMR20TRF100001598TV1	tRF3a-AlaAGC-8	FALSE	reverse_complement	tRF3	GTGGAAAAAAACCTGGAGA	19	GGGCGGGCGCCAAAAGGCGCCCGCCCGTGGAAAAAAACCTGGAGATATCCTACTATACGT	60
5'tRF-GlnTTG	tRF5-18-GlnTTG-1	tRNA-Gln-TTG-1-1_TRF-5_18	5.95923	5.64123	1.2466	up	0.00614126	0.0189246	39.9138	43.8763	42.1359	56.7382	79.2584	91.0978	6.00639	5.85849	6.01282	5.58952	5.70209	5.63208	5'tRF	GGTCCCATGGTGTAATGG	18	tRNA-Gln-TTG-1;tRNA-Gln-TTG-2		ASMM10SMR20TRF100004226TV1	tRF5-18-GlnTTG-1	FALSE	reverse_complement	tRF5	GCCATTACACCATGGGA	17	GGGCGGGCGCCAAAAGGCGCCCGCCCGCCATTACACCATGGGATATCCTACTATACGTAT	60
5'tiRNA-mtProTGG	mt-5'tiRNA-33-ProTGG	chrM.tRNA15-ProTGG_5'TiRNA_33	5.97578	5.73013	1.18562	up	0.0165327	0.0358079	44.12	42.7021	46.4161	58.7874	83.3387	86.251	6.06611	5.92082	5.94041	5.74506	5.65125	5.79409	5'tiRNA	CAAGAAGTAGTTTAATTAGAATACCAGCTTTGG	33	tRNA-chrM.tRNA15-ProTGG		ASMM10SMR20TRF100000195TV1	mt-5'tiRNA-33-ProTGG	FALSE	reverse_complement	5-tiRNA	GCCAAAGCTGGTATTCTAAT	20	GGGCGGGCGCCAAAAGGCGCCCGCCCGCCAAAGCTGGTATTCTAATTATCCTACTATACG	60
3'tRF-GlyGCC	tRF3b-GlyGCC-5	tRNA-Gly-GCC-5-1_TRF-3_22	5.72734	6.48014	0.59345	down	0.00234368	0.0110388	78.9842	79.0616	81.1387	53.2397	73.812	63.0117	5.89565	5.75979	5.52658	6.47985	6.4469	6.51368	3'tRF	TCAATTCCTGGCCAATGTACCA	22	tRNA-Gly-GCC-5		ASMM10SMR20TRF100005106TV1	tRF3b-GlyGCC-5	FALSE	reverse_complement	tRF3	GTGGTACATTGGCCAGGAAT	20	GGGCGGGCGCCAAAAGGCGCCCGCCCGTGGTACATTGGCCAGGAATTATCCTACTATACG	60
3'tiRNA-ThrCGT	3'tiRNA-41-ThrCGT-1	tRNA-Thr-CGT-1-1_3'TiRNA_41	13.082	13.5253	0.735455	down	0.0441656	0.0731046	15511	16375.3	15085.3	5438.86	9733.94	5503.13	13.1361	13.3145	12.7954	13.5535	13.5112	13.5112	3'tiRNA	TAAACCGAAGATCACGGGTTCGAACCCCGTCCGTGCCTCCA	41	tRNA-Thr-CGT-1		ASMM10SMR20TRF100008914TV1	3'tiRNA-41-ThrCGT-1	FALSE	reverse_complement	3-tiRNA	GTGGAGGCACGGAC	14	GGGCGGGCGCCAAAAGGCGCCCGCCCGTGGAGGCACGGACTATCCTACTATACGTATCAC	60
5'tiRNA-ArgCCG	5'tiRNA-36-ArgCCG-3	tRNA-Arg-CCG-3-1_5'TiRNA_36	4.55507	4.88035	0.79814	down	0.00863628	0.023249	26.4146	23.5752	25.6636	19.9332	33.0521	32.8055	4.47079	4.61323	4.58119	4.96576	4.78558	4.88973	5'tiRNA	GACCCAGTGGCCTAATGGATAAGGCATCAGCCTCCG	36	tRNA-Arg-CCG-3		ASMM10SMR20TRF100002338TV1	5'tiRNA-36-ArgCCG-3	FALSE	reverse_complement	5-tiRNA	GCGGAGGCTGATGC	14	GGGCGGGCGCCAAAAGGCGCCCGCCCGCGGAGGCTGATGCTATCCTACTATACGTATCAC	60
5'tiRNA-mtGlyTCC	mt-5'tiRNA-33-GlyTCC	chrM.tRNA9-GlyTCC_5'TiRNA_33	7.21202	7.23581	0.983643	down	0.756366	0.789528	153.166	152.308	149.231	113.716	161.438	177.074	7.28396	7.07147	7.28063	7.23345	7.21332	7.26067	5'tiRNA	ACTCCCTTAGTATAATTAATATAACTGACTTCC	33	tRNA-chrM.tRNA9-GlyTCC		ASMM10SMR20TRF100000841TV1	mt-5'tiRNA-33-GlyTCC	FALSE	reverse_complement	5-tiRNA	GGGAAGTCAGTTATATTAATTATACTAAG	29	GGGCGGGCGCCAAAAGGCGCCCGCCCGGGAAGTCAGTTATATTAATTATACTAAGTATCC	60
3'tRF-ArgTCG	tRF3a-ArgTCG-4	tRNA-Arg-TCG-4-1_TRF-3_18	9.25233	10.5563	0.405016	down	0.00291861	0.0128381	1795.22	1853.69	1716.91	413.396	806.606	488.945	9.32968	9.55543	8.87186	10.5583	10.5471	10.5634	3'tRF	ATCCCTTCGTGGTTACCA	18	tRNA-Arg-TCG-4		ASMM10SMR20TRF100002630TV1	tRF3a-ArgTCG-4	FALSE	reverse_complement	tRF3	GTGGTAACCACGAAGGG	17	GGGCGGGCGCCAAAAGGCGCCCGCCCGTGGTAACCACGAAGGGTATCCTACTATACGTAT	60
5'tiRNA-ThrTGT	5'tiRNA-34-ThrTGT-3	tRNA-Thr-TGT-3-1_5'TiRNA_34	12.482	12.4524	1.02077	up	0.0416347	0.0698658	7070.34	7390.98	6899.57	3728.35	5435.2	4524.54	12.4795	12.4692	12.4974	12.4433	12.4629	12.4509	5'tiRNA	GGCTCCATAGCTCAGGGGTTAGAGCACTGGTCTT	34	tRNA-Thr-TGT-3		ASMM10SMR20TRF100009130TV1	5'tiRNA-34-ThrTGT-3	FALSE	reverse_complement	5-tiRNA	GAAGACCAGTGCTCTAACCCCTGAGCTATG	30	GGGCGGGCGCCAAAAGGCGCCCGCCCGAAGACCAGTGCTCTAACCCCTGAGCTATGTATC	60
3'tiRNA-LysCTT	3'tiRNA-41-LysCTT-9	tRNA-Lys-CTT-9-1_3'TiRNA_41	4.19819	4.45019	0.839728	down	0.0796313	0.116204	19.4399	19.891	16.0477	16.9905	25.4012	24.2323	4.22771	4.21986	4.14699	4.55751	4.5523	4.24077	3'tiRNA	TAATCTCAGGGTCATGGGTTCAAGCCCCATGTTGGTTTCCA	41	tRNA-Lys-CTT-9		ASMM10SMR20TRF100006974TV1	3'tiRNA-41-LysCTT-9	FALSE	reverse_complement	3-tiRNA	GTGGAAACCAACATGGGGCTTGAA	24	GGGCGGGCGCCAAAAGGCGCCCGCCCGTGGAAACCAACATGGGGCTTGAATATCCTACTA	60
5'tRF-LysCTT	tRF5-18-LysCTT-7	tRNA-Lys-CTT-7-1_TRF-5_18	5.0381	5.88763	0.554966	down	0.00734103	0.0209177	46.6083	50.7496	50.8422	35.7647	42.8512	37.151	5.33887	5.00901	4.76643	5.82452	5.91035	5.92804	5'tRF	GCCTGGCTAGCTCAGTCC	18	tRNA-Lys-CTT-7		ASMM10SMR20TRF100006918TV1	tRF5-18-LysCTT-7	FALSE	reverse_complement	tRF5	GGGACTGAGCTAGCC	15	GGGCGGGCGCCAAAAGGCGCCCGCCCGGGACTGAGCTAGCCTATCCTACTATACGTATCA	60
5'tiRNA-AlaCGC	5'tiRNA-34-AlaCGC-7	tRNA-Ala-CGC-7-1_5'TiRNA_34	5.88707	5.57554	1.24103	up	0.00922889	0.0241696	39.9609	38.2979	42.8071	52.5978	85.4793	80.0296	5.87541	5.95777	5.82804	5.59174	5.47465	5.66022	5'tiRNA	GGGGATGTAGCTCAGAGGTAGAGCACGTGCTTCG	34	tRNA-Ala-CGC-7		ASMM10SMR20TRF100001878TV1	5'tiRNA-34-AlaCGC-7	FALSE	reverse_complement	5-tiRNA	GCGAAGCACGTGC	13	GGGCGGGCGCCAAAAGGCGCCCGCCCGCGAAGCACGTGCTATCCTACTATACGTATCACA	60
5'tiRNA-LysCTT	5'tiRNA-36-LysCTT-19	tRNA-Lys-CTT-19-1_5'TiRNA_36	5.50052	6.64931	0.451004	down	0.00020708	0.00366701	99.0495	91.5629	89.2552	37.8017	68.8203	57.5442	5.41506	5.66706	5.41945	6.70957	6.60524	6.63312	5'tiRNA	ACCCGACTGGGTTAGTCAATAGAACATGAGACTCTT	36	tRNA-Lys-CTT-19		ASMM10SMR20TRF100006702TV1	5'tiRNA-36-LysCTT-19	FALSE	reverse_complement	5-tiRNA	GAAGAGTCTCATGTTCTATTGAC	23	GGGCGGGCGCCAAAAGGCGCCCGCCCGAAGAGTCTCATGTTCTATTGACTATCCTACTAT	60
3'tiRNA-CysGCA	3'tiRNA-41-CysGCA-18	tRNA-Cys-GCA-18-1_3'TiRNA_41	16.1487	15.8773	1.20696	up	0.0128554	0.0301115	73338.9	80028.2	81375.7	57408.9	64808.5	50012.8	16.2418	16.1111	16.0932	15.9619	15.824	15.8461	3'tiRNA	AGATCAAGAGGTCCCTGATTCAAATCCAGGTGCCCCCTCCA	41	tRNA-Cys-GCA-18		ASMM10SMR20TRF100003510TV1	3'tiRNA-41-CysGCA-18	FALSE	reverse_complement	3-tiRNA	GTGGAGGGGGCACCTGGATTTGAAT	25	GGGCGGGCGCCAAAAGGCGCCCGCCCGTGGAGGGGGCACCTGGATTTGAATTATCCTACT	60
5'tiRNA-LysTTT	5'tiRNA-36-LysTTT-4	tRNA-Lys-TTT-4-1_5'TiRNA_36	4.79505	5.69225	0.536928	down	0.000493295	0.00504322	41.9921	47.6809	40.8615	23.2289	39.0804	38.573	4.69418	4.86333	4.82765	5.67121	5.82234	5.58321	5'tiRNA	GCCCAGCCAGCTCAGTAGGTAGAGTATGAGACTTTT	36	tRNA-Lys-TTT-4		ASMM10SMR20TRF100007162TV1	5'tiRNA-36-LysTTT-4	FALSE	reverse_complement	5-tiRNA	GAAAAGTCTCATACTCTACCTAC	23	GGGCGGGCGCCAAAAGGCGCCCGCCCGAAAAGTCTCATACTCTACCTACTATCCTACTAT	60
3'tiRNA-AlaAGC	3'tiRNA-41-AlaAGC-13	tRNA-Ala-AGC-13-1_3'TiRNA_41	4.27849	4.72248	0.7351	down	0.025455	0.0480879	20.3613	22.0668	25.0093	19.9544	25.9823	23.5902	4.47197	4.25401	4.10948	4.61323	4.6952	4.85899	3'tiRNA	CATGCATGAGGCCCTGGGTTCAGTCCCCAGCTCTCTATCCA	41	tRNA-Ala-AGC-13		ASMM10SMR20TRF100001218TV1	3'tiRNA-41-AlaAGC-13	FALSE	reverse_complement	3-tiRNA	GTGGATAGAGAGCTGGGGACTGAA	24	GGGCGGGCGCCAAAAGGCGCCCGCCCGTGGATAGAGAGCTGGGGACTGAATATCCTACTA	60
5'tRF-mtSerTGA	mt-tRF5-18-SerTGA	chrM.tRNA17-SerTGA_TRF-5_18	7.47858	7.45608	1.01572	up	0.831445	0.857598	198.778	178.94	163.715	123.991	194.529	219.879	7.41113	7.38486	7.63975	7.56528	7.43048	7.37248	5'tRF	GAGAAAGACATATAGGAT	18	tRNA-chrM.tRNA17-SerTGA		ASMM10SMR20TRF100000293TV1	mt-tRF5-18-SerTGA	FALSE	reverse_complement	tRF5	GATCCTATATGTCTTTCTC	19	GGGCGGGCGCCAAAAGGCGCCCGCCCGATCCTATATGTCTTTCTCTATCCTACTATACGT	60
3'tRF-IleTAT	tRF3a-IleTAT-1	tRNA-Ile-TAT-1-1_TRF-3_18	15.5961	16.315	0.607568	down	0.00801945	0.0220558	88826.3	106815	109164	34727	54969.9	27313.3	15.6315	15.8303	15.3266	16.3235	16.3043	16.3173	3'tRF	TCCTCACCTGGAGCACCA	18	tRNA-Ile-TAT-1		ASMM10SMR20TRF100005582TV1	tRF3a-IleTAT-1	FALSE	reverse_complement	tRF3	GTGGTGCTCCAGGTGAGGA	19	GGGCGGGCGCCAAAAGGCGCCCGCCCGTGGTGCTCCAGGTGAGGATATCCTACTATACGT	60
5'tiRNA-GlnTTG	5'tiRNA-34-GlnTTG-6	tRNA-Gln-TTG-6-1_5'TiRNA_34	5.14392	4.97433	1.12474	up	0.215737	0.27131	27.9359	27.6829	25.4579	26.9447	49.9447	50.8656	4.93446	5.24329	5.254	5.04097	5.00195	4.88008	5'tiRNA	GTTTCCATGGTGTAATGGTTGGCACTCTGGACTT	34	tRNA-Gln-TTG-6		ASMM10SMR20TRF100004366TV1	5'tiRNA-34-GlnTTG-6	FALSE	reverse_complement	5-tiRNA	GAAGTCCAGAGTGCCA	16	GGGCGGGCGCCAAAAGGCGCCCGCCCGAAGTCCAGAGTGCCATATCCTACTATACGTATC	60
5'tRF-ThrCGT	tRF5-18-ThrCGT-4	tRNA-Thr-CGT-4-1_TRF-5_18	5.64833	5.37389	1.20953	up	0.0176703	0.0375439	32.7398	36.1663	38.4467	42.7377	68.4007	73.0455	5.58275	5.65768	5.70456	5.26501	5.38082	5.47583	5'tRF	GGCTCCGTGGCTTAGTTG	18	tRNA-Thr-CGT-4		ASMM10SMR20TRF100009046TV1	tRF5-18-ThrCGT-4	FALSE	reverse_complement	tRF5	GCAACTAAGCCACGGA	16	GGGCGGGCGCCAAAAGGCGCCCGCCCGCAACTAAGCCACGGATATCCTACTATACGTATC	60
5'tRF-CysGCA	tRF5-18-CysGCA-20	tRNA-Cys-GCA-20-1_TRF-5_18	8.15248	7.46114	1.61479	up	0.00212514	0.0102942	175.449	177.872	185.211	198.32	297.968	333.758	8.22265	7.98213	8.25266	7.40337	7.42453	7.55552	5'tRF	GGGCGTATAGCTCAGGGG	18	tRNA-Cys-GCA-20		ASMM10SMR20TRF100003638TV1	tRF5-18-CysGCA-20	FALSE	reverse_complement	tRF5	GCCCCTGAGCTATACG	16	GGGCGGGCGCCAAAAGGCGCCCGCCCGCCCCTGAGCTATACGTATCCTACTATACGTATC	60
5'tRF-AlaAGC	tRF5-20-AlaAGC-13	tRNA-Ala-AGC-13-1_TRF-5_20	8.25579	7.55703	1.62311	up	0.0151123	0.0339344	221.125	196.381	168.641	170.533	355.45	390.62	7.97908	8.29317	8.49512	7.70844	7.53813	7.42453	5'tRF	TGGGGATGTGGCTCAGTTGG	20	tRNA-Ala-AGC-13		ASMM10SMR20TRF100001254TV1	tRF5-20-AlaAGC-13	FALSE	reverse_complement	tRF5	GCCAACTGAGCCACATCCCC	20	GGGCGGGCGCCAAAAGGCGCCCGCCCGCCAACTGAGCCACATCCCCTATCCTACTATACG	60
5'tiRNA-ValGAC	5'tiRNA-34-ValGAC-1	tRNA-Val-GAC-1-1_5'TiRNA_34	4.28887	3.83754	1.3673	up	0.074285	0.109785	12.8015	13.9065	10.1997	16.404	30.9298	24.9129	4.17267	4.51125	4.1827	3.93775	4.03517	3.53971	5'tiRNA	GGGGGTGTGTCTTAGTTGGTAGAGTGCTTGCCTG	34	tRNA-Val-GAC-1		ASMM10SMR20TRF100009882TV1	5'tiRNA-34-ValGAC-1	FALSE	reverse_complement	5-tiRNA	GCAGGCAAGCACTCTA	16	GGGCGGGCGCCAAAAGGCGCCCGCCCGCAGGCAAGCACTCTATATCCTACTATACGTATC	60
3'tRF-mtGluTTC	mt-tRF3a-GluTTC	chrM.tRNA16-GluTTC_TRF-3_18	15.1369	14.3377	1.74012	up	0.0093214	0.0243618	28720	27853.1	26922.4	21654.3	29516	30436.4	15.0403	14.9267	15.4437	14.4693	14.2719	14.2719	3'tRF	TGCTGTGTAGAAATACCA	18	tRNA-chrM.tRNA16-GluTTC		ASMM10SMR20TRF100000241TV1	mt-tRF3a-GluTTC	FALSE	reverse_complement	tRF3	GTGGTATTTCTACACAGCA	19	GGGCGGGCGCCAAAAGGCGCCCGCCCGTGGTATTTCTACACAGCATATCCTACTATACGT	60
5'tiRNA-GlnCTG	5'tiRNA-34-GlnCTG-6	tRNA-Gln-CTG-1-1_5'TiRNA_34	8.73982	8.07562	1.58469	up	0.00746719	0.0212406	309.039	300.314	249.398	242.594	480.724	511.053	8.52693	8.73973	8.95281	8.14652	8.10127	7.97908	5'tiRNA	GGTTCCATGGTGTAATGGTTAGCACTCTGGACTC	34	tRNA-Gln-CTG-6;tRNA-Gln-CTG-1;tRNA-Gln-CTG-2;tRNA-Gln-CTG-3		ASMM10SMR20TRF100004030TV1	5'tiRNA-34-GlnCTG-6	FALSE	reverse_complement	5-tiRNA	GGAGTCCAGAGTGCTAA	17	GGGCGGGCGCCAAAAGGCGCCCGCCCGGAGTCCAGAGTGCTAATATCCTACTATACGTAT	60
3'tRF-LysCTT	tRF3a-LysCTT-15	tRNA-Lys-CTT-15-1_TRF-3_18	7.3444	8.67595	0.397341	down	0.00206841	0.0102942	467.232	458.076	416.519	117.622	236.111	153.792	7.33294	7.67163	7.02863	8.72272	8.64079	8.66434	3'tRF	GCCCCACGTTAGGCACCA	18	tRNA-Lys-CTT-15		ASMM10SMR20TRF100006532TV1	tRF3a-LysCTT-15	FALSE	reverse_complement	tRF3	GTGGTGCCTAACGT	14	GGGCGGGCGCCAAAAGGCGCCCGCCCGTGGTGCCTAACGTTATCCTACTATACGTATCAC	60
3'tRF-ArgTCT	tRF3a-ArgTCT-4	tRNA-Arg-TCT-4-1_TRF-3_18	4.79764	5.18329	0.765432	down	0.00402455	0.0147063	28.8058	33.9674	31.7094	24.7446	38.7035	36.6175	4.79872	4.8508	4.7434	5.0867	5.2841	5.17908	3'tRF	GTCCCGGCAGAGATGCCA	18	tRNA-Arg-TCT-4		ASMM10SMR20TRF100002783TV1	tRF3a-ArgTCT-4	FALSE	reverse_complement	tRF3	GTGGCATCTCTGCC	14	GGGCGGGCGCCAAAAGGCGCCCGCCCGTGGCATCTCTGCCTATCCTACTATACGTATCAC	60
5'tRF-ValGAC	tRF5-20-ValGAC-1	tRNA-Val-GAC-1-1_TRF-5_20	4.06623	3.95078	1.08332	up	0.390791	0.448018	14.1711	11.3962	13.9251	15.6969	22.0246	22.8296	4.10912	4.02429	4.06529	4.09903	3.71859	4.0347	5'tRF	GGGGGTGTGTCTTAGTTGGT	20	tRNA-Val-GAC-1		ASMM10SMR20TRF100009906TV1	tRF5-20-ValGAC-1	FALSE	reverse_complement	tRF5	GACCAACTAAGACACACC	18	GGGCGGGCGCCAAAAGGCGCCCGCCCGACCAACTAAGACACACCTATCCTACTATACGTA	60
3'tRF-iMetCAT	tRF3a-iMetCAT-4	tRNA-iMet-CAT-4-1_TRF-3_18	9.17076	10.2031	0.488925	down	0.000405434	0.00449324	1326.56	1410.05	1211.9	383.951	695.367	514.821	9.22412	9.2996	8.98856	10.2148	10.2216	10.1728	3'tRF	AACCATCCTCTGCTTCCA	18	tRNA-iMet-CAT-4		ASMM10SMR20TRF100010050TV1	tRF3a-iMetCAT-4	FALSE	reverse_complement	tRF3	GTGGAAGCAGAGGATGG	17	GGGCGGGCGCCAAAAGGCGCCCGCCCGTGGAAGCAGAGGATGGTATCCTACTATACGTAT	60
5'tRF-LeuTAA	tRF5-20-LeuTAA-1	tRNA-Leu-TAA-1-1_TRF-5_20	4.26662	5.14936	0.542335	down	0.000689984	0.00566894	29.0321	29.4606	33.5089	15.943	28.0319	27.1189	4.1269	4.36997	4.30299	5.09887	5.0834	5.26583	5'tRF	ACCAGAATGGCCGAGTGGTT	20	tRNA-Leu-TAA-1		ASMM10SMR20TRF100005974TV1	tRF5-20-LeuTAA-1	FALSE	reverse_complement	tRF5	GAACCACTCGGCCATT	16	GGGCGGGCGCCAAAAGGCGCCCGCCCGAACCACTCGGCCATTTATCCTACTATACGTATC	60
5'tRF-LeuTAA	tRF5-18-LeuTAA-4	tRNA-Leu-TAA-4-1_TRF-5_18	6.50735	6.24547	1.19904	up	0.00190237	0.0100496	66.0243	63.5064	66.1587	74.5695	113.911	121.763	6.51469	6.46119	6.54618	6.28058	6.19441	6.26142	5'tRF	GATGGGATGGCTGAGAGG	18	tRNA-Leu-TAA-4		ASMM10SMR20TRF100006102TV1	tRF5-18-LeuTAA-4	FALSE	reverse_complement	tRF5	GCCTCTCAGCCATCC	15	GGGCGGGCGCCAAAAGGCGCCCGCCCGCCTCTCAGCCATCCTATCCTACTATACGTATCA	60
5'tRF-mtTyrGTA	mt-tRF5-20-TyrGTA	chrM.tRNA18-TyrGTA_TRF-5_20	4.69534	4.82003	0.917203	down	0.190595	0.244287	21.9041	26.5962	23.9057	22.225	36.582	35.2595	4.63	4.76717	4.68887	4.71122	4.94662	4.80226	5'tRF	GGTAAAATGGCTGAGTAAGC	20	tRNA-chrM.tRNA18-TyrGTA		ASMM10SMR20TRF100000340TV1	mt-tRF5-20-TyrGTA	FALSE	reverse_complement	tRF5	GGCTTACTCAGCCATTTT	18	GGGCGGGCGCCAAAAGGCGCCCGCCCGGCTTACTCAGCCATTTTTATCCTACTATACGTA	60
5'tiRNA-ArgTCT	5'tiRNA-36-ArgTCT-6	tRNA-Arg-TCT-6-1_5'TiRNA_36	4.21435	4.98884	0.584594	down	0.00163414	0.00925124	25.7764	28.0253	28.0869	15.7154	28.8047	23.797	4.11003	4.41129	4.12174	4.93358	5.01871	5.01424	5'tiRNA	GGCTCTGTGGAGCAATGGATAGCACATTGGACTTCT	36	tRNA-Arg-TCT-6		ASMM10SMR20TRF100002842TV1	5'tiRNA-36-ArgTCT-6	FALSE	reverse_complement	5-tiRNA	GAGAAGTCCAATGTGCTATC	20	GGGCGGGCGCCAAAAGGCGCCCGCCCGAGAAGTCCAATGTGCTATCTATCCTACTATACG	60
5'tRF-ValTAC	tRF5-23-ValTAC-1	tRFdb_5014b	4.53237	4.95919	0.743902	down	0.00194267	0.0101012	27.0223	28.0204	25.1089	20.8908	32.5702	30.4612	4.53468	4.58947	4.47296	4.99624	5.01832	4.863	5'tRF	GGTTCCATAGTGTAGCGGTTATC	23	tRNA-Val-TAC-1	tRFdb	ASMM10SMR20TRF100001022TV1	tRF5-23-ValTAC-1	FALSE	reverse_complement	tRF5	GGATAACCGCTACACTATG	19	GGGCGGGCGCCAAAAGGCGCCCGCCCGGATAACCGCTACACTATGTATCCTACTATACGT	60
5'tiRNA-AlaAGC	5'tiRNA-34-AlaAGC-4	tRNA-Ala-AGC-10-1_5'TiRNA_34	5.67169	7.33047	0.316707	down	9.68084e-05	0.00366701	160.196	170.28	158.041	42.4937	80.6459	64.7266	5.57589	5.88069	5.5585	7.30243	7.358	7.33099	5'tiRNA	GGGGGATTAGCTCAAATGGTAGAGCGCTCGCTTA	34	tRNA-Ala-AGC-4;tRNA-Ala-AGC-5;tRNA-Ala-AGC-10;tRNA-Ala-AGC-12		ASMM10SMR20TRF100001122TV1	5'tiRNA-34-AlaAGC-4	FALSE	reverse_complement	5-tiRNA	GTAAGCGAGCGCTCTACCATTTGAGCTAATC	31	GGGCGGGCGCCAAAAGGCGCCCGCCCGTAAGCGAGCGCTCTACCATTTGAGCTAATCTAT	60
3'tiRNA-AlaAGC	3'tiRNA-41-AlaAGC-8	tRNA-Ala-AGC-8-1_3'TiRNA_41	4.01718	4.24862	0.851789	down	0.16102	0.210574	15.9647	17.1607	14.8039	16.5977	18.5081	22.9176	4.19003	3.79045	4.07107	4.27335	4.34542	4.12708	3'tiRNA	CATGCATGAGGTCCTGGGTTCGATCTCCAGGTTTTTTTCCA	41	tRNA-Ala-AGC-8		ASMM10SMR20TRF100001586TV1	3'tiRNA-41-AlaAGC-8	FALSE	reverse_complement	3-tiRNA	GTGGAAAAAAACCTGGAGATCGAA	24	GGGCGGGCGCCAAAAGGCGCCCGCCCGTGGAAAAAAACCTGGAGATCGAATATCCTACTA	60
3'tiRNA-mtAlaTGC	mt-3'tiRNA-40-AlaTGC	chrM.tRNA21-AlaTGC_3'TiRNA_40	15.7314	14.9143	1.76191	up	0.012311	0.0293103	37430.5	41985.7	39940.8	31967.5	47040.3	50112	15.4897	15.602	16.1027	14.9081	14.9267	14.9081	3'tiRNA	CATTCAATAGATGTAGGATGAAGTCTTACAGTCCTTACCA	40	tRNA-chrM.tRNA21-AlaTGC		ASMM10SMR20TRF100000480TV1	mt-3'tiRNA-40-AlaTGC	FALSE	reverse_complement	3-tiRNA	GTGGTAAGGACTGTAAGACTTCAT	24	GGGCGGGCGCCAAAAGGCGCCCGCCCGTGGTAAGGACTGTAAGACTTCATTATCCTACTA	60
3'tRF-MetCAT	tRF3a-MetCAT-7	tRNA-Met-CAT-7-1_TRF-3_18	6.67645	8.2469	0.336705	down	0.0038286	0.0144807	330.269	325.628	323.281	84.9992	160.592	99.9129	6.80002	7.05124	6.1781	8.2279	8.21584	8.29695	3'tRF	ACCTCTGAGTGGGCACCA	18	tRNA-Met-CAT-7		ASMM10SMR20TRF100007534TV1	tRF3a-MetCAT-7	FALSE	reverse_complement	tRF3	GTGGTGCCCACTCA	14	GGGCGGGCGCCAAAAGGCGCCCGCCCGTGGTGCCCACTCATATCCTACTATACGTATCAC	60
5'tiRNA-CysGCA	5'tiRNA-35-CysGCA-11	tRNA-Cys-GCA-11-1_5'TiRNA_35	3.71722	3.53021	1.13841	up	0.225917	0.281667	10.9908	8.89443	10.8745	11.9712	17.5572	16.9122	3.74273	3.72081	3.68812	3.67915	3.27159	3.63988	5'tiRNA	GGGGGTATAGCTCAGGGGTAGAGTATTTGGCTGCA	35	tRNA-Cys-GCA-11		ASMM10SMR20TRF100003350TV1	5'tiRNA-35-CysGCA-11	FALSE	reverse_complement	5-tiRNA	GTGCAGCCAAATACTCTAC	19	GGGCGGGCGCCAAAAGGCGCCCGCCCGTGCAGCCAAATACTCTACTATCCTACTATACGT	60
5'tRF-LysCTT	tRF5-22-LysCTT-15	tRNA-Lys-CTT-15-1_TRF-5_22	3.98868	3.98992	0.999138	down	0.988308	0.989446	14.5274	12.9032	12.9011	14.0775	20.7756	22.672	3.96154	3.94893	4.05556	4.13453	3.91458	3.92065	5'tRF	GAATTAGCTCAGTCGGTAGGCA	22	tRNA-Lys-CTT-15		ASMM10SMR20TRF100006546TV1	tRF5-22-LysCTT-15	FALSE	reverse_complement	tRF5	GTGCCTACCGACTGAG	16	GGGCGGGCGCCAAAAGGCGCCCGCCCGTGCCTACCGACTGAGTATCCTACTATACGTATC	60
5'tiRNA-LysCTT	5'tiRNA-36-LysCTT-17	tRNA-Lys-CTT-17-1_5'TiRNA_36	4.74362	4.38671	1.28067	up	0.00352559	0.0137388	17.1624	18.8484	16.8924	24.9287	35.3025	35.6176	4.8117	4.71602	4.70314	4.37483	4.47296	4.31235	5'tiRNA	GCCCAGCTACTTCAGTTGGTGGAGCAAGAGTCTCTT	36	tRNA-Lys-CTT-17		ASMM10SMR20TRF100006614TV1	5'tiRNA-36-LysCTT-17	FALSE	reverse_complement	5-tiRNA	GAAGAGACTCTTGCTCCA	18	GGGCGGGCGCCAAAAGGCGCCCGCCCGAAGAGACTCTTGCTCCATATCCTACTATACGTA	60
5'tiRNA-ThrCGT	5'tiRNA-34-ThrCGT-1	tRNA-Thr-CGT-1-1_5'TiRNA_34	4.59201	4.47112	1.0874	up	0.16749	0.217725	18.3276	19.5617	18.1741	22.2352	29.9984	35.0515	4.63021	4.4672	4.67862	4.46859	4.52885	4.41593	5'tiRNA	GGCGCGGTGGCCAAGTGGTAAGGCGTCGGTCTCG	34	tRNA-Thr-CGT-1;tRNA-Thr-CGT-2		ASMM10SMR20TRF100008930TV1	5'tiRNA-34-ThrCGT-1	FALSE	reverse_complement	5-tiRNA	GCGAGACCGACGC	13	GGGCGGGCGCCAAAAGGCGCCCGCCCGCGAGACCGACGCTATCCTACTATACGTATCACA	60
5'tRF-AlaCGC	tRF5-22-AlaCGC-3	tRNA-Ala-CGC-3-1_TRF-5_22	4.81075	4.67143	1.10138	up	0.177729	0.229489	22.9736	22.2012	19.7263	24.2898	36.4857	40.3838	4.76604	4.76459	4.90162	4.77768	4.70296	4.53366	5'tRF	GGGGATGTAGCTCAGAGGTAGA	22	tRNA-Ala-CGC-3;tRNA-Ala-CGC-6;tRNA-Ala-CGC-7		ASMM10SMR20TRF100001750TV1	tRF5-22-AlaCGC-3	FALSE	reverse_complement	tRF5	GTCTACCTCTGAGCTACAT	19	GGGCGGGCGCCAAAAGGCGCCCGCCCGTCTACCTCTGAGCTACATTATCCTACTATACGT	60
3'tiRNA-ThrTGT	3'tiRNA-41-ThrTGT-2	tRNA-Thr-TGT-2-1_3'TiRNA_41	15.8438	15.8386	1.00363	up	0.82897	0.855552	70059.2	79961.2	79378.5	41863.1	55465.4	39032.5	15.8612	15.8461	15.824	15.8784	15.8186	15.8186	3'tiRNA	TAAACCAGGGGTCGCGAGTTCAAATCTCGCTGGGGCCTCCA	41	tRNA-Thr-TGT-2;tRNA-Thr-TGT-3		ASMM10SMR20TRF100009086TV1	3'tiRNA-41-ThrTGT-2	FALSE	reverse_complement	3-tiRNA	GTGGAGGCCCCAGCGAGATTTGAA	24	GGGCGGGCGCCAAAAGGCGCCCGCCCGTGGAGGCCCCAGCGAGATTTGAATATCCTACTA	60
5'tiRNA-ThrAGT	5'tiRNA-36-ThrAGT-5	tRNA-Thr-AGT-5-1_5'TiRNA_36	3.54612	3.35605	1.14082	up	0.125536	0.170321	9.03974	8.92669	9.78371	9.2423	15.3048	16.8851	3.40933	3.54232	3.68672	3.31918	3.28082	3.46814	5'tiRNA	GGCCTTGTGGCTTAGCTGGTCAAAGCGCCTGTCTAG	36	tRNA-Thr-AGT-5		ASMM10SMR20TRF100008754TV1	5'tiRNA-36-ThrAGT-5	FALSE	reverse_complement	5-tiRNA	GCTAGACAGGCGCTTTG	17	GGGCGGGCGCCAAAAGGCGCCCGCCCGCTAGACAGGCGCTTTGTATCCTACTATACGTAT	60
5'tiRNA-ValAAC	5'tiRNA-35-ValAAC-5	tRNA-Val-AAC-5-1_5'TiRNA_35	2.60285	2.4069	1.14548	up	0.403491	0.46015	5.30555	5.5599	5	5	6.33014	9.51392	2.33888	2.46241	3.00726	2.42107	2.47472	2.32492	5'tiRNA	GTTTCCGTAGTGTAGTGGTTATCACATTCGCCTAA	35	tRNA-Val-AAC-5		ASMM10SMR20TRF100009586TV1	5'tiRNA-35-ValAAC-5	FALSE	reverse_complement	5-tiRNA	GTTAGGCGAATGTGATAACC	20	GGGCGGGCGCCAAAAGGCGCCCGCCCGTTAGGCGAATGTGATAACCTATCCTACTATACG	60
5'tiRNA-CysGCA	5'tiRNA-33-CysGCA-21	tRNA-Cys-GCA-21-1_5'TiRNA_33	8.34707	9.11325	0.587975	down	0.00864144	0.023249	630.931	630.609	581.885	222.317	440.351	293.267	8.3587	8.61681	8.06571	9.13396	9.10994	9.09584	5'tiRNA	GGGGTTATAGCTCAGGTGTAGAGCATTTGACTG	33	tRNA-Cys-GCA-21		ASMM10SMR20TRF100003650TV1	5'tiRNA-33-CysGCA-21	FALSE	reverse_complement	5-tiRNA	GCAGTCAAATGCTCTACAC	19	GGGCGGGCGCCAAAAGGCGCCCGCCCGCAGTCAAATGCTCTACACTATCCTACTATACGT	60
5'tiRNA-LysTTT	5'tiRNA-34-LysTTT-6	tRNA-Lys-TTT-6-1_5'TiRNA_34	4.49923	4.17906	1.24848	up	0.0328489	0.0584953	16.4042	13.8404	15.5431	20.1574	32.8234	29.1815	4.48608	4.6026	4.40902	4.31249	4.02779	4.1969	5'tiRNA	GCCTGGTTAGCTCAGTCAGTAGAGTATGAAACTT	34	tRNA-Lys-TTT-6		ASMM10SMR20TRF100007254TV1	5'tiRNA-34-LysTTT-6	FALSE	reverse_complement	5-tiRNA	GAAGTTTCATACTCTACTGACTG	23	GGGCGGGCGCCAAAAGGCGCCCGCCCGAAGTTTCATACTCTACTGACTGTATCCTACTAT	60
5'tRF-AlaAGC	tRF5-22-AlaAGC-18	tRNA-Ala-AGC-18-1_TRF-5_22	4.16749	4.06653	1.07249	up	0.382495	0.440541	15.3579	12.5801	14.6262	16.651	23.8922	24.6748	4.1957	4.13843	4.16833	4.21853	3.87356	4.10748	5'tRF	TGGGATGTAGTTCAGCTGGTAT	22	tRNA-Ala-AGC-18		ASMM10SMR20TRF100001390TV1	tRF5-22-AlaAGC-18	FALSE	reverse_complement	tRF5	GATACCAGCTGAACTACATC	20	GGGCGGGCGCCAAAAGGCGCCCGCCCGATACCAGCTGAACTACATCTATCCTACTATACG	60
5'tRF-CysGCA	tRF5-18-CysGCA-8	tRNA-Cys-GCA-8-1_TRF-5_18	8.52386	7.74153	1.71991	up	0.000838709	0.00629474	226.586	215.901	221.509	231.381	395.1	430.874	8.44751	8.4548	8.66926	7.75748	7.6527	7.8144	5'tRF	GGGGGCATAGCTCAGGGG	18	tRNA-Cys-GCA-8		ASMM10SMR20TRF100003994TV1	tRF5-18-CysGCA-8	FALSE	reverse_complement	tRF5	GCCCCTGAGCTATGC	15	GGGCGGGCGCCAAAAGGCGCCCGCCCGCCCCTGAGCTATGCTATCCTACTATACGTATCA	60
5'tiRNA-mtHisGTG	mt-5'tiRNA-32-HisGTG	chrM.tRNA11-HisGTG_5'TiRNA_32	7.71451	7.43469	1.21404	up	0.027403	0.0508286	177.786	172.139	176.043	145.116	226.555	257.015	7.68754	7.59748	7.8585	7.43767	7.38035	7.48605	5'tiRNA	GTGAATATAGTTTACAAAAAACATTAGACTGT	32	tRNA-chrM.tRNA11-HisGTG		ASMM10SMR20TRF100000044TV1	mt-5'tiRNA-32-HisGTG	FALSE	reverse_complement	5-tiRNA	GACAGTCTAATGTTTTTTGTAAACTA	26	GGGCGGGCGCCAAAAGGCGCCCGCCCGACAGTCTAATGTTTTTTGTAAACTATATCCTAC	60
5'tRF-AspGTC	tRF5-23-AspGTC-1	tRFdb_5023b	7.03994	7.4631	0.745793	down	0.00169002	0.00941429	184.489	176.156	176.619	92.9664	167.823	153.825	6.95761	7.13218	7.03004	7.4836	7.41361	7.49208	5'tRF	TCCTCGTTAGTATAGTGGTGAGT	23	tRNA-Asp-GTC-1;tRNA-Asp-GTC-3;tRNA-Asp-GTC-4	tRFdb	ASMM10SMR20TRF100001058TV1	tRF5-23-AspGTC-1	FALSE	reverse_complement	tRF5	GACTCACCACTATACTAACGA	21	GGGCGGGCGCCAAAAGGCGCCCGCCCGACTCACCACTATACTAACGATATCCTACTATAC	60
5'tRF-AlaCGC	tRF5-20-AlaCGC-4	tRNA-Ala-CGC-4-1_TRF-5_20	4.76698	4.48049	1.21966	up	0.000106892	0.00366701	18.3449	19.2583	18.7856	24.6446	36.0479	37.1158	4.79141	4.74526	4.76427	4.47029	4.50652	4.46467	5'tRF	GGGGTTGTAGCTCAGAGGTA	20	tRNA-Ala-CGC-4		ASMM10SMR20TRF100001790TV1	tRF5-20-AlaCGC-4	FALSE	reverse_complement	tRF5	GTACCTCTGAGCTACAACC	19	GGGCGGGCGCCAAAAGGCGCCCGCCCGTACCTCTGAGCTACAACCTATCCTACTATACGT	60
3'tiRNA-LeuCAG	3'tiRNA-50-LeuCAG-1	tRNA-Leu-CAG-1-1_3'TiRNA_50	16.6172	16.712	0.93642	down	0.445915	0.502686	115824	125177	127890	77512	105077	74693.8	16.5524	16.7611	16.5383	16.8841	16.6231	16.6289	3'tiRNA	GGTCGCAGTCTCCCCTGGAGGCGTGGGTTCGAATCCCACTCCTGACACCA	50	tRNA-Leu-CAG-1;tRNA-Leu-CAG-3		ASMM10SMR20TRF100005834TV1	3'tiRNA-50-LeuCAG-1	FALSE	reverse_complement	3-tiRNA	GTGGTGTCAGGAGTGGGATTCGAAC	25	GGGCGGGCGCCAAAAGGCGCCCGCCCGTGGTGTCAGGAGTGGGATTCGAACTATCCTACT	60
3'tiRNA-GlyGCC	3'tiRNA-41-GlyGCC-6	tRNA-Gly-GCC-6-1_3'TiRNA_41	7.43839	8.08754	0.637659	down	0.0160528	0.0353162	281.606	306.236	276.504	151.326	189.522	172.73	7.74967	7.34354	7.22197	8.03228	8.12639	8.10394	3'tiRNA	CATGAGGGAGGCCCAGGTTCAATTCCAGGCCCATTGCACCA	41	tRNA-Gly-GCC-6		ASMM10SMR20TRF100005110TV1	3'tiRNA-41-GlyGCC-6	FALSE	reverse_complement	3-tiRNA	GTGGTGCAATGGGCCTGGAATTGA	24	GGGCGGGCGCCAAAAGGCGCCCGCCCGTGGTGCAATGGGCCTGGAATTGATATCCTACTA	60
3'tRF-AlaGGC	tRF3b-AlaGGC-1	tRNA-Ala-GGC-1-1_TRF-3_22	5.60072	7.19693	0.330746	down	0.00324655	0.0133139	141.725	154.033	145.041	58.5684	62.7508	48.7282	6.06125	5.5474	5.19353	7.14181	7.22591	7.22307	3'tRF	TCAATCCCCAGCACCAGCTCCA	22	tRNA-Ala-GGC-1		ASMM10SMR20TRF100001916TV1	tRF3b-AlaGGC-1	FALSE	reverse_complement	tRF3	GTGGAGCTGGTGCTGGGGATTG	22	GGGCGGGCGCCAAAAGGCGCCCGCCCGTGGAGCTGGTGCTGGGGATTGTATCCTACTATA	60
3'tiRNA-ProTGG	3'tiRNA-41-ProTGG-4	tRNA-Pro-TGG-4-1_3'TiRNA_41	9.35117	9.96843	0.651907	down	0.0569615	0.0893876	1009.86	1116.08	1095.36	640.438	637.21	566.921	9.80398	9.13396	9.11558	9.88366	9.95185	10.0698	3'tiRNA	GGTGTGAGAGGTCCTGGGTTCAAATCCCAGGTGAGCCCCCA	41	tRNA-Pro-TGG-4		ASMM10SMR20TRF100007918TV1	3'tiRNA-41-ProTGG-4	FALSE	reverse_complement	3-tiRNA	GTGGGGGCTCACCTGGGATTTGAA	24	GGGCGGGCGCCAAAAGGCGCCCGCCCGTGGGGGCTCACCTGGGATTTGAATATCCTACTA	60
5'tiRNA-ValCAC	5'tiRNA-38-ValCAC-8	tRNA-Val-CAC-8-1_5'TiRNA_38	4.14364	4.97213	0.563118	down	0.00306687	0.0130874	24.0114	26.0112	31.4721	16.3563	26.3572	21.5941	4.16771	4.27513	3.98808	4.83596	4.91617	5.16425	5'tiRNA	GCCTCGTTAGTGCGGTAGGTAGTGTGCGTCAGTCTCAC	38	tRNA-Val-CAC-8		ASMM10SMR20TRF100009850TV1	5'tiRNA-38-ValCAC-8	FALSE	reverse_complement	5-tiRNA	GGTGAGACTGACGCA	15	GGGCGGGCGCCAAAAGGCGCCCGCCCGGTGAGACTGACGCATATCCTACTATACGTATCA	60
5'tRF-AlaAGC	tRF5-22-AlaAGC-1	tRNA-Ala-AGC-1-1_TRF-5_22	4.87014	5.26117	0.762583	down	0.0072489	0.0208612	30.2463	34.6865	34.6297	24.2235	40.1309	41.4008	4.76183	4.90832	4.94027	5.15189	5.31691	5.31473	5'tRF	GGGGGTGTAGCTCAGTGGTAGA	22	tRNA-Ala-AGC-1;tRNA-Ala-AGC-2;tRNA-Ala-TGC-1		ASMM10SMR20TRF100001106TV1	tRF5-22-AlaAGC-1	FALSE	reverse_complement	tRF5	GTCTACCACTGAGCTACAC	19	GGGCGGGCGCCAAAAGGCGCCCGCCCGTCTACCACTGAGCTACACTATCCTACTATACGT	60
5'tiRNA-ValCAC	5'tiRNA-35-ValCAC-1	tRNA-Val-CAC-1-1_5'TiRNA_35	3.47517	5.23519	0.295245	down	0.000434373	0.00466609	33.4319	35.1919	29.1149	10.1174	17.165	11.1694	3.51768	3.69241	3.21543	5.29786	5.34596	5.06175	5'tiRNA	GTTTCCGTAGTGTAGTGGTTATCACGCTCGCCTCA	35	tRNA-Val-CAC-1		ASMM10SMR20TRF100009646TV1	5'tiRNA-35-ValCAC-1	FALSE	reverse_complement	5-tiRNA	GTGAGGCGAGCGTGATAACCA	21	GGGCGGGCGCCAAAAGGCGCCCGCCCGTGAGGCGAGCGTGATAACCATATCCTACTATAC	60
3'tRF-mtSerTGA	mt-tRF3a-SerTGA	chrM.tRNA17-SerTGA_TRF-3_18	5.45686	5.86443	0.753893	down	0.00225229	0.0106953	46.6957	51.8843	47.5185	40.887	54.6762	61.239	5.51603	5.3673	5.48726	5.82777	5.93832	5.82721	3'tRF	TTCCTTCCTTTCTTACCA	18	tRNA-chrM.tRNA17-SerTGA		ASMM10SMR20TRF100000285TV1	mt-tRF3a-SerTGA	FALSE	reverse_complement	tRF3	GTGGTAAGAAAGGAAGGAA	19	GGGCGGGCGCCAAAAGGCGCCCGCCCGTGGTAAGAAAGGAAGGAATATCCTACTATACGT	60
5'tRF-LysCTT	tRF5-18-LysCTT-15	tRNA-Lys-CTT-15-1_TRF-5_18	4.45842	4.61786	0.895373	down	0.212706	0.268274	21.7549	18.6352	22.0775	21.6885	29.1347	28.1708	4.59264	4.42646	4.35617	4.70117	4.45449	4.69792	5'tRF	GAATTAGCTCAGTCGGTA	18	tRNA-Lys-CTT-15		ASMM10SMR20TRF100006538TV1	tRF5-18-LysCTT-15	FALSE	reverse_complement	tRF5	GTACCGACTGAGCTAATTC	19	GGGCGGGCGCCAAAAGGCGCCCGCCCGTACCGACTGAGCTAATTCTATCCTACTATACGT	60
5'tiRNA-ArgCCT	5'tiRNA-36-ArgCCT-3	tRNA-Arg-CCT-3-1_5'TiRNA_36	3.9818	4.16949	0.878009	down	0.0320534	0.0574911	15.8129	14.4957	15.0455	14.9593	21.0994	20.6251	4.04731	3.97011	3.92798	4.25806	4.10072	4.1497	5'tiRNA	GCCCCGGTGGCCTAATGGATAAGGCATTGGCCTCCT	36	tRNA-Arg-CCT-3		ASMM10SMR20TRF100002446TV1	5'tiRNA-36-ArgCCT-3	FALSE	reverse_complement	5-tiRNA	GAGGAGGCCAATGCC	15	GGGCGGGCGCCAAAAGGCGCCCGCCCGAGGAGGCCAATGCCTATCCTACTATACGTATCA	60
5'tiRNA-mtGluTTC	mt-5'tiRNA-32-GluTTC	chrM.tRNA16-GluTTC_5'TiRNA_32	6.05957	7.07567	0.494451	down	0.000709598	0.00576656	130.359	136.785	132.214	65.5233	83.1741	90.0766	6.26439	5.91836	5.99596	7.03125	7.07555	7.12021	5'tiRNA	GTTTCTGTAGTTGAATTACAACGATGATTTTT	32	tRNA-chrM.tRNA16-GluTTC		ASMM10SMR20TRF100000233TV1	mt-5'tiRNA-32-GluTTC	FALSE	reverse_complement	5-tiRNA	GAAAAATCATCGTTGTAATTCAAC	24	GGGCGGGCGCCAAAAGGCGCCCGCCCGAAAAATCATCGTTGTAATTCAACTATCCTACTA	60
3'tRF-ValTAC	tRF3a-ValTAC-1	tRNA-Val-TAC-1-1_TRF-3_18	15.6141	15.9988	0.765918	down	0.0263642	0.0491406	74984.6	87903.3	87458.5	34292.1	54521.8	30180.7	15.5898	15.8186	15.4338	15.9923	16.0117	15.9923	3'tRF	GCCCCAGTGGAACCACCA	18	tRNA-Val-TAC-1		ASMM10SMR20TRF100009941TV1	tRF3a-ValTAC-1	FALSE	reverse_complement	tRF3	GTGGTGGTTCCACTGGG	17	GGGCGGGCGCCAAAAGGCGCCCGCCCGTGGTGGTTCCACTGGGTATCCTACTATACGTAT	60
5'tiRNA-mtCysGCA	mt-5'tiRNA-29-CysGCA	chrM.tRNA19-CysGCA_5'TiRNA_29	7.83181	7.68362	1.10818	up	0.0937455	0.132862	224.73	207.122	206.755	159.828	252.067	262.549	7.87926	7.73392	7.88226	7.7405	7.59094	7.71942	5'tiRNA	GGTCTTAAGGTGATATTCATGTCGAATTG	29	tRNA-chrM.tRNA19-CysGCA		ASMM10SMR20TRF100000360TV1	mt-5'tiRNA-29-CysGCA	FALSE	reverse_complement	5-tiRNA	GCAATTCGACATGAATATCAC	21	GGGCGGGCGCCAAAAGGCGCCCGCCCGCAATTCGACATGAATATCACTATCCTACTATAC	60
3'tiRNA-mtGlnTTG	mt-3'tiRNA-40-GlnTTG	chrM.tRNA22-GlnTTG_3'TiRNA_40	13.626	13.1447	1.39602	up	0.0162886	0.0354756	11267.7	12366.1	11500.8	8657.25	10327.9	8957.74	13.8641	13.4831	13.5309	13.1162	13.159	13.159	3'tiRNA	GAATTCTTAAGTGTAGGTTCAATTCCTATTGTCCTAGCCA	40	tRNA-chrM.tRNA22-GlnTTG		ASMM10SMR20TRF100000523TV1	mt-3'tiRNA-40-GlnTTG	FALSE	reverse_complement	3-tiRNA	GTGGCTAGGACAATAGGAATTGAA	24	GGGCGGGCGCCAAAAGGCGCCCGCCCGTGGCTAGGACAATAGGAATTGAATATCCTACTA	60
5'tRF-ThrCGT	tRF5-20-ThrCGT-3	tRNA-Thr-CGT-3-1_TRF-5_20	3.84224	3.61404	1.17137	up	0.282424	0.341582	8.98938	13.1208	10.5021	13.399	18.5447	19.2599	3.88987	3.79239	3.84445	3.3117	3.93986	3.59058	5'tRF	GGCTCCATGGCTTAGCTGGT	20	tRNA-Thr-CGT-3		ASMM10SMR20TRF100009006TV1	tRF5-20-ThrCGT-3	FALSE	reverse_complement	tRF5	GACCAGCTAAGCCATG	16	GGGCGGGCGCCAAAAGGCGCCCGCCCGACCAGCTAAGCCATGTATCCTACTATACGTATC	60
3'tiRNA-AlaCGC	3'tiRNA-40-AlaCGC-5	tRNA-Ala-CGC-5-1_3'TiRNA_40	14.7418	14.3218	1.3379	up	0.0775149	0.113881	27877.7	27371.9	27177.9	14510.6	26334.8	24180.8	14.4562	14.729	15.0403	14.4321	14.2485	14.285	3'tiRNA	CACCGCCGTGGCCCAGGTTTGAATCCTAGTCAGGGAACCA	40	tRNA-Ala-CGC-5		ASMM10SMR20TRF100001798TV1	3'tiRNA-40-AlaCGC-5	FALSE	reverse_complement	3-tiRNA	GTGGTTCCCTGACTAGGATTCAAA	24	GGGCGGGCGCCAAAAGGCGCCCGCCCGTGGTTCCCTGACTAGGATTCAAATATCCTACTA	60
5'tRF-ArgTCT	tRF5-18-ArgTCT-4	tRNA-Arg-TCT-4-1_TRF-5_18	5.29466	5.03237	1.19938	up	0.0149207	0.0336344	28.1482	28.1138	28.2694	36.2373	47.3867	54.8758	5.35801	5.16797	5.35801	5.0514	5.02337	5.02235	5'tRF	GTCTCTGTGGCGCAATGG	18	tRNA-Arg-TCT-4		ASMM10SMR20TRF100002790TV1	tRF5-18-ArgTCT-4	FALSE	reverse_complement	tRF5	GCCATTGCGCCACAGAGA	18	GGGCGGGCGCCAAAAGGCGCCCGCCCGCCATTGCGCCACAGAGATATCCTACTATACGTA	60
5'tiRNA-MetCAT	5'tiRNA-35-MetCAT-5	tRNA-Met-CAT-5-1_5'TiRNA_35	2.39389	3.4296	0.487777	down	5.31018e-05	0.00366701	9.65853	9.99642	9.10445	5	6.33474	5.38897	2.33888	2.4627	2.3801	3.4492	3.49332	3.34627	5'tiRNA	GCCTCCTTAGCGCAGTAGGCAGCCCGTCAGTCTCA	35	tRNA-Met-CAT-5		ASMM10SMR20TRF100007454TV1	5'tiRNA-35-MetCAT-5	FALSE	reverse_complement	5-tiRNA	GTGAGACTGACGGGC	15	GGGCGGGCGCCAAAAGGCGCCCGCCCGTGAGACTGACGGGCTATCCTACTATACGTATCA	60
3'tRF-GlnCTG	tRF3-17-GlnCTG-2	tRFdb_3006a	13.1194	13.5697	0.731882	down	0.0725307	0.107558	16591.6	16810	15915.4	5174.95	10286.2	5531.29	13.0746	13.4602	12.8233	13.5977	13.5444	13.5671	3'tRF	TCTCGGTGGAACCTCCA	17	tRNA-Gln-CTG-2	tRFdb	ASMM10SMR20TRF100000918TV1	tRF3-17-GlnCTG-2	FALSE	reverse_complement	tRF3	GTGGAGGTTCCACCG	15	GGGCGGGCGCCAAAAGGCGCCCGCCCGTGGAGGTTCCACCGTATCCTACTATACGTATCA	60
5'tiRNA-iMetCAT	5'tiRNA-34-iMetCAT-3	tRNA-iMet-CAT-1-1_5'TiRNA_34	5.57974	5.88552	0.809007	down	0.00199794	0.0101866	46.7043	51.6731	49.853	41.1723	67.1227	65.822	5.52928	5.63252	5.57742	5.82804	5.93162	5.89689	5'tiRNA	AGCAGAGTGGCGCAGCGGAAGCGTGCTGGGCCCA	34	tRNA-iMet-CAT-3;tRNA-iMet-CAT-1		ASMM10SMR20TRF100009974TV1	5'tiRNA-34-iMetCAT-3	FALSE	reverse_complement	5-tiRNA	GTGGGCCCAGCAC	13	GGGCGGGCGCCAAAAGGCGCCCGCCCGTGGGCCCAGCACTATCCTACTATACGTATCACA	60
3'tiRNA-ThrAGT	3'tiRNA-42-ThrAGT-9	tRNA-Thr-AGT-9-1_3'TiRNA_42	8.21942	9.36197	0.452959	down	0.0156754	0.0348833	707.912	769.189	737.61	278.034	332.595	234.611	8.71289	8.20885	7.73652	9.31314	9.36623	9.40653	3'tiRNA	TTTGCACAAAGTCCTGGGTTCAATTCCCAGCACCACACACCA	42	tRNA-Thr-AGT-9		ASMM10SMR20TRF100008870TV1	3'tiRNA-42-ThrAGT-9	FALSE	reverse_complement	3-tiRNA	GTGGTGTGTGGTGCTGGGAATTGA	24	GGGCGGGCGCCAAAAGGCGCCCGCCCGTGGTGTGTGGTGCTGGGAATTGATATCCTACTA	60
3'tiRNA-GluCTC	3'tiRNA-40-GluCTC-6	tRNA-Glu-CTC-6-1_3'TiRNA_40	8.92375	9.04639	0.918503	down	0.0937986	0.132862	597.779	607.714	541.129	301.771	577.538	513.109	8.81831	8.98533	8.96761	9.07437	9.05272	9.01207	3'tiRNA	CACAGCTGCAGCCCAGGTTTGATTCCTGGTCAGGGACCCA	40	tRNA-Glu-CTC-6		ASMM10SMR20TRF100004566TV1	3'tiRNA-40-GluCTC-6	FALSE	reverse_complement	3-tiRNA	GTGGGTCCCTGACCAGGAATCAAA	24	GGGCGGGCGCCAAAAGGCGCCCGCCCGTGGGTCCCTGACCAGGAATCAAATATCCTACTA	60
5'tiRNA-CysGCA	5'tiRNA-35-CysGCA-22	tRNA-Cys-GCA-22-1_5'TiRNA_35	4.68242	4.53886	1.10463	up	0.0228852	0.0448921	20.3064	19.5706	18.9963	23.3811	34.0244	35.1867	4.70487	4.65759	4.68481	4.60793	4.52976	4.47889	5'tiRNA	GGGGGAATAGCTTAGGGGTAGAGCATTTGAATGCA	35	tRNA-Cys-GCA-22		ASMM10SMR20TRF100003694TV1	5'tiRNA-35-CysGCA-22	FALSE	reverse_complement	5-tiRNA	GTGCATTCAAATGCTCTAC	19	GGGCGGGCGCCAAAAGGCGCCCGCCCGTGCATTCAAATGCTCTACTATCCTACTATACGT	60
3'tRF-SerCGA	tRF3a-SerCGA-3	tRNA-Ser-CGA-1-1_TRF-3_18	11.4128	12.832	0.373918	down	0.0185592	0.0390203	8815.21	9720.22	9454	2058.59	3440.88	1421.96	11.8099	11.7546	10.674	12.8057	12.8233	12.8671	3'tRF	ATCCTGCTCACAGCGCCA	18	tRNA-Ser-CGA-3;tRNA-Ser-CGA-1		ASMM10SMR20TRF100008206TV1	tRF3a-SerCGA-3	FALSE	reverse_complement	tRF3	GTGGCGCTGTGAGC	14	GGGCGGGCGCCAAAAGGCGCCCGCCCGTGGCGCTGTGAGCTATCCTACTATACGTATCAC	60
5'tiRNA-ValCAC	5'tiRNA-34-ValCAC-6	tRNA-Val-CAC-6-1_5'TiRNA_34	12.603	11.8844	1.64559	up	0.0136199	0.0313995	4978.21	4929.69	4644.84	3565.1	5374.1	5917.22	12.4272	12.4509	12.9309	11.9784	11.8258	11.849	5'tiRNA	GTTTCCCTAGTGTAGTGGTTATCACGTTCGCCTC	34	tRNA-Val-CAC-6		ASMM10SMR20TRF100009766TV1	5'tiRNA-34-ValCAC-6	FALSE	reverse_complement	5-tiRNA	GGAGGCGAACGTGATAACCACTACACTAG	29	GGGCGGGCGCCAAAAGGCGCCCGCCCGGAGGCGAACGTGATAACCACTACACTAGTATCC	60
5'tiRNA-ThrTGT	5'tiRNA-36-ThrTGT-3	tRNA-Thr-TGT-3-1_5'TiRNA_36	4.16349	4.39082	0.854215	down	0.00716628	0.0207583	17.7075	18.1661	17.1485	16.4981	25.2352	23.3941	4.18121	4.21151	4.09774	4.4202	4.42005	4.3322	5'tiRNA	GGCTCCATAGCTCAGGGGTTAGAGCACTGGTCTTGT	36	tRNA-Thr-TGT-3		ASMM10SMR20TRF100009140TV1	5'tiRNA-36-ThrTGT-3	FALSE	reverse_complement	5-tiRNA	GACAAGACCAGTGCTCTAA	19	GGGCGGGCGCCAAAAGGCGCCCGCCCGACAAGACCAGTGCTCTAATATCCTACTATACGT	60
5'tRF-AlaAGC	tRF5-18-AlaAGC-10	tRNA-Ala-AGC-10-1_TRF-5_18	7.36172	6.85732	1.41853	up	0.00400572	0.0147063	116.083	113.338	104.385	107.474	199.836	199.034	7.19821	7.41954	7.46741	6.89075	6.85081	6.8304	5'tRF	GGGGGATTAGCTCAAATG	18	tRNA-Ala-AGC-10;tRNA-Ala-AGC-12;tRNA-Ala-AGC-4;tRNA-Ala-AGC-5		ASMM10SMR20TRF100001142TV1	tRF5-18-AlaAGC-10	FALSE	reverse_complement	tRF5	GCATTTGAGCTAATCCCC	18	GGGCGGGCGCCAAAAGGCGCCCGCCCGCATTTGAGCTAATCCCCTATCCTACTATACGTA	60
5'tRF-ThrAGT	tRF5-20-ThrAGT-5	tRNA-Thr-AGT-5-1_TRF-5_20	3.72435	3.6938	1.0214	up	0.691028	0.732321	11.2686	10.4932	11.799	11.0389	17.7847	18.4074	3.64149	3.74066	3.7909	3.72388	3.5846	3.77291	5'tRF	GGCCTTGTGGCTTAGCTGGT	20	tRNA-Thr-AGT-5		ASMM10SMR20TRF100008774TV1	tRF5-20-ThrAGT-5	FALSE	reverse_complement	tRF5	GACCAGCTAAGCCACAA	17	GGGCGGGCGCCAAAAGGCGCCCGCCCGACCAGCTAAGCCACAATATCCTACTATACGTAT	60
3'tRF-LysCTT	tRF3b-LysCTT-17	tRNA-Lys-CTT-17-1_TRF-3_22	4.97203	5.81602	0.557102	down	0.00257209	0.0116111	48.4449	48.9863	43.9249	25.4296	48.4581	39.849	4.83913	5.19607	4.88089	5.88213	5.86136	5.70456	3'tRF	TCAAGCCCCATGTTGGGTACCA	22	tRNA-Lys-CTT-17		ASMM10SMR20TRF100006623TV1	tRF3b-LysCTT-17	FALSE	reverse_complement	tRF3	GTGGTACCCAACATGGGGCTT	21	GGGCGGGCGCCAAAAGGCGCCCGCCCGTGGTACCCAACATGGGGCTTTATCCTACTATAC	60
5'tRF-SerAGA	tRF5-22-SerAGA-1	tRNA-Ser-AGA-1-1_TRF-5_22	6.00439	6.86126	0.552149	down	0.000367422	0.00437383	114.896	111.206	108.011	57.2129	94.6113	82.3023	6.0201	6.12554	5.86754	6.87735	6.82719	6.87924	5'tRF	GTAGTCGTGGCCGAGTGGTTAA	22	tRNA-Ser-AGA-1;tRNA-Ser-AGA-2;tRNA-Ser-TGA-2		ASMM10SMR20TRF100008078TV1	tRF5-22-SerAGA-1	FALSE	reverse_complement	tRF5	GTTAACCACTCGGCCACG	18	GGGCGGGCGCCAAAAGGCGCCCGCCCGTTAACCACTCGGCCACGTATCCTACTATACGTA	60
3'tRF-ProAGG	tRF3a-ProAGG-3	tRNA-Pro-AGG-3-1_TRF-3_18	9.46932	9.7521	0.822005	down	0.0144108	0.0326972	923.116	966.951	900.823	539.807	718.389	699.829	9.57836	9.36623	9.46336	9.69931	9.75302	9.80398	3'tRF	AATCCCAATGAGCCCCCA	18	tRNA-Pro-AGG-3		ASMM10SMR20TRF100007754TV1	tRF3a-ProAGG-3	FALSE	reverse_complement	tRF3	GTGGGGGCTCATTGG	15	GGGCGGGCGCCAAAAGGCGCCCGCCCGTGGGGGCTCATTGGTATCCTACTATACGTATCA	60
5'tRF-HisGTG	tRF5-20-HisGTG-1	tRNA-His-GTG-1-1_TRF-5_20	5.01565	5.00789	1.00539	up	0.946867	0.954556	28.0655	25.7489	29.2821	25.767	42.4617	48.6638	4.85933	4.99694	5.19068	5.04773	4.90439	5.07156	5'tRF	GCCGAGATCGTATAGTGGTT	20	tRNA-His-GTG-1		ASMM10SMR20TRF100005286TV1	tRF5-20-HisGTG-1	FALSE	reverse_complement	tRF5	GAACCACTATACGATCTCGG	20	GGGCGGGCGCCAAAAGGCGCCCGCCCGAACCACTATACGATCTCGGTATCCTACTATACG	60
3'tiRNA-LysTTT	3'tiRNA-41-LysTTT-6	tRNA-Lys-TTT-6-1_3'TiRNA_41	9.84639	10.9806	0.455584	down	0.00213935	0.0102997	2450.82	2601.9	2417.24	604.79	1270.25	776.117	9.73036	10.1633	9.64547	10.9562	10.9803	11.0052	3'tiRNA	TAATCTCAGGGTTGTAGGTTTGAGCCTCACATTGGGCACCA	41	tRNA-Lys-TTT-6		ASMM10SMR20TRF100007242TV1	3'tiRNA-41-LysTTT-6	FALSE	reverse_complement	3-tiRNA	GTGGTGCCCAATGTGAGGCTCAAA	24	GGGCGGGCGCCAAAAGGCGCCCGCCCGTGGTGCCCAATGTGAGGCTCAAATATCCTACTA	60
3'tRF-ValCAC	tRF3a-ValCAC-5	tRNA-Val-CAC-5-1_TRF-3_18	8.24116	9.65448	0.375446	down	0.00248879	0.0113531	859.75	926.617	864.338	204.429	435.034	262.492	8.25648	8.58773	7.87926	9.57107	9.69931	9.69306	3'tRF	AACCCAGTGGAAACACCA	18	tRNA-Val-CAC-5		ASMM10SMR20TRF100009734TV1	tRF3a-ValCAC-5	FALSE	reverse_complement	tRF3	GTGGTGTTTCCACTGG	16	GGGCGGGCGCCAAAAGGCGCCCGCCCGTGGTGTTTCCACTGGTATCCTACTATACGTATC	60
5'tRF-ProAGG	tRF5-22-ProAGG-1	tRNA-Pro-AGG-1-1_TRF-5_22	6.75868	6.65273	1.0762	up	0.10071	0.141384	99.0518	94.8803	87.7981	80.4286	134.661	139.117	6.68701	6.76559	6.82344	6.71014	6.6411	6.60694	5'tRF	GGCTCGTTGGTCTAGGGGTATG	22	tRNA-Pro-AGG-1;tRNA-Pro-CGG-1;tRNA-Pro-TGG-1;tRNA-Pro-TGG-2;tRNA-Pro-TGG-4		ASMM10SMR20TRF100007698TV1	tRF5-22-ProAGG-1	FALSE	reverse_complement	tRF5	GCATACCCCTAGACCAACG	19	GGGCGGGCGCCAAAAGGCGCCCGCCCGCATACCCCTAGACCAACGTATCCTACTATACGT	60
3'tRF-MetCAT	tRF3b-MetCAT-5	tRNA-Met-CAT-5-1_TRF-3_22	15.1523	15.7683	0.652458	down	0.0100443	0.0253736	67616.3	77996.3	75501.5	21284.7	41209.2	24274.5	14.9878	15.413	15.056	15.8125	15.7612	15.7313	3'tRF	TCAAACCTCAGAGGGGGCACCA	22	tRNA-Met-CAT-5		ASMM10SMR20TRF100007464TV1	tRF3b-MetCAT-5	FALSE	reverse_complement	tRF3	GTGGTGCCCCCTCTGAGGTTTGA	23	GGGCGGGCGCCAAAAGGCGCCCGCCCGTGGTGCCCCCTCTGAGGTTTGATATCCTACTAT	60
3'tiRNA-mtLeuTAG	mt-3'tiRNA-40-LeuTAG	chrM.tRNA13-LeuTAG_3'TiRNA_40	15.7131	14.9873	1.65373	up	0.012452	0.0294663	38072.3	44668.6	44480.5	34625.2	43205.6	48600.5	15.6123	15.4897	16.0372	14.9378	14.9959	15.0284	3'tiRNA	GGAACCAAAAACCTTGGTGCAAATCCAAATAAAAGTACCA	40	tRNA-chrM.tRNA13-LeuTAG		ASMM10SMR20TRF100000093TV1	mt-3'tiRNA-40-LeuTAG	FALSE	reverse_complement	3-tiRNA	GTGGTACTTTTATTTGGATTTGCA	24	GGGCGGGCGCCAAAAGGCGCCCGCCCGTGGTACTTTTATTTGGATTTGCATATCCTACTA	60
3'tiRNA-CysACA	3'tiRNA-43-CysACA-1	tRNA-Cys-ACA-1-1_3'TiRNA_43	6.58105	7.39191	0.570041	down	0.0994608	0.13997	168.593	174.629	167.756	102.359	135.942	81.2432	7.11173	6.78465	5.84677	7.358	7.39995	7.41778	3'tiRNA	AGATCAGCAGGACCCTGATTCAAATCAGGTGCCCTGCCCTCCA	43	tRNA-Cys-ACA-1		ASMM10SMR20TRF100003210TV1	3'tiRNA-43-CysACA-1	FALSE	reverse_complement	3-tiRNA	GTGGAGGGCAGGGCACCTGAT	21	GGGCGGGCGCCAAAAGGCGCCCGCCCGTGGAGGGCAGGGCACCTGATTATCCTACTATAC	60
3'tiRNA-ProGGG	3'tiRNA-42-ProGGG-1	tRNA-Pro-GGG-1-1_3'TiRNA_42	4.84922	4.92087	0.951554	down	0.0110242	0.0268349	25.8558	26.2827	25.748	25.6963	38.2854	39.2857	4.85545	4.83257	4.85965	4.93985	4.92828	4.89447	3'tiRNA	GGTGTGAGGGGGTCCTGGGTTCAAGTCCCGGATAACCCCCCA	42	tRNA-Pro-GGG-1		ASMM10SMR20TRF100007790TV1	3'tiRNA-42-ProGGG-1	FALSE	reverse_complement	3-tiRNA	GTGGGGGGTTATCCGGGACTTGAA	24	GGGCGGGCGCCAAAAGGCGCCCGCCCGTGGGGGGTTATCCGGGACTTGAATATCCTACTA	60
5'tiRNA-CysGCA	5'tiRNA-37-CysGCA-23	tRNA-Cys-GCA-23-1_5'TiRNA_37	12.7614	12.8779	0.922446	down	0.14896	0.196577	9439.51	10129.8	9976.75	4392.36	7502.06	5016.21	12.7707	12.8671	12.6464	12.8671	12.8619	12.9047	5'tiRNA	ATGGGGGTAATGCTCAGGGGTAGAGCATTTGACTGCA	37	tRNA-Cys-GCA-23		ASMM10SMR20TRF100003730TV1	5'tiRNA-37-CysGCA-23	FALSE	reverse_complement	5-tiRNA	GTGCAGTCAAATGCTCTACCCCTGAGCATTA	31	GGGCGGGCGCCAAAAGGCGCCCGCCCGTGCAGTCAAATGCTCTACCCCTGAGCATTATAT	60
5'tiRNA-GluCTC	5'tiRNA-35-GluCTC-6	tRNA-Glu-CTC-6-1_5'TiRNA_35	3.70011	3.73397	0.976807	down	0.865284	0.886712	10.8703	14.3823	9.70632	12.0358	17.2084	16.4016	3.74867	3.69717	3.65449	3.65852	4.08576	3.45761	5'tiRNA	TCCCTGGCGGCCTAGTGGTTAGGATTCAGTGCTCT	35	tRNA-Glu-CTC-6		ASMM10SMR20TRF100004582TV1	5'tiRNA-35-GluCTC-6	FALSE	reverse_complement	5-tiRNA	GAGAGCACTGAATCCTAAC	19	GGGCGGGCGCCAAAAGGCGCCCGCCCGAGAGCACTGAATCCTAACTATCCTACTATACGT	60
5'tRF-ValCAC	tRF5-22-ValCAC-8	tRNA-Val-CAC-8-1_TRF-5_22	6.02734	5.78806	1.1804	up	0.0139018	0.031833	42.9163	46.4968	48.874	58.8129	85.6301	93.3738	6.06671	5.96407	6.05123	5.70603	5.78765	5.87049	5'tRF	GCCTCGTTAGTGCGGTAGGTAG	22	tRNA-Val-CAC-8		ASMM10SMR20TRF100009866TV1	tRF5-22-ValCAC-8	FALSE	reverse_complement	tRF5	GCTACCTACCGCACTAA	17	GGGCGGGCGCCAAAAGGCGCCCGCCCGCTACCTACCGCACTAATATCCTACTATACGTAT	60
5'tiRNA-GlyGCC	5'tiRNA-34-GlyGCC-5	tRNA-Gly-GCC-5-1_5'TiRNA_34	3.24552	3.41276	0.890546	down	0.1896	0.243192	10.1935	9.72485	8.59139	8.77644	11.7887	10.9144	3.34703	3.2119	3.17764	3.55279	3.44739	3.23811	5'tiRNA	GCATTGGTGGTTCAGTGGTAGAATTCTTGCCTGC	34	tRNA-Gly-GCC-5		ASMM10SMR20TRF100005094TV1	5'tiRNA-34-GlyGCC-5	FALSE	reverse_complement	5-tiRNA	GGCAGGCAAGAATTCTAC	18	GGGCGGGCGCCAAAAGGCGCCCGCCCGGCAGGCAAGAATTCTACTATCCTACTATACGTA	60
3'tiRNA-GluCTC	3'tiRNA-40-GluCTC-5	tRNA-Glu-CTC-5-1_3'TiRNA_40	15.4817	14.9714	1.42433	up	0.0443758	0.0733827	39092.2	44259.2	40908.4	26843.8	36978.6	39165.9	15.3495	15.2653	15.8303	14.9878	14.9755	14.951	3'tiRNA	CACCTCCATGGCCCAGGTTTGATTCCTGGTCAGGGAACCA	40	tRNA-Glu-CTC-5		ASMM10SMR20TRF100004534TV1	3'tiRNA-40-GluCTC-5	FALSE	reverse_complement	3-tiRNA	GTGGTTCCCTGACCAGGAATCAAA	24	GGGCGGGCGCCAAAAGGCGCCCGCCCGTGGTTCCCTGACCAGGAATCAAATATCCTACTA	60
5'tRF-AsnGTT	tRF5-22-AsnGTT-4	tRNA-Asn-GTT-4-1_TRF-5_22	4.21704	4.03801	1.13212	up	0.117682	0.161558	15.2093	12.8802	13.5901	17.0573	24.486	26.0112	4.23304	4.17065	4.24742	4.20375	3.90982	4.00048	5'tRF	GTCTCTGTGGCGCGATCGGTTA	22	tRNA-Asn-GTT-4		ASMM10SMR20TRF100003034TV1	tRF5-22-AsnGTT-4	FALSE	reverse_complement	tRF5	GTAACCGATCGCGC	14	GGGCGGGCGCCAAAAGGCGCCCGCCCGTAACCGATCGCGCTATCCTACTATACGTATCAC	60
5'tRF-LysCTT	tRF5-20-LysCTT-6	tRNA-Lys-CTT-6-1_TRF-5_20	6.31051	6.34708	0.974973	down	0.711524	0.750391	68.5597	69.1416	75.8889	73.3462	99.6988	104.219	6.47357	6.21075	6.24721	6.32155	6.29154	6.42815	5'tRF	GTCCTGCTGGCTCAGTCGGT	20	tRNA-Lys-CTT-6		ASMM10SMR20TRF100006878TV1	tRF5-20-LysCTT-6	FALSE	reverse_complement	tRF5	GACCGACTGAGCCAG	15	GGGCGGGCGCCAAAAGGCGCCCGCCCGACCGACTGAGCCAGTATCCTACTATACGTATCA	60
5'tRF-LeuTAA	tRF5-22-LeuTAA-2	tRNA-Leu-TAA-2-1_TRF-5_22	9.14564	9.46978	0.798775	down	0.023107	0.0451744	751.214	808.673	809.191	393.933	616.504	547.92	9.28818	9.07437	9.07437	9.39375	9.43724	9.57836	5'tRF	ACCAGGATGGCCGAGTGGTTAA	22	tRNA-Leu-TAA-2		ASMM10SMR20TRF100006022TV1	tRF5-22-LeuTAA-2	FALSE	reverse_complement	tRF5	GTTAACCACTCGGCCATCC	19	GGGCGGGCGCCAAAAGGCGCCCGCCCGTTAACCACTCGGCCATCCTATCCTACTATACGT	60
5'tiRNA-GlyCCC	5'tiRNA-34-GlyCCC-5	tRNA-Gly-CCC-5-1_5'TiRNA_34	9.23044	9.16626	1.04549	up	0.27025	0.327999	653.941	654.71	605.486	384.966	639.671	655.183	9.22987	9.14523	9.31621	9.18458	9.1571	9.1571	5'tiRNA	GCATTGGTGGTTCAGTGGTAGAATTCTCGCCTCC	34	tRNA-Gly-CCC-5		ASMM10SMR20TRF100004950TV1	5'tiRNA-34-GlyCCC-5	FALSE	reverse_complement	5-tiRNA	GGGAGGCGAGAATTCTACCAC	21	GGGCGGGCGCCAAAAGGCGCCCGCCCGGGAGGCGAGAATTCTACCACTATCCTACTATAC	60
5'tRF-mtAsnGTT	mt-tRF5-18-AsnGTT	chrM.tRNA20-AsnGTT_TRF-5_18	4.78365	4.77285	1.00751	up	0.88116	0.899798	22.3502	23.5748	23.7209	24.4979	34.2804	40.3121	4.78117	4.67089	4.89888	4.74103	4.7853	4.79223	5'tRF	TAGATTGAAGCCAGTAAT	18	tRNA-chrM.tRNA20-AsnGTT		ASMM10SMR20TRF100000468TV1	mt-tRF5-18-AsnGTT	FALSE	reverse_complement	tRF5	GATTACTGGCTTCAATCTA	19	GGGCGGGCGCCAAAAGGCGCCCGCCCGATTACTGGCTTCAATCTATATCCTACTATACGT	60
5'tiRNA-CysGCA	5'tiRNA-34-CysGCA-18	tRNA-Cys-GCA-18-1_5'TiRNA_34	6.47833	7.54942	0.475959	down	0.0110451	0.026848	200.452	199.148	180.625	77.103	139.795	91.5591	6.5946	6.82095	6.01944	7.58317	7.55213	7.51296	5'tiRNA	GGGGGTATAGCTCAGAGGAAGAGCATTTGACTGC	34	tRNA-Cys-GCA-18		ASMM10SMR20TRF100003526TV1	5'tiRNA-34-CysGCA-18	FALSE	reverse_complement	5-tiRNA	GGCAGTCAAATGCTCTT	17	GGGCGGGCGCCAAAAGGCGCCCGCCCGGCAGTCAAATGCTCTTTATCCTACTATACGTAT	60
3'tRF-mtValTAC	mt-tRF3b-ValTAC	chrM.tRNA2-ValTAC_TRF-3_22	16.8396	16.3223	1.43131	up	0.00120327	0.00777427	88270.7	108392	110850	104765	102824	114848	16.8841	16.7167	16.9181	16.3043	16.3235	16.3391	3'tRF	TGACCAATGAACACTCTGACCA	22	tRNA-chrM.tRNA2-ValTAC		ASMM10SMR20TRF100000420TV1	mt-tRF3b-ValTAC	FALSE	reverse_complement	tRF3	GTGGTCAGAGTGTTCATTGG	20	GGGCGGGCGCCAAAAGGCGCCCGCCCGTGGTCAGAGTGTTCATTGGTATCCTACTATACG	60
5'tRF-mtAsnGTT	mt-tRF5-20-AsnGTT	chrM.tRNA20-AsnGTT_TRF-5_20	6.78142	6.45525	1.25368	up	0.00367807	0.0141866	73.4766	78.5294	81.7048	82.0098	135.054	141.425	6.72082	6.76963	6.85382	6.40254	6.43692	6.5263	5'tRF	TAGATTGAAGCCAGTAATAG	20	tRNA-chrM.tRNA20-AsnGTT		ASMM10SMR20TRF100000472TV1	mt-tRF5-20-AsnGTT	FALSE	reverse_complement	tRF5	GCTATTACTGGCTTCAATCT	20	GGGCGGGCGCCAAAAGGCGCCCGCCCGCTATTACTGGCTTCAATCTTATCCTACTATACG	60
5'tiRNA-ValTAC	5'tiRNA-34-ValTAC-1	tRNA-Val-TAC-1-1_5'TiRNA_34	3.66147	3.65368	1.00542	up	0.958414	0.965592	12.0693	9.40993	11.461	10.9868	17.3205	16.2827	3.63734	3.70353	3.64355	3.84773	3.38452	3.72879	5'tiRNA	GGTTCCATAGTGTAGCGGTTATCACGTCTGCTTT	34	tRNA-Val-TAC-1		ASMM10SMR20TRF100009926TV1	5'tiRNA-34-ValTAC-1	FALSE	reverse_complement	5-tiRNA	GAAAGCAGACGTGATAACC	19	GGGCGGGCGCCAAAAGGCGCCCGCCCGAAAGCAGACGTGATAACCTATCCTACTATACGT	60
3'tRF-ThrCGT	tRF3a-ThrCGT-3	tRNA-Thr-CGT-3-1_TRF-3_18	11.1116	12.1512	0.48646	down	0.0177361	0.0376378	5390.5	5888.34	5762.14	1626.8	2568.29	1341.94	11.376	11.376	10.5828	12.0897	12.1372	12.2267	3'tRF	CTCCCAGTGGGGCCTCCA	18	tRNA-Thr-CGT-3		ASMM10SMR20TRF100008996TV1	tRF3a-ThrCGT-3	FALSE	reverse_complement	tRF3	GTGGAGGCCCCACT	14	GGGCGGGCGCCAAAAGGCGCCCGCCCGTGGAGGCCCCACTTATCCTACTATACGTATCAC	60
3'tRF-HisGTG	tRF3a-HisGTG-1	tRNA-His-GTG-1-1_TRF-3_18	10.671	11.8703	0.435511	down	0.0331299	0.058875	4716.19	5066.13	4553.58	1089.57	2364.33	1050.86	10.7626	11.2687	9.98181	11.8867	11.9142	11.8099	3'tRF	ATCCGAGTCTCGGCACCA	18	tRNA-His-GTG-1		ASMM10SMR20TRF100005274TV1	tRF3a-HisGTG-1	FALSE	reverse_complement	tRF3	GTGGTGCCGAGACTC	15	GGGCGGGCGCCAAAAGGCGCCCGCCCGTGGTGCCGAGACTCTATCCTACTATACGTATCA	60
3'tRF-GluCTC	tRF3a-GluCTC-2	tRNA-Glu-CTC-1-1_TRF-3_18	16.4451	15.9656	1.39427	up	0.013482	0.0311592	71747.7	86757.4	88602.3	64855.8	75712.6	82765	16.3809	16.2936	16.6607	15.9231	15.9619	16.0117	3'tRF	TTCCCGGTCAGGGAACCA	18	tRNA-Glu-CTC-2;tRNA-Glu-CTC-1;tRNA-Glu-CTC-4;tRNA-Glu-TTC-3		ASMM10SMR20TRF100004422TV1	tRF3a-GluCTC-2	FALSE	reverse_complement	tRF3	GTGGTTCCCTGACCG	15	GGGCGGGCGCCAAAAGGCGCCCGCCCGTGGTTCCCTGACCGTATCCTACTATACGTATCA	60
3'tiRNA-SerGCT	3'tiRNA-50-SerGCT-2	tRNA-Ser-GCT-2-1_3'TiRNA_50	16.6465	16.4484	1.14715	up	0.0193738	0.0403091	95440.8	115901	116599	91294.4	93845.5	80309.5	16.7406	16.5757	16.6231	16.4852	16.43	16.43	3'tiRNA	TAATCCATTGTGCTCTGCACGCATGGGTTCGAATCCCATCCTCGTCGCCA	50	tRNA-Ser-GCT-2		ASMM10SMR20TRF100008330TV1	3'tiRNA-50-SerGCT-2	FALSE	reverse_complement	3-tiRNA	GTGGCGACGAGGATGGGATTCGAA	24	GGGCGGGCGCCAAAAGGCGCCCGCCCGTGGCGACGAGGATGGGATTCGAATATCCTACTA	60
3'tRF-MetCAT	tRF3b-MetCAT-3	tRNA-Met-CAT-3-1_TRF-3_22	15.0832	15.8384	0.592486	down	0.00795043	0.0219894	70028.2	80925.9	77266.1	19847.3	40193.8	24175.8	14.8519	15.3694	15.0284	15.8612	15.8612	15.7926	3'tRF	TCGAACCTCAGAGAGGGCACCA	22	tRNA-Met-CAT-3		ASMM10SMR20TRF100007404TV1	tRF3b-MetCAT-3	FALSE	reverse_complement	tRF3	GTGGTGCCCTCTCTGAGGTTCG	22	GGGCGGGCGCCAAAAGGCGCCCGCCCGTGGTGCCCTCTCTGAGGTTCGTATCCTACTATA	60
5'tiRNA-TrpCCA	5'tiRNA-34-TrpCCA-5	tRNA-Trp-CCA-1-1_5'TiRNA_34	8.24933	7.78632	1.37842	up	0.00802031	0.0220558	243.928	236.264	206.4	184.504	359.414	347.021	8.07889	8.32225	8.34687	7.85392	7.78959	7.71545	5'tiRNA	GACCTCGTGGCGCAATGGTAGCGCGTCTGACTCC	34	tRNA-Trp-CCA-5;tRNA-Trp-CCA-1		ASMM10SMR20TRF100009170TV1	5'tiRNA-34-TrpCCA-5	FALSE	reverse_complement	5-tiRNA	GGGAGTCAGACGCGCTACCA	20	GGGCGGGCGCCAAAAGGCGCCCGCCCGGGAGTCAGACGCGCTACCATATCCTACTATACG	60
3'tRF-GlnTTG	tRF3b-GlnTTG-4	tRNA-Gln-TTG-4-1_TRF-3_22	6.05729	6.19758	0.907334	down	0.774493	0.806996	63.6091	63.2077	61.3728	42.1755	67.4814	150.047	5.56221	5.63879	6.97085	6.2328	6.18845	6.17149	3'tRF	TCGAGTCTTGGTGAGACCACCA	22	tRNA-Gln-TTG-4		ASMM10SMR20TRF100004302TV1	tRF3b-GlnTTG-4	FALSE	reverse_complement	tRF3	GTGGTGGTCTCACCAAGACT	20	GGGCGGGCGCCAAAAGGCGCCCGCCCGTGGTGGTCTCACCAAGACTTATCCTACTATACG	60
5'tiRNA-LeuCAG	5'tiRNA-36-LeuCAG-1	tRNA-Leu-CAG-1-1_5'TiRNA_36	3.51443	3.36124	1.11202	up	0.220129	0.276034	9.91248	8.33371	9.51546	10.0307	15.3384	14.2932	3.50611	3.54662	3.49057	3.50037	3.15738	3.42598	5'tiRNA	GTCAGGATGGCCGAGCGGTCTAAGGCGCTGCGTTCA	36	tRNA-Leu-CAG-1;tRNA-Leu-CAG-2		ASMM10SMR20TRF100005850TV1	5'tiRNA-36-LeuCAG-1	FALSE	reverse_complement	5-tiRNA	GTGAACGCAGCGC	13	GGGCGGGCGCCAAAAGGCGCCCGCCCGTGAACGCAGCGCTATCCTACTATACGTATCACA	60
5'tiRNA-ValCAC	5'tiRNA-34-ValCAC-1	tRNA-Val-CAC-1-1_5'TiRNA_34	3.02509	3.24291	0.859863	down	0.275059	0.333603	9.03106	9.89217	7.08988	6.65735	9.38595	10.4842	3.02643	2.91925	3.1296	3.31788	3.47726	2.9336	5'tiRNA	GTTTCCGTAGTGTAGTGGTTATCACGCTCGCCTC	34	tRNA-Val-CAC-1		ASMM10SMR20TRF100009642TV1	5'tiRNA-34-ValCAC-1	FALSE	reverse_complement	5-tiRNA	GGAGGCGAGCGTGATAACCA	20	GGGCGGGCGCCAAAAGGCGCCCGCCCGGAGGCGAGCGTGATAACCATATCCTACTATACG	60
5'tiRNA-ValCAC	5'tiRNA-34-ValCAC-3	tRNA-Val-CAC-3-1_5'TiRNA_34	3.71527	4.02188	0.808539	down	0.167463	0.217725	14.9301	13.4518	12.7835	9.19227	20.4564	18.8174	3.39623	3.93091	3.81868	4.1787	3.98244	3.90451	5'tiRNA	GTTTCCGTAGTGTAGTGGTCATCACGCTCGCCTC	34	tRNA-Val-CAC-3		ASMM10SMR20TRF100009674TV1	5'tiRNA-34-ValCAC-3	FALSE	reverse_complement	5-tiRNA	GGAGGCGAGCGTGATG	16	GGGCGGGCGCCAAAAGGCGCCCGCCCGGAGGCGAGCGTGATGTATCCTACTATACGTATC	60
5'tiRNA-AsnGTT	5'tiRNA-37-AsnGTT-5	tRNA-Asn-GTT-5-1_5'TiRNA_37	4.05153	4.0532	0.998838	down	0.987667	0.989374	12.5188	15.6701	13.9463	14.7564	23.9593	21.6264	4.0236	4.14041	3.99057	3.903	4.21836	4.03825	5'tiRNA	GTCTCTGTGGTGCAATCGGTCAGCGCGTTTGGCTGTT	37	tRNA-Asn-GTT-5		ASMM10SMR20TRF100003058TV1	5'tiRNA-37-AsnGTT-5	FALSE	reverse_complement	5-tiRNA	GAACAGCCAAACGCG	15	GGGCGGGCGCCAAAAGGCGCCCGCCCGAACAGCCAAACGCGTATCCTACTATACGTATCA	60
5'tRF-IleTAT	tRF5-18-IleTAT-1	tRNA-Ile-TAT-1-1_TRF-5_18	4.20549	4.00212	1.15139	up	0.0183442	0.0387862	13.6464	13.6522	13.2571	15.6982	26.0043	26.0953	4.1093	4.25489	4.25228	4.03731	4.00715	3.9619	5'tRF	GCTCCAGTGGCGCAATCG	18	tRNA-Ile-TAT-1;tRNA-Ile-TAT-2		ASMM10SMR20TRF100005590TV1	tRF5-18-IleTAT-1	FALSE	reverse_complement	tRF5	GCGATTGCGCCACT	14	GGGCGGGCGCCAAAAGGCGCCCGCCCGCGATTGCGCCACTTATCCTACTATACGTATCAC	60
3'tiRNA-AlaAGC	3'tiRNA-41-AlaAGC-6	tRNA-Ala-AGC-6-1_3'TiRNA_41	15.7875	16.0855	0.813366	down	0.156178	0.204858	74850.3	97891.5	94357.4	46227.4	57848.8	30693.6	15.9984	15.8929	15.4712	15.9736	16.1627	16.1202	3'tiRNA	CATGCGAGAGGTAGCGGGATCGATGCCCGCATTCTCCACCA	41	tRNA-Ala-AGC-6		ASMM10SMR20TRF100001530TV1	3'tiRNA-41-AlaAGC-6	FALSE	reverse_complement	3-tiRNA	GTGGTGGAGAATGCGGGCATCGAT	24	GGGCGGGCGCCAAAAGGCGCCCGCCCGTGGTGGAGAATGCGGGCATCGATTATCCTACTA	60
5'tRF-CysGCA	tRF5-20-CysGCA-1	tRNA-Cys-GCA-1-1_TRF-5_20	5.53442	5.9662	0.741348	down	0.00173227	0.00955772	51.5657	56.0185	49.7873	39.3462	65.919	63.1488	5.4676	5.60639	5.52928	5.96407	6.0396	5.89493	5'tRF	GGGGGTATAGCTCAGTGGTA	20	tRNA-Cys-GCA-1;tRNA-Cys-GCA-2;tRNA-Cys-GCA-3		ASMM10SMR20TRF100003290TV1	tRF5-20-CysGCA-1	FALSE	reverse_complement	tRF5	GTACCACTGAGCTATACCC	19	GGGCGGGCGCCAAAAGGCGCCCGCCCGTACCACTGAGCTATACCCTATCCTACTATACGT	60
5'tRF-AlaGGC	tRF5-22-AlaGGC-2	tRNA-Ala-GGC-2-1_TRF-5_22	4.71369	4.50467	1.1559	up	0.02474	0.0471574	17.6208	19.4238	20.4427	23.5606	33.9843	37.1791	4.71744	4.65625	4.76738	4.41164	4.51851	4.58387	5'tRF	GCTGGGTGTGGCTCAGTGGGTA	22	tRNA-Ala-GGC-2		ASMM10SMR20TRF100001970TV1	tRF5-22-AlaGGC-2	FALSE	reverse_complement	tRF5	GTACCCACTGAGCCAC	16	GGGCGGGCGCCAAAAGGCGCCCGCCCGTACCCACTGAGCCACTATCCTACTATACGTATC	60
3'tiRNA-LysCTT	3'tiRNA-41-LysCTT-16	tRNA-Lys-CTT-16-1_3'TiRNA_41	8.56071	9.31056	0.594667	down	0.00310053	0.0131112	699.894	731.816	686.567	267.846	458.47	345.257	8.66434	8.69122	8.32657	9.2996	9.30692	9.32515	3'tiRNA	TAATCTCAGGGTCGTGGGTTCGAGCCCCACGTTGGGTGCCA	41	tRNA-Lys-CTT-16		ASMM10SMR20TRF100006550TV1	3'tiRNA-41-LysCTT-16	FALSE	reverse_complement	3-tiRNA	GTGGCACCCAACGT	14	GGGCGGGCGCCAAAAGGCGCCCGCCCGTGGCACCCAACGTTATCCTACTATACGTATCAC	60
5'tiRNA-ProTGG	5'tiRNA-34-ProTGG-2	tRNA-Pro-TGG-2-1_5'TiRNA_34	5.00569	4.80976	1.14547	up	0.0672139	0.101141	21.8807	25.0657	24.8158	30.0225	39.8	43.8886	5.09505	4.89162	5.03041	4.70907	4.87073	4.84947	5'tiRNA	GGCTCGTTGGTCTAGGGGTATGATTCTCGCTTTG	34	tRNA-Pro-TGG-2		ASMM10SMR20TRF100007866TV1	5'tiRNA-34-ProTGG-2	FALSE	reverse_complement	5-tiRNA	GCAAAGCGAGAATCATACC	19	GGGCGGGCGCCAAAAGGCGCCCGCCCGCAAAGCGAGAATCATACCTATCCTACTATACGT	60
3'tRF-CysGCA	tRF3a-CysGCA-23	tRNA-Cys-GCA-23-1_TRF-3_18	4.00978	3.9643	1.03202	up	0.535372	0.587051	14.0055	12.5819	13.0545	14.1974	22.7303	21.6448	3.97164	4.06633	3.99136	4.07954	3.87398	3.93939	3'tRF	TCCAGGTGCTCCATTCCA	18	tRNA-Cys-GCA-23		ASMM10SMR20TRF100003734TV1	tRF3a-CysGCA-23	FALSE	reverse_complement	tRF3	GTGGAATGGAGCACCT	16	GGGCGGGCGCCAAAAGGCGCCCGCCCGTGGAATGGAGCACCTTATCCTACTATACGTATC	60
3'tRF-LysCTT	tRF3a-LysCTT-6	tRNA-Lys-CTT-6-1_TRF-3_18	6.12577	6.9529	0.563649	down	0.00306571	0.0130874	114.961	130.717	115.823	60.1125	107.972	85.0997	6.11266	6.34443	5.92022	6.87924	7.02075	6.9587	3'tRF	GCTCCACGTTGGGTACCA	18	tRNA-Lys-CTT-6		ASMM10SMR20TRF100006866TV1	tRF3a-LysCTT-6	FALSE	reverse_complement	tRF3	GTGGTACCCAACGTGG	16	GGGCGGGCGCCAAAAGGCGCCCGCCCGTGGTACCCAACGTGGTATCCTACTATACGTATC	60
5'tRF-CysGCA	tRF5-22-CysGCA-16	tRNA-Cys-GCA-16-1_TRF-5_22	5.10271	4.9215	1.13383	up	0.0911342	0.129829	25.6214	25.6318	26.6009	27.0594	47.8148	48.6505	4.94098	5.177	5.19014	4.92741	4.89867	4.93843	5'tRF	GGGGGTATAACTCAGGGGTAGA	22	tRNA-Cys-GCA-16		ASMM10SMR20TRF100003482TV1	tRF5-22-CysGCA-16	FALSE	reverse_complement	tRF5	GTCTACCCCTGAGTTATACC	20	GGGCGGGCGCCAAAAGGCGCCCGCCCGTCTACCCCTGAGTTATACCTATCCTACTATACG	60
5'tRF-MetCAT	tRF5-20-MetCAT-2	tRNA-Met-CAT-2-1_TRF-5_20	4.83828	4.84499	0.99536	down	0.937886	0.948111	22.1944	26.1999	25.4603	24.4731	37.0679	41.7223	4.77977	4.78577	4.94929	4.73014	4.92462	4.88021	5'tRF	GCCTCCTTAGCGCAGTAGGC	20	tRNA-Met-CAT-2;tRNA-Met-CAT-5		ASMM10SMR20TRF100007366TV1	tRF5-20-MetCAT-2	FALSE	reverse_complement	tRF5	GGCCTACTGCGCTAAGG	17	GGGCGGGCGCCAAAAGGCGCCCGCCCGGCCTACTGCGCTAAGGTATCCTACTATACGTAT	60
3'tiRNA-SerCGA	3'tiRNA-50-SerCGA-2	tRNA-Ser-CGA-2-1_3'TiRNA_50	14.9427	15.414	0.721304	down	0.0826247	0.119868	55241.9	61835.5	58159.9	20580.5	37387.8	18887.8	14.9378	15.2927	14.5976	15.4712	15.4338	15.337	3'tiRNA	AAATCCAATGGGGTTTCCCCGCACAGGTTCGAATCCTGTTCGTGACGCCA	50	tRNA-Ser-CGA-2		ASMM10SMR20TRF100008226TV1	3'tiRNA-50-SerCGA-2	FALSE	reverse_complement	3-tiRNA	GTGGCGTCACGAACAGGATTCGAA	24	GGGCGGGCGCCAAAAGGCGCCCGCCCGTGGCGTCACGAACAGGATTCGAATATCCTACTA	60
5'tiRNA-GlyGCC	5'tiRNA-35-GlyGCC-1	tRNA-Gly-GCC-1-1_5'TiRNA_35	3.50957	4.1945	0.622033	down	0.00385699	0.0145411	16.3418	16.6217	13.3815	9.60456	15.6157	14.5195	3.45514	3.56768	3.50588	4.30712	4.30027	3.97613	5'tiRNA	GCATGGGTGGTTCAGTGGTAGAATTCTCGCCTGCC	35	tRNA-Gly-GCC-1		ASMM10SMR20TRF100004998TV1	5'tiRNA-35-GlyGCC-1	FALSE	reverse_complement	5-tiRNA	GGGCAGGCGAGAAT	14	GGGCGGGCGCCAAAAGGCGCCCGCCCGGGCAGGCGAGAATTATCCTACTATACGTATCAC	60
5'tiRNA-GlyTCC	5'tiRNA-35-GlyTCC-1	tRNA-Gly-TCC-1-1_5'TiRNA_35	7.35615	8.94829	0.331679	down	0.00777055	0.0217126	525.074	560.617	542.909	142.409	243.646	131.499	7.65145	7.69922	6.71778	8.88353	8.94565	9.01568	5'tiRNA	GCGTTGGTGGTATAGTGGTGAGCATAGCTGCCTTC	35	tRNA-Gly-TCC-1;tRNA-Gly-TCC-2		ASMM10SMR20TRF100005158TV1	5'tiRNA-35-GlyTCC-1	FALSE	reverse_complement	5-tiRNA	GGAAGGCAGCTATGCT	16	GGGCGGGCGCCAAAAGGCGCCCGCCCGGAAGGCAGCTATGCTTATCCTACTATACGTATC	60
3'tRF-LysCTT	tRF3a-LysCTT-7	tRNA-Lys-CTT-7-1_TRF-3_18	6.08136	8.13603	0.240703	down	8.8705e-05	0.00366701	300.723	309.122	286.096	57.4726	106.8	83.7142	6.02605	6.32517	5.89285	8.11607	8.14293	8.1491	3'tRF	GCCCCATATTAGGCACCA	18	tRNA-Lys-CTT-7		ASMM10SMR20TRF100006910TV1	tRF3a-LysCTT-7	FALSE	reverse_complement	tRF3	GTGGTGCCTAATATGGG	17	GGGCGGGCGCCAAAAGGCGCCCGCCCGTGGTGCCTAATATGGGTATCCTACTATACGTAT	60
5'tRF-GlyACC	tRF5-18-GlyACC-2	tRNA-Gly-ACC-2-1_TRF-5_18	6.20249	5.85705	1.27054	up	0.001988	0.0101866	46.3318	47.2297	51.4759	62.6925	97.5306	103.665	6.19051	6.1781	6.23887	5.81629	5.80918	5.94568	5'tRF	GAGGGTGTAACTCAGTTG	18	tRNA-Gly-ACC-2		ASMM10SMR20TRF100004798TV1	tRF5-18-GlyACC-2	FALSE	reverse_complement	tRF5	GCAACTGAGTTACACCC	17	GGGCGGGCGCCAAAAGGCGCCCGCCCGCAACTGAGTTACACCCTATCCTACTATACGTAT	60
5'tRF-GluCTC	tRF5-22-GluCTC-6	tRNA-Glu-CTC-6-1_TRF-5_22	6.06924	5.77768	1.22396	up	0.000211349	0.00366701	45.9251	46.1922	45.2742	58.4969	93.1877	93.0675	6.05843	6.10258	6.04669	5.8037	5.77762	5.75171	5'tRF	TCCCTGGCGGCCTAGTGGTTAG	22	tRNA-Glu-CTC-6		ASMM10SMR20TRF100004606TV1	tRF5-22-GluCTC-6	FALSE	reverse_complement	tRF5	GCTAACCACTAGGCCG	16	GGGCGGGCGCCAAAAGGCGCCCGCCCGCTAACCACTAGGCCGTATCCTACTATACGTATC	60
5'tiRNA-AlaAGC	5'tiRNA-33-AlaAGC-3	tRNA-Ala-AGC-3-1_5'TiRNA_33	4.24775	3.84131	1.32541	up	0.0100352	0.0253736	13.1451	11.5289	12.0585	16.3469	25.6842	27.8271	4.16648	4.23583	4.34095	3.9797	3.73542	3.8088	5'tiRNA	GGGGATGTAGCTCAGTGGTAGAGCGCATGCTTA	33	tRNA-Ala-AGC-3;tRNA-Ala-AGC-8		ASMM10SMR20TRF100001470TV1	5'tiRNA-33-AlaAGC-3	FALSE	reverse_complement	5-tiRNA	GTAAGCATGCGCTCTAC	17	GGGCGGGCGCCAAAAGGCGCCCGCCCGTAAGCATGCGCTCTACTATCCTACTATACGTAT	60
5'tRF-TyrGTA	tRF5-22-TyrGTA-1	tRNA-Tyr-GTA-1-1_TRF-5_22	6.37018	6.06898	1.23217	up	0.00187764	0.00996554	58.665	54.0254	57.4001	69.159	108.162	112.782	6.36645	6.35013	6.39395	6.12778	5.99451	6.08464	5'tRF	CCTTCGATAGCTCAGTTGGTAG	22	tRNA-Tyr-GTA-1;tRNA-Tyr-GTA-2		ASMM10SMR20TRF100009346TV1	tRF5-22-TyrGTA-1	FALSE	reverse_complement	tRF5	GCTACCAACTGAGCTATCG	19	GGGCGGGCGCCAAAAGGCGCCCGCCCGCTACCAACTGAGCTATCGTATCCTACTATACGT	60
5'tiRNA-mtAlaTGC	mt-5'tiRNA-32-AlaTGC	chrM.tRNA21-AlaTGC_5'TiRNA_32	6.32378	6.11016	1.15959	up	0.00344769	0.0135914	60.6327	57.0809	57.9058	67.2013	105.35	110.994	6.31438	6.30197	6.35499	6.1688	6.06611	6.09559	5'tiRNA	GAGGTCTTAGCTTAATTAAAGCAATTGATTTG	32	tRNA-chrM.tRNA21-AlaTGC		ASMM10SMR20TRF100000496TV1	mt-5'tiRNA-32-AlaTGC	FALSE	reverse_complement	5-tiRNA	GCAAATCAATTGCTTTAATTAAGC	24	GGGCGGGCGCCAAAAGGCGCCCGCCCGCAAATCAATTGCTTTAATTAAGCTATCCTACTA	60
5'tiRNA-SerCGA	5'tiRNA-36-SerCGA-3	tRNA-Ser-CGA-1-1_5'TiRNA_36	4.04977	3.86873	1.1337	up	0.0218537	0.0436914	11.5498	12.8647	12.9478	14.8499	22.8249	22.4354	4.03407	4.07322	4.04202	3.77291	3.90748	3.92579	5'tiRNA	GCTGTGATGGCCGAGTGGTTAAGGCGTTGGACTCGA	36	tRNA-Ser-CGA-3;tRNA-Ser-CGA-1		ASMM10SMR20TRF100008202TV1	5'tiRNA-36-SerCGA-3	FALSE	reverse_complement	5-tiRNA	GTCGAGTCCAACGCC	15	GGGCGGGCGCCAAAAGGCGCCCGCCCGTCGAGTCCAACGCCTATCCTACTATACGTATCA	60
5'tiRNA-AlaAGC	5'tiRNA-37-AlaAGC-13	tRNA-Ala-AGC-13-1_5'TiRNA_37	3.62278	3.45082	1.12659	up	0.223645	0.279436	10.2626	9.87078	8.97827	12.0776	17.0035	13.5878	3.75439	3.6771	3.43686	3.56287	3.47243	3.31716	5'tiRNA	TGGGGATGTGGCTCAGTTGGCAGAGTGCTTGCCTAGC	37	tRNA-Ala-AGC-13		ASMM10SMR20TRF100001238TV1	5'tiRNA-37-AlaAGC-13	FALSE	reverse_complement	5-tiRNA	GGCTAGGCAAGCACTCTG	18	GGGCGGGCGCCAAAAGGCGCCCGCCCGGCTAGGCAAGCACTCTGTATCCTACTATACGTA	60
5'tiRNA-AsnGTT	5'tiRNA-35-AsnGTT-4	tRNA-Asn-GTT-4-1_5'TiRNA_35	5.22715	5.0241	1.15113	up	0.0111499	0.0269897	26.9105	28.7402	28.434	30.9389	50.9817	51.4288	5.14315	5.27085	5.26744	4.99071	5.04996	5.03164	5'tiRNA	GTCTCTGTGGCGCGATCGGTTAGTGCGTTTGGCTG	35	tRNA-Asn-GTT-4		ASMM10SMR20TRF100003006TV1	5'tiRNA-35-AsnGTT-4	FALSE	reverse_complement	5-tiRNA	GCAGCCAAACGCAC	14	GGGCGGGCGCCAAAAGGCGCCCGCCCGCAGCCAAACGCACTATCCTACTATACGTATCAC	60
5'tRF-CysGCA	tRF5-20-CysGCA-21	tRNA-Cys-GCA-21-1_TRF-5_20	4.58051	4.36923	1.15772	up	0.0108723	0.0267563	17.5465	16.6142	17.9999	20.9753	32.0056	34.2233	4.54068	4.55834	4.6425	4.40695	4.29935	4.40138	5'tRF	GGGGTTATAGCTCAGGTGTA	20	tRNA-Cys-GCA-21		ASMM10SMR20TRF100003666TV1	tRF5-20-CysGCA-21	FALSE	reverse_complement	tRF5	GTACACCTGAGCTATAACCC	20	GGGCGGGCGCCAAAAGGCGCCCGCCCGTACACCTGAGCTATAACCCTATCCTACTATACG	60
3'tRF-ValAAC	tRF3b-ValAAC-6	tRNA-Val-AAC-6-1_TRF-3_22	3.55523	3.84216	0.819644	down	0.0453776	0.0748258	11.171	11.8851	13.8654	10.7544	14.9958	14.9256	3.60729	3.51983	3.53856	3.70871	3.7886	4.02916	3'tRF	TCAATTCCCAGTACCATAGCCA	22	tRNA-Val-AAC-6		ASMM10SMR20TRF100009622TV1	tRF3b-ValAAC-6	FALSE	reverse_complement	tRF3	GTGGCTATGGTACTGGGAAT	20	GGGCGGGCGCCAAAAGGCGCCCGCCCGTGGCTATGGTACTGGGAATTATCCTACTATACG	60
5'tRF-AlaAGC	tRF5-22-AlaAGC-6	tRNA-Ala-AGC-6-1_TRF-5_22	6.39491	6.21286	1.1345	up	0.0211555	0.0427538	65.6254	62.3483	62.9476	70.3314	113.754	109.193	6.39581	6.45859	6.33034	6.27486	6.16353	6.20018	5'tRF	GGGGAATTAGCTCAAATGGTAG	22	tRNA-Ala-AGC-6;tRNA-Ala-AGC-7		ASMM10SMR20TRF100001570TV1	tRF5-22-AlaAGC-6	FALSE	reverse_complement	tRF5	GCTACCATTTGAGCTAATTCC	21	GGGCGGGCGCCAAAAGGCGCCCGCCCGCTACCATTTGAGCTAATTCCTATCCTACTATAC	60
5'tRF-mtGluTTC	mt-tRF5-20-GluTTC	chrM.tRNA16-GluTTC_TRF-5_20	4.62075	4.31509	1.23599	up	0.00542776	0.0173924	16.7012	17.8021	15.8046	22.7857	32.7084	33.269	4.66661	4.59703	4.59862	4.33669	4.39051	4.21807	5'tRF	GTTTCTGTAGTTGAATTACA	20	tRNA-chrM.tRNA16-GluTTC		ASMM10SMR20TRF100000253TV1	mt-tRF5-20-GluTTC	FALSE	reverse_complement	tRF5	GTGTAATTCAACTACAGAAAC	21	GGGCGGGCGCCAAAAGGCGCCCGCCCGTGTAATTCAACTACAGAAACTATCCTACTATAC	60
5'tRF-iMetCAT	tRF5-18-iMetCAT-4	tRNA-iMet-CAT-4-1_TRF-5_18	6.18571	5.82886	1.28063	up	0.000383459	0.00448075	46.2784	48.6164	47.2996	64.1385	98.7819	97.2665	6.2328	6.19478	6.12956	5.81358	5.85188	5.82113	5'tRF	AGCAGAGTGGCACAATGG	18	tRNA-iMet-CAT-4		ASMM10SMR20TRF100010058TV1	tRF5-18-iMetCAT-4	FALSE	reverse_complement	tRF5	GCCATTGTGCCACTC	15	GGGCGGGCGCCAAAAGGCGCCCGCCCGCCATTGTGCCACTCTATCCTACTATACGTATCA	60
5'tRF-SerCGA	tRF5-22-SerCGA-2	tRNA-Ser-CGA-2-1_TRF-5_22	7.82373	8.16968	0.786786	down	0.000132587	0.00366701	308.878	319.861	292.264	153.42	270.221	252.87	7.78623	7.84329	7.84166	8.14293	8.19414	8.17198	5'tRF	GTCACGGTGGCCGAGTGGTTAA	22	tRNA-Ser-CGA-2		ASMM10SMR20TRF100008266TV1	tRF5-22-SerCGA-2	FALSE	reverse_complement	tRF5	GTTAACCACTCGGCCACCG	19	GGGCGGGCGCCAAAAGGCGCCCGCCCGTTAACCACTCGGCCACCGTATCCTACTATACGT	60
5'tiRNA-AsnGTT	5'tiRNA-35-AsnGTT-1	tRNA-Asn-GTT-1-1_5'TiRNA_35	5.6284	5.24219	1.30695	up	0.00145067	0.00854666	31.613	34.746	31.9806	42.9879	65.8334	72.0541	5.59249	5.60374	5.68896	5.21436	5.31914	5.19307	5'tiRNA	GTCTCCGTGGCGCAATCGGTCAGCGCGTTCGGCTG	35	tRNA-Asn-GTT-1		ASMM10SMR20TRF100002878TV1	5'tiRNA-35-AsnGTT-1	FALSE	reverse_complement	5-tiRNA	GCAGCCGAACGCGCTG	16	GGGCGGGCGCCAAAAGGCGCCCGCCCGCAGCCGAACGCGCTGTATCCTACTATACGTATC	60
5'tiRNA-CysGCA	5'tiRNA-35-CysGCA-23	tRNA-Cys-GCA-23-1_5'TiRNA_35	12.2406	12.4297	0.877154	down	0.139721	0.186797	6790.75	7157.75	7025.26	2992.44	5334.39	3590.9	12.1781	12.433	12.1107	12.4028	12.3956	12.4908	5'tiRNA	ATGGGGGTAATGCTCAGGGGTAGAGCATTTGACTG	35	tRNA-Cys-GCA-23		ASMM10SMR20TRF100003722TV1	5'tiRNA-35-CysGCA-23	FALSE	reverse_complement	5-tiRNA	GCAGTCAAATGCTCTACCCCTGAGCATTA	29	GGGCGGGCGCCAAAAGGCGCCCGCCCGCAGTCAAATGCTCTACCCCTGAGCATTATATCC	60
5'tiRNA-HisGTG	5'tiRNA-36-HisGTG-2	tRNA-His-GTG-2-1_5'TiRNA_36	8.92016	10.9819	0.239522	down	0.00734166	0.0209177	2628.83	2535.12	2287.81	305.337	885.287	332.086	8.86229	9.65451	8.24367	11.0559	10.9562	10.9336	5'tiRNA	GCCGTGATCGTATAGTGGTTAGTACTCTGCGTTGTG	36	tRNA-His-GTG-2		ASMM10SMR20TRF100005314TV1	5'tiRNA-36-HisGTG-2	FALSE	reverse_complement	5-tiRNA	GCACAACGCAGAGTACTAACCA	22	GGGCGGGCGCCAAAAGGCGCCCGCCCGCACAACGCAGAGTACTAACCATATCCTACTATA	60
3'tiRNA-mtGluTTC	mt-3'tiRNA-40-GluTTC	chrM.tRNA16-GluTTC_3'TiRNA_40	16.1331	15.4596	1.59486	up	0.0060514	0.0187475	56559.2	61642.8	60879.3	53185.5	58854.2	63929.8	16.1325	15.918	16.3487	15.509	15.4262	15.4437	3'tiRNA	CATGTCATTGGTCGCAGTTGAATGCTGTGTAGAAATACCA	40	tRNA-chrM.tRNA16-GluTTC		ASMM10SMR20TRF100000217TV1	mt-3'tiRNA-40-GluTTC	FALSE	reverse_complement	3-tiRNA	GTGGTATTTCTACACAGCATTCAA	24	GGGCGGGCGCCAAAAGGCGCCCGCCCGTGGTATTTCTACACAGCATTCAATATCCTACTA	60
5'tRF-LysTTT	tRF5-20-LysTTT-2	tRNA-Lys-TTT-2-1_TRF-5_20	5.85019	6.25188	0.75697	down	0.0157961	0.0350622	58.8469	68.4714	70.6112	56.0044	79.0989	73.2977	5.98196	5.85548	5.71312	6.13161	6.28136	6.34266	5'tRF	GCCTGGATAGCTCAGTCGGT	20	tRNA-Lys-TTT-2		ASMM10SMR20TRF100007098TV1	tRF5-20-LysTTT-2	FALSE	reverse_complement	tRF5	GACCGACTGAGCTATCCA	18	GGGCGGGCGCCAAAAGGCGCCCGCCCGACCGACTGAGCTATCCATATCCTACTATACGTA	60
5'tiRNA-AlaAGC	5'tiRNA-33-AlaAGC-17	tRNA-Ala-AGC-17-1_5'TiRNA_33	4.47819	4.37384	1.07502	up	0.1643	0.214437	16.6542	18.0087	17.7542	19.1731	29.2179	33.1404	4.41308	4.42957	4.59192	4.33126	4.40829	4.38196	5'tiRNA	GGATGTAGCTCAGTCAGTAGAGTGCTTGCCTAG	33	tRNA-Ala-AGC-17		ASMM10SMR20TRF100001322TV1	5'tiRNA-33-AlaAGC-17	FALSE	reverse_complement	5-tiRNA	GCTAGGCAAGCACTCTACT	19	GGGCGGGCGCCAAAAGGCGCCCGCCCGCTAGGCAAGCACTCTACTTATCCTACTATACGT	60
5'tiRNA-CysGCA	5'tiRNA-35-CysGCA-19	tRNA-Cys-GCA-19-1_5'TiRNA_35	13.2043	13.2545	0.965787	down	0.663708	0.706818	12253.8	13224.9	12560.8	5619.68	10014	6562.33	13.1975	13.3931	13.0224	13.263	13.2458	13.2548	5'tiRNA	GGGGGTAAAGCTCAGGGGTAGAGCATTTGACTGCA	35	tRNA-Cys-GCA-19		ASMM10SMR20TRF100003562TV1	5'tiRNA-35-CysGCA-19	FALSE	reverse_complement	5-tiRNA	GTGCAGTCAAATGCTCTACCCCTGAGCTTTA	31	GGGCGGGCGCCAAAAGGCGCCCGCCCGTGCAGTCAAATGCTCTACCCCTGAGCTTTATAT	60
5'tiRNA-ValCAC	5'tiRNA-34-ValCAC-7	tRNA-Val-CAC-7-1_5'TiRNA_34	3.35103	3.50685	0.897618	down	0.116069	0.159721	10.1382	10.6179	9.20531	9.09605	12.6237	12.8907	3.38098	3.2919	3.3802	3.5432	3.60948	3.36788	5'tiRNA	GTTTCTGTAGTGTAGTGGTTTCACATTTGCCTCA	34	tRNA-Val-CAC-7		ASMM10SMR20TRF100009814TV1	5'tiRNA-34-ValCAC-7	FALSE	reverse_complement	5-tiRNA	GTGAGGCAAATGTGAAAC	18	GGGCGGGCGCCAAAAGGCGCCCGCCCGTGAGGCAAATGTGAAACTATCCTACTATACGTA	60
5'tRF-ArgTCT	tRF5-22-ArgTCT-2	tRNA-Arg-TCT-2-1_TRF-5_22	5.78802	5.89017	0.931638	down	0.0178143	0.0377577	48.7748	50.3257	49.185	48.4862	77.9529	76.7637	5.75024	5.83675	5.77705	5.88848	5.90173	5.88031	5'tRF	GGCTCTGTGGCGCAATGGATAG	22	tRNA-Arg-TCT-2;tRNA-Arg-TCT-3;tRNA-Arg-TCT-5		ASMM10SMR20TRF100002734TV1	tRF5-22-ArgTCT-2	FALSE	reverse_complement	tRF5	GCTATCCATTGCGCCACA	18	GGGCGGGCGCCAAAAGGCGCCCGCCCGCTATCCATTGCGCCACATATCCTACTATACGTA	60
5'tRF-SeCTCA	tRF5-20-SeCTCA-1	tRNA-SeC-TCA-1-1_TRF-5_20	6.1964	6.21799	0.985144	down	0.544552	0.595615	61.8727	63.4568	66.5162	62.9109	101.146	98.9129	6.19657	6.23196	6.16067	6.19264	6.19264	6.26869	5'tRF	GCCCGGATGATCCTCAGTGG	20	tRNA-SeC-TCA-1		ASMM10SMR20TRF100008030TV1	tRF5-20-SeCTCA-1	FALSE	reverse_complement	tRF5	GCCACTGAGGATCATCC	17	GGGCGGGCGCCAAAAGGCGCCCGCCCGCCACTGAGGATCATCCTATCCTACTATACGTAT	60
3'tiRNA-LysCTT	3'tiRNA-44-LysCTT-10	tRNA-Lys-CTT-10-1_3'TiRNA_44	7.00061	8.45809	0.364128	down	0.00689613	0.0201437	379.306	386.538	363.636	98.8797	205.374	117.831	7.05426	7.46426	6.48331	8.44428	8.44428	8.48572	3'tiRNA	TAATCTCAGGGTCGTGGGTTCGAGCCCCATATTGGGGGACACCA	44	tRNA-Lys-CTT-10		ASMM10SMR20TRF100006286TV1	3'tiRNA-44-LysCTT-10	FALSE	reverse_complement	3-tiRNA	GTGGTGTCCCCCAATATGGGGCTC	24	GGGCGGGCGCCAAAAGGCGCCCGCCCGTGGTGTCCCCCAATATGGGGCTCTATCCTACTA	60
3'tRF-mtAsnGTT	mt-tRF3b-AsnGTT	chrM.tRNA20-AsnGTT_TRF-3_22	16.0713	15.3785	1.61644	up	0.00517904	0.0170025	53992.2	60685.3	58278.5	42324	60218	62157	15.9231	15.9736	16.3173	15.3954	15.3954	15.3446	3'tRF	TTAATTCCTGCCAATCTAGCCA	22	tRNA-chrM.tRNA20-AsnGTT		ASMM10SMR20TRF100000464TV1	mt-tRF3b-AsnGTT	FALSE	reverse_complement	tRF3	GTGGCTAGATTGGCAGGAAT	20	GGGCGGGCGCCAAAAGGCGCCCGCCCGTGGCTAGATTGGCAGGAATTATCCTACTATACG	60
5'tiRNA-GlyACC	5'tiRNA-36-GlyACC-2	tRNA-Gly-ACC-2-1_5'TiRNA_36	4.54798	5.16902	0.650203	down	0.0764722	0.112444	31.4863	29.9013	32.1058	29.3921	27.0066	26.3425	5.06609	4.31269	4.26516	5.20716	5.10214	5.19775	5'tiRNA	GAGGGTGTAACTCAGTTGGTAGAGCATTTGCCTACC	36	tRNA-Gly-ACC-2		ASMM10SMR20TRF100004786TV1	5'tiRNA-36-GlyACC-2	FALSE	reverse_complement	5-tiRNA	GGGTAGGCAAATGCTCTA	18	GGGCGGGCGCCAAAAGGCGCCCGCCCGGGTAGGCAAATGCTCTATATCCTACTATACGTA	60
5'tiRNA-ProGGG	5'tiRNA-33-ProGGG-1	tRNA-Pro-GGG-1-1_5'TiRNA_33	4.90973	4.78562	1.08984	up	0.108259	0.150172	22.6097	22.4782	25.4826	27.4542	40.517	38.9417	4.9626	4.92242	4.84419	4.75455	4.72039	4.88192	5'tiRNA	GGCTTGTTGGTCTGGGGGTATGGTTCTCGCTTG	33	tRNA-Pro-GGG-1		ASMM10SMR20TRF100007802TV1	5'tiRNA-33-ProGGG-1	FALSE	reverse_complement	5-tiRNA	GCAAGCGAGAACCATAC	17	GGGCGGGCGCCAAAAGGCGCCCGCCCGCAAGCGAGAACCATACTATCCTACTATACGTAT	60
5'tiRNA-LysCTT	5'tiRNA-35-LysCTT-2	tRNA-Lys-CTT-2-1_5'TiRNA_35	10.3542	11.1364	0.581488	down	0.000201842	0.00366701	2779.75	2878.23	2848.02	811.625	1454.23	1247.13	10.2676	10.4404	10.3545	11.1113	11.0949	11.2029	5'tiRNA	GCCCGGCTAGCTCAGTCGGTAGAGCATGGGACTCT	35	tRNA-Lys-CTT-2		ASMM10SMR20TRF100006742TV1	5'tiRNA-35-LysCTT-2	FALSE	reverse_complement	5-tiRNA	GAGAGTCCCATGCTCTAC	18	GGGCGGGCGCCAAAAGGCGCCCGCCCGAGAGTCCCATGCTCTACTATCCTACTATACGTA	60
5'tRF-GlnTTG	tRF5-22-GlnTTG-6	tRNA-Gln-TTG-6-1_TRF-5_22	5.99775	5.78283	1.16064	up	0.0406256	0.0685508	45.2861	49.874	43.1965	54.2529	90.6271	90.6938	5.92943	6.05796	6.00588	5.78499	5.88848	5.67501	5'tRF	GTTTCCATGGTGTAATGGTTGG	22	tRNA-Gln-TTG-6		ASMM10SMR20TRF100004394TV1	tRF5-22-GlnTTG-6	FALSE	reverse_complement	tRF5	GCCAACCATTACACCATG	18	GGGCGGGCGCCAAAAGGCGCCCGCCCGCCAACCATTACACCATGTATCCTACTATACGTA	60
5'tRF-CysGCA	tRF5-22-CysGCA-1	tRNA-Cys-GCA-1-1_TRF-5_22	5.42137	5.85365	0.74109	down	0.00959553	0.0247434	45.7317	52.5994	46.7467	34.1707	62.5643	58.7021	5.27999	5.5436	5.44052	5.7971	5.95794	5.8059	5'tRF	GGGGGTATAGCTCAGTGGTAGA	22	tRNA-Cys-GCA-1;tRNA-Cys-GCA-2;tRNA-Cys-GCA-3		ASMM10SMR20TRF100003294TV1	tRF5-22-CysGCA-1	FALSE	reverse_complement	tRF5	GTCTACCACTGAGCTATACC	20	GGGCGGGCGCCAAAAGGCGCCCGCCCGTCTACCACTGAGCTATACCTATCCTACTATACG	60
5'tiRNA-LysCTT	5'tiRNA-36-LysCTT-18	tRNA-Lys-CTT-18-1_5'TiRNA_36	14.8077	14.7069	1.07238	up	0.341813	0.397372	31180.3	35171.6	35965.6	19824.9	24742.5	23484.1	14.8382	14.6471	14.9378	14.6471	14.695	14.7786	5'tiRNA	ACCCAGCTAGTTCAGTCGGTAGAGCATGAGACTCTT	36	tRNA-Lys-CTT-18		ASMM10SMR20TRF100006658TV1	5'tiRNA-36-LysCTT-18	FALSE	reverse_complement	5-tiRNA	GAAGAGTCTCATGCTCTACCGACTGAACTAGCTG	34	GGGCGGGCGCCAAAAGGCGCCCGCCCGAAGAGTCTCATGCTCTACCGACTGAACTAGCTG	60
5'tRF-GlnCTG	tRF5-20-GlnCTG-4	tRNA-Gln-CTG-4-1_TRF-5_20	6.50939	6.21169	1.22919	up	0.0164779	0.0357536	68.1061	63.9404	58.9873	72.8088	122.945	116.378	6.46065	6.61028	6.45725	6.31222	6.20162	6.12123	5'tRF	GGTTCCATGGTGTAATGGTG	20	tRNA-Gln-CTG-4		ASMM10SMR20TRF100004106TV1	tRF5-20-GlnCTG-4	FALSE	reverse_complement	tRF5	GCACCATTACACCATGG	17	GGGCGGGCGCCAAAAGGCGCCCGCCCGCACCATTACACCATGGTATCCTACTATACGTAT	60
3'tRF-LysCTT	tRF3a-LysCTT-9	tRNA-Lys-CTT-9-1_TRF-3_18	4.37195	4.30787	1.04542	up	0.555478	0.605279	17.1545	16.2611	16.5124	20.6039	28.6365	25.136	4.51746	4.4022	4.19619	4.37415	4.26757	4.28188	3'tRF	GCCCCATGTTGGTTTCCA	18	tRNA-Lys-CTT-9		ASMM10SMR20TRF100006998TV1	tRF3a-LysCTT-9	FALSE	reverse_complement	tRF3	GTGGAAACCAACATGGG	17	GGGCGGGCGCCAAAAGGCGCCCGCCCGTGGAAACCAACATGGGTATCCTACTATACGTAT	60
5'tRF-LysCTT	tRF5-22-LysCTT-5	tRNA-Lys-CTT-5-1_TRF-5_22	6.53457	6.08742	1.36335	up	0.00053689	0.00509899	58.3533	54.8648	59.4034	76.9181	116.176	120.338	6.58264	6.49712	6.52395	6.11841	6.01513	6.12872	5'tRF	GCCCAGATAGCTCAGTGGGTAG	22	tRNA-Lys-CTT-5		ASMM10SMR20TRF100006838TV1	tRF5-22-LysCTT-5	FALSE	reverse_complement	tRF5	GCTACCCACTGAGCTAT	17	GGGCGGGCGCCAAAAGGCGCCCGCCCGCTACCCACTGAGCTATTATCCTACTATACGTAT	60
5'tRF-AsnGTT	tRF5-18-AsnGTT-1	tRNA-Asn-GTT-1-1_TRF-5_18	4.38893	4.06456	1.25212	up	0.0222807	0.0442558	13.9463	13.9622	14.3673	17.2827	27.8821	32.1745	4.25174	4.36033	4.5547	4.0721	4.03997	4.0816	5'tRF	GTCTCCGTGGCGCAATCG	18	tRNA-Asn-GTT-1		ASMM10SMR20TRF100002898TV1	tRF5-18-AsnGTT-1	FALSE	reverse_complement	tRF5	GCGATTGCGCCACG	14	GGGCGGGCGCCAAAAGGCGCCCGCCCGCGATTGCGCCACGTATCCTACTATACGTATCAC	60
3'tRF-SerGCT	tRF3a-SerGCT-6	tRNA-Ser-GCT-6-1_TRF-3_18	5.50077	7.22655	0.302334	down	0.0226488	0.0445795	130.892	164.085	160.242	68.0974	58.1626	35.8827	6.33814	5.45001	4.71415	7.04226	7.29386	7.34354	3'tRF	ATCCCATCCTCGTCCCCA	18	tRNA-Ser-GCT-6		ASMM10SMR20TRF100008442TV1	tRF3a-SerGCT-6	FALSE	reverse_complement	tRF3	GTGGGGACGAGGATG	15	GGGCGGGCGCCAAAAGGCGCCCGCCCGTGGGGACGAGGATGTATCCTACTATACGTATCA	60
5'tRF-ThrCGT	tRF5-22-ThrCGT-3	tRNA-Thr-CGT-3-1_TRF-5_22	4.37239	4.30831	1.04542	up	0.224243	0.279982	16.5775	17.2904	16.0769	18.0347	29.0936	28.4485	4.32119	4.42435	4.37165	4.32505	4.35562	4.24427	5'tRF	GGCTCCATGGCTTAGCTGGTTA	22	tRNA-Thr-CGT-3		ASMM10SMR20TRF100009010TV1	tRF5-22-ThrCGT-3	FALSE	reverse_complement	tRF5	GTAACCAGCTAAGCCATG	18	GGGCGGGCGCCAAAAGGCGCCCGCCCGTAACCAGCTAAGCCATGTATCCTACTATACGTA	60
3'tRF-mtAlaTGC	mt-tRF3b-AlaTGC	chrM.tRNA21-AlaTGC_TRF-3_22	15.5393	14.7343	1.7471	up	0.0109251	0.0267563	32691.1	35680.1	35129.9	28264.5	38120.3	44007.8	15.413	15.3119	15.8929	14.7195	14.7461	14.7373	3'tRF	TGAAGTCTTACAGTCCTTACCA	22	tRNA-chrM.tRNA21-AlaTGC		ASMM10SMR20TRF100000508TV1	mt-tRF3b-AlaTGC	FALSE	reverse_complement	tRF3	GTGGTAAGGACTGTAAGACT	20	GGGCGGGCGCCAAAAGGCGCCCGCCCGTGGTAAGGACTGTAAGACTTATCCTACTATACG	60
5'tRF-ThrAGT	tRF5-22-ThrAGT-2	tRNA-Thr-AGT-2-1_TRF-5_22	4.2485	4.20484	1.03073	up	0.577725	0.625599	14.895	16.6634	14.9044	18.3892	25.395	24.8365	4.34868	4.2194	4.17741	4.17535	4.30322	4.13594	5'tRF	GGCTCCGTGGCTTAGCTGGTTA	22	tRNA-Thr-AGT-2;tRNA-Thr-AGT-4		ASMM10SMR20TRF100008694TV1	tRF5-22-ThrAGT-2	FALSE	reverse_complement	tRF5	GTAACCAGCTAAGCCACGGA	20	GGGCGGGCGCCAAAAGGCGCCCGCCCGTAACCAGCTAAGCCACGGATATCCTACTATACG	60
5'tiRNA-mtMetCAT	mt-5'tiRNA-33-MetCAT	chrM.tRNA5-MetCAT_5'TiRNA_33	3.73263	3.70385	1.02015	up	0.734745	0.771593	10.8809	11.6549	11.2682	10.6391	19.0618	18.3153	3.58644	3.82943	3.782	3.66029	3.75407	3.69717	5'tiRNA	AGTAAGGTCAGCTAATTAAGCTATCGGGCCCAT	33	tRNA-chrM.tRNA5-MetCAT		ASMM10SMR20TRF100000673TV1	mt-5'tiRNA-33-MetCAT	FALSE	reverse_complement	5-tiRNA	GATGGGCCCGATAGC	15	GGGCGGGCGCCAAAAGGCGCCCGCCCGATGGGCCCGATAGCTATCCTACTATACGTATCA	60
5'tRF-ValCAC	tRF5-20-ValCAC-8	tRNA-Val-CAC-8-1_TRF-5_20	4.27869	3.94153	1.26327	up	0.0710393	0.105707	10.9197	14.497	14.1131	17.6475	26.4945	26.4102	4.28508	4.2824	4.26858	3.66682	4.1013	4.05646	5'tRF	GCCTCGTTAGTGCGGTAGGT	20	tRNA-Val-CAC-8		ASMM10SMR20TRF100009862TV1	tRF5-20-ValCAC-8	FALSE	reverse_complement	tRF5	GACCTACCGCACTAACG	17	GGGCGGGCGCCAAAAGGCGCCCGCCCGACCTACCGCACTAACGTATCCTACTATACGTAT	60
3'tRF-LysCTT	tRF3a-LysCTT-17	tRNA-Lys-CTT-17-1_TRF-3_18	5.16281	5.54634	0.766558	down	0.00197798	0.0101708	38.5693	41.9471	38.561	32.3965	45.4284	48.0898	5.21281	5.10089	5.17473	5.53223	5.62508	5.48171	3'tRF	GCCCCATGTTGGGTACCA	18	tRNA-Lys-CTT-17;tRNA-Lys-CTT-5		ASMM10SMR20TRF100006618TV1	tRF3a-LysCTT-17	FALSE	reverse_complement	tRF3	GTGGTACCCAACATGG	16	GGGCGGGCGCCAAAAGGCGCCCGCCCGTGGTACCCAACATGGTATCCTACTATACGTATC	60
5'tiRNA-CysACA	5'tiRNA-33-CysACA-1	tRNA-Cys-ACA-1-1_5'TiRNA_33	6.26604	7.30628	0.486245	down	0.00653945	0.0196296	163.392	169.379	147.71	65.2683	123.131	85.4818	6.25937	6.61243	5.92631	7.32677	7.34354	7.24854	5'tiRNA	GGAGGCATAGCTCAGAGGTAGAGCATTTGACTA	33	tRNA-Cys-ACA-1		ASMM10SMR20TRF100003222TV1	5'tiRNA-33-CysACA-1	FALSE	reverse_complement	5-tiRNA	GTAGTCAAATGCTCTACCTC	20	GGGCGGGCGCCAAAAGGCGCCCGCCCGTAGTCAAATGCTCTACCTCTATCCTACTATACG	60
5'tRF-IleAAT	tRF5-18-IleAAT-5	tRNA-Ile-AAT-5-1_TRF-5_18	5.7827	5.54518	1.17896	up	0.0104912	0.0260111	40.379	38.5462	39.8534	47.6124	79.1237	76.2766	5.72614	5.85587	5.76609	5.61076	5.48855	5.53625	5'tRF	GGCTAGTTAGCTCAGTTG	18	tRNA-Ile-AAT-5		ASMM10SMR20TRF100005502TV1	tRF5-18-IleAAT-5	FALSE	reverse_complement	tRF5	GCAACTGAGCTAACTAGC	18	GGGCGGGCGCCAAAAGGCGCCCGCCCGCAACTGAGCTAACTAGCTATCCTACTATACGTA	60
5'tiRNA-CysGCA	5'tiRNA-33-CysGCA-27	tRNA-Cys-GCA-27-1_5'TiRNA_33	6.03259	5.88577	1.10712	up	0.0150955	0.0339344	49.9985	50.0736	47.7553	57.2292	87.4605	94.7148	6.02084	5.99962	6.0773	5.92871	5.89413	5.83448	5'tiRNA	GCGGGTATAGCTCAGGGGTAGAATATTTGACTG	33	tRNA-Cys-GCA-27		ASMM10SMR20TRF100003862TV1	5'tiRNA-33-CysGCA-27	FALSE	reverse_complement	5-tiRNA	GCAGTCAAATATTCTACCCC	20	GGGCGGGCGCCAAAAGGCGCCCGCCCGCAGTCAAATATTCTACCCCTATCCTACTATACG	60
5'tRF-AsnGTT	tRF5-18-AsnGTT-5	tRNA-Asn-GTT-5-1_TRF-5_18	5.33928	5.00273	1.26273	up	0.00657185	0.0196324	27.008	27.9854	27.7125	32.5149	57.3776	55.2493	5.21619	5.43433	5.3673	4.99548	5.01646	4.99624	5'tRF	GTCTCTGTGGTGCAATCG	18	tRNA-Asn-GTT-5		ASMM10SMR20TRF100003066TV1	tRF5-18-AsnGTT-5	FALSE	reverse_complement	tRF5	GCGATTGCACCACAG	15	GGGCGGGCGCCAAAAGGCGCCCGCCCGCGATTGCACCACAGTATCCTACTATACGTATCA	60
3'tiRNA-LysCTT	3'tiRNA-41-LysCTT-6	tRNA-Lys-CTT-6-1_3'TiRNA_41	8.37127	8.98852	0.651915	down	0.0040922	0.0148347	578.17	594.134	516.784	237.773	391.768	315.424	8.49998	8.44428	8.16956	9.01207	9.00783	8.94565	3'tiRNA	TAATCCCAGGGTCGTGGGTTCGAGCTCCACGTTGGGTACCA	41	tRNA-Lys-CTT-6		ASMM10SMR20TRF100006842TV1	3'tiRNA-41-LysCTT-6	FALSE	reverse_complement	3-tiRNA	GTGGTACCCAACGTGGAGCTCGAA	24	GGGCGGGCGCCAAAAGGCGCCCGCCCGTGGTACCCAACGTGGAGCTCGAATATCCTACTA	60
5'tRF-GlnCTG	tRF5-22-GlnCTG-5	tRNA-Gln-CTG-5-1_TRF-5_22	5.93074	5.59889	1.25862	up	0.0110807	0.026897	40.0473	42.8359	40.0101	57.6773	76.5391	86.9823	6.03378	5.80694	5.95149	5.5952	5.65855	5.54292	5'tRF	GGTTCCATGGTGTAATGGCTAG	22	tRNA-Gln-CTG-5		ASMM10SMR20TRF100004150TV1	tRF5-22-GlnCTG-5	FALSE	reverse_complement	tRF5	GCTAGCCATTACACCATG	18	GGGCGGGCGCCAAAAGGCGCCCGCCCGCTAGCCATTACACCATGTATCCTACTATACGTA	60
5'tiRNA-HisGTG	5'tiRNA-34-HisGTG-2	tRNA-His-GTG-2-1_5'TiRNA_34	5.64456	6.43304	0.578957	down	0.000290084	0.00391948	81.1866	76.0815	73.6438	44.692	73.0003	64.0507	5.6457	5.74153	5.54646	6.50368	6.40195	6.39348	5'tiRNA	GCCGTGATCGTATAGTGGTTAGTACTCTGCGTTG	34	tRNA-His-GTG-2		ASMM10SMR20TRF100005306TV1	5'tiRNA-34-HisGTG-2	FALSE	reverse_complement	5-tiRNA	GCAACGCAGAGTACTAACCA	20	GGGCGGGCGCCAAAAGGCGCCCGCCCGCAACGCAGAGTACTAACCATATCCTACTATACG	60
5'tiRNA-LysTTT	5'tiRNA-36-LysTTT-6	tRNA-Lys-TTT-6-1_5'TiRNA_36	4.60663	4.38826	1.16342	up	0.0159594	0.0352444	17.5576	17.2864	18.0086	22.1292	30.8732	35.223	4.62402	4.50938	4.68649	4.40761	4.35547	4.40171	5'tiRNA	GCCTGGTTAGCTCAGTCAGTAGAGTATGAAACTTTT	36	tRNA-Lys-TTT-6		ASMM10SMR20TRF100007262TV1	5'tiRNA-36-LysTTT-6	FALSE	reverse_complement	5-tiRNA	GAAAAGTTTCATACTCTACTGACT	24	GGGCGGGCGCCAAAAGGCGCCCGCCCGAAAAGTTTCATACTCTACTGACTTATCCTACTA	60
3'tRF-GluCTC	tRF3a-GluCTC-6	tRNA-Glu-CTC-6-1_TRF-3_18	8.97676	9.10054	0.917778	down	0.0228535	0.0448807	613.273	628.764	587.106	316.389	601.733	511.302	8.92971	9.04306	8.95752	9.09584	9.09584	9.10994	3'tRF	TTCCTGGTCAGGGACCCA	18	tRNA-Glu-CTC-6		ASMM10SMR20TRF100004590TV1	tRF3a-GluCTC-6	FALSE	reverse_complement	tRF3	GTGGGTCCCTGACC	14	GGGCGGGCGCCAAAAGGCGCCCGCCCGTGGGTCCCTGACCTATCCTACTATACGTATCAC	60
5'tiRNA-AspGTC	5'tiRNA-36-AspGTC-3	tRNA-Asp-GTC-3-1_5'TiRNA_36	5.00211	4.81102	1.14163	up	0.143365	0.190787	25.1751	24.8618	21.6327	25.6815	43.6709	46.1262	4.85438	5.03911	5.11285	4.90271	4.86081	4.66954	5'tiRNA	TCCTCGTTAGTATAGTGGTGAGTATCCCTGCCTGTC	36	tRNA-Asp-GTC-3		ASMM10SMR20TRF100003178TV1	5'tiRNA-36-AspGTC-3	FALSE	reverse_complement	5-tiRNA	GGACAGGCAGGGATAC	16	GGGCGGGCGCCAAAAGGCGCCCGCCCGGACAGGCAGGGATACTATCCTACTATACGTATC	60
3'tiRNA-ArgCCT	3'tiRNA-41-ArgCCT-2	tRNA-Arg-CCT-2-1_3'TiRNA_41	14.2542	14.4843	0.852539	down	0.000402708	0.00449324	28255.7	31278.2	30179.9	12876.7	18541.5	13001	14.285	14.2388	14.2388	14.4562	14.4928	14.504	3'tiRNA	TAAGCCAGGGATTGTGGGTTCGAGTCCCACCTGGGGTGCCA	41	tRNA-Arg-CCT-2		ASMM10SMR20TRF100002406TV1	3'tiRNA-41-ArgCCT-2	FALSE	reverse_complement	3-tiRNA	GTGGCACCCCAGG	13	GGGCGGGCGCCAAAAGGCGCCCGCCCGTGGCACCCCAGGTATCCTACTATACGTATCACA	60
3'tiRNA-ProTGG	3'tiRNA-42-ProTGG-5	tRNA-Pro-TGG-5-1_3'TiRNA_42	11.2593	11.4753	0.860999	down	0.598983	0.644602	3280.42	3983.88	3679.4	2589.63	1987.7	1730.18	12.0044	10.8174	10.9562	11.3707	11.5019	11.5532	3'tiRNA	GGTGAGAGAGGTCCCGGGTTCAAATCCCGGATGAGCCCACCA	42	tRNA-Pro-TGG-5		ASMM10SMR20TRF100007950TV1	3'tiRNA-42-ProTGG-5	FALSE	reverse_complement	3-tiRNA	GTGGTGGGCTCATCCGGGATTTGA	24	GGGCGGGCGCCAAAAGGCGCCCGCCCGTGGTGGGCTCATCCGGGATTTGATATCCTACTA	60
5'tiRNA-ProAGG	5'tiRNA-33-ProAGG-3	tRNA-Pro-AGG-3-1_5'TiRNA_33	12.5666	12.1058	1.37629	up	0.0315667	0.0569117	5408.47	5574.81	5469.57	4129.13	4989.67	5436.52	12.6601	12.29	12.7497	12.1107	12.0695	12.1372	5'tiRNA	AGCTCATTAGTCTAGGGGTATGATTCTCGCTTA	33	tRNA-Pro-AGG-3		ASMM10SMR20TRF100007742TV1	5'tiRNA-33-ProAGG-3	FALSE	reverse_complement	5-tiRNA	GTAAGCGAGAATCATACCCCTAGACTA	27	GGGCGGGCGCCAAAAGGCGCCCGCCCGTAAGCGAGAATCATACCCCTAGACTATATCCTA	60
3'tiRNA-AlaTGC	3'tiRNA-41-AlaTGC-2	tRNA-Ala-CGC-1-1_3'TiRNA_41	16.8725	16.7944	1.05567	up	0.315953	0.371533	107871	136391	144295	115354	109583	106585	16.9543	16.8125	16.8508	16.6897	16.8273	16.8661	3'tiRNA	CATGTATGAGGCCCCGGGTTCGATCCCCGGCATCTCCACCA	41	tRNA-Ala-TGC-2;tRNA-Ala-CGC-1		ASMM10SMR20TRF100001650TV1	3'tiRNA-41-AlaTGC-2	FALSE	reverse_complement	3-tiRNA	GTGGTGGAGATGCCGGGGATC	21	GGGCGGGCGCCAAAAGGCGCCCGCCCGTGGTGGAGATGCCGGGGATCTATCCTACTATAC	60
5'tRF-GlnTTG	tRF5-20-GlnTTG-6	tRNA-Gln-TTG-6-1_TRF-5_20	4.00379	4.02947	0.982355	down	0.922186	0.934009	14.5326	13.6345	13.1425	10.1703	26.5372	25.2256	3.52497	4.28483	4.20156	4.13586	4.00542	3.94713	5'tRF	GTTTCCATGGTGTAATGGTT	20	tRNA-Gln-TTG-6		ASMM10SMR20TRF100004390TV1	tRF5-20-GlnTTG-6	FALSE	reverse_complement	tRF5	GAACCATTACACCATGGAAA	20	GGGCGGGCGCCAAAAGGCGCCCGCCCGAACCATTACACCATGGAAATATCCTACTATACG	60
3'tRF-SerGCT	tRF3a-SerGCT-4	tRNA-Ser-GCT-2-1_TRF-3_18	11.769	12.5662	0.57547	down	0.0430539	0.0717427	8056.67	7651.5	7124.86	2506.8	4406.82	2028.77	11.9568	12.1107	11.2394	12.6601	12.5115	12.5268	3'tRF	ATCCCATCCTCGTCGCCA	18	tRNA-Ser-GCT-4;tRNA-Ser-GCT-2;tRNA-Ser-GCT-3		ASMM10SMR20TRF100008342TV1	tRF3a-SerGCT-4	FALSE	reverse_complement	tRF3	GTGGCGACGAGGAT	14	GGGCGGGCGCCAAAAGGCGCCCGCCCGTGGCGACGAGGATTATCCTACTATACGTATCAC	60
5'tiRNA-LysTTT	5'tiRNA-34-LysTTT-2	tRNA-Lys-TTT-2-1_5'TiRNA_34	13.5109	13.7434	0.851195	down	0.269527	0.32735	18260.1	19485.1	19942.6	8279.48	10819.1	7397.43	13.814	13.5309	13.1879	13.7443	13.7204	13.7655	5'tiRNA	GCCTGGATAGCTCAGTCGGTAGAGCATCAGACTT	34	tRNA-Lys-TTT-2		ASMM10SMR20TRF100007074TV1	5'tiRNA-34-LysTTT-2	FALSE	reverse_complement	5-tiRNA	GAAGTCTGATGCTCTACCGACTGAGCTATCCA	32	GGGCGGGCGCCAAAAGGCGCCCGCCCGAAGTCTGATGCTCTACCGACTGAGCTATCCATA	60
3'tRF-mtIleGAT	mt-tRF3b-IleGAT	chrM.tRNA4-IleGAT_TRF-3_22	12.8146	12.4215	1.31321	up	0.0581129	0.0905832	6955.28	7368.22	6454.77	4502.22	5861.66	6762.38	12.8279	12.5521	13.0638	12.4272	12.4553	12.3819	3'tRF	TCAAGCCCTCTTATTTCTACCA	22	tRNA-chrM.tRNA4-IleGAT		ASMM10SMR20TRF100000639TV1	mt-tRF3b-IleGAT	FALSE	reverse_complement	tRF3	GTGGTAGAAATAAGAGGGCT	20	GGGCGGGCGCCAAAAGGCGCCCGCCCGTGGTAGAAATAAGAGGGCTTATCCTACTATACG	60
5'tRF-ThrAGT	tRF5-18-ThrAGT-9	tRNA-Thr-AGT-9-1_TRF-5_18	5.5283	5.35459	1.12796	up	0.165634	0.215797	31.1148	36.8011	38.2862	37.7895	65.712	65.3233	5.41453	5.60132	5.56905	5.18821	5.40882	5.46675	5'tRF	GTGGGTGTGGCTCTGTTG	18	tRNA-Thr-AGT-9		ASMM10SMR20TRF100008902TV1	tRF5-18-ThrAGT-9	FALSE	reverse_complement	tRF5	GCAACAGAGCCACAC	15	GGGCGGGCGCCAAAAGGCGCCCGCCCGCAACAGAGCCACACTATCCTACTATACGTATCA	60
3'tiRNA-mtLysTTT	mt-3'tiRNA-40-LysTTT	chrM.tRNA8-LysTTT_3'TiRNA_40	16.4523	15.8795	1.4874	up	0.00458444	0.0157778	70759.4	82038.8	80757.3	65619.1	76121.9	81705.9	16.3896	16.3235	16.6438	15.908	15.8929	15.8377	3'tiRNA	TAAGTTAAAGTTAGAGACCTTAAAATCTCCATAGTGACCA	40	tRNA-chrM.tRNA8-LysTTT		ASMM10SMR20TRF100000777TV1	mt-3'tiRNA-40-LysTTT	FALSE	reverse_complement	3-tiRNA	GTGGTCACTATGGAGATTTTAAGG	24	GGGCGGGCGCCAAAAGGCGCCCGCCCGTGGTCACTATGGAGATTTTAAGGTATCCTACTA	60
5'tRF-mtHisGTG	mt-tRF5-20-HisGTG	chrM.tRNA11-HisGTG_TRF-5_20	4.73964	4.46293	1.21143	up	0.00509946	0.0168816	19.0517	17.5271	19.1339	23.6277	36.7559	36.1435	4.72077	4.77354	4.72461	4.52799	4.37234	4.48845	5'tRF	GTGAATATAGTTTACAAAAA	20	tRNA-chrM.tRNA11-HisGTG		ASMM10SMR20TRF100000050TV1	mt-tRF5-20-HisGTG	FALSE	reverse_complement	tRF5	GTTTTTGTAAACTATATTCAC	21	GGGCGGGCGCCAAAAGGCGCCCGCCCGTTTTTGTAAACTATATTCACTATCCTACTATAC	60
5'tiRNA-ArgTCT	5'tiRNA-35-ArgTCT-6	tRNA-Arg-TCT-6-1_5'TiRNA_35	4.50698	5.05961	0.681778	down	0.00562767	0.0177236	28.224	29.9845	28.1364	23.096	30.462	27.9172	4.68526	4.49087	4.34482	5.05488	5.10707	5.01687	5'tiRNA	GGCTCTGTGGAGCAATGGATAGCACATTGGACTTC	35	tRNA-Arg-TCT-6		ASMM10SMR20TRF100002838TV1	5'tiRNA-35-ArgTCT-6	FALSE	reverse_complement	5-tiRNA	GGAAGTCCAATGTGCTATC	19	GGGCGGGCGCCAAAAGGCGCCCGCCCGGAAGTCCAATGTGCTATCTATCCTACTATACGT	60
5'tRF-GlyCCC	tRF5-18-GlyCCC-1	tRNA-Gly-CCC-1-1_TRF-5_18	7.44349	7.0629	1.30188	up	0.0186463	0.039092	140.423	133.583	120.648	112.256	208.148	208.936	7.26391	7.49675	7.56982	7.13218	7.05124	7.00527	5'tRF	GCGCCGCTGGTGTAGTGG	18	tRNA-Gly-CCC-1		ASMM10SMR20TRF100004842TV1	tRF5-18-GlyCCC-1	FALSE	reverse_complement	tRF5	GCCACTACACCAGCG	15	GGGCGGGCGCCAAAAGGCGCCCGCCCGCCACTACACCAGCGTATCCTACTATACGTATCA	60
3'tRF-mtTyrGTA	mt-tRF3a-TyrGTA	chrM.tRNA18-TyrGTA_TRF-3_18	8.04438	8.44308	0.758541	down	0.0142933	0.0325153	389.593	376.465	354.628	178.271	332.985	263.105	8.03649	8.21089	7.88576	8.47607	8.40567	8.44751	3'tRF	ATCCTCTTTTTACCACCA	18	tRNA-chrM.tRNA18-TyrGTA		ASMM10SMR20TRF100000328TV1	mt-tRF3a-TyrGTA	FALSE	reverse_complement	tRF3	GTGGTGGTAAAAAGAGGAT	19	GGGCGGGCGCCAAAAGGCGCCCGCCCGTGGTGGTAAAAAGAGGATTATCCTACTATACGT	60
5'tRF-GlyCCC	tRF5-22-GlyCCC-5	tRNA-Gly-CCC-5-1_TRF-5_22	10.0844	9.77756	1.23701	up	0.0482968	0.0788168	949.693	937.588	936.834	800.111	1063.16	1147.49	10.2148	9.88891	10.1496	9.76244	9.70856	9.86169	5'tRF	GCATTGGTGGTTCAGTGGTAGA	22	tRNA-Gly-CCC-5;tRNA-Gly-GCC-2;tRNA-Gly-GCC-3;tRNA-Gly-GCC-4;tRNA-Gly-GCC-5		ASMM10SMR20TRF100004974TV1	tRF5-22-GlyCCC-5	FALSE	reverse_complement	tRF5	GTCTACCACTGAACCACCA	19	GGGCGGGCGCCAAAAGGCGCCCGCCCGTCTACCACTGAACCACCATATCCTACTATACGT	60
3'tRF-ArgTCT	tRF3b-ArgTCT-6	tRNA-Arg-TCT-6-1_TRF-3_22	13.6293	13.772	0.905799	down	0.534453	0.586947	18654.3	20655.9	19571.2	9507.8	11468.3	7770.25	13.9982	13.618	13.2717	13.7858	13.7858	13.7443	3'tRF	TCGAGTCCCACCAGAGTTGCCA	22	tRNA-Arg-TCT-6		ASMM10SMR20TRF100002852TV1	tRF3b-ArgTCT-6	FALSE	reverse_complement	tRF3	GTGGCAACTCTGGTGGGACTCG	22	GGGCGGGCGCCAAAAGGCGCCCGCCCGTGGCAACTCTGGTGGGACTCGTATCCTACTATA	60
5'tRF-ArgACG	tRF5-18-ArgACG-1	tRNA-Arg-ACG-1-1_TRF-5_18	5.45647	5.2024	1.19257	up	0.0391483	0.0668367	33.2316	31.8919	30.5742	36.6364	55.957	66.9358	5.37237	5.40152	5.59552	5.28718	5.19353	5.1265	5'tRF	GGGCCAGTGGCGCAATGG	18	tRNA-Arg-ACG-1;tRNA-Arg-ACG-2;tRNA-Arg-ACG-3		ASMM10SMR20TRF100002218TV1	tRF5-18-ArgACG-1	FALSE	reverse_complement	tRF5	GCCATTGCGCCACT	14	GGGCGGGCGCCAAAAGGCGCCCGCCCGCCATTGCGCCACTTATCCTACTATACGTATCAC	60
5'tiRNA-SerAGA	5'tiRNA-35-SerAGA-5	tRNA-Ser-AGA-5-1_5'TiRNA_35	4.00708	3.64337	1.28673	up	0.0350479	0.06169	11.1174	11.6648	9.80316	16.2352	21.1372	20.0096	4.15496	3.97285	3.89343	3.69875	3.75755	3.47382	5'tiRNA	TGGGGTGTGACTCAGAAGTAGAGTACTTGCCTAGA	35	tRNA-Ser-AGA-5		ASMM10SMR20TRF100008158TV1	5'tiRNA-35-SerAGA-5	FALSE	reverse_complement	5-tiRNA	GTCTAGGCAAGTACTCTACT	20	GGGCGGGCGCCAAAAGGCGCCCGCCCGTCTAGGCAAGTACTCTACTTATCCTACTATACG	60
5'tiRNA-iMetCAT	5'tiRNA-35-iMetCAT-3	tRNA-iMet-CAT-1-1_5'TiRNA_35	5.17473	5.71279	0.688698	down	1.57574e-05	0.00288256	43.6075	44.3434	43.5239	32.138	47.8099	47.1507	5.20403	5.17675	5.14341	5.73179	5.71819	5.68837	5'tiRNA	AGCAGAGTGGCGCAGCGGAAGCGTGCTGGGCCCAT	35	tRNA-iMet-CAT-3;tRNA-iMet-CAT-1		ASMM10SMR20TRF100009978TV1	5'tiRNA-35-iMetCAT-3	FALSE	reverse_complement	5-tiRNA	GATGGGCCCAGCAC	14	GGGCGGGCGCCAAAAGGCGCCCGCCCGATGGGCCCAGCACTATCCTACTATACGTATCAC	60
5'tRF-mtLysTTT	mt-tRF5-18-LysTTT	chrM.tRNA8-LysTTT_TRF-5_18	5.42244	5.65658	0.850187	down	0.00269063	0.0120524	40.9366	42.1238	43.9427	39.0369	54.8293	58.4231	5.45841	5.37273	5.43617	5.63252	5.63208	5.70515	5'tRF	CACTATGAAGCTAAGAGC	18	tRNA-chrM.tRNA8-LysTTT		ASMM10SMR20TRF100000809TV1	mt-tRF5-18-LysTTT	FALSE	reverse_complement	tRF5	GGCTCTTAGCTTCATAGTG	19	GGGCGGGCGCCAAAAGGCGCCCGCCCGGCTCTTAGCTTCATAGTGTATCCTACTATACGT	60
5'tRF-TyrGTA	tRF5-20-TyrGTA-3	tRNA-Tyr-GTA-3-1_TRF-5_20	4.37297	4.20315	1.12492	up	0.0465199	0.0763471	15.8838	15.75	14.7433	19.129	26.6991	29.3146	4.40929	4.29239	4.41724	4.26553	4.22552	4.11842	5'tRF	CCTTCGATAGCTCAGCTGGT	20	tRNA-Tyr-GTA-3;tRNA-Tyr-GTA-4		ASMM10SMR20TRF100009386TV1	tRF5-20-TyrGTA-3	FALSE	reverse_complement	tRF5	GACCAGCTGAGCTATCG	17	GGGCGGGCGCCAAAAGGCGCCCGCCCGACCAGCTGAGCTATCGTATCCTACTATACGTAT	60
3'tRF-TyrGTA	tRF3a-TyrGTA-2	tRNA-Tyr-GTA-2-1_TRF-3_18	16.4505	16.4909	0.972375	down	0.612559	0.65715	89197.7	120573	123056	71978.9	85363.5	66134.1	16.4852	16.471	16.3952	16.3547	16.5524	16.5655	3'tRF	TTCCGGCTCGAAGGACCA	18	tRNA-Tyr-GTA-2;tRNA-Tyr-GTA-3		ASMM10SMR20TRF100009362TV1	tRF3a-TyrGTA-2	FALSE	reverse_complement	tRF3	GTGGTCCTTCGAGCCGGAA	19	GGGCGGGCGCCAAAAGGCGCCCGCCCGTGGTCCTTCGAGCCGGAATATCCTACTATACGT	60
5'tiRNA-mtLeuTAA	mt-5'tiRNA-36-LeuTAA	chrM.tRNA3-LeuTAA_5'TiRNA_36	5.68423	6.52763	0.557332	down	0.00167358	0.00935265	88.6226	85.2841	77.8787	39.5637	76.8815	75.9928	5.47583	5.81588	5.76099	6.5939	6.52779	6.46119	5'tiRNA	ATTAGGGTGGCAGAGCCAGGAAATTGCGTAAGACTT	36	tRNA-chrM.tRNA3-LeuTAA		ASMM10SMR20TRF100000579TV1	mt-5'tiRNA-36-LeuTAA	FALSE	reverse_complement	5-tiRNA	GAAGTCTTACGCAATTTCCT	20	GGGCGGGCGCCAAAAGGCGCCCGCCCGAAGTCTTACGCAATTTCCTTATCCTACTATACG	60
5'tiRNA-ThrAGT	5'tiRNA-36-ThrAGT-9	tRNA-Thr-AGT-9-1_5'TiRNA_36	2.99875	3.15794	0.895527	down	0.749479	0.784223	6.97373	13.676	5.54171	5.02061	10.0903	11.8397	2.6969	3.01107	3.28828	2.86545	4.00976	2.59862	5'tiRNA	GTGGGTGTGGCTCTGTTGGTAGAGTGCTTGCCTAGT	36	tRNA-Thr-AGT-9		ASMM10SMR20TRF100008890TV1	5'tiRNA-36-ThrAGT-9	FALSE	reverse_complement	5-tiRNA	GACTAGGCAAGCACTCTA	18	GGGCGGGCGCCAAAAGGCGCCCGCCCGACTAGGCAAGCACTCTATATCCTACTATACGTA	60
5'tRF-LeuTAG	tRF5-20-LeuTAG-3	tRNA-Leu-TAG-3-1_TRF-5_20	4.77972	5.67982	0.535847	down	1.76835e-05	0.00288256	40.9645	43.1669	44.7794	24.7048	37.6836	36.3706	4.79534	4.80928	4.73453	5.63293	5.67216	5.73438	5'tRF	GGTAGCGTGGCCGAGTGGTC	20	tRNA-Leu-TAG-3		ASMM10SMR20TRF100006234TV1	tRF5-20-LeuTAG-3	FALSE	reverse_complement	tRF5	GGACCACTCGGCCAC	15	GGGCGGGCGCCAAAAGGCGCCCGCCCGGACCACTCGGCCACTATCCTACTATACGTATCA	60
3'tRF-CysGCA	tRF3a-CysGCA-8	tRNA-Cys-GCA-8-1_TRF-3_18	8.29183	8.72559	0.740328	down	0.138574	0.185548	456.374	484.272	448.068	253.631	400.077	250.951	8.57911	8.46788	7.82849	8.68678	8.72643	8.76357	3'tRF	ATCCGGGTGCTCCCTCCA	18	tRNA-Cys-GCA-8		ASMM10SMR20TRF100003986TV1	tRF3a-CysGCA-8	FALSE	reverse_complement	tRF3	GTGGAGGGAGCACC	14	GGGCGGGCGCCAAAAGGCGCCCGCCCGTGGAGGGAGCACCTATCCTACTATACGTATCAC	60
5'tRF-HisATG	tRF5-22-HisATG-1	tRNA-His-ATG-1-1_TRF-5_22	4.71745	4.50997	1.15467	up	0.054295	0.0863355	18.7755	18.3216	20.552	25.2747	33.1748	35.6144	4.82987	4.61952	4.70296	4.50705	4.43058	4.59228	5'tRF	TGGGGTATAGCTCCATGGTAGA	22	tRNA-His-ATG-1		ASMM10SMR20TRF100005246TV1	tRF5-22-HisATG-1	FALSE	reverse_complement	tRF5	GTCTACCATGGAGCTATACC	20	GGGCGGGCGCCAAAAGGCGCCCGCCCGTCTACCATGGAGCTATACCTATCCTACTATACG	60
5'tiRNA-LysCTT	5'tiRNA-29-LysCTT-10	tRNA-Lys-CTT-10-1_5'TiRNA_29	13.5193	13.9369	0.74864	down	0.00317614	0.0131754	20731.1	22462.1	22481.3	6498.95	11306.9	9099.31	13.3931	13.5671	13.5977	13.9336	13.9095	13.9677	5'tiRNA	GCCAGCTCAGTTGGTAGAGCATGAGACTC	29	tRNA-Lys-CTT-10		ASMM10SMR20TRF100006298TV1	5'tiRNA-29-LysCTT-10	FALSE	reverse_complement	5-tiRNA	GGAGTCTCATGCTCTACCAACTG	23	GGGCGGGCGCCAAAAGGCGCCCGCCCGGAGTCTCATGCTCTACCAACTGTATCCTACTAT	60
5'tRF-mtIleGAT	mt-tRF5-18-IleGAT	chrM.tRNA4-IleGAT_TRF-5_18	4.95806	4.71561	1.183	up	0.143993	0.191184	22.5424	22.3275	21.8657	23.228	45.2899	45.3873	4.69367	5.09737	5.08313	4.75148	4.71147	4.68387	5'tRF	AGAAATATGTCTGATAAA	18	tRNA-chrM.tRNA4-IleGAT		ASMM10SMR20TRF100000643TV1	mt-tRF5-18-IleGAT	FALSE	reverse_complement	tRF5	GTTTATCAGACATATTTCT	19	GGGCGGGCGCCAAAAGGCGCCCGCCCGTTTATCAGACATATTTCTTATCCTACTATACGT	60
5'tiRNA-LeuCAG	5'tiRNA-36-LeuCAG-3	tRNA-Leu-CAG-3-1_5'TiRNA_36	4.46907	4.38898	1.05709	up	0.19463	0.248543	17.6034	16.8212	18.4426	19.3001	31.5968	29.8853	4.42161	4.5414	4.44421	4.40994	4.31877	4.43821	5'tiRNA	GTCAGGATGGCCGAGTGGTCTAAGGAGCTGTGTTCA	36	tRNA-Leu-CAG-3		ASMM10SMR20TRF100005894TV1	5'tiRNA-36-LeuCAG-3	FALSE	reverse_complement	5-tiRNA	GTGAACACAGCTCCTTAG	18	GGGCGGGCGCCAAAAGGCGCCCGCCCGTGAACACAGCTCCTTAGTATCCTACTATACGTA	60
5'tRF-GlnCTG	tRF5-22-GlnCTG-4	tRNA-Gln-CTG-4-1_TRF-5_22	6.63723	6.23201	1.32429	up	0.00999199	0.0253736	61.0814	62.3568	71.4237	82.8131	124.236	120.78	6.74702	6.63431	6.53036	6.17654	6.16394	6.35556	5'tRF	GGTTCCATGGTGTAATGGTGAG	22	tRNA-Gln-CTG-4		ASMM10SMR20TRF100004110TV1	tRF5-22-GlnCTG-4	FALSE	reverse_complement	tRF5	GCTCACCATTACACCATG	18	GGGCGGGCGCCAAAAGGCGCCCGCCCGCTCACCATTACACCATGTATCCTACTATACGTA	60
3'tiRNA-GlnTTG	3'tiRNA-40-GlnTTG-5	tRNA-Gln-TTG-5-1_3'TiRNA_40	16.4285	16.3864	1.02965	up	0.332922	0.388075	89827.2	111948	113915	71402.1	78660.9	69255.6	16.4795	16.3547	16.4514	16.3743	16.3952	16.3896	3'tiRNA	GAATCCAGCAATCCAAGTTCAAATCTCGGTGGGACCTCCA	40	tRNA-Gln-TTG-5		ASMM10SMR20TRF100004318TV1	3'tiRNA-40-GlnTTG-5	FALSE	reverse_complement	3-tiRNA	GTGGAGGTCCCACCGAGATTTGAACTT	27	GGGCGGGCGCCAAAAGGCGCCCGCCCGTGGAGGTCCCACCGAGATTTGAACTTTATCCTA	60
3'tRF-AlaGGC	tRF3b-AlaGGC-3	tRNA-Ala-GGC-3-1_TRF-3_22	4.44627	5.60191	0.448866	down	0.000645828	0.00547536	40.0311	40.2553	42.5925	20.5003	32.9675	25.5493	4.50938	4.60971	4.21972	5.59419	5.5611	5.65045	3'tRF	TTCAATCCTCATTATCACACCA	22	tRNA-Ala-GGC-3		ASMM10SMR20TRF100002002TV1	tRF3b-AlaGGC-3	FALSE	reverse_complement	tRF3	GTGGTGTGATAATGAGGATT	20	GGGCGGGCGCCAAAAGGCGCCCGCCCGTGGTGTGATAATGAGGATTTATCCTACTATACG	60
3'tRF-GlyTCC	tRF3a-GlyTCC-2	tRNA-Gly-TCC-2-1_TRF-3_18	13.9672	14.773	0.572009	down	0.0104304	0.0258971	33522.1	37152.2	34827.4	9917.59	18236	9244.46	14.0395	14.2278	13.6342	14.7998	14.7998	14.7195	3'tRF	TACCCAGCCAACGCACCA	18	tRNA-Gly-TCC-2		ASMM10SMR20TRF100005198TV1	tRF3a-GlyTCC-2	FALSE	reverse_complement	tRF3	GTGGTGCGTTGGCT	14	GGGCGGGCGCCAAAAGGCGCCCGCCCGTGGTGCGTTGGCTTATCCTACTATACGTATCAC	60
tRF-1-ArgTCG	mt-tRF-1-16-ArgTCG	tRFdb_1019	4.07581	3.91341	1.11915	up	0.103122	0.144072	13.6157	11.9357	12.84	15.8947	23.1005	21.9972	4.12432	4.09002	4.0131	4.03485	3.79303	3.91234	tRF-1	AAGAGCTTGCTATTTT	16	pre-tRNA-chrM.tRNA10-argTCG	tRFdb	ASMM10SMR20TRF100000892TV1	mt-tRF-1-16-ArgTCG	FALSE	reverse_complement	tRF1	GAAAATAGCAAGCTCTT	17	GGGCGGGCGCCAAAAGGCGCCCGCCCGAAAATAGCAAGCTCTTTATCCTACTATACGTAT	60
3'tRF-ArgCCT	tRF3a-ArgCCT-1	tRNA-Arg-CCT-1-1_TRF-3_18	12.4748	13.1136	0.642246	down	0.00254024	0.0115273	10921.8	11949.6	11189.6	3902.33	6172.15	3985.49	12.5339	12.6004	12.29	13.0933	13.1203	13.1271	3'tRF	GTCCCACCTGGGGTACCA	18	tRNA-Arg-CCT-1		ASMM10SMR20TRF100002387TV1	tRF3a-ArgCCT-1	FALSE	reverse_complement	tRF3	GTGGTACCCCAGGT	14	GGGCGGGCGCCAAAAGGCGCCCGCCCGTGGTACCCCAGGTTATCCTACTATACGTATCAC	60
3'tRF-mtTrpTCA	mt-tRF3a-TrpTCA	chrM.tRNA6-TrpTCA_TRF-3_18	12.98	12.0563	1.89697	up	0.0209766	0.0425407	5482.29	5550.67	4887.1	3994.42	7767.27	8432.45	12.5847	12.9228	13.4324	12.1372	12.0427	11.9889	3'tRF	CAAGTTTAACTTCTGCCA	18	tRNA-chrM.tRNA6-TrpTCA		ASMM10SMR20TRF100000721TV1	mt-tRF3a-TrpTCA	FALSE	reverse_complement	tRF3	GTGGCAGAAGTTAAACTTG	19	GGGCGGGCGCCAAAAGGCGCCCGCCCGTGGCAGAAGTTAAACTTGTATCCTACTATACGT	60
5'tRF-ThrTGT	tRF5-20-ThrTGT-2	tRNA-Thr-TGT-2-1_TRF-5_20	4.8509	5.05932	0.865488	down	0.0323955	0.0579308	25.829	30.5922	30.1117	25.0533	38.5104	40.0561	4.82018	4.84446	4.88807	4.93719	5.13544	5.10533	5'tRF	GGCCCTATAGCTCAGGGGTT	20	tRNA-Thr-TGT-2		ASMM10SMR20TRF100009122TV1	tRF5-20-ThrTGT-2	FALSE	reverse_complement	tRF5	GAACCCCTGAGCTATAGG	18	GGGCGGGCGCCAAAAGGCGCCCGCCCGAACCCCTGAGCTATAGGTATCCTACTATACGTA	60
5'tRF-iMetCAT	tRF5-22-iMetCAT-1	tRNA-iMet-CAT-1-1_TRF-5_22	5.90939	6.97648	0.47728	down	0.000227695	0.00366701	119.564	124.692	124.88	53.4241	90.2138	76.8657	5.90213	6.04708	5.77896	6.92848	6.9587	7.04226	5'tRF	AGCAGAGTGGCGCAGCGGAAGC	22	tRNA-iMet-CAT-1;tRNA-iMet-CAT-2;tRNA-iMet-CAT-3		ASMM10SMR20TRF100009998TV1	tRF5-22-iMetCAT-1	FALSE	reverse_complement	tRF5	GGCTTCCGCTGCG	13	GGGCGGGCGCCAAAAGGCGCCCGCCCGGCTTCCGCTGCGTATCCTACTATACGTATCACA	60
5'tiRNA-GlyCCC	5'tiRNA-34-GlyCCC-3	tRNA-Gly-CCC-3-1_5'TiRNA_34	11.5556	10.8106	1.67595	up	0.00187551	0.00996554	2128.71	2148.87	2098.91	1878.2	2553.36	2672.61	11.6253	11.3577	11.6838	10.839	10.7755	10.8174	5'tiRNA	GCATTGGTGGTTCAATGGTAGAATTCTCGCCTCC	34	tRNA-Gly-CCC-3;tRNA-Gly-CCC-4		ASMM10SMR20TRF100004902TV1	5'tiRNA-34-GlyCCC-3	FALSE	reverse_complement	5-tiRNA	GGGAGGCGAGAATTCTACCATTGAACC	27	GGGCGGGCGCCAAAAGGCGCCCGCCCGGGAGGCGAGAATTCTACCATTGAACCTATCCTA	60
5'tRF-ProAGG	tRF5-18-ProAGG-1	tRNA-Pro-AGG-1-1_TRF-5_18	8.10257	7.31128	1.73061	up	0.000569617	0.00523953	166.56	157.448	158.779	196.534	292.406	307.061	8.20885	7.96304	8.13582	7.34786	7.24854	7.33746	5'tRF	GGCTCGTTGGTCTAGGGG	18	tRNA-Pro-AGG-1;tRNA-Pro-CGG-1;tRNA-Pro-TGG-1;tRNA-Pro-TGG-2;tRNA-Pro-TGG-4		ASMM10SMR20TRF100007690TV1	tRF5-18-ProAGG-1	FALSE	reverse_complement	tRF5	GCCCCTAGACCAACG	15	GGGCGGGCGCCAAAAGGCGCCCGCCCGCCCCTAGACCAACGTATCCTACTATACGTATCA	60
3'tRF-LysCTT	tRF3b-LysCTT-8	tRNA-Lys-CTT-8-1_TRF-3_22	5.78471	7.66669	0.271312	down	0.00108605	0.00715203	212.012	221.377	195.497	49.7734	96.6976	56.5801	5.78931	6.16735	5.39746	7.66733	7.70441	7.62832	3'tRF	TCAGGCCTCATGTTTGGCACCA	22	tRNA-Lys-CTT-8		ASMM10SMR20TRF100006960TV1	tRF3b-LysCTT-8	FALSE	reverse_complement	tRF3	GTGGTGCCAAACATGAGGCCTG	22	GGGCGGGCGCCAAAAGGCGCCCGCCCGTGGTGCCAAACATGAGGCCTGTATCCTACTATA	60
3'tRF-ThrAGT	tRF3a-ThrAGT-3	tRNA-Thr-AGT-1-1_TRF-3_18	16.0307	16.2206	0.87669	down	0.097392	0.137281	82063	101988	103341	52539.3	64797.6	42496.5	16.1111	16.1027	15.8784	16.1325	16.2593	16.2701	3'tRF	ATCCCAGCGGTGCCTCCA	18	tRNA-Thr-AGT-3;tRNA-Thr-AGT-1		ASMM10SMR20TRF100008636TV1	tRF3a-ThrAGT-3	FALSE	reverse_complement	tRF3	GTGGAGGCACCGCTGGGA	18	GGGCGGGCGCCAAAAGGCGCCCGCCCGTGGAGGCACCGCTGGGATATCCTACTATACGTA	60
5'tiRNA-GluCTC	5'tiRNA-34-GluCTC-6	tRNA-Glu-CTC-6-1_5'TiRNA_34	3.77973	3.91048	0.913354	down	0.299496	0.356035	11.5214	13.0412	13.9261	10.8952	19.5941	19.2876	3.62534	3.86756	3.84629	3.76727	3.92932	4.03485	5'tiRNA	TCCCTGGCGGCCTAGTGGTTAGGATTCAGTGCTC	34	tRNA-Glu-CTC-6		ASMM10SMR20TRF100004578TV1	5'tiRNA-34-GluCTC-6	FALSE	reverse_complement	5-tiRNA	GGAGCACTGAATCCTAAC	18	GGGCGGGCGCCAAAAGGCGCCCGCCCGGAGCACTGAATCCTAACTATCCTACTATACGTA	60
5'tRF-mtGlnTTG	mt-tRF5-22-GlnTTG	chrM.tRNA22-GlnTTG_TRF-5_22	5.22124	6.17885	0.51491	down	0.000120948	0.00366701	63.877	62.3095	59.6039	30.3159	51.7542	51.007	5.11073	5.29458	5.25841	6.24023	6.16318	6.13313	5'tRF	TAGGATAAGGTGTTTAGGTAGC	22	tRNA-chrM.tRNA22-GlnTTG		ASMM10SMR20TRF100000563TV1	mt-tRF5-22-GlnTTG	FALSE	reverse_complement	tRF5	GGCTACCTAAACACCTTATC	20	GGGCGGGCGCCAAAAGGCGCCCGCCCGGCTACCTAAACACCTTATCTATCCTACTATACG	60
3'tRF-mtSerTGA	mt-tRF3-17-SerTGA	tRFdb_3004a	15.5058	15.2215	1.21783	up	0.00916255	0.0241696	47172.4	54824	55115	34695.4	42664.5	30028.4	15.6199	15.4712	15.4262	15.1988	15.2181	15.2475	3'tRF	TCCGGGTGCCCCCTCCA	17	tRNA-chrM.tRNA17-SerTGA	tRFdb	ASMM10SMR20TRF100000914TV1	mt-tRF3-17-SerTGA	FALSE	reverse_complement	tRF3	GTGGAGGGGGCACCC	15	GGGCGGGCGCCAAAAGGCGCCCGCCCGTGGAGGGGGCACCCTATCCTACTATACGTATCA	60
5'tiRNA-AlaCGC	5'tiRNA-33-AlaCGC-7	tRNA-Ala-CGC-7-1_5'TiRNA_33	4.65392	4.62034	1.02355	up	0.663709	0.706818	20.3881	22.1419	19.8959	24.2236	33.3705	32.5652	4.762	4.62656	4.57319	4.61471	4.69998	4.54631	5'tiRNA	GGGGATGTAGCTCAGAGGTAGAGCACGTGCTTC	33	tRNA-Ala-CGC-7		ASMM10SMR20TRF100001874TV1	5'tiRNA-33-AlaCGC-7	FALSE	reverse_complement	5-tiRNA	GGAAGCACGTGCTCTA	16	GGGCGGGCGCCAAAAGGCGCCCGCCCGGAAGCACGTGCTCTATATCCTACTATACGTATC	60
5'tiRNA-mtThrTGT	mt-5'tiRNA-33-ThrTGT	chrM.tRNA14-ThrTGT_5'TiRNA_33	4.14726	3.85967	1.2206	up	0.119556	0.163613	12.7768	14.1919	10.4147	16.1121	24.3207	24.0539	4.14244	4.16186	4.13747	3.9351	4.06529	3.57862	5'tiRNA	GTCTTGATAGTATAAACATTACTCTGGTCTTGT	33	tRNA-chrM.tRNA14-ThrTGT		ASMM10SMR20TRF100000153TV1	mt-5'tiRNA-33-ThrTGT	FALSE	reverse_complement	5-tiRNA	GACAAGACCAGAGTAATGTTT	21	GGGCGGGCGCCAAAAGGCGCCCGCCCGACAAGACCAGAGTAATGTTTTATCCTACTATAC	60
3'tiRNA-TyrGTA	3'tiRNA-41-TyrGTA-2	tRNA-Tyr-GTA-2-1_3'TiRNA_41	16.4358	16.564	0.914936	down	0.224571	0.28019	107888	119686	118177	68797.1	91996.2	63648.1	16.43	16.5383	16.3391	16.6973	16.5238	16.471	3'tiRNA	AGATCCTTAGGTCGCTGGTTCGATTCCGGCTCGAAGGACCA	41	tRNA-Tyr-GTA-2;tRNA-Tyr-GTA-3		ASMM10SMR20TRF100009350TV1	3'tiRNA-41-TyrGTA-2	FALSE	reverse_complement	3-tiRNA	GTGGTCCTTCGAGCCGGAATCGAA	24	GGGCGGGCGCCAAAAGGCGCCCGCCCGTGGTCCTTCGAGCCGGAATCGAATATCCTACTA	60
5'tRF-LeuTAA	tRF5-20-LeuTAA-4	tRNA-Leu-TAA-4-1_TRF-5_20	4.45871	4.4581	1.00042	up	0.986338	0.989184	17.4563	18.9718	19.1583	20.2227	29.29	30.0195	4.49068	4.43331	4.45214	4.40062	4.48301	4.49068	5'tRF	GATGGGATGGCTGAGAGGTT	20	tRNA-Leu-TAA-4		ASMM10SMR20TRF100006106TV1	tRF5-20-LeuTAA-4	FALSE	reverse_complement	tRF5	GAACCTCTCAGCCATCC	17	GGGCGGGCGCCAAAAGGCGCCCGCCCGAACCTCTCAGCCATCCTATCCTACTATACGTAT	60
5'tRF-CysGCA	tRF5-20-CysGCA-25	tRNA-Cys-GCA-25-1_TRF-5_20	6.92285	6.61116	1.24115	up	0.00353829	0.0137574	91.4832	86.4082	91.5346	94.7703	145.88	141.989	6.9894	6.91322	6.86591	6.62346	6.54418	6.66585	5'tRF	GGGGGTATAGCTCAGGGGTG	20	tRNA-Cys-GCA-25		ASMM10SMR20TRF100003798TV1	tRF5-20-CysGCA-25	FALSE	reverse_complement	tRF5	GCACCCCTGAGCTAT	15	GGGCGGGCGCCAAAAGGCGCCCGCCCGCACCCCTGAGCTATTATCCTACTATACGTATCA	60
3'tRF-AlaAGC	tRF3b-AlaAGC-19	tRNA-Ala-AGC-19-1_TRF-3_22	4.20147	4.56775	0.775779	down	0.136624	0.183219	18.3017	18.2924	24.0009	19.9106	25.1217	20.6367	4.46902	4.20606	3.92932	4.46655	4.42862	4.80809	3'tRF	TTGGTCCTCAGCTCCAGAGCCA	22	tRNA-Ala-AGC-19		ASMM10SMR20TRF100001424TV1	tRF3b-AlaAGC-19	FALSE	reverse_complement	tRF3	GTGGCTCTGGAGCTGAGGACCA	22	GGGCGGGCGCCAAAAGGCGCCCGCCCGTGGCTCTGGAGCTGAGGACCATATCCTACTATA	60
5'tRF-AlaCGC	tRF5-19-AlaCGC-3	tRFdb_5001a	3.53347	3.23512	1.22973	up	0.0793774	0.116054	8.89573	9.23865	7.73303	9.2902	14.4251	17.2528	3.41605	3.47243	3.71192	3.29502	3.35145	3.0589	5'tRF	AGCAGAGTGGCGCAGCGGA	19	tRNA-Ala-CGC-3	tRFdb	ASMM10SMR20TRF100000958TV1	tRF5-19-AlaCGC-3	FALSE	reverse_complement	tRF5	GTCCGCTGCGCC	12	GGGCGGGCGCCAAAAGGCGCCCGCCCGTCCGCTGCGCCTATCCTACTATACGTATCACAT	60
5'tRF-AlaAGC	tRF5-18-AlaAGC-3	tRNA-Ala-AGC-3-1_TRF-5_18	10.4649	9.84221	1.53978	up	0.0466263	0.0764418	1035.99	1061.32	875.1	747.11	1625.72	1530.46	10.061	10.5583	10.7755	9.92149	9.87209	9.73304	5'tRF	GGGGATGTAGCTCAGTGG	18	tRNA-Ala-AGC-3;tRNA-Ala-AGC-8;tRNA-Ala-CGC-1;tRNA-Ala-CGC-2;tRNA-Ala-TGC-2;tRNA-Ala-TGC-3;tRNA-Ala-TGC-4;tRNA-Ala-TGC-7;tRNA-Ala-TGC-8		ASMM10SMR20TRF100001490TV1	tRF5-18-AlaAGC-3	FALSE	reverse_complement	tRF5	GCCACTGAGCTACATCC	17	GGGCGGGCGCCAAAAGGCGCCCGCCCGCCACTGAGCTACATCCTATCCTACTATACGTAT	60
5'tRF-ProGGG	tRF5-22-ProGGG-1	tRNA-Pro-GGG-1-1_TRF-5_22	6.26373	6.04084	1.16707	up	0.00367996	0.0141866	54.6229	53.9042	57.5853	66.5304	103.299	102.174	6.29814	6.27578	6.21729	6.04229	5.99241	6.08783	5'tRF	GGCTTGTTGGTCTGGGGGTATG	22	tRNA-Pro-GGG-1		ASMM10SMR20TRF100007830TV1	tRF5-22-ProGGG-1	FALSE	reverse_complement	tRF5	GCATACCCCCAGACC	15	GGGCGGGCGCCAAAAGGCGCCCGCCCGCATACCCCCAGACCTATCCTACTATACGTATCA	60
5'tRF-AlaAGC	tRF5-18-AlaAGC-16	tRNA-Ala-AGC-16-1_TRF-5_18	4.25761	4.27575	0.987507	down	0.65874	0.703682	15.9104	16.3252	16.5638	18.1645	25.1472	25.7886	4.33126	4.20725	4.23433	4.26726	4.27321	4.28679	5'tRF	TAGGGATGTGGCTCAGTT	18	tRNA-Ala-AGC-16		ASMM10SMR20TRF100001294TV1	tRF5-18-AlaAGC-16	FALSE	reverse_complement	tRF5	GAACTGAGCCACATCCCTA	19	GGGCGGGCGCCAAAAGGCGCCCGCCCGAACTGAGCCACATCCCTATATCCTACTATACGT	60
3'tRF-GlnTTG	tRF3b-GlnTTG-6	tRNA-Gln-TTG-6-1_TRF-3_22	11.8725	12.8116	0.521586	down	0.00728509	0.0208935	8998.48	9697.3	9093.25	2595.95	4370.8	2340.98	12.026	12.0897	11.5019	12.8233	12.8057	12.8057	3'tRF	TCAAGTCTCTGTGGGACCTCCA	22	tRNA-Gln-TTG-6		ASMM10SMR20TRF100004382TV1	tRF3b-GlnTTG-6	FALSE	reverse_complement	tRF3	GTGGAGGTCCCACAGAGACT	20	GGGCGGGCGCCAAAAGGCGCCCGCCCGTGGAGGTCCCACAGAGACTTATCCTACTATACG	60
5'tRF-mtLeuTAG	mt-tRF5-20-LeuTAG	chrM.tRNA13-LeuTAG_TRF-5_20	4.62048	4.49691	1.08943	up	0.0788089	0.115586	19.3635	17.986	19.7294	21.8191	32.5038	34.9109	4.60158	4.58668	4.67319	4.5501	4.40661	4.53402	5'tRF	ACTTTTATAGGATAATAGTA	20	tRNA-chrM.tRNA13-LeuTAG		ASMM10SMR20TRF100000127TV1	mt-tRF5-20-LeuTAG	FALSE	reverse_complement	tRF5	GTACTATTATCCTATAAAAGT	21	GGGCGGGCGCCAAAAGGCGCCCGCCCGTACTATTATCCTATAAAAGTTATCCTACTATAC	60
5'tiRNA-mtValTAC	mt-5'tiRNA-33-ValTAC	chrM.tRNA2-ValTAC_5'TiRNA_33	6.00347	6.48758	0.714937	down	0.0218666	0.0436914	68.5245	102.431	75.0622	53.9628	92.405	90.5625	5.91796	6.08873	6.00372	6.32032	6.7282	6.41423	5'tiRNA	CATAGTGTAGCTTAATATTAAAGCATCTGGCCT	33	tRNA-chrM.tRNA2-ValTAC		ASMM10SMR20TRF100000404TV1	mt-5'tiRNA-33-ValTAC	FALSE	reverse_complement	5-tiRNA	GAGGCCAGATGCTTTAATATTA	22	GGGCGGGCGCCAAAAGGCGCCCGCCCGAGGCCAGATGCTTTAATATTATATCCTACTATA	60
5'tRF-LysCTT	tRF5-22-LysCTT-19	tRNA-Lys-CTT-19-1_TRF-5_22	6.2307	5.91619	1.24359	up	0.00340213	0.0135914	49.9338	48.8853	52.0993	62.668	98.5981	108.017	6.18845	6.19264	6.311	5.92559	5.85891	5.96407	5'tRF	ACCCGACTGGGTTAGTCAATAG	22	tRNA-Lys-CTT-19		ASMM10SMR20TRF100006722TV1	tRF5-22-LysCTT-19	FALSE	reverse_complement	tRF5	GCTATTGACTAACCCAGTC	19	GGGCGGGCGCCAAAAGGCGCCCGCCCGCTATTGACTAACCCAGTCTATCCTACTATACGT	60
5'tiRNA-GlnCTG	5'tiRNA-35-GlnCTG-4	tRNA-Gln-CTG-4-1_5'TiRNA_35	7.42225	6.98352	1.35541	up	0.0294591	0.053838	126.896	131.278	112.884	106.974	202.704	219.646	7.18865	7.44424	7.63386	6.99588	7.02686	6.92782	5'tiRNA	GGTTCCATGGTGTAATGGTGAGCACTCTGGACTCT	35	tRNA-Gln-CTG-4		ASMM10SMR20TRF100004098TV1	5'tiRNA-35-GlnCTG-4	FALSE	reverse_complement	5-tiRNA	GAGAGTCCAGAGTGCTC	17	GGGCGGGCGCCAAAAGGCGCCCGCCCGAGAGTCCAGAGTGCTCTATCCTACTATACGTAT	60
5'tiRNA-iMetCAT	5'tiRNA-35-iMetCAT-2	tRNA-iMet-CAT-2-1_5'TiRNA_35	4.66975	4.43449	1.17712	up	0.0557055	0.0881491	16.1722	18.8432	19.7625	21.8977	36.6045	34.0318	4.60805	4.76818	4.63301	4.29404	4.47241	4.53702	5'tiRNA	AGCAGAGTGGCGCAGCGGAAGCATGCTGGGCCCAT	35	tRNA-iMet-CAT-2		ASMM10SMR20TRF100010010TV1	5'tiRNA-35-iMetCAT-2	FALSE	reverse_complement	5-tiRNA	GATGGGCCCAGCAT	14	GGGCGGGCGCCAAAAGGCGCCCGCCCGATGGGCCCAGCATTATCCTACTATACGTATCAC	60
5'tRF-LeuCAG	tRF5-24-LeuCAG-1	tRFdb_5017b	7.21642	7.26239	0.968641	down	0.435601	0.492888	155.672	155.596	152.168	102.549	176.228	177.443	7.11677	7.24854	7.28396	7.26067	7.23681	7.28969	5'tRF	GTCAGGATGGCCGAGCGGTCTAAG	24	tRNA-Leu-CAG-1;tRNA-Leu-CAG-2	tRFdb	ASMM10SMR20TRF100001034TV1	tRF5-24-LeuCAG-1	FALSE	reverse_complement	tRF5	GCTTAGACCGCTCGG	15	GGGCGGGCGCCAAAAGGCGCCCGCCCGCTTAGACCGCTCGGTATCCTACTATACGTATCA	60
3'tRF-AsnGTT	tRF3-21-AsnGTT-3	tRFdb_3001b	17.014	16.9899	1.01682	up	0.711282	0.750391	115953	147883	154735	125511	122541	118215	17.0589	17.0288	16.9543	16.8882	17.0227	17.0589	3'tRF	CGAGCCCACCCAGGGACGCCA	21	tRNA-Asn-GTT-3	tRFdb	ASMM10SMR20TRF100000910TV1	tRF3-21-AsnGTT-3	FALSE	reverse_complement	tRF3	GTGGCGTCCCTGGGTGGG	18	GGGCGGGCGCCAAAAGGCGCCCGCCCGTGGCGTCCCTGGGTGGGTATCCTACTATACGTA	60
3'tRF-mtCysGCA	mt-tRF3a-CysGCA	chrM.tRNA19-CysGCA_TRF-3_18	9.95423	9.96592	0.991929	down	0.901651	0.916415	1189.38	1052.75	995.948	660.454	1122.54	1097.71	9.84986	9.95185	10.061	10.0842	9.86169	9.95185	3'tRF	TCTCTACTAAGACTTCCA	18	tRNA-chrM.tRNA19-CysGCA		ASMM10SMR20TRF100000372TV1	mt-tRF3a-CysGCA	FALSE	reverse_complement	tRF3	GTGGAAGTCTTAGTAGAGA	19	GGGCGGGCGCCAAAAGGCGCCCGCCCGTGGAAGTCTTAGTAGAGATATCCTACTATACGT	60
3'tRF-CysGCA	tRF3a-CysGCA-26	tRNA-Cys-GCA-26-1_TRF-3_18	4.20545	4.74998	0.685619	down	0.00465099	0.0158947	20.4747	23.8013	24.4447	16.2685	27.5845	23.6935	4.15801	4.34206	4.1163	4.6205	4.7981	4.83132	3'tRF	GGTGCCCCCTTTTCACCA	18	tRNA-Cys-GCA-26		ASMM10SMR20TRF100003830TV1	tRF3a-CysGCA-26	FALSE	reverse_complement	tRF3	GTGGTGAAAAGGGGG	15	GGGCGGGCGCCAAAAGGCGCCCGCCCGTGGTGAAAAGGGGGTATCCTACTATACGTATCA	60
3'tRF-LysCTT	tRF3a-LysCTT-8	tRNA-Lys-CTT-8-1_TRF-3_18	5.78139	7.55731	0.292007	down	0.000666577	0.00556976	191.432	212.397	181.235	47.5755	94.4922	61.7324	5.72453	6.12149	5.49815	7.52416	7.62832	7.51946	3'tRF	GCCTCATGTTTGGCACCA	18	tRNA-Lys-CTT-8		ASMM10SMR20TRF100006954TV1	tRF3a-LysCTT-8	FALSE	reverse_complement	tRF3	GTGGTGCCAAACATGAG	17	GGGCGGGCGCCAAAAGGCGCCCGCCCGTGGTGCCAAACATGAGTATCCTACTATACGTAT	60
5'tiRNA-AlaAGC	5'tiRNA-34-AlaAGC-1	tRNA-Ala-AGC-1-1_5'TiRNA_34	5.50597	5.15441	1.27595	up	0.00470628	0.0160069	32.1941	30.0825	30.2375	42.8362	60.4479	58.2925	5.58598	5.49823	5.43371	5.24085	5.11095	5.11142	5'tiRNA	GGGGGTGTAGCTCAGTGGTAGAGCGCGTGCTTAG	34	tRNA-Ala-AGC-1;tRNA-Ala-AGC-2		ASMM10SMR20TRF100001082TV1	5'tiRNA-34-AlaAGC-1	FALSE	reverse_complement	5-tiRNA	GCTAAGCACGCGC	13	GGGCGGGCGCCAAAAGGCGCCCGCCCGCTAAGCACGCGCTATCCTACTATACGTATCACA	60
3'tRF-TrpCCA	tRF3b-TrpCCA-5	tRNA-Trp-CCA-5-1_TRF-3_22	16.8954	16.9815	0.942096	down	0.246059	0.303513	125381	145121	149131	97585.9	121817	109026	16.8006	17.0109	16.8747	17.0109	16.9706	16.9629	3'tRF	TCAAGTCACGTCGGGGTCACCA	22	tRNA-Trp-CCA-5		ASMM10SMR20TRF100009280TV1	tRF3b-TrpCCA-5	FALSE	reverse_complement	tRF3	GTGGTGACCCCGACGTGACTTG	22	GGGCGGGCGCCAAAAGGCGCCCGCCCGTGGTGACCCCGACGTGACTTGTATCCTACTATA	60
3'tRF-AspGTC	tRF3-19-AspGTC-1	tRFdb_3052a	16.8574	16.9111	0.963469	down	0.385706	0.443652	121052	144196	142097	101322	117622	102137	16.8508	16.9355	16.7859	16.9543	16.9355	16.8435	3'tRF	ATTCCCCGACGGGGAGCCA	19	tRNA-Asp-GTC-1;tRNA-Asp-GTC-2	tRFdb	ASMM10SMR20TRF100000954TV1	tRF3-19-AspGTC-1	FALSE	reverse_complement	tRF3	GTGGCTCCCCGTCGGGGAAT	20	GGGCGGGCGCCAAAAGGCGCCCGCCCGTGGCTCCCCGTCGGGGAATTATCCTACTATACG	60
5'tRF-ThrCGT	tRF5-18-ThrCGT-3	tRNA-Thr-CGT-3-1_TRF-5_18	5.53966	5.21192	1.25504	up	0.00208841	0.0102942	32.5387	31.5128	32.2567	39.7124	61.4299	67.8437	5.48093	5.52384	5.61421	5.25735	5.17398	5.20445	5'tRF	GGCTCCATGGCTTAGCTG	18	tRNA-Thr-CGT-3		ASMM10SMR20TRF100009002TV1	tRF5-18-ThrCGT-3	FALSE	reverse_complement	tRF5	GCAGCTAAGCCATGGA	16	GGGCGGGCGCCAAAAGGCGCCCGCCCGCAGCTAAGCCATGGATATCCTACTATACGTATC	60
3'tRF-AspGTC	tRF3a-AspGTC-3	tRNA-Asp-GTC-3-1_TRF-3_18	16.1484	16.1358	1.00875	up	0.781437	0.812908	85663.6	95553.3	92238.2	52816.4	70245.6	51585.3	16.1248	16.1956	16.1248	16.2015	16.1248	16.0812	3'tRF	TTTCCTGACGGGGAGCCA	18	tRNA-Asp-GTC-3		ASMM10SMR20TRF100003182TV1	tRF3a-AspGTC-3	FALSE	reverse_complement	tRF3	GTGGCTCCCCGTCA	14	GGGCGGGCGCCAAAAGGCGCCCGCCCGTGGCTCCCCGTCATATCCTACTATACGTATCAC	60
5'tiRNA-LysCTT	5'tiRNA-39-LysCTT-16	tRNA-Lys-CTT-16-1_5'TiRNA_39	12.5522	13.2206	0.629196	down	0.000230211	0.00366701	11746.5	12920.7	12837.1	3689.85	6179.55	4888.76	12.4629	12.6088	12.5847	13.1975	13.1879	13.2764	5'tiRNA	GCACTGACTCCAGCCCAGTCAGTAGAGCATGAGACTCTT	39	tRNA-Lys-CTT-16		ASMM10SMR20TRF100006570TV1	5'tiRNA-39-LysCTT-16	FALSE	reverse_complement	5-tiRNA	GAAGAGTCTCATGCTCTACT	20	GGGCGGGCGCCAAAAGGCGCCCGCCCGAAGAGTCTCATGCTCTACTTATCCTACTATACG	60
5'tRF-GluTTC	tRF5-22-GluTTC-1	tRNA-Glu-TTC-1-1_TRF-5_22	5.98282	5.98744	0.996803	down	0.94278	0.952093	51.606	56.628	51.2586	58.7938	86.8795	83.896	6.06637	5.98644	5.89565	5.96607	6.05584	5.94041	5'tRF	TCCCACATGGTCTAGCGGTTAG	22	tRNA-Glu-TTC-1		ASMM10SMR20TRF100004650TV1	tRF5-22-GluTTC-1	FALSE	reverse_complement	tRF5	GCTAACCGCTAGACCATG	18	GGGCGGGCGCCAAAAGGCGCCCGCCCGCTAACCGCTAGACCATGTATCCTACTATACGTA	60
3'tiRNA-ArgTCT	3'tiRNA-41-ArgTCT-5	tRNA-Arg-TCT-5-1_3'TiRNA_41	12.8096	13.2619	0.730875	down	0.188281	0.241678	11816.3	13432.9	12981.1	6230.96	6463.01	4160.72	13.3495	12.6974	12.3819	13.2257	13.2764	13.2837	3'tiRNA	TAATTCAAAGGTTGCGGGTTCGAGTCCCGCCAGAGTCGCCA	41	tRNA-Arg-TCT-5		ASMM10SMR20TRF100002802TV1	3'tiRNA-41-ArgTCT-5	FALSE	reverse_complement	3-tiRNA	GTGGCGACTCTGGCGGGACT	20	GGGCGGGCGCCAAAAGGCGCCCGCCCGTGGCGACTCTGGCGGGACTTATCCTACTATACG	60
5'tiRNA-ProTGG	5'tiRNA-34-ProTGG-5	tRNA-Pro-TGG-5-1_5'TiRNA_34	5.67093	5.28414	1.30748	up	0.00217729	0.0104246	33.2906	33.2931	34.5055	43.1823	67.6017	76.5835	5.59925	5.64051	5.77302	5.29083	5.25163	5.30995	5'tiRNA	GGGTCATTGGTCTATGGGCATGATTCTCTCTTTG	34	tRNA-Pro-TGG-5		ASMM10SMR20TRF100007966TV1	5'tiRNA-34-ProTGG-5	FALSE	reverse_complement	5-tiRNA	GCAAAGAGAGAATCATGCC	19	GGGCGGGCGCCAAAAGGCGCCCGCCCGCAAAGAGAGAATCATGCCTATCCTACTATACGT	60
5'tRF-LysTTT	tRF5-20-LysTTT-4	tRNA-Lys-TTT-4-1_TRF-5_20	4.25459	4.11538	1.1013	up	0.219252	0.275133	15.8606	13.2247	14.8342	16.6811	26.9713	26.1465	4.19874	4.30929	4.25573	4.26365	3.95237	4.13014	5'tRF	GCCCAGCCAGCTCAGTAGGT	20	tRNA-Lys-TTT-4		ASMM10SMR20TRF100007178TV1	tRF5-20-LysTTT-4	FALSE	reverse_complement	tRF5	GACCTACTGAGCTGGC	16	GGGCGGGCGCCAAAAGGCGCCCGCCCGACCTACTGAGCTGGCTATCCTACTATACGTATC	60
5'tRF-ArgTCT	tRF5-20-ArgTCT-6	tRNA-Arg-TCT-6-1_TRF-5_20	4.44475	4.42342	1.01489	up	0.715368	0.753978	18.2251	17.2821	18.6396	18.8637	31.2942	29.3988	4.38647	4.52713	4.42065	4.46096	4.35501	4.4543	5'tRF	GGCTCTGTGGAGCAATGGAT	20	tRNA-Arg-TCT-6		ASMM10SMR20TRF100002858TV1	tRF5-20-ArgTCT-6	FALSE	reverse_complement	tRF5	GATCCATTGCTCCACAG	17	GGGCGGGCGCCAAAAGGCGCCCGCCCGATCCATTGCTCCACAGTATCCTACTATACGTAT	60
5'tRF-GlnCTG	tRF5-18-GlnCTG-1	tRNA-Gln-CTG-1-1_TRF-5_18	6.09352	5.79028	1.23391	up	0.00395911	0.0147063	45.2149	48.7283	44.7435	60.1115	88.8721	97.8973	6.11141	6.02356	6.1456	5.78316	5.85503	5.73266	5'tRF	GGTTCCATGGTGTAATGG	18	tRNA-Gln-CTG-1;tRNA-Gln-CTG-2;tRNA-Gln-CTG-3;tRNA-Gln-CTG-4;tRNA-Gln-CTG-5;tRNA-Gln-CTG-6		ASMM10SMR20TRF100004050TV1	tRF5-18-GlnCTG-1	FALSE	reverse_complement	tRF5	GCCATTACACCATGGAAC	18	GGGCGGGCGCCAAAAGGCGCCCGCCCGCCATTACACCATGGAACTATCCTACTATACGTA	60
5'tiRNA-IleAAT	5'tiRNA-35-IleAAT-4	tRNA-Ile-AAT-2-1_5'TiRNA_35	11.7152	11.3394	1.29757	up	0.0485513	0.0791578	3302.49	3275.24	3264.9	1824.19	3046.43	3190.15	11.5532	11.6253	11.9671	11.3885	11.2589	11.3707	5'tiRNA	GGCCGGTTAGCTCAGTTGGTTAGAGCATGGTGCTA	35	tRNA-Ile-AAT-4;tRNA-Ile-AAT-2		ASMM10SMR20TRF100005418TV1	5'tiRNA-35-IleAAT-4	FALSE	reverse_complement	5-tiRNA	GTAGCACCATGCTCTAACCAACTGAGCTAACC	32	GGGCGGGCGCCAAAAGGCGCCCGCCCGTAGCACCATGCTCTAACCAACTGAGCTAACCTA	60
3'tRF-SerGCT	tRF3b-SerGCT-6	tRNA-Ser-GCT-6-1_TRF-3_22	13.4443	13.8161	0.772819	down	0.309812	0.365797	18548.8	21595.6	21204.5	9312.17	10426.4	5628.1	13.9677	13.4982	12.8671	13.7655	13.854	13.829	3'tRF	TCGAATCCCATCCTCGTCCCCA	22	tRNA-Ser-GCT-6		ASMM10SMR20TRF100008448TV1	tRF3b-SerGCT-6	FALSE	reverse_complement	tRF3	GTGGGGACGAGGATGGGATTCG	22	GGGCGGGCGCCAAAAGGCGCCCGCCCGTGGGGACGAGGATGGGATTCGTATCCTACTATA	60
5'tiRNA-mtGlyTCC	mt-5'tiRNA-32-GlyTCC	chrM.tRNA9-GlyTCC_5'TiRNA_32	8.74555	8.47842	1.20341	up	0.0622597	0.0950856	411.808	361.348	380.944	262.036	451.648	501.884	8.65403	8.67701	8.90562	8.55802	8.34687	8.53039	5'tiRNA	ACTCCCTTAGTATAATTAATATAACTGACTTC	32	tRNA-chrM.tRNA9-GlyTCC		ASMM10SMR20TRF100000837TV1	mt-5'tiRNA-32-GlyTCC	FALSE	reverse_complement	5-tiRNA	GGAAGTCAGTTATATTAATTATACTAAGG	29	GGGCGGGCGCCAAAAGGCGCCCGCCCGGAAGTCAGTTATATTAATTATACTAAGGTATCC	60
5'tRF-AsnGTT	tRF5-20-AsnGTT-1	tRNA-Asn-GTT-1-1_TRF-5_20	3.92127	3.72698	1.14417	up	0.292339	0.350162	11.6593	9.61959	13.292	13.4623	20.1664	21.1267	3.8961	3.91003	3.95769	3.78927	3.42528	3.96637	5'tRF	GTCTCCGTGGCGCAATCGGT	20	tRNA-Asn-GTT-1		ASMM10SMR20TRF100002902TV1	tRF5-20-AsnGTT-1	FALSE	reverse_complement	tRF5	GACCGATTGCGCCACG	16	GGGCGGGCGCCAAAAGGCGCCCGCCCGACCGATTGCGCCACGTATCCTACTATACGTATC	60
5'tRF-GlnCTG	tRF5-22-GlnCTG-7	tRNA-Gln-CTG-7-1_TRF-5_22	4.54892	4.76943	0.858259	down	0.0597403	0.0923159	22.3422	22.0799	25.2859	19.2335	32.86	33.7883	4.41724	4.60435	4.62516	4.74025	4.696	4.87205	5'tRF	GGTTCCTTGGTGTAAGATGAGC	22	tRNA-Gln-CTG-7		ASMM10SMR20TRF100004206TV1	tRF5-22-GlnCTG-7	FALSE	reverse_complement	tRF5	GGCTCATCTTACACCAAG	18	GGGCGGGCGCCAAAAGGCGCCCGCCCGGCTCATCTTACACCAAGTATCCTACTATACGTA	60
5'tiRNA-AlaGGC	5'tiRNA-37-AlaGGC-2	tRNA-Ala-GGC-2-1_5'TiRNA_37	2.79659	2.32308	1.38849	up	0.0119587	0.028589	5	5	5	6.35251	7.37946	8.04725	2.98314	2.6079	2.79873	2.32207	2.32224	2.32492	5'tiRNA	GCTGGGTGTGGCTCAGTGGGTAGAGCGCTTGCCTGGC	37	tRNA-Ala-GGC-2		ASMM10SMR20TRF100001950TV1	5'tiRNA-37-AlaGGC-2	FALSE	reverse_complement	5-tiRNA	GGCCAGGCAAGCG	13	GGGCGGGCGCCAAAAGGCGCCCGCCCGGCCAGGCAAGCGTATCCTACTATACGTATCACA	60
5'tRF-mtProTGG	mt-tRF5-22-ProTGG	chrM.tRNA15-ProTGG_TRF-5_22	4.61402	4.39754	1.16189	up	0.00412369	0.0148585	17.7763	17.0254	18.3383	22.5562	32.5049	33.3787	4.6507	4.58689	4.60447	4.42718	4.33486	4.43058	5'tRF	CAAGAAGTAGTTTAATTAGAAT	22	tRNA-chrM.tRNA15-ProTGG		ASMM10SMR20TRF100000213TV1	mt-tRF5-22-ProTGG	FALSE	reverse_complement	tRF5	GATTCTAATTAAACTACTTCTTG	23	GGGCGGGCGCCAAAAGGCGCCCGCCCGATTCTAATTAAACTACTTCTTGTATCCTACTAT	60
5'tiRNA-GlnCTG	5'tiRNA-33-GlnCTG-7	tRNA-Gln-CTG-7-1_5'TiRNA_33	4.57001	4.75871	0.877396	down	0.0666615	0.100484	23.6256	22.4977	22.7937	23.3292	31.7105	30.2414	4.70086	4.54608	4.4631	4.81585	4.72225	4.73804	5'tiRNA	GGTTCCTTGGTGTAAGATGAGCACTCTGGATTC	33	tRNA-Gln-CTG-7		ASMM10SMR20TRF100004186TV1	5'tiRNA-33-GlnCTG-7	FALSE	reverse_complement	5-tiRNA	GGAATCCAGAGTGCTCA	17	GGGCGGGCGCCAAAAGGCGCCCGCCCGGAATCCAGAGTGCTCATATCCTACTATACGTAT	60
5'tRF-ArgTCG	tRF5-20-ArgTCG-2	tRNA-Arg-TCG-2-1_TRF-5_20	4.24306	4.42805	0.879653	down	0.0950787	0.134566	19.3695	17.9594	17.1052	16.0336	26.958	26.8023	4.13514	4.30847	4.28556	4.55106	4.40465	4.32844	5'tRF	GACCGCGTGGCCTAATGGAT	20	tRNA-Arg-TCG-2		ASMM10SMR20TRF100002554TV1	tRF5-20-ArgTCG-2	FALSE	reverse_complement	tRF5	GATCCATTAGGCCACGCGGT	20	GGGCGGGCGCCAAAAGGCGCCCGCCCGATCCATTAGGCCACGCGGTTATCCTACTATACG	60
5'tiRNA-MetCAT	5'tiRNA-35-MetCAT-2	tRNA-Met-CAT-2-1_5'TiRNA_35	7.91209	10.0531	0.226721	down	0.000244749	0.00366701	1106.22	1187.49	1101.5	153.005	342.23	231.255	7.77314	8.25266	7.71048	10.0053	10.0698	10.0842	5'tiRNA	GCCTCCTTAGCGCAGTAGGCAGCGCGTCAGTCTCA	35	tRNA-Met-CAT-2		ASMM10SMR20TRF100007346TV1	5'tiRNA-35-MetCAT-2	FALSE	reverse_complement	5-tiRNA	GTGAGACTGACGCGCTGCCTACTG	24	GGGCGGGCGCCAAAAGGCGCCCGCCCGTGAGACTGACGCGCTGCCTACTGTATCCTACTA	60
5'tiRNA-AlaAGC	5'tiRNA-32-AlaAGC-17	tRNA-Ala-AGC-17-1_5'TiRNA_32	2.85151	2.32308	1.44236	up	0.0174451	0.0372476	5	5	5	7.14077	8.23084	7.40147	3.11942	2.75011	2.685	2.32207	2.32224	2.32492	5'tiRNA	GGATGTAGCTCAGTCAGTAGAGTGCTTGCCTA	32	tRNA-Ala-AGC-17		ASMM10SMR20TRF100001318TV1	5'tiRNA-32-AlaAGC-17	FALSE	reverse_complement	5-tiRNA	GTAGGCAAGCACTCTACT	18	GGGCGGGCGCCAAAAGGCGCCCGCCCGTAGGCAAGCACTCTACTTATCCTACTATACGTA	60
3'tiRNA-iMetCAT	3'tiRNA-41-iMetCAT-2	tRNA-iMet-CAT-1-1_3'TiRNA_41	16.9023	16.7854	1.08445	up	0.109855	0.151891	108329	134404	139571	109978	109433	119692	16.9314	16.8051	16.9706	16.7331	16.7957	16.8273	3'tiRNA	TAACCCAGAGGTCGATGGATCGAAACCATCCTCTGCTACCA	41	tRNA-iMet-CAT-2;tRNA-iMet-CAT-1		ASMM10SMR20TRF100009958TV1	3'tiRNA-41-iMetCAT-2	FALSE	reverse_complement	3-tiRNA	GTGGTAGCAGAGGATGGTTTCGATCCAT	28	GGGCGGGCGCCAAAAGGCGCCCGCCCGTGGTAGCAGAGGATGGTTTCGATCCATTATCCT	60
5'tiRNA-mtTyrGTA	mt-5'tiRNA-29-TyrGTA	chrM.tRNA18-TyrGTA_5'TiRNA_29	8.06373	7.92432	1.10145	up	0.00212637	0.0102942	260.428	257.082	244.851	185.039	305.856	290.419	8.08768	8.06122	8.0423	7.93623	7.89503	7.94171	5'tiRNA	GGTAAAATGGCTGAGTAAGCATTAGACTG	29	tRNA-chrM.tRNA18-TyrGTA		ASMM10SMR20TRF100000316TV1	mt-5'tiRNA-29-TyrGTA	FALSE	reverse_complement	5-tiRNA	GCAGTCTAATGCTTACTCAG	20	GGGCGGGCGCCAAAAGGCGCCCGCCCGCAGTCTAATGCTTACTCAGTATCCTACTATACG	60
5'tRF-LysCTT	tRF5-18-LysCTT-16	tRNA-Lys-CTT-16-1_TRF-5_18	3.49742	3.39707	1.07203	up	0.477102	0.532926	9.32557	10.4623	8.53052	9.20079	14.1836	16.3712	3.3996	3.44175	3.6509	3.38452	3.57933	3.22737	5'tRF	GCACTGACTCCAGCCCAG	18	tRNA-Lys-CTT-16		ASMM10SMR20TRF100006582TV1	tRF5-18-LysCTT-16	FALSE	reverse_complement	tRF5	GCTGGGCTGGAGTC	14	GGGCGGGCGCCAAAAGGCGCCCGCCCGCTGGGCTGGAGTCTATCCTACTATACGTATCAC	60
5'tRF-GluCTC	tRF5-22-GluCTC-1	tRNA-Glu-CTC-1-1_TRF-5_22	8.15975	8.30347	0.905183	down	0.058319	0.090823	349.896	340.815	321.699	205.526	312.59	301.455	8.26304	8.10811	8.10811	8.33943	8.2868	8.28418	5'tRF	TCCCTGGTGGTCTAGTGGTTAG	22	tRNA-Glu-CTC-1;tRNA-Glu-CTC-2;tRNA-Glu-CTC-4;tRNA-Glu-CTC-5		ASMM10SMR20TRF100004438TV1	tRF5-22-GluCTC-1	FALSE	reverse_complement	tRF5	GCTAACCACTAGACCACC	18	GGGCGGGCGCCAAAAGGCGCCCGCCCGCTAACCACTAGACCACCTATCCTACTATACGTA	60
5'tRF-TyrGTA	tRF5-22-TyrGTA-3	tRNA-Tyr-GTA-3-1_TRF-5_22	6.08123	5.72721	1.27811	up	0.00915119	0.0241696	41.2391	46.1034	45.5752	58.6974	86.691	100.891	6.06375	5.98337	6.19657	5.64375	5.77516	5.76273	5'tRF	CCTTCGATAGCTCAGCTGGTAG	22	tRNA-Tyr-GTA-3;tRNA-Tyr-GTA-4		ASMM10SMR20TRF100009390TV1	tRF5-22-TyrGTA-3	FALSE	reverse_complement	tRF5	GCTACCAGCTGAGCTAT	17	GGGCGGGCGCCAAAAGGCGCCCGCCCGCTACCAGCTGAGCTATTATCCTACTATACGTAT	60
5'tiRNA-ProAGG	5'tiRNA-34-ProAGG-1	tRNA-Pro-AGG-1-1_5'TiRNA_34	12.4876	12.0305	1.37274	up	0.0240132	0.0463206	5044.22	5452.99	5215	4047.45	4653.51	4972.85	12.6088	12.2316	12.6223	12.0044	12.026	12.0611	5'tiRNA	GGCTCGTTGGTCTAGGGGTATGATTCTCGCTTAG	34	tRNA-Pro-AGG-1		ASMM10SMR20TRF100007674TV1	5'tiRNA-34-ProAGG-1	FALSE	reverse_complement	5-tiRNA	GCTAAGCGAGAATCATACCCCTAGACC	27	GGGCGGGCGCCAAAAGGCGCCCGCCCGCTAAGCGAGAATCATACCCCTAGACCTATCCTA	60
3'tRF-GlyACC	tRF3b-GlyACC-2	tRNA-Gly-ACC-2-1_TRF-3_22	9.13698	10.5748	0.369112	down	0.0226289	0.0445795	1660.6	1907.3	1845.5	620.58	673.463	368.228	9.75652	9.24875	8.40567	10.4777	10.5583	10.6885	3'tRF	TTTGATCCCCAGCACCACACCA	22	tRNA-Gly-ACC-2		ASMM10SMR20TRF100004797TV1	tRF3b-GlyACC-2	FALSE	reverse_complement	tRF3	GTGGTGTGGTGCTGGGGATCAAA	23	GGGCGGGCGCCAAAAGGCGCCCGCCCGTGGTGTGGTGCTGGGGATCAAATATCCTACTAT	60
5'tiRNA-AlaAGC	5'tiRNA-36-AlaAGC-18	tRNA-Ala-AGC-18-1_5'TiRNA_36	3.51384	3.40795	1.07616	up	0.537107	0.588582	10.0651	10.499	7.98847	10.3972	15.4108	13.5682	3.55401	3.5534	3.43411	3.53215	3.58596	3.10574	5'tiRNA	TGGGATGTAGTTCAGCTGGTATAGTGCTTGCCTAGC	36	tRNA-Ala-AGC-18		ASMM10SMR20TRF100001370TV1	5'tiRNA-36-AlaAGC-18	FALSE	reverse_complement	5-tiRNA	GGCTAGGCAAGCACTA	16	GGGCGGGCGCCAAAAGGCGCCCGCCCGGCTAGGCAAGCACTATATCCTACTATACGTATC	60
5'tiRNA-LeuTAG	5'tiRNA-37-LeuTAG-1	tRNA-Leu-TAG-1-1_5'TiRNA_37	6.91159	7.38163	0.721941	down	0.0129229	0.0302287	177.678	169.974	162.441	80.986	155.829	153.423	6.69838	7.01412	7.02227	7.43563	7.35127	7.358	5'tiRNA	GGTAGCGTGGCCGAGCGGTCTAAGGCGCTGGATTTAG	37	tRNA-Leu-TAG-1		ASMM10SMR20TRF100006178TV1	5'tiRNA-37-LeuTAG-1	FALSE	reverse_complement	5-tiRNA	GCTAAATCCAGCGCCTTAGACCG	23	GGGCGGGCGCCAAAAGGCGCCCGCCCGCTAAATCCAGCGCCTTAGACCGTATCCTACTAT	60
3'tRF-AlaTGC	tRF3b-AlaTGC-8	tRNA-Ala-TGC-8-1_TRF-3_22	16.6315	16.5585	1.05193	up	0.0388353	0.0665639	101780	119666	122697	83502.2	97957.5	80320.8	16.6368	16.6289	16.6289	16.5982	16.5154	16.5618	3'tRF	TCAATTCCCGGCATCTCCACCA	22	tRNA-Ala-TGC-8		ASMM10SMR20TRF100002183TV1	tRF3b-AlaTGC-8	FALSE	reverse_complement	tRF3	GTGGTGGAGATGCCGGGAATTG	22	GGGCGGGCGCCAAAAGGCGCCCGCCCGTGGTGGAGATGCCGGGAATTGTATCCTACTATA	60
3'tRF-GlnCTG	tRF3a-GlnCTG-2	tRNA-Gln-CTG-2-1_TRF-3_18	16.2475	16.1427	1.07533	up	0.197424	0.251188	86396.6	93667.4	93029.4	54871.4	77317.3	56680.1	16.1888	16.3391	16.2148	16.2418	16.0932	16.0932	3'tRF	ATCTCGGTGGAACCTCCA	18	tRNA-Gln-CTG-2		ASMM10SMR20TRF100004074TV1	tRF3a-GlnCTG-2	FALSE	reverse_complement	tRF3	GTGGAGGTTCCACCGAGAT	19	GGGCGGGCGCCAAAAGGCGCCCGCCCGTGGAGGTTCCACCGAGATTATCCTACTATACGT	60
5'tRF-ThrCGT	tRF5-18-ThrCGT-1	tRNA-Thr-CGT-1-1_TRF-5_18	6.03929	5.88967	1.10928	up	0.0329021	0.05853	49.1747	47.9368	51.0592	56.521	87.7927	96.2742	6.00102	6.00817	6.1087	5.90396	5.8298	5.93526	5'tRF	GGCGCGGTGGCCAAGTGG	18	tRNA-Thr-CGT-1;tRNA-Thr-CGT-2		ASMM10SMR20TRF100008946TV1	tRF5-18-ThrCGT-1	FALSE	reverse_complement	tRF5	GCCACTTGGCCACC	14	GGGCGGGCGCCAAAAGGCGCCCGCCCGCCACTTGGCCACCTATCCTACTATACGTATCAC	60
3'tRF-SerCGA	tRF3b-SerCGA-1	tRNA-Ser-CGA-1-1_TRF-3_22	14.3686	15.2933	0.526808	down	0.0262895	0.0490775	51028.7	58129.6	56118.3	14701.1	27024	10261.6	14.4928	14.7591	13.854	15.3119	15.2927	15.2753	3'tRF	TCGAATCCTGCTCACAGCGCCA	22	tRNA-Ser-CGA-1		ASMM10SMR20TRF100008213TV1	tRF3b-SerCGA-1	FALSE	reverse_complement	tRF3	GTGGCGCTGTGAGCAGGATT	20	GGGCGGGCGCCAAAAGGCGCCCGCCCGTGGCGCTGTGAGCAGGATTTATCCTACTATACG	60
5'tiRNA-iMetCAT	5'tiRNA-34-iMetCAT-2	tRNA-iMet-CAT-2-1_5'TiRNA_34	5.09761	4.73592	1.28493	up	0.00791233	0.0219894	20.2616	24.1575	23.5665	31.0871	45.568	44.0763	5.14997	5.10503	5.03784	4.60563	4.8177	4.78444	5'tiRNA	AGCAGAGTGGCGCAGCGGAAGCATGCTGGGCCCA	34	tRNA-iMet-CAT-2		ASMM10SMR20TRF100010006TV1	5'tiRNA-34-iMetCAT-2	FALSE	reverse_complement	5-tiRNA	GTGGGCCCAGCAT	13	GGGCGGGCGCCAAAAGGCGCCCGCCCGTGGGCCCAGCATTATCCTACTATACGTATCACA	60
5'tRF-ValAAC	tRF5-22-ValAAC-4	tRNA-Val-AAC-4-1_TRF-5_22	4.13357	4.65602	0.696188	down	0.000192906	0.00366701	21.267	20.8398	21.8176	15.4123	25.0079	23.6474	4.08727	4.20053	4.1129	4.67042	4.61642	4.68122	5'tRF	GTTTCTGTAGTGTAGTGGTTAT	22	tRNA-Val-AAC-4;tRNA-Val-CAC-4		ASMM10SMR20TRF100009578TV1	tRF5-22-ValAAC-4	FALSE	reverse_complement	tRF5	GATAACCACTACACTACAGAAAC	23	GGGCGGGCGCCAAAAGGCGCCCGCCCGATAACCACTACACTACAGAAACTATCCTACTAT	60
3'tRF-ThrAGT	tRF3b-ThrAGT-5	tRNA-Thr-AGT-5-1_TRF-3_22	14.0062	14.6637	0.633997	down	0.0293498	0.0536951	30524.7	34944.2	33903.3	11695.8	18692	9173.01	14.1523	14.2485	13.618	14.6097	14.6864	14.695	3'tRF	TCGAATCCCAGCAAGGCCTCCA	22	tRNA-Thr-AGT-5		ASMM10SMR20TRF100008768TV1	tRF3b-ThrAGT-5	FALSE	reverse_complement	tRF3	GTGGAGGCCTTGCTGGGATTCG	22	GGGCGGGCGCCAAAAGGCGCCCGCCCGTGGAGGCCTTGCTGGGATTCGTATCCTACTATA	60
5'tRF-CysGCA	tRF5-22-CysGCA-27	tRNA-Cys-GCA-27-1_TRF-5_22	7.23889	7.32372	0.942892	down	0.429886	0.48801	162.036	164.626	160.366	99.3546	195.995	174.589	7.06818	7.39995	7.24854	7.32305	7.30243	7.3457	5'tRF	GCGGGTATAGCTCAGGGGTAGA	22	tRNA-Cys-GCA-27		ASMM10SMR20TRF100003890TV1	tRF5-22-CysGCA-27	FALSE	reverse_complement	tRF5	GTCTACCCCTGAGCTATACCCG	22	GGGCGGGCGCCAAAAGGCGCCCGCCCGTCTACCCCTGAGCTATACCCGTATCCTACTATA	60
5'tRF-mtCysGCA	mt-tRF5-20-CysGCA	chrM.tRNA19-CysGCA_TRF-5_20	4.30597	4.15139	1.11309	up	0.159939	0.209317	14.5425	15.9006	14.3505	16.8285	25.8443	30.1513	4.21282	4.24619	4.45889	4.13682	4.23716	4.08018	5'tRF	GGTCTTAAGGTGATATTCAT	20	tRNA-chrM.tRNA19-CysGCA		ASMM10SMR20TRF100000384TV1	mt-tRF5-20-CysGCA	FALSE	reverse_complement	tRF5	GATGAATATCACCTTAAGACC	21	GGGCGGGCGCCAAAAGGCGCCCGCCCGATGAATATCACCTTAAGACCTATCCTACTATAC	60
5'tRF-LysCTT	tRF5-20-LysCTT-16	tRNA-Lys-CTT-16-1_TRF-5_20	2.33052	2.4071	0.948301	down	0.291026	0.34883	5	5.03803	5.23393	5	5.18663	5	2.33888	2.33074	2.32194	2.32207	2.36953	2.52972	5'tRF	GCACTGACTCCAGCCCAGTC	20	tRNA-Lys-CTT-16		ASMM10SMR20TRF100006586TV1	tRF5-20-LysCTT-16	FALSE	reverse_complement	tRF5	GGACTGGGCTGGAG	14	GGGCGGGCGCCAAAAGGCGCCCGCCCGGACTGGGCTGGAGTATCCTACTATACGTATCAC	60
5'tiRNA-AlaTGC	5'tiRNA-33-AlaTGC-4	tRNA-Ala-TGC-2-1_5'TiRNA_33	7.94259	9.26042	0.401136	down	0.00200452	0.0101867	674.993	698.909	676.834	171.502	337.203	212.05	7.99285	8.23163	7.60328	9.25699	9.23443	9.28986	5'tiRNA	GGGGATGTAGCTCAGTGGTAGAGCGCATGCTTT	33	tRNA-Ala-TGC-4;tRNA-Ala-TGC-2		ASMM10SMR20TRF100002050TV1	5'tiRNA-33-AlaTGC-4	FALSE	reverse_complement	5-tiRNA	GAAAGCATGCGCTCTACCACTGAGCTACAT	30	GGGCGGGCGCCAAAAGGCGCCCGCCCGAAAGCATGCGCTCTACCACTGAGCTACATTATC	60
3'tiRNA-ValAAC	3'tiRNA-41-ValAAC-4	tRNA-Val-AAC-4-1_3'TiRNA_41	16.7464	16.7813	0.97608	down	0.179656	0.231633	108796	135329	135946	92268.1	104451	95690.7	16.7493	16.7406	16.7493	16.7406	16.8125	16.7909	3'tiRNA	CACGCGAGAGGTCCCCGGTTCGAAACCGGGCAGAAACACCA	41	tRNA-Val-AAC-4		ASMM10SMR20TRF100009538TV1	3'tiRNA-41-ValAAC-4	FALSE	reverse_complement	3-tiRNA	GTGGTGTTTCTGCCCGGTTTCGAA	24	GGGCGGGCGCCAAAAGGCGCCCGCCCGTGGTGTTTCTGCCCGGTTTCGAATATCCTACTA	60
5'tiRNA-CysGCA	5'tiRNA-34-CysGCA-1	tRNA-Cys-GCA-1-1_5'TiRNA_34	10.6483	11.2709	0.649476	down	0.0519635	0.0834682	3100.44	3303.05	3059.77	1040.37	2152.09	1181.75	10.6885	11.0194	10.237	11.2394	11.2796	11.2938	5'tiRNA	GGGGGTATAGCTCAGTGGTAGAGCATTTGACTGC	34	tRNA-Cys-GCA-1;tRNA-Cys-GCA-3;tRNA-Cys-GCA-2		ASMM10SMR20TRF100003270TV1	5'tiRNA-34-CysGCA-1	FALSE	reverse_complement	5-tiRNA	GGCAGTCAAATGCTCTACCA	20	GGGCGGGCGCCAAAAGGCGCCCGCCCGGCAGTCAAATGCTCTACCATATCCTACTATACG	60
3'tRF-SerAGA	tRF3a-SerAGA-5	tRNA-Ser-AGA-5-1_TRF-3_18	7.37193	8.98021	0.327991	down	0.00616517	0.0189647	545.341	582.6	539.192	131.233	266.947	136.781	7.51603	7.81179	6.78798	8.95281	8.98856	8.99924	3'tRF	TCCCCGGCACCACAACCA	18	tRNA-Ser-AGA-5		ASMM10SMR20TRF100008163TV1	tRF3a-SerAGA-5	FALSE	reverse_complement	tRF3	GTGGTTGTGGTGCCG	15	GGGCGGGCGCCAAAAGGCGCCCGCCCGTGGTTGTGGTGCCGTATCCTACTATACGTATCA	60
5'tRF-GluCTC	tRF5-20-GluCTC-6	tRNA-Glu-CTC-6-1_TRF-5_20	4.17566	3.90184	1.209	up	0.0908987	0.1296	14.0956	12.4135	11.7072	18.0359	23.8416	22.8938	4.32138	4.1356	4.06999	4.09032	3.85352	3.76169	5'tRF	TCCCTGGCGGCCTAGTGGTT	20	tRNA-Glu-CTC-6		ASMM10SMR20TRF100004602TV1	tRF5-20-GluCTC-6	FALSE	reverse_complement	tRF5	GAACCACTAGGCCGC	15	GGGCGGGCGCCAAAAGGCGCCCGCCCGAACCACTAGGCCGCTATCCTACTATACGTATCA	60
5'tiRNA-PheGAA	5'tiRNA-34-PheGAA-1	tRNA-Phe-GAA-1-1_5'TiRNA_34	6.51025	6.94149	0.741623	down	0.00639916	0.0193422	118.238	126.668	113.955	68.7429	119.743	125.717	6.35615	6.54936	6.62525	6.91116	6.97864	6.93468	5'tiRNA	GCCGAAATAGCTCAGTTGGGAGAGCGTTAGACTG	34	tRNA-Phe-GAA-1;tRNA-Phe-GAA-3		ASMM10SMR20TRF100007566TV1	5'tiRNA-34-PheGAA-1	FALSE	reverse_complement	5-tiRNA	GCAGTCTAACGCTCTCC	17	GGGCGGGCGCCAAAAGGCGCCCGCCCGCAGTCTAACGCTCTCCTATCCTACTATACGTAT	60
3'tRF-CysGCA	tRF3b-CysGCA-11	tRNA-Cys-GCA-1-1_TRF-3_22	16.1221	15.8105	1.24105	up	0.00516868	0.0170025	69264.9	78500.7	78975.6	57368.8	62993.3	49281.9	16.2296	16.0655	16.0712	15.8377	15.7814	15.8125	3'tRF	TCAAATCCAGGTGCCCCCTCCA	22	tRNA-Cys-GCA-11;tRNA-Cys-GCA-13;tRNA-Cys-GCA-14;tRNA-Cys-GCA-17;tRNA-Cys-GCA-16;tRNA-Cys-GCA-18;tRNA-Cys-GCA-21;tRNA-Cys-GCA-22;tRNA-Cys-GCA-1;tRNA-Cys-GCA-4;tRNA-Cys-GCA-9;tRNA-Cys-GCA-25		ASMM10SMR20TRF100003284TV1	tRF3b-CysGCA-11	FALSE	reverse_complement	tRF3	GTGGAGGGGGCACCTGGATTTGA	23	GGGCGGGCGCCAAAAGGCGCCCGCCCGTGGAGGGGGCACCTGGATTTGATATCCTACTAT	60
5'tRF-ThrAGT	tRF5-22-ThrAGT-7	tRNA-Thr-AGT-7-1_TRF-5_22	4.55712	4.39693	1.11743	up	0.0434264	0.072156	16.823	18.9411	17.5017	21.5262	32.8463	30.842	4.57969	4.6032	4.48845	4.34633	4.48105	4.3634	5'tRF	GGCACCGTGGCTTAGTTGGTTA	22	tRNA-Thr-AGT-7		ASMM10SMR20TRF100008866TV1	tRF5-22-ThrAGT-7	FALSE	reverse_complement	tRF5	GTAACCAACTAAGCCACGGT	20	GGGCGGGCGCCAAAAGGCGCCCGCCCGTAACCAACTAAGCCACGGTTATCCTACTATACG	60
5'tRF-TrpCCA	tRF5-18-TrpCCA-1	tRNA-Trp-CCA-1-1_TRF-5_18	5.6878	5.51406	1.12798	up	0.000962699	0.00671364	37.6886	39.7088	39.0613	45.6046	69.0428	73.6898	5.66969	5.67176	5.72196	5.49967	5.53415	5.50836	5'tRF	GACCTCGTGGCGCAATGG	18	tRNA-Trp-CCA-1;tRNA-Trp-CCA-5		ASMM10SMR20TRF100009186TV1	tRF5-18-TrpCCA-1	FALSE	reverse_complement	tRF5	GCCATTGCGCCACGA	15	GGGCGGGCGCCAAAAGGCGCCCGCCCGCCATTGCGCCACGATATCCTACTATACGTATCA	60
5'tiRNA-CysGCA	5'tiRNA-33-CysGCA-13	tRNA-Cys-GCA-13-1_5'TiRNA_33	10.5732	11.1824	0.655524	down	0.0480219	0.0784417	2992.16	3109.34	2755.38	949.31	2098.55	1151.2	10.5828	10.9421	10.1946	11.1972	11.1972	11.1529	5'tiRNA	GGGGGTATAGCTCAGAGGTAGAGCATTTGACTG	33	tRNA-Cys-GCA-13		ASMM10SMR20TRF100003386TV1	5'tiRNA-33-CysGCA-13	FALSE	reverse_complement	5-tiRNA	GCAGTCAAATGCTCTACCT	19	GGGCGGGCGCCAAAAGGCGCCCGCCCGCAGTCAAATGCTCTACCTTATCCTACTATACGT	60
5'tRF-AsnGTT	tRF5-20-AsnGTT-5	tRNA-Asn-GTT-5-1_TRF-5_20	4.30951	4.41567	0.929057	down	0.401525	0.458509	16.7112	17.1078	20.2181	16.1553	27.9377	29.3104	4.14656	4.36495	4.41703	4.33697	4.34004	4.57	5'tRF	GTCTCTGTGGTGCAATCGGT	20	tRNA-Asn-GTT-5		ASMM10SMR20TRF100003070TV1	tRF5-20-AsnGTT-5	FALSE	reverse_complement	tRF5	GACCGATTGCACCAC	15	GGGCGGGCGCCAAAAGGCGCCCGCCCGACCGATTGCACCACTATCCTACTATACGTATCA	60
5'tRF-ValCAC	tRF5-20-ValCAC-6	tRNA-Val-CAC-6-1_TRF-5_20	4.03978	3.92279	1.08447	up	0.28711	0.345566	12.8392	12.7756	12.9588	16.3693	19.4286	23.3383	4.16912	3.85577	4.09445	3.94152	3.89848	3.92837	5'tRF	GTTTCCCTAGTGTAGTGGTT	20	tRNA-Val-CAC-6		ASMM10SMR20TRF100009790TV1	tRF5-20-ValCAC-6	FALSE	reverse_complement	tRF5	GAACCACTACACTAGGGAA	19	GGGCGGGCGCCAAAAGGCGCCCGCCCGAACCACTACACTAGGGAATATCCTACTATACGT	60
3'tRF-TrpCCA	tRF3b-TrpCCA-2	tRNA-Trp-CCA-2-1_TRF-3_22	16.9241	16.9533	0.979899	down	0.574125	0.622865	122513	143676	148364	110185	121553	106041	16.9355	16.9932	16.8435	16.9932	16.9314	16.9355	3'tRF	TCGAATCACGTCGGGGTCACCA	22	tRNA-Trp-CCA-2		ASMM10SMR20TRF100009224TV1	tRF3b-TrpCCA-2	FALSE	reverse_complement	tRF3	GTGGTGACCCCGACGTGATTCGA	23	GGGCGGGCGCCAAAAGGCGCCCGCCCGTGGTGACCCCGACGTGATTCGATATCCTACTAT	60
5'tRF-mtLysTTT	mt-tRF5-20-LysTTT	chrM.tRNA8-LysTTT_TRF-5_20	5.57335	5.92717	0.782508	down	0.000119465	0.00366701	50.4103	51.0017	50.8488	43.0044	65.5798	63.036	5.59343	5.59925	5.52736	5.93691	5.91634	5.92827	5'tRF	CACTATGAAGCTAAGAGCGT	20	tRNA-chrM.tRNA8-LysTTT		ASMM10SMR20TRF100000813TV1	mt-tRF5-20-LysTTT	FALSE	reverse_complement	tRF5	GACGCTCTTAGCTTCATAG	19	GGGCGGGCGCCAAAAGGCGCCCGCCCGACGCTCTTAGCTTCATAGTATCCTACTATACGT	60
3'tiRNA-ArgTCG	3'tiRNA-41-ArgTCG-4	tRNA-Arg-TCG-4-1_3'TiRNA_41	13.4717	13.9436	0.721016	down	0.0200914	0.0413241	21690.2	23523.1	22053.2	6920.37	12101.3	7743.36	13.4726	13.6875	13.2548	13.9677	13.9534	13.9095	3'tiRNA	GGATCAGAAGATTGAGGGTTCGAATCCCTTCGTGGTTACCA	41	tRNA-Arg-TCG-4		ASMM10SMR20TRF100002606TV1	3'tiRNA-41-ArgTCG-4	FALSE	reverse_complement	3-tiRNA	GTGGTAACCACGAAGGGATTCGAA	24	GGGCGGGCGCCAAAAGGCGCCCGCCCGTGGTAACCACGAAGGGATTCGAATATCCTACTA	60
5'tiRNA-TrpCCA	5'tiRNA-34-TrpCCA-6	tRNA-Trp-CCA-6-1_5'TiRNA_34	5.36838	5.97516	0.656662	down	0.00199864	0.0101866	50.3207	52.1414	55.3717	41.0145	51.401	52.499	5.52232	5.28441	5.29842	5.93608	5.94479	6.04461	5'tiRNA	GACCTCGTGGCACAATGGTAGCACGTCTGACTCC	34	tRNA-Trp-CCA-6		ASMM10SMR20TRF100009286TV1	5'tiRNA-34-TrpCCA-6	FALSE	reverse_complement	5-tiRNA	GGGAGTCAGACGTGC	15	GGGCGGGCGCCAAAAGGCGCCCGCCCGGGAGTCAGACGTGCTATCCTACTATACGTATCA	60
3'tRF-ThrAGT	tRF3a-ThrAGT-9	tRNA-Thr-AGT-9-1_TRF-3_18	4.88196	6.33344	0.365647	down	0.000596377	0.00533131	68.926	69.5786	72.1431	27.4748	44.8253	33.266	4.96433	5.08374	4.59781	6.32903	6.30343	6.36786	3'tRF	TCCCAGCACCACACACCA	18	tRNA-Thr-AGT-9		ASMM10SMR20TRF100008894TV1	tRF3a-ThrAGT-9	FALSE	reverse_complement	tRF3	GTGGTGTGTGGTGCT	15	GGGCGGGCGCCAAAAGGCGCCCGCCCGTGGTGTGTGGTGCTTATCCTACTATACGTATCA	60
5'tRF-AlaTGC	tRF5-20-AlaTGC-6	tRNA-Ala-TGC-6-1_TRF-5_20	4.87146	4.83603	1.02486	up	0.76455	0.797113	25.4487	24.8736	22.6435	23.0446	41.3397	42.4835	4.68186	4.95561	4.9769	4.91847	4.86161	4.728	5'tRF	GGGGATGTAGCTCAATGGTA	20	tRNA-Ala-TGC-6		ASMM10SMR20TRF100002138TV1	tRF5-20-AlaTGC-6	FALSE	reverse_complement	tRF5	GTACCATTGAGCTACATCC	19	GGGCGGGCGCCAAAAGGCGCCCGCCCGTACCATTGAGCTACATCCTATCCTACTATACGT	60
3'tiRNA-ProAGG	3'tiRNA-41-ProAGG-1	tRNA-Pro-AGG-1-1_3'TiRNA_41	17.0008	16.895	1.07615	up	0.283089	0.341672	111703	139846	149388	132200	114483	129415	17.1255	16.8661	17.0109	16.8303	16.8841	16.9706	3'tiRNA	GGTGCGAGAGGTCCCGGGTTCAAATCCCGGACGAGCCCCCA	41	tRNA-Pro-AGG-1;tRNA-Pro-TGG-2;tRNA-Pro-CGG-1		ASMM10SMR20TRF100007658TV1	3'tiRNA-41-ProAGG-1	FALSE	reverse_complement	3-tiRNA	GTGGGGGCTCGTCCGGGATT	20	GGGCGGGCGCCAAAAGGCGCCCGCCCGTGGGGGCTCGTCCGGGATTTATCCTACTATACG	60
5'tRF-GlyCCC	tRF5-22-GlyCCC-3	tRNA-Gly-CCC-3-1_TRF-5_22	6.32532	6.87017	0.685463	down	0.000964868	0.00671364	120.477	116.164	101.695	63.9842	108.662	112.259	6.23147	6.36149	6.383	6.9375	6.87735	6.79565	5'tRF	GCATTGGTGGTTCAATGGTAGA	22	tRNA-Gly-CCC-3;tRNA-Gly-CCC-4		ASMM10SMR20TRF100004918TV1	tRF5-22-GlyCCC-3	FALSE	reverse_complement	tRF5	GTCTACCATTGAACCACC	18	GGGCGGGCGCCAAAAGGCGCCCGCCCGTCTACCATTGAACCACCTATCCTACTATACGTA	60
3'tiRNA-LeuCAG	3'tiRNA-50-LeuCAG-4	tRNA-Leu-CAG-4-1_3'TiRNA_50	16.4122	16.5325	0.920047	down	0.252432	0.310055	90615.5	124007	125436	68290.6	87352	62241.6	16.4226	16.4906	16.3235	16.3809	16.6118	16.6046	3'tiRNA	GGTCGCAGTCTCCCCTGGAGGCGTGGATTCGAATCCCACTCCTGACACCA	50	tRNA-Leu-CAG-4		ASMM10SMR20TRF100005902TV1	3'tiRNA-50-LeuCAG-4	FALSE	reverse_complement	3-tiRNA	GTGGTGTCAGGAGTGGGATTCGAAT	25	GGGCGGGCGCCAAAAGGCGCCCGCCCGTGGTGTCAGGAGTGGGATTCGAATTATCCTACT	60
5'tRF-GlnCTG	tRF5-33-GlnCTG-6	tRFdb_5015b	8.67293	8.1514	1.43548	up	0.0247527	0.0471574	336.183	312.014	260.44	230.075	450.627	501.894	8.43962	8.66926	8.90991	8.25648	8.15161	8.0461	5'tRF	GGTTCCATGGTGTAATGGTTAGCACTCTGGACT	33	tRNA-Gln-CTG-6;tRNA-Gln-CTG-1;tRNA-Gln-CTG-2;tRNA-Gln-CTG-3	tRFdb	ASMM10SMR20TRF100001026TV1	tRF5-33-GlnCTG-6	FALSE	reverse_complement	tRF5	GAGTCCAGAGTGCTAACC	18	GGGCGGGCGCCAAAAGGCGCCCGCCCGAGTCCAGAGTGCTAACCTATCCTACTATACGTA	60
5'tRF-mtGlyTCC	mt-tRF5-18-GlyTCC	chrM.tRNA9-GlyTCC_TRF-5_18	4.18312	3.91991	1.20014	up	0.10653	0.148238	13.61	11.0684	14.0983	16.832	23.8276	25.2209	4.21341	4.13498	4.20096	4.03388	3.67132	4.05454	5'tRF	ACTCCCTTAGTATAATTA	18	tRNA-chrM.tRNA9-GlyTCC		ASMM10SMR20TRF100000853TV1	mt-tRF5-18-GlyTCC	FALSE	reverse_complement	tRF5	GTAATTATACTAAGGGAGT	19	GGGCGGGCGCCAAAAGGCGCCCGCCCGTAATTATACTAAGGGAGTTATCCTACTATACGT	60
5'tRF-IleGAT	tRF5-22-IleGAT-1	tRNA-Ile-GAT-1-1_TRF-5_22	4.54465	4.35387	1.14139	up	0.132763	0.179148	16.8179	18.25	16.6012	19.1256	30.6741	36.1269	4.40887	4.50143	4.72367	4.34551	4.42555	4.29054	5'tRF	GGCCAGTTAGCTCAGTTGGTTA	22	tRNA-Ile-GAT-1		ASMM10SMR20TRF100005554TV1	tRF5-22-IleGAT-1	FALSE	reverse_complement	tRF5	GTAACCAACTGAGCTAACTG	20	GGGCGGGCGCCAAAAGGCGCCCGCCCGTAACCAACTGAGCTAACTGTATCCTACTATACG	60
5'tRF-mtTrpTCA	mt-tRF5-20-TrpTCA	chrM.tRNA6-TrpTCA_TRF-5_20	6.40341	6.00428	1.31871	up	0.0018631	0.00996554	51.4452	54.4376	55.5313	68.7312	108.29	119.018	6.35499	6.35428	6.50095	5.96204	6.00372	6.04708	5'tRF	AGAAGTTTAGGATATACTAG	20	tRNA-chrM.tRNA6-TrpTCA		ASMM10SMR20TRF100000732TV1	mt-tRF5-20-TrpTCA	FALSE	reverse_complement	tRF5	GCTAGTATATCCTAAACTTCT	21	GGGCGGGCGCCAAAAGGCGCCCGCCCGCTAGTATATCCTAAACTTCTTATCCTACTATAC	60
5'tRF-LysCTT	tRF5-18-LysCTT-19	tRNA-Lys-CTT-19-1_TRF-5_18	4.35347	4.20573	1.10784	up	0.20304	0.25758	16.6195	15.8743	14.0812	17.4609	29.6437	27.8287	4.26843	4.45083	4.34115	4.3293	4.23583	4.05204	5'tRF	ACCCGACTGGGTTAGTCA	18	tRNA-Lys-CTT-19		ASMM10SMR20TRF100006714TV1	tRF5-18-LysCTT-19	FALSE	reverse_complement	tRF5	GTGACTAACCCAGTCGG	17	GGGCGGGCGCCAAAAGGCGCCCGCCCGTGACTAACCCAGTCGGTATCCTACTATACGTAT	60
5'tRF-LeuTAG	tRF5-16-LeuTAG-1	tRFdb_5013a	5.14541	5.47091	0.798019	down	0.000536497	0.00509899	36.9061	39.3534	37.3404	31.1259	47.5029	46.1714	5.15189	5.17015	5.11418	5.46675	5.5207	5.42529	5'tRF	GGTAGCGTGGCCGAGC	16	tRNA-Leu-TAG-1;tRNA-Leu-AAG-1	tRFdb	ASMM10SMR20TRF100001014TV1	tRF5-16-LeuTAG-1	FALSE	reverse_complement	tRF5	GGCTCGGCCACG	12	GGGCGGGCGCCAAAAGGCGCCCGCCCGGCTCGGCCACGTATCCTACTATACGTATCACAT	60
5'tiRNA-LysTTT	5'tiRNA-34-LysTTT-5	tRNA-Lys-TTT-5-1_5'TiRNA_34	9.83435	11.0876	0.419497	down	0.0199984	0.0412519	2543.57	2882.38	2778.58	871.35	1007.68	645.261	10.4224	9.80398	9.27669	10.9987	11.1032	11.1609	5'tiRNA	ACCTGGATAGCTCAGTTGGTAGAGCATCAGACTT	34	tRNA-Lys-TTT-5		ASMM10SMR20TRF100007198TV1	5'tiRNA-34-LysTTT-5	FALSE	reverse_complement	5-tiRNA	GAAGTCTGATGCTCTACCAAC	21	GGGCGGGCGCCAAAAGGCGCCCGCCCGAAGTCTGATGCTCTACCAACTATCCTACTATAC	60
3'tRF-GluTTC	tRF3a-GluTTC-2	tRNA-Glu-TTC-2-1_TRF-3_18	13.8417	14.2018	0.779098	down	0.0372372	0.0644604	24869.7	27133.9	24707.3	7661.5	15385.7	10006.2	13.6613	14.0395	13.8243	14.2485	14.2388	14.1182	3'tRF	CTCCCGGTATGGGAACCA	18	tRNA-Glu-TTC-2		ASMM10SMR20TRF100004678TV1	tRF3a-GluTTC-2	FALSE	reverse_complement	tRF3	GTGGTTCCCATACCGG	16	GGGCGGGCGCCAAAAGGCGCCCGCCCGTGGTTCCCATACCGGTATCCTACTATACGTATC	60
3'tiRNA-TrpCCA	3'tiRNA-41-TrpCCA-4	tRNA-Trp-CCA-1-1_3'TiRNA_41	16.8775	16.9408	0.957038	down	0.282993	0.341672	125662	141250	147043	100850	117361	109268	16.8303	16.9181	16.8841	17.0288	16.8882	16.9056	3'tiRNA	AGATCAGAAGGTTGCGTGTTCAAATCACGTCGGGGTCACCA	41	tRNA-Trp-CCA-4;tRNA-Trp-CCA-6;tRNA-Trp-CCA-1;tRNA-Trp-CCA-3		ASMM10SMR20TRF100009154TV1	3'tiRNA-41-TrpCCA-4	FALSE	reverse_complement	3-tiRNA	GTGGTGACCCCGACGTGATTTGAA	24	GGGCGGGCGCCAAAAGGCGCCCGCCCGTGGTGACCCCGACGTGATTTGAATATCCTACTA	60
tRF-1-HisGTG	mt-tRF-1-18-HisGTG	tRFdb_1025	4.28443	4.15741	1.09204	up	0.28077	0.339818	14.1182	17.1614	13.9241	18.4675	25.9414	25.9793	4.35562	4.25191	4.24577	4.0922	4.34551	4.03452	tRF-1	GTAAACTGCTTAGATTTT	18	pre-tRNA-chrM.tRNA11-hisGTG	tRFdb	ASMM10SMR20TRF100000899TV1	mt-tRF-1-18-HisGTG	FALSE	reverse_complement	tRF1	GAAAATCTAAGCAGTTTAC	19	GGGCGGGCGCCAAAAGGCGCCCGCCCGAAAATCTAAGCAGTTTACTATCCTACTATACGT	60
5'tRF-GluTTC	tRF5-20-GluTTC-1	tRNA-Glu-TTC-1-1_TRF-5_20	4.30412	4.28841	1.01095	up	0.88464	0.901762	14.5774	16.3267	18.5913	16.8468	27.1615	28.5493	4.21464	4.31977	4.37797	4.14094	4.27367	4.45063	5'tRF	TCCCACATGGTCTAGCGGTT	20	tRNA-Glu-TTC-1		ASMM10SMR20TRF100004646TV1	tRF5-20-GluTTC-1	FALSE	reverse_complement	tRF5	GAACCGCTAGACCATGT	17	GGGCGGGCGCCAAAAGGCGCCCGCCCGAACCGCTAGACCATGTTATCCTACTATACGTAT	60
3'tiRNA-CysGCA	3'tiRNA-41-CysGCA-19	tRNA-Cys-GCA-19-1_3'TiRNA_41	15.0613	14.8908	1.12541	up	0.328696	0.383663	35627.6	40353.2	40270.6	26847.5	30209.9	22346.5	15.3564	14.9755	14.8519	14.8519	14.8938	14.9267	3'tiRNA	AGATTAAGAGGTCCCTGGTTCAAATCCAGGTACCCCCTCCA	41	tRNA-Cys-GCA-19		ASMM10SMR20TRF100003542TV1	3'tiRNA-41-CysGCA-19	FALSE	reverse_complement	3-tiRNA	GTGGAGGGGGTACCTGGATTTGAA	24	GGGCGGGCGCCAAAAGGCGCCCGCCCGTGGAGGGGGTACCTGGATTTGAATATCCTACTA	60
5'tRF-AlaAGC	tRF5-20-AlaAGC-18	tRNA-Ala-AGC-18-1_TRF-5_20	4.22399	4.08243	1.10309	up	0.0362122	0.0630821	13.8321	14.8961	14.0053	16.4502	26.6201	25.315	4.17633	4.2892	4.20643	4.06103	4.14308	4.04319	5'tRF	TGGGATGTAGTTCAGCTGGT	20	tRNA-Ala-AGC-18		ASMM10SMR20TRF100001386TV1	tRF5-20-AlaAGC-18	FALSE	reverse_complement	tRF5	GACCAGCTGAACTACATC	18	GGGCGGGCGCCAAAAGGCGCCCGCCCGACCAGCTGAACTACATCTATCCTACTATACGTA	60
5'tiRNA-AlaAGC	5'tiRNA-34-AlaAGC-6	tRNA-Ala-AGC-6-1_5'TiRNA_34	5.11015	7.01925	0.266259	down	0.000895988	0.00653059	130.461	123.566	127.848	25.621	61.8781	41.723	4.85025	5.53075	4.94945	7.03677	6.94804	7.07294	5'tiRNA	GGGGAATTAGCTCAAATGGTAGAGCGCTCGCTTA	34	tRNA-Ala-AGC-6;tRNA-Ala-AGC-7		ASMM10SMR20TRF100001542TV1	5'tiRNA-34-AlaAGC-6	FALSE	reverse_complement	5-tiRNA	GTAAGCGAGCGCTCTACCATTTGAGCTAATT	31	GGGCGGGCGCCAAAAGGCGCCCGCCCGTAAGCGAGCGCTCTACCATTTGAGCTAATTTAT	60
3'tRF-AlaAGC	tRF3b-AlaAGC-5	tRNA-Ala-AGC-10-1_TRF-3_22	16.1257	16.417	0.817215	down	0.150837	0.198753	93417.7	115049	113335	54870.1	79287	38786.2	16.1843	16.3743	15.8186	16.4474	16.4226	16.3809	3'tRF	TCGATGCCCACATCCTCCACCA	22	tRNA-Ala-AGC-5;tRNA-Ala-AGC-10		ASMM10SMR20TRF100001140TV1	tRF3b-AlaAGC-5	FALSE	reverse_complement	tRF3	GTGGTGGAGGATGTGGGCATCG	22	GGGCGGGCGCCAAAAGGCGCCCGCCCGTGGTGGAGGATGTGGGCATCGTATCCTACTATA	60
5'tRF-LeuTAA	tRF5-22-LeuTAA-5	tRNA-Leu-TAA-5-1_TRF-5_22	6.3885	6.24442	1.10503	up	0.135416	0.181881	64.4019	63.5219	67.4861	75.3057	105.416	109.125	6.53256	6.30392	6.32903	6.25048	6.19523	6.28755	5'tRF	GGCTTGTTGGTCTAGGGGTATG	22	tRNA-Leu-TAA-5;tRNA-Pro-AGG-2		ASMM10SMR20TRF100006154TV1	tRF5-22-LeuTAA-5	FALSE	reverse_complement	tRF5	GCATACCCCTAGACCAACA	19	GGGCGGGCGCCAAAAGGCGCCCGCCCGCATACCCCTAGACCAACATATCCTACTATACGT	60
5'tiRNA-GlyCCC	5'tiRNA-34-GlyCCC-1	tRNA-Gly-CCC-1-1_5'TiRNA_34	8.38041	8.76892	0.763918	down	0.0019391	0.0101012	451.207	495.988	479.884	226.428	372.147	358.156	8.40703	8.35447	8.37974	8.67456	8.78022	8.85199	5'tiRNA	GCGCCGCTGGTGTAGTGGTATCATGCAAGATTCC	34	tRNA-Gly-CCC-1		ASMM10SMR20TRF100004826TV1	5'tiRNA-34-GlyCCC-1	FALSE	reverse_complement	5-tiRNA	GGGAATCTTGCATGATACC	19	GGGCGGGCGCCAAAAGGCGCCCGCCCGGGAATCTTGCATGATACCTATCCTACTATACGT	60
5'tRF-ArgCCG	tRF5-22-ArgCCG-1	tRNA-Arg-CCG-1-1_TRF-5_22	4.53742	4.72552	0.87776	down	0.0162673	0.0354756	21.867	23.5231	21.9299	19.9527	31.5749	33.3243	4.47162	4.53966	4.60097	4.70787	4.78175	4.68694	5'tRF	GGCCGCGTGGCCTAATGGATAA	22	tRNA-Arg-CCG-1;tRNA-Arg-CCG-2;tRNA-Arg-TCG-1		ASMM10SMR20TRF100002302TV1	tRF5-22-ArgCCG-1	FALSE	reverse_complement	tRF5	GTTATCCATTAGGCCACGCGGC	22	GGGCGGGCGCCAAAAGGCGCCCGCCCGTTATCCATTAGGCCACGCGGCTATCCTACTATA	60
5'tiRNA-CysGCA	5'tiRNA-35-CysGCA-8	tRNA-Cys-GCA-8-1_5'TiRNA_35	13.271	13.294	0.984197	down	0.804592	0.834356	12536.2	13703.5	13238	5963.87	10062.5	6950.59	13.2717	13.421	13.1203	13.2837	13.2991	13.2991	5'tiRNA	GGGGGCATAGCTCAGGGGTAGAGCATTTGACTGCA	35	tRNA-Cys-GCA-8		ASMM10SMR20TRF100003982TV1	5'tiRNA-35-CysGCA-8	FALSE	reverse_complement	5-tiRNA	GTGCAGTCAAATGCTCTACCCCTGAGCTATG	31	GGGCGGGCGCCAAAAGGCGCCCGCCCGTGCAGTCAAATGCTCTACCCCTGAGCTATGTAT	60
5'tRF-GluTTC	tRF5-18-GluTTC-2	tRNA-Glu-TTC-2-1_TRF-5_18	5.74963	5.6035	1.1066	up	0.0795773	0.116204	40.4762	43.921	38.7453	47.7005	74.743	75.2239	5.7279	5.77302	5.74799	5.61464	5.70337	5.49247	5'tRF	TCCCATATGGTCTAGCGG	18	tRNA-Glu-TTC-2		ASMM10SMR20TRF100004686TV1	tRF5-18-GluTTC-2	FALSE	reverse_complement	tRF5	GCCGCTAGACCATATGG	17	GGGCGGGCGCCAAAAGGCGCCCGCCCGCCGCTAGACCATATGGTATCCTACTATACGTAT	60
5'tRF-AlaAGC	tRF5-22-AlaAGC-19	tRNA-Ala-AGC-19-1_TRF-5_22	3.78514	3.40095	1.30513	up	0.00834873	0.0226367	8.90328	9.28371	10.2172	12.6614	18.728	17.5642	3.81868	3.80323	3.73352	3.29699	3.3598	3.54606	5'tRF	GTTGGAGATTTAGCTCAGCGGT	22	tRNA-Ala-AGC-19		ASMM10SMR20TRF100001434TV1	tRF5-22-AlaAGC-19	FALSE	reverse_complement	tRF5	GACCGCTGAGCTAAATC	17	GGGCGGGCGCCAAAAGGCGCCCGCCCGACCGCTGAGCTAAATCTATCCTACTATACGTAT	60
5'tiRNA-HisGTG	5'tiRNA-35-HisGTG-3	tRNA-His-GTG-3-1_5'TiRNA_35	7.94662	8.61171	0.630651	down	0.00622444	0.0190518	466.512	436.551	377.124	160.794	322.801	244.74	7.88226	8.16569	7.79192	8.71749	8.59633	8.52131	5'tiRNA	GCCGTGATCGTATAGGGGTTAGTACTCTGCGTTGT	35	tRNA-His-GTG-3		ASMM10SMR20TRF100005342TV1	5'tiRNA-35-HisGTG-3	FALSE	reverse_complement	5-tiRNA	GACAACGCAGAGTACTAACCC	21	GGGCGGGCGCCAAAAGGCGCCCGCCCGACAACGCAGAGTACTAACCCTATCCTACTATAC	60
5'tiRNA-MetCAT	5'tiRNA-34-MetCAT-7	tRNA-Met-CAT-7-1_5'TiRNA_34	6.62456	8.76759	0.226403	down	5.20569e-05	0.00366701	458.711	495.843	471.52	76.8763	140.656	116.66	6.57669	6.83332	6.46367	8.69122	8.77876	8.83281	5'tiRNA	GCCTTCTTAGTGTAGTAGGCAGCGCGTCAGTCTC	34	tRNA-Met-CAT-7		ASMM10SMR20TRF100007522TV1	5'tiRNA-34-MetCAT-7	FALSE	reverse_complement	5-tiRNA	GGAGACTGACGCGCTGCCTACTA	23	GGGCGGGCGCCAAAAGGCGCCCGCCCGGAGACTGACGCGCTGCCTACTATATCCTACTAT	60
3'tRF-LysCTT	tRF3a-LysCTT-12	tRNA-Lys-CTT-12-1_TRF-3_18	4.90073	5.21021	0.80693	down	0.010915	0.0267563	29.6794	34.2958	32.228	27.6523	37.7463	40.7219	4.97334	4.81286	4.91599	5.12627	5.30077	5.2036	3'tRF	GCCCCATGTTGTGCACCA	18	tRNA-Lys-CTT-12		ASMM10SMR20TRF100006399TV1	tRF3a-LysCTT-12	FALSE	reverse_complement	tRF3	GTGGTGCACAACATG	15	GGGCGGGCGCCAAAAGGCGCCCGCCCGTGGTGCACAACATGTATCCTACTATACGTATCA	60
3'tiRNA-ArgACG	3'tiRNA-41-ArgACG-2	tRNA-Arg-ACG-2-1_3'TiRNA_41	10.9886	12.1018	0.462265	down	0.0547256	0.0869369	5127.46	5614.48	5522.34	1813.16	2326.79	1150.61	11.5327	11.2531	10.18	12.0427	12.0897	12.1729	3'tiRNA	GGATCAGAAGATTGTAGGTTCGACTCCTACCTGGCTCGCCA	41	tRNA-Arg-ACG-2		ASMM10SMR20TRF100002230TV1	3'tiRNA-41-ArgACG-2	FALSE	reverse_complement	3-tiRNA	GTGGCGAGCCAGGTAGGAGT	20	GGGCGGGCGCCAAAAGGCGCCCGCCCGTGGCGAGCCAGGTAGGAGTTATCCTACTATACG	60
5'tRF-GluTTC	tRF5-23-GluTTC-2	tRFdb_5021a	5.82356	6.17365	0.784533	down	0.00433651	0.0152568	63.16	61.815	60.1264	47.5912	77.514	84.935	5.72541	5.82873	5.91654	6.22083	6.15549	6.14464	5'tRF	TCCCATATGGTCTAGCGGTTAGG	23	tRNA-Glu-TTC-2	tRFdb	ASMM10SMR20TRF100001050TV1	tRF5-23-GluTTC-2	FALSE	reverse_complement	tRF5	GCCTAACCGCTAGACCATA	19	GGGCGGGCGCCAAAAGGCGCCCGCCCGCCTAACCGCTAGACCATATATCCTACTATACGT	60
5'tiRNA-SerAGA	5'tiRNA-35-SerAGA-2	tRNA-Ser-AGA-1-1_5'TiRNA_35	5.79271	5.43055	1.28535	up	0.00759708	0.0214768	37.6323	34.441	38.6735	52.1411	72.559	77.3377	5.86048	5.73266	5.78499	5.49823	5.3056	5.48782	5'tiRNA	GTAGTCGTGGCCGAGTGGTTAAGGCGATGGACTAG	35	tRNA-Ser-AGA-2;tRNA-Ser-AGA-1		ASMM10SMR20TRF100008054TV1	5'tiRNA-35-SerAGA-2	FALSE	reverse_complement	5-tiRNA	GCTAGTCCATCGCCTTA	17	GGGCGGGCGCCAAAAGGCGCCCGCCCGCTAGTCCATCGCCTTATATCCTACTATACGTAT	60
5'tRF-LysCTT	tRF5-20-LysCTT-18	tRNA-Lys-CTT-18-1_TRF-5_20	5.22182	5.13618	1.06116	up	0.114375	0.157639	28.5182	30.8771	31.9019	33.8363	48.7704	48.6251	5.26928	5.20679	5.18939	5.07056	5.14813	5.18984	5'tRF	ACCCAGCTAGTTCAGTCGGT	20	tRNA-Lys-CTT-18		ASMM10SMR20TRF100006674TV1	tRF5-20-LysCTT-18	FALSE	reverse_complement	tRF5	GACCGACTGAACTAGCTG	18	GGGCGGGCGCCAAAAGGCGCCCGCCCGACCGACTGAACTAGCTGTATCCTACTATACGTA	60
3'tRF-ValAAC	tRF3a-ValAAC-4	tRNA-Val-AAC-4-1_TRF-3_18	14.975	15.4379	0.725545	down	0.0263798	0.0491406	51910.9	64337	61290	19591.6	35980.5	22874.6	14.8132	15.2181	14.8938	15.337	15.5175	15.4592	3'tRF	AACCGGGCAGAAACACCA	18	tRNA-Val-AAC-4;tRNA-Val-CAC-7;tRNA-Val-CAC-4		ASMM10SMR20TRF100009562TV1	tRF3a-ValAAC-4	FALSE	reverse_complement	tRF3	GTGGTGTTTCTGCCC	15	GGGCGGGCGCCAAAAGGCGCCCGCCCGTGGTGTTTCTGCCCTATCCTACTATACGTATCA	60
5'tiRNA-TyrGTA	5'tiRNA-35-TyrGTA-3	tRNA-Tyr-GTA-3-1_5'TiRNA_35	7.15666	8.19954	0.48536	down	0.000173502	0.00366701	296.41	327.146	310.78	102.268	181.329	158.864	7.11018	7.27553	7.08428	8.10394	8.23163	8.26304	5'tiRNA	CCTTCGATAGCTCAGCTGGTAGAGCGGAGGACTGT	35	tRNA-Tyr-GTA-3;tRNA-Tyr-GTA-4		ASMM10SMR20TRF100009374TV1	5'tiRNA-35-TyrGTA-3	FALSE	reverse_complement	5-tiRNA	GACAGTCCTCCGCTCTACCAG	21	GGGCGGGCGCCAAAAGGCGCCCGCCCGACAGTCCTCCGCTCTACCAGTATCCTACTATAC	60
5'tRF-mtTrpTCA	mt-tRF5-18-TrpTCA	chrM.tRNA6-TrpTCA_TRF-5_18	4.42769	4.031	1.31648	up	0.0112988	0.0272125	15.2457	13.1767	13.0344	19.6642	28.7436	29.4776	4.45053	4.40862	4.42391	4.20772	3.94826	3.93703	5'tRF	AGAAGTTTAGGATATACT	18	tRNA-chrM.tRNA6-TrpTCA		ASMM10SMR20TRF100000729TV1	mt-tRF5-18-TrpTCA	FALSE	reverse_complement	tRF5	GAGTATATCCTAAACTTCT	19	GGGCGGGCGCCAAAAGGCGCCCGCCCGAGTATATCCTAAACTTCTTATCCTACTATACGT	60
3'tRF-LysCTT	tRF3a-LysCTT-18	tRNA-Lys-CTT-18-1_TRF-3_18	4.51232	4.61262	0.93284	down	0.373451	0.431343	20.85	18.2906	23.202	19.9986	31.1424	31.9235	4.47547	4.51994	4.54155	4.64551	4.42834	4.76401	3'tRF	GTCCCATGTTGGGTTCCA	18	tRNA-Lys-CTT-18		ASMM10SMR20TRF100006662TV1	tRF3a-LysCTT-18	FALSE	reverse_complement	tRF3	GTGGAACCCAACATGG	16	GGGCGGGCGCCAAAAGGCGCCCGCCCGTGGAACCCAACATGGTATCCTACTATACGTATC	60
5'tRF-LeuTAA	tRF5-22-LeuTAA-3	tRNA-Leu-TAA-3-1_TRF-5_22	4.84995	4.62735	1.16684	up	0.0192616	0.0401752	21.3297	20.7212	20.6233	26.3969	35.9514	40.4652	4.90162	4.74226	4.90597	4.67372	4.60971	4.59862	5'tRF	ACTGGGATGGCTGAGTGGTTAA	22	tRNA-Leu-TAA-3;tRNA-Sup-TTA-1		ASMM10SMR20TRF100006066TV1	tRF5-22-LeuTAA-3	FALSE	reverse_complement	tRF5	GTTAACCACTCAGCCATC	18	GGGCGGGCGCCAAAAGGCGCCCGCCCGTTAACCACTCAGCCATCTATCCTACTATACGTA	60
3'tiRNA-LeuTAA	3'tiRNA-51-LeuTAA-2	tRNA-Leu-TAA-2-1_3'TiRNA_51	14.8529	15.6217	0.586905	down	0.00329841	0.013394	60929.6	70610.8	68895.6	19272.5	34887.3	19785.3	14.7867	15.0897	14.6823	15.6315	15.6315	15.602	3'tiRNA	AGATCCAATGGACATATGTCTGCGTGGGTTCGAACCCCACTCCTGGTACCA	51	tRNA-Leu-TAA-2		ASMM10SMR20TRF100005982TV1	3'tiRNA-51-LeuTAA-2	FALSE	reverse_complement	3-tiRNA	GTGGTACCAGGAGTGGGGTTCGAA	24	GGGCGGGCGCCAAAAGGCGCCCGCCCGTGGTACCAGGAGTGGGGTTCGAATATCCTACTA	60
5'tiRNA-AlaAGC	5'tiRNA-36-AlaAGC-13	tRNA-Ala-AGC-13-1_5'TiRNA_36	4.5668	4.45715	1.07897	up	0.16356	0.213735	18.5111	19.0343	17.9569	20.4925	30.9254	35.1099	4.50864	4.51111	4.68065	4.48637	4.48788	4.39719	5'tiRNA	TGGGGATGTGGCTCAGTTGGCAGAGTGCTTGCCTAG	36	tRNA-Ala-AGC-13		ASMM10SMR20TRF100001234TV1	5'tiRNA-36-AlaAGC-13	FALSE	reverse_complement	5-tiRNA	GCTAGGCAAGCACTCTG	17	GGGCGGGCGCCAAAAGGCGCCCGCCCGCTAGGCAAGCACTCTGTATCCTACTATACGTAT	60
3'tiRNA-mtTrpTCA	mt-3'tiRNA-37-TrpTCA	chrM.tRNA6-TrpTCA_3'TiRNA_37	16.5742	15.9012	1.59437	up	0.00136773	0.00838737	72321.4	81652.7	82418.5	75248.8	81811.9	93943.4	16.5383	16.4514	16.7331	15.9325	15.8784	15.8929	3'tiRNA	AAAGCCCTAAGAAAACACACAAGTTTAACTTCTGCCA	37	tRNA-chrM.tRNA6-TrpTCA		ASMM10SMR20TRF100000697TV1	mt-3'tiRNA-37-TrpTCA	FALSE	reverse_complement	3-tiRNA	GTGGCAGAAGTTAAACTTGTGTGT	24	GGGCGGGCGCCAAAAGGCGCCCGCCCGTGGCAGAAGTTAAACTTGTGTGTTATCCTACTA	60
5'tRF-mtTyrGTA	mt-tRF5-18-TyrGTA	chrM.tRNA18-TyrGTA_TRF-5_18	4.63404	4.41368	1.16502	up	0.0440652	0.0730078	17.305	19.6283	16.9886	21.3705	33.257	35.8222	4.56851	4.62266	4.71096	4.38718	4.53468	4.31918	5'tRF	GGTAAAATGGCTGAGTAA	18	tRNA-chrM.tRNA18-TyrGTA		ASMM10SMR20TRF100000336TV1	mt-tRF5-18-TyrGTA	FALSE	reverse_complement	tRF5	GTTACTCAGCCATTTTACC	19	GGGCGGGCGCCAAAAGGCGCCCGCCCGTTACTCAGCCATTTTACCTATCCTACTATACGT	60
5'tRF-LysCTT	tRF5-22-LysCTT-18	tRNA-Lys-CTT-18-1_TRF-5_22	5.94278	5.79173	1.11038	up	0.0308268	0.0560124	45.3196	46.033	47.0417	52.6994	89.1788	85.1704	5.87869	6.02837	5.92127	5.78639	5.77351	5.8153	5'tRF	ACCCAGCTAGTTCAGTCGGTAG	22	tRNA-Lys-CTT-18		ASMM10SMR20TRF100006678TV1	tRF5-22-LysCTT-18	FALSE	reverse_complement	tRF5	GCTACCGACTGAACTAGCTG	20	GGGCGGGCGCCAAAAGGCGCCCGCCCGCTACCGACTGAACTAGCTGTATCCTACTATACG	60
5'tiRNA-LysCTT	5'tiRNA-36-LysCTT-9	tRNA-Lys-CTT-9-1_5'TiRNA_36	6.25366	7.85976	0.328483	down	9.12402e-05	0.00366701	242.116	240.837	238.936	64.1879	112.374	95.6185	6.23472	6.43023	6.09602	7.84801	7.81793	7.91336	5'tiRNA	AACCTGGCTAGGTCAGTTGGTAGATCATGAGACTCT	36	tRNA-Lys-CTT-9		ASMM10SMR20TRF100006990TV1	5'tiRNA-36-LysCTT-9	FALSE	reverse_complement	5-tiRNA	GAGAGTCTCATGATCTACCA	20	GGGCGGGCGCCAAAAGGCGCCCGCCCGAGAGTCTCATGATCTACCATATCCTACTATACG	60
5'tRF-mtLeuTAA	mt-tRF5-22-LeuTAA	chrM.tRNA3-LeuTAA_TRF-5_22	7.12887	6.75215	1.29839	up	0.00989141	0.0252072	106.324	101.462	97.5073	94.8416	168.053	175.327	6.9917	7.13426	7.26067	6.80002	6.71668	6.73974	5'tRF	ATTAGGGTGGCAGAGCCAGGAA	22	tRNA-chrM.tRNA3-LeuTAA		ASMM10SMR20TRF100000607TV1	mt-tRF5-22-LeuTAA	FALSE	reverse_complement	tRF5	GTTCCTGGCTCTGCC	15	GGGCGGGCGCCAAAAGGCGCCCGCCCGTTCCTGGCTCTGCCTATCCTACTATACGTATCA	60
5'tRF-LysCTT	tRF5-18-LysCTT-18	tRNA-Lys-CTT-18-1_TRF-5_18	4.96093	4.76717	1.14374	up	0.0124613	0.0294663	21.4248	24.3115	23.7357	27.375	41.2202	42.3578	4.95882	4.95042	4.97355	4.68065	4.82742	4.79342	5'tRF	ACCCAGCTAGTTCAGTCG	18	tRNA-Lys-CTT-18		ASMM10SMR20TRF100006670TV1	tRF5-18-LysCTT-18	FALSE	reverse_complement	tRF5	GCGACTGAACTAGCTG	16	GGGCGGGCGCCAAAAGGCGCCCGCCCGCGACTGAACTAGCTGTATCCTACTATACGTATC	60
5'tiRNA-LeuTAA	5'tiRNA-35-LeuTAA-3	tRNA-Leu-TAA-3-1_5'TiRNA_35	5.63743	6.88031	0.422527	down	0.00127816	0.00804871	116.152	114.812	108.896	35.6955	77.7588	75.031	5.33423	5.83269	5.74535	6.89235	6.86308	6.88549	5'tiRNA	ACTGGGATGGCTGAGTGGTTAAGGCGTTGGACTTA	35	tRNA-Leu-TAA-3		ASMM10SMR20TRF100006042TV1	5'tiRNA-35-LeuTAA-3	FALSE	reverse_complement	5-tiRNA	GTAAGTCCAACGCCTTAACCACTCA	25	GGGCGGGCGCCAAAAGGCGCCCGCCCGTAAGTCCAACGCCTTAACCACTCATATCCTACT	60
5'tRF-SerTGA	tRF5-22-SerTGA-1	tRNA-Ser-TGA-1-1_TRF-5_22	6.4077	7.45915	0.482484	down	0.00129588	0.00811018	183.716	174.171	179.117	74.4036	119.988	98.6538	6.50996	6.55708	6.15606	7.47463	7.3965	7.5063	5'tRF	GCAGCGATGGCCGAGTGGTTAA	22	tRNA-Ser-TGA-1		ASMM10SMR20TRF100008518TV1	tRF5-22-SerTGA-1	FALSE	reverse_complement	tRF5	GTTAACCACTCGGCCATCG	19	GGGCGGGCGCCAAAAGGCGCCCGCCCGTTAACCACTCGGCCATCGTATCCTACTATACGT	60
5'tiRNA-iMetCAT	5'tiRNA-35-iMetCAT-4	tRNA-iMet-CAT-4-1_5'TiRNA_35	4.19116	4.14832	1.03014	up	0.793625	0.823967	12.7391	17.976	14.6438	17.9037	24.6974	23.1326	4.30735	4.18362	4.08251	3.9303	4.40598	4.10866	5'tiRNA	AGCAGAGTGGCACAATGGAAGCGTGCTGGTCCCAT	35	tRNA-iMet-CAT-4		ASMM10SMR20TRF100010046TV1	5'tiRNA-35-iMetCAT-4	FALSE	reverse_complement	5-tiRNA	GATGGGACCAGCACG	15	GGGCGGGCGCCAAAAGGCGCCCGCCCGATGGGACCAGCACGTATCCTACTATACGTATCA	60
5'tiRNA-LysCTT	5'tiRNA-34-LysCTT-12	tRNA-Lys-CTT-12-1_5'TiRNA_34	10.8394	11.8786	0.486607	down	0.000190089	0.00366701	4482.45	5060.5	4916.77	1147.37	1968.99	1707.53	10.8327	10.7877	10.8978	11.747	11.894	11.9947	5'tiRNA	GCCCAGCTAGCTCAGTCTGTAGAGCATGAGACTC	34	tRNA-Lys-CTT-12;tRNA-Lys-CTT-4		ASMM10SMR20TRF100006386TV1	5'tiRNA-34-LysCTT-12	FALSE	reverse_complement	5-tiRNA	GGAGTCTCATGCTCTACA	18	GGGCGGGCGCCAAAAGGCGCCCGCCCGGAGTCTCATGCTCTACATATCCTACTATACGTA	60
5'tRF-IleTAT	tRF5-20-IleTAT-3	tRNA-Ile-TAT-3-1_TRF-5_20	4.18024	4.15015	1.02108	up	0.781988	0.812908	16.6973	14.218	14.0352	16.712	23.2925	25.8368	4.20212	4.10061	4.238	4.33571	4.068	4.04673	5'tRF	GGTTCCATAGGGTAGTGGTT	20	tRNA-Ile-TAT-3		ASMM10SMR20TRF100005658TV1	tRF5-20-IleTAT-3	FALSE	reverse_complement	tRF5	GAACCACTACCCTATGGAA	19	GGGCGGGCGCCAAAAGGCGCCCGCCCGAACCACTACCCTATGGAATATCCTACTATACGT	60
5'tiRNA-IleGAT	5'tiRNA-35-IleGAT-1	tRNA-Ile-GAT-1-1_5'TiRNA_35	7.93878	7.73733	1.14985	up	0.106502	0.148238	230.401	236.694	196.425	153.433	291.176	294.229	7.78709	7.96028	8.06895	7.78623	7.79192	7.63386	5'tiRNA	GGCCAGTTAGCTCAGTTGGTTAGAGCATGGTGCTG	35	tRNA-Ile-GAT-1		ASMM10SMR20TRF100005526TV1	5'tiRNA-35-IleGAT-1	FALSE	reverse_complement	5-tiRNA	GCAGCACCATGCTCTA	16	GGGCGGGCGCCAAAAGGCGCCCGCCCGCAGCACCATGCTCTATATCCTACTATACGTATC	60
5'tiRNA-AsnGTT	5'tiRNA-37-AsnGTT-2	tRNA-Asn-GTT-2-1_5'TiRNA_37	5.08764	6.66409	0.335306	down	0.000512979	0.00509348	98.3182	96.7638	89.083	29.0896	54.6921	38.887	5.05283	5.3677	4.84238	6.69977	6.66276	6.62974	5'tiRNA	GTCTCTGTGGCGCAATTGGTTAGCGCGTTCGGCTGTT	37	tRNA-Asn-GTT-2		ASMM10SMR20TRF100002930TV1	5'tiRNA-37-AsnGTT-2	FALSE	reverse_complement	5-tiRNA	GAACAGCCGAACGCGCTAACCA	22	GGGCGGGCGCCAAAAGGCGCCCGCCCGAACAGCCGAACGCGCTAACCATATCCTACTATA	60
tRF-1-PheGAA	mt-tRF-1-20-PheGAA	tRFdb_1007	4.9853	5.70405	0.607623	down	0.000299128	0.00393852	40.5531	43.8532	46.4417	28.1245	40.4881	43.9577	5.00127	4.92141	5.03323	5.61713	5.70038	5.79465	tRF-1	GCGTTTGGAAGAGATATTTT	20	pre-tRNA-chrM.tRNA1-pheGAA	tRFdb	ASMM10SMR20TRF100000872TV1	mt-tRF-1-20-PheGAA	FALSE	reverse_complement	tRF1	GAAAATATCTCTTCCAAACGC	21	GGGCGGGCGCCAAAAGGCGCCCGCCCGAAAATATCTCTTCCAAACGCTATCCTACTATAC	60
3'tRF-ThrAGT	tRF3b-ThrAGT-6	tRNA-Thr-AGT-6-1_TRF-3_22	14.952	15.4364	0.714763	down	0.0557743	0.0881491	52193.1	62741.2	61718.8	23862.3	33805	19177.9	15.1902	15.056	14.6097	15.3446	15.475	15.4897	3'tRF	TCAAATCCCAGCAGGGCCTCCA	22	tRNA-Thr-AGT-6		ASMM10SMR20TRF100008813TV1	tRF3b-ThrAGT-6	FALSE	reverse_complement	tRF3	GTGGAGGCCCTGCTGGGATTTGA	23	GGGCGGGCGCCAAAAGGCGCCCGCCCGTGGAGGCCCTGCTGGGATTTGATATCCTACTAT	60
5'tiRNA-mtGluTTC	mt-5'tiRNA-33-GluTTC	chrM.tRNA16-GluTTC_5'TiRNA_33	4.88086	5.51083	0.646187	down	0.000965714	0.00671364	39.3079	38.7576	38.3241	24.1647	39.879	42.7403	4.75858	4.89686	4.98713	5.5663	5.49761	5.46858	5'tiRNA	GTTTCTGTAGTTGAATTACAACGATGATTTTTC	33	tRNA-chrM.tRNA16-GluTTC		ASMM10SMR20TRF100000237TV1	mt-5'tiRNA-33-GluTTC	FALSE	reverse_complement	5-tiRNA	GGAAAAATCATCGTTGTAATTCA	23	GGGCGGGCGCCAAAAGGCGCCCGCCCGGAAAAATCATCGTTGTAATTCATATCCTACTAT	60
3'tiRNA-AlaCGC	3'tiRNA-41-AlaCGC-4	tRNA-Ala-CGC-4-1_3'TiRNA_41	16.6522	16.5625	1.06411	up	0.0581032	0.0905832	101974	120397	122415	90005.4	96105.4	82636.7	16.6973	16.6046	16.6545	16.6046	16.5415	16.5415	3'tiRNA	CATGTGTGTGGTCCCGGGTTCGATTCCCGGCATCTCCACCA	41	tRNA-Ala-CGC-4		ASMM10SMR20TRF100001754TV1	3'tiRNA-41-AlaCGC-4	FALSE	reverse_complement	3-tiRNA	GTGGTGGAGATGCCGGGAATCGAA	24	GGGCGGGCGCCAAAAGGCGCCCGCCCGTGGTGGAGATGCCGGGAATCGAATATCCTACTA	60
5'tRF-AlaAGC	tRF5-18-AlaAGC-9	tRNA-Ala-AGC-9-1_TRF-5_18	5.91257	5.67891	1.17581	up	0.00192726	0.0101012	43.2955	43.0571	42.478	52.2539	84.4982	85.7934	5.86488	5.94121	5.93162	5.72012	5.66922	5.6474	5'tRF	GGGGATGTGGCTCAGTGG	18	tRNA-Ala-AGC-9		ASMM10SMR20TRF100001638TV1	tRF5-18-AlaAGC-9	FALSE	reverse_complement	tRF5	GCCACTGAGCCACA	14	GGGCGGGCGCCAAAAGGCGCCCGCCCGCCACTGAGCCACATATCCTACTATACGTATCAC	60
5'tiRNA-CysGCA	5'tiRNA-33-CysGCA-25	tRNA-Cys-GCA-25-1_5'TiRNA_33	6.63527	6.96935	0.793294	down	0.0415528	0.0698441	125.007	123.612	117.384	81.3809	135.847	113.807	6.70823	6.78291	6.41468	6.98427	6.94942	6.97435	5'tiRNA	GGGGGTATAGCTCAGGGGTGGAGCATTTGACTG	33	tRNA-Cys-GCA-25		ASMM10SMR20TRF100003786TV1	5'tiRNA-33-CysGCA-25	FALSE	reverse_complement	5-tiRNA	GCAGTCAAATGCTCCAC	17	GGGCGGGCGCCAAAAGGCGCCCGCCCGCAGTCAAATGCTCCACTATCCTACTATACGTAT	60
5'tRF-LysCTT	tRF5-18-LysCTT-17	tRNA-Lys-CTT-17-1_TRF-5_18	5.65192	5.43093	1.16554	up	0.00409703	0.0148347	37.3429	35.9176	37.5767	44.241	67.4993	71.9326	5.63026	5.63902	5.68649	5.48537	5.37125	5.43617	5'tRF	GCCCAGCTACTTCAGTTG	18	tRNA-Lys-CTT-17		ASMM10SMR20TRF100006626TV1	tRF5-18-LysCTT-17	FALSE	reverse_complement	tRF5	GCAACTGAAGTAGCTGG	17	GGGCGGGCGCCAAAAGGCGCCCGCCCGCAACTGAAGTAGCTGGTATCCTACTATACGTAT	60
5'tiRNA-LysCTT	5'tiRNA-37-LysCTT-16	tRNA-Lys-CTT-16-1_5'TiRNA_37	11.4246	12.3644	0.521324	down	0.000225155	0.00366701	6493.08	6885.28	6455.44	1526.58	2833.12	2318.41	11.2796	11.5019	11.4925	12.343	12.3547	12.3956	5'tiRNA	GCACTGACTCCAGCCCAGTCAGTAGAGCATGAGACTC	37	tRNA-Lys-CTT-16		ASMM10SMR20TRF100006562TV1	5'tiRNA-37-LysCTT-16	FALSE	reverse_complement	5-tiRNA	GGAGTCTCATGCTCTACT	18	GGGCGGGCGCCAAAAGGCGCCCGCCCGGAGTCTCATGCTCTACTTATCCTACTATACGTA	60
5'tiRNA-LeuTAA	5'tiRNA-34-LeuTAA-4	tRNA-Leu-TAA-4-1_5'TiRNA_34	3.89474	3.3774	1.43131	up	0.0363252	0.0631963	8.35759	11.274	8.61277	14.1317	19.2548	19.7688	3.96628	3.84183	3.87609	3.18234	3.70085	3.24901	5'tiRNA	GATGGGATGGCTGAGAGGTTAAGGCTTTGGACTT	34	tRNA-Leu-TAA-4		ASMM10SMR20TRF100006082TV1	5'tiRNA-34-LeuTAA-4	FALSE	reverse_complement	5-tiRNA	GAAGTCCAAAGCCTTAACC	19	GGGCGGGCGCCAAAAGGCGCCCGCCCGAAGTCCAAAGCCTTAACCTATCCTACTATACGT	60
5'tiRNA-CysGCA	5'tiRNA-34-CysGCA-10	tRNA-Cys-GCA-10-1_5'TiRNA_34	12.888	12.9509	0.957313	down	0.30656	0.362697	9692.13	10704.3	10453	4856.79	7677.75	5524.42	12.9632	12.8952	12.8057	12.8952	12.9693	12.9884	5'tiRNA	GGGGGTATAGCTCAGGGGTAGAGCATTTGACTGC	34	tRNA-Cys-GCA-10;tRNA-Cys-GCA-12;tRNA-Cys-GCA-14;tRNA-Cys-GCA-24;tRNA-Cys-GCA-5;tRNA-Cys-GCA-4;tRNA-Cys-GCA-7;tRNA-Cys-GCA-6;tRNA-Cys-GCA-9		ASMM10SMR20TRF100003314TV1	5'tiRNA-34-CysGCA-10	FALSE	reverse_complement	5-tiRNA	GGCAGTCAAATGCTCTACCCCTGAGCTATA	30	GGGCGGGCGCCAAAAGGCGCCCGCCCGGCAGTCAAATGCTCTACCCCTGAGCTATATATC	60
3'tiRNA-PheGAA	3'tiRNA-41-PheGAA-1	tRNA-Phe-GAA-1-1_3'TiRNA_41	15.6842	16.4274	0.597422	down	0.00305773	0.0130874	88998.3	116429	119428	37480.5	55342.6	30840.6	15.7399	15.8377	15.475	16.3487	16.4429	16.4906	3'tiRNA	AGATCTAAAGGTCCCTGGTTCGATCCCGGGTTTCGGCACCA	41	tRNA-Phe-GAA-1		ASMM10SMR20TRF100007554TV1	3'tiRNA-41-PheGAA-1	FALSE	reverse_complement	3-tiRNA	GTGGTGCCGAAACCCGGGATC	21	GGGCGGGCGCCAAAAGGCGCCCGCCCGTGGTGCCGAAACCCGGGATCTATCCTACTATAC	60
5'tRF-GlnTTG	tRF5-18-GlnTTG-4	tRNA-Gln-TTG-4-1_TRF-5_18	5.89511	5.64761	1.18714	up	0.00307983	0.0130874	39.5283	43.981	42.8417	53.5134	80.7438	83.9776	5.90545	5.88347	5.8964	5.57589	5.70631	5.66063	5'tRF	GGTCTCATGGTGTAATGG	18	tRNA-Gln-TTG-4		ASMM10SMR20TRF100004306TV1	tRF5-18-GlnTTG-4	FALSE	reverse_complement	tRF5	GCCATTACACCATGAGAC	18	GGGCGGGCGCCAAAAGGCGCCCGCCCGCCATTACACCATGAGACTATCCTACTATACGTA	60
5'tRF-iMetCAT	tRF5-20-iMetCAT-2	tRNA-Ala-AGC-9-1_TRF-5_20	5.07109	4.96058	1.07961	up	0.0658638	0.0996269	26.1096	26.5415	27.5837	27.8971	45.3893	46.5352	4.98884	5.09912	5.12532	4.95102	4.94326	4.98746	5'tRF	GGGGATGTGGCTCAGTGGGT	20	tRNA-iMet-CAT-2;tRNA-iMet-CAT-1		ASMM10SMR20TRF100001642TV1	tRF5-20-iMetCAT-2	FALSE	reverse_complement	tRF5	GACCCACTGAGCCAC	15	GGGCGGGCGCCAAAAGGCGCCCGCCCGACCCACTGAGCCACTATCCTACTATACGTATCA	60
5'tRF-mtGlnTTG	mt-tRF5-20-GlnTTG	chrM.tRNA22-GlnTTG_TRF-5_20	5.04749	5.07353	0.982111	down	0.811364	0.839875	29.485	30.7673	27.0517	26.1168	45.1146	47.8319	4.88382	5.09213	5.16652	5.11853	5.14223	4.95983	5'tRF	TAGGATAAGGTGTTTAGGTA	20	tRNA-chrM.tRNA22-GlnTTG		ASMM10SMR20TRF100000559TV1	mt-tRF5-20-GlnTTG	FALSE	reverse_complement	tRF5	GTACCTAAACACCTTATCCT	20	GGGCGGGCGCCAAAAGGCGCCCGCCCGTACCTAAACACCTTATCCTTATCCTACTATACG	60
5'tiRNA-AlaTGC	5'tiRNA-35-AlaTGC-6	tRNA-Ala-TGC-6-1_5'TiRNA_35	6.60666	8.12709	0.348581	down	0.00294607	0.0128974	289.895	298.871	306.139	78.6469	153.033	100.54	6.64406	6.98427	6.19164	8.06571	8.08768	8.2279	5'tiRNA	GGGGATGTAGCTCAATGGTAGAGCACATGCTTTGC	35	tRNA-Ala-TGC-6		ASMM10SMR20TRF100002130TV1	5'tiRNA-35-AlaTGC-6	FALSE	reverse_complement	5-tiRNA	GGCAAAGCATGTGCTCTACCAT	22	GGGCGGGCGCCAAAAGGCGCCCGCCCGGCAAAGCATGTGCTCTACCATTATCCTACTATA	60
5'tiRNA-mtSerGCT	mt-5'tiRNA-22-SerGCT	chrM.tRNA12-SerGCT_5'TiRNA_22	7.79946	7.74681	1.03717	up	0.56725	0.61638	221.371	221.082	227.559	157.631	234.43	264.279	7.83641	7.66125	7.90073	7.71048	7.69354	7.83641	5'tiRNA	AAGAAAGATTGCAAGAACTGCT	22	tRNA-chrM.tRNA12-SerGCT		ASMM10SMR20TRF100000077TV1	mt-5'tiRNA-22-SerGCT	FALSE	reverse_complement	5-tiRNA	GAGCAGTTCTTGCAATCTT	19	GGGCGGGCGCCAAAAGGCGCCCGCCCGAGCAGTTCTTGCAATCTTTATCCTACTATACGT	60
5'tiRNA-ValCAC	5'tiRNA-35-ValCAC-4	tRNA-Val-CAC-4-1_5'TiRNA_35	12.9604	12.2604	1.62444	up	0.0162445	0.0354756	6155.36	6216.09	6266.26	5062.49	6230.19	7598.55	13.0344	12.6353	13.2114	12.2267	12.2117	12.343	5'tiRNA	GTTTCTGTAGTGTAGTGGTTATCACGTTCGCCTCA	35	tRNA-Val-CAC-4		ASMM10SMR20TRF100009702TV1	5'tiRNA-35-ValCAC-4	FALSE	reverse_complement	5-tiRNA	GTGAGGCGAACGTGATAACCACTACACTACA	31	GGGCGGGCGCCAAAAGGCGCCCGCCCGTGAGGCGAACGTGATAACCACTACACTACATAT	60
3'tRF-LysTTT	tRF3a-LysTTT-6	tRNA-Lys-TTT-6-1_TRF-3_18	9.68901	10.5994	0.532023	down	0.0020285	0.0102486	1847.65	1956.28	1728.32	522.327	1121.73	744.512	9.54679	9.94187	9.57836	10.591	10.6246	10.5828	3'tRF	GCCTCACATTGGGCACCA	18	tRNA-Lys-TTT-6		ASMM10SMR20TRF100007266TV1	tRF3a-LysTTT-6	FALSE	reverse_complement	tRF3	GTGGTGCCCAATGTG	15	GGGCGGGCGCCAAAAGGCGCCCGCCCGTGGTGCCCAATGTGTATCCTACTATACGTATCA	60
5'tiRNA-AlaGGC	5'tiRNA-35-AlaGGC-1	tRNA-Ala-GGC-1-1_5'TiRNA_35	4.81707	4.63384	1.13542	up	0.014864	0.0335503	20.7742	20.1268	22.0417	24.3787	37.9192	39.2967	4.77215	4.81843	4.86062	4.63838	4.56816	4.69498	5'tiRNA	GGTGATATAGCTCAACTGGTAGAGTATTTGCCTGG	35	tRNA-Ala-GGC-1		ASMM10SMR20TRF100001902TV1	5'tiRNA-35-AlaGGC-1	FALSE	reverse_complement	5-tiRNA	GCCAGGCAAATACTCTAC	18	GGGCGGGCGCCAAAAGGCGCCCGCCCGCCAGGCAAATACTCTACTATCCTACTATACGTA	60
5'tiRNA-mtLysTTT	mt-5'tiRNA-29-LysTTT	chrM.tRNA8-LysTTT_5'TiRNA_29	10.2256	10.6427	0.748896	down	0.0213519	0.0430506	1907.97	1885.32	1894.38	801.128	1206.78	1269.23	10.2216	10.0517	10.4034	10.643	10.5543	10.7309	5'tiRNA	CACTATGAAGCTAAGAGCGTTAACCTTTT	29	tRNA-chrM.tRNA8-LysTTT		ASMM10SMR20TRF100000797TV1	mt-5'tiRNA-29-LysTTT	FALSE	reverse_complement	5-tiRNA	GAAAAGGTTAACGCTCTTAGC	21	GGGCGGGCGCCAAAAGGCGCCCGCCCGAAAAGGTTAACGCTCTTAGCTATCCTACTATAC	60
5'tRF-AlaAGC	tRF5-18-AlaAGC-17	tRNA-Ala-AGC-17-1_TRF-5_18	4.79327	4.73192	1.04344	up	0.618277	0.662086	19.6133	24.3504	23.8093	23.1423	36.0723	41.5973	4.68815	4.74643	4.94522	4.5672	4.8315	4.79706	5'tRF	GGATGTAGCTCAGTCAGT	18	tRNA-Ala-AGC-17		ASMM10SMR20TRF100001338TV1	tRF5-18-AlaAGC-17	FALSE	reverse_complement	tRF5	GACTGACTGAGCTACATCC	19	GGGCGGGCGCCAAAAGGCGCCCGCCCGACTGACTGAGCTACATCCTATCCTACTATACGT	60
3'tiRNA-AlaAGC	3'tiRNA-41-AlaAGC-12	tRNA-Ala-AGC-12-1_3'TiRNA_41	15.8381	16.1083	0.829192	down	0.234554	0.291598	81181.9	93778.8	93933.7	45081.7	64232.7	30674.7	15.9619	16.0932	15.4592	16.1111	16.1027	16.1111	3'tiRNA	CATGTGAGAGGTAGCAGGATTGATGCCCGCATCCTCCACCA	41	tRNA-Ala-AGC-12		ASMM10SMR20TRF100001198TV1	3'tiRNA-41-AlaAGC-12	FALSE	reverse_complement	3-tiRNA	GTGGTGGAGGATGCGGGCATCAAT	24	GGGCGGGCGCCAAAAGGCGCCCGCCCGTGGTGGAGGATGCGGGCATCAATTATCCTACTA	60
5'tiRNA-mtPheGAA	mt-5'tiRNA-34-PheGAA	chrM.tRNA1-PheGAA_5'TiRNA_34	7.58695	7.76482	0.884007	down	0.00267692	0.0120219	231.137	222.733	215.737	136.017	223.278	212.753	7.56982	7.58542	7.60561	7.79192	7.71545	7.78709	5'tiRNA	GTTAATGTAGCTTAATAACAAAGCAAAGCACTGA	34	tRNA-chrM.tRNA1-PheGAA		ASMM10SMR20TRF100000004TV1	mt-5'tiRNA-34-PheGAA	FALSE	reverse_complement	5-tiRNA	GTCAGTGCTTTGCTTTGT	18	GGGCGGGCGCCAAAAGGCGCCCGCCCGTCAGTGCTTTGCTTTGTTATCCTACTATACGTA	60
5'tiRNA-CysGCA	5'tiRNA-33-CysGCA-16	tRNA-Cys-GCA-16-1_5'TiRNA_33	12.6673	12.722	0.962802	down	0.39269	0.449871	8146.71	9016.01	8635.35	4076.06	6736.05	4922.4	12.6223	12.7707	12.6088	12.6742	12.7497	12.742	5'tiRNA	GGGGGTATAACTCAGGGGTAGAGCATTTGACTG	33	tRNA-Cys-GCA-16		ASMM10SMR20TRF100003462TV1	5'tiRNA-33-CysGCA-16	FALSE	reverse_complement	5-tiRNA	GCAGTCAAATGCTCTACCCCTGAGTTATA	29	GGGCGGGCGCCAAAAGGCGCCCGCCCGCAGTCAAATGCTCTACCCCTGAGTTATATATCC	60
3'tiRNA-TyrGTA	3'tiRNA-41-TyrGTA-4	tRNA-Tyr-GTA-4-1_3'TiRNA_41	16.4228	16.4601	0.974449	down	0.532286	0.585514	91296.9	117856	121582	72193.5	79825.6	65000.8	16.4987	16.3952	16.3743	16.3896	16.4669	16.5238	3'tiRNA	AGATCCTTAGGTCGCTGGTTCGACTCCGGCTCGAAGGACCA	41	tRNA-Tyr-GTA-4		ASMM10SMR20TRF100009394TV1	3'tiRNA-41-TyrGTA-4	FALSE	reverse_complement	3-tiRNA	GTGGTCCTTCGAGCCGGAGT	20	GGGCGGGCGCCAAAAGGCGCCCGCCCGTGGTCCTTCGAGCCGGAGTTATCCTACTATACG	60
5'tRF-SerAGA	tRF5-18-SerAGA-1	tRNA-Ser-AGA-1-1_TRF-5_18	6.57891	6.97051	0.762287	down	0.00388198	0.0145721	125.343	125.606	115.56	74.5168	130.113	119.769	6.51238	6.70823	6.51612	6.98677	6.96812	6.95663	5'tRF	GTAGTCGTGGCCGAGTGG	18	tRNA-Ser-AGA-1;tRNA-Ser-AGA-2;tRNA-Ser-TGA-2		ASMM10SMR20TRF100008070TV1	tRF5-18-SerAGA-1	FALSE	reverse_complement	tRF5	GCCACTCGGCCACGA	15	GGGCGGGCGCCAAAAGGCGCCCGCCCGCCACTCGGCCACGATATCCTACTATACGTATCA	60
5'tiRNA-AlaGGC	5'tiRNA-36-AlaGGC-2	tRNA-Ala-GGC-2-1_5'TiRNA_36	4.14808	3.90233	1.18571	up	0.0859451	0.123755	12.0116	12.1563	14.0552	16.6639	21.4964	26.1422	4.19677	3.99237	4.2551	3.83804	3.82003	4.04891	5'tiRNA	GCTGGGTGTGGCTCAGTGGGTAGAGCGCTTGCCTGG	36	tRNA-Ala-GGC-2		ASMM10SMR20TRF100001946TV1	5'tiRNA-36-AlaGGC-2	FALSE	reverse_complement	5-tiRNA	GCCAGGCAAGCG	12	GGGCGGGCGCCAAAAGGCGCCCGCCCGCCAGGCAAGCGTATCCTACTATACGTATCACAT	60
3'tRF-LysCTT	tRF3b-LysCTT-7	tRNA-Lys-CTT-7-1_TRF-3_22	6.30036	7.91376	0.326827	down	0.00759966	0.0214768	254.675	262.703	240.047	66.1092	143.662	75.2659	6.28058	6.87115	5.74934	7.90788	7.9167	7.9167	3'tRF	TCGAGCCCCATATTAGGCACCA	22	tRNA-Lys-CTT-7		ASMM10SMR20TRF100006915TV1	tRF3b-LysCTT-7	FALSE	reverse_complement	tRF3	GTGGTGCCTAATATGGGGCTC	21	GGGCGGGCGCCAAAAGGCGCCCGCCCGTGGTGCCTAATATGGGGCTCTATCCTACTATAC	60
5'tRF-mtValTAC	mt-tRF5-20-ValTAC	chrM.tRNA2-ValTAC_TRF-5_20	4.69188	4.46929	1.16683	up	0.0513043	0.0827151	17.6132	18.1892	20.3004	24.69	32.4116	35.5249	4.79389	4.58254	4.69922	4.41058	4.4222	4.57508	5'tRF	CATAGTGTAGCTTAATATTA	20	tRNA-chrM.tRNA2-ValTAC		ASMM10SMR20TRF100000428TV1	mt-tRF5-20-ValTAC	FALSE	reverse_complement	tRF5	GTAATATTAAGCTACACTATG	21	GGGCGGGCGCCAAAAGGCGCCCGCCCGTAATATTAAGCTACACTATGTATCCTACTATAC	60
3'tRF-CysGCA	tRF3b-CysGCA-26	tRNA-Cys-GCA-26-1_TRF-3_22	6.29543	7.10087	0.572189	down	0.0600848	0.0925774	132.503	137.993	136.259	81.7687	114.914	72.3304	6.71668	6.47544	5.69417	7.06403	7.0829	7.15568	3'tRF	TCCAGGTGCCCCCTTTTCACCA	22	tRNA-Cys-GCA-26		ASMM10SMR20TRF100003835TV1	tRF3b-CysGCA-26	FALSE	reverse_complement	tRF3	GTGGTGAAAAGGGGGCACCTG	21	GGGCGGGCGCCAAAAGGCGCCCGCCCGTGGTGAAAAGGGGGCACCTGTATCCTACTATAC	60
5'tiRNA-GlnTTG	5'tiRNA-35-GlnTTG-6	tRNA-Gln-TTG-6-1_5'TiRNA_35	5.06788	4.88675	1.13378	up	0.304721	0.360766	26.711	25.8237	23.31	24.5591	48.9493	49.2814	4.78558	5.21046	5.20762	4.98094	4.90832	4.77097	5'tiRNA	GTTTCCATGGTGTAATGGTTGGCACTCTGGACTTT	35	tRNA-Gln-TTG-6		ASMM10SMR20TRF100004370TV1	5'tiRNA-35-GlnTTG-6	FALSE	reverse_complement	5-tiRNA	GAAAGTCCAGAGTGCCA	17	GGGCGGGCGCCAAAAGGCGCCCGCCCGAAAGTCCAGAGTGCCATATCCTACTATACGTAT	60
5'tRF-HisGTG	tRF5-22-HisGTG-2	tRNA-His-GTG-2-1_TRF-5_22	6.46573	6.51003	0.96976	down	0.456763	0.512495	82.3725	84.1567	79.5268	73.0539	109.203	122.541	6.46507	6.37441	6.5577	6.52395	6.51525	6.49088	5'tRF	GCCGTGATCGTATAGTGGTTAG	22	tRNA-His-GTG-2		ASMM10SMR20TRF100005334TV1	tRF5-22-HisGTG-2	FALSE	reverse_complement	tRF5	GCTAACCACTATACGATCAC	20	GGGCGGGCGCCAAAAGGCGCCCGCCCGCTAACCACTATACGATCACTATCCTACTATACG	60
5'tRF-GluCTC	tRF5-18-GluCTC-1	tRNA-Glu-CTC-1-1_TRF-5_18	11.0587	10.6235	1.35213	up	0.0223988	0.044389	2073.1	1795.03	1711.67	1189.77	2143.7	1974.87	10.9803	10.9987	11.1972	10.8174	10.4989	10.5543	5'tRF	TCCCTGGTGGTCTAGTGG	18	tRNA-Glu-CTC-1;tRNA-Glu-CTC-2;tRNA-Glu-CTC-4;tRNA-Glu-CTC-5;tRNA-Glu-TTC-3		ASMM10SMR20TRF100004430TV1	tRF5-18-GluCTC-1	FALSE	reverse_complement	tRF5	GCCACTAGACCACCAG	16	GGGCGGGCGCCAAAAGGCGCCCGCCCGCCACTAGACCACCAGTATCCTACTATACGTATC	60
5'tRF-HisGTG	tRF5-20-HisGTG-2	tRNA-His-GTG-2-1_TRF-5_20	6.246	6.18467	1.04343	up	0.545984	0.596805	64.9801	57.492	63.6696	59.9253	103.215	111.149	6.10455	6.27382	6.35962	6.26368	6.07833	6.21199	5'tRF	GCCGTGATCGTATAGTGGTT	20	tRNA-His-GTG-2		ASMM10SMR20TRF100005330TV1	tRF5-20-HisGTG-2	FALSE	reverse_complement	tRF5	GAACCACTATACGATCACG	19	GGGCGGGCGCCAAAAGGCGCCCGCCCGAACCACTATACGATCACGTATCCTACTATACGT	60
5'tiRNA-GlyCCC	5'tiRNA-34-GlyCCC-2	tRNA-Gly-CCC-2-1_5'TiRNA_34	10.2334	10.1646	1.0488	up	0.560751	0.61037	1213.62	1320.91	1249.05	800.71	1209.16	1287.2	10.2167	10.061	10.4224	10.1157	10.1633	10.2148	5'tiRNA	GCATTGGTAGTTCAATGGTAGAATTCTCGCCTCC	34	tRNA-Gly-CCC-2		ASMM10SMR20TRF100004870TV1	5'tiRNA-34-GlyCCC-2	FALSE	reverse_complement	5-tiRNA	GGGAGGCGAGAATTCTACCATTGAACTA	28	GGGCGGGCGCCAAAAGGCGCCCGCCCGGGAGGCGAGAATTCTACCATTGAACTATATCCT	60
3'tiRNA-AlaAGC	3'tiRNA-41-AlaAGC-18	tRNA-Ala-AGC-18-1_3'TiRNA_41	3.71683	4.42572	0.61179	down	0.00517679	0.0170025	18.8489	19.1772	16.3059	13.6483	16.429	15.8328	3.91442	3.62923	3.60684	4.51235	4.50078	4.26402	3'tiRNA	CATGCATGAGGCCCTGGGTTCAGTGCCCAGGATCTCAACCA	41	tRNA-Ala-AGC-18		ASMM10SMR20TRF100001350TV1	3'tiRNA-41-AlaAGC-18	FALSE	reverse_complement	3-tiRNA	GTGGTTGAGATCCTGGGCACTGAA	24	GGGCGGGCGCCAAAAGGCGCCCGCCCGTGGTTGAGATCCTGGGCACTGAATATCCTACTA	60
5'tRF-AlaGGC	tRF5-18-AlaGGC-2	tRNA-Ala-GGC-2-1_TRF-5_18	5.69471	5.44406	1.18974	up	0.00956554	0.0247394	37.2251	36.544	37.9573	44.9523	75.6307	69.594	5.65296	5.78963	5.64154	5.48171	5.39671	5.45376	5'tRF	GCTGGGTGTGGCTCAGTG	18	tRNA-Ala-GGC-2		ASMM10SMR20TRF100001962TV1	tRF5-18-AlaGGC-2	FALSE	reverse_complement	tRF5	GCACTGAGCCACAC	14	GGGCGGGCGCCAAAAGGCGCCCGCCCGCACTGAGCCACACTATCCTACTATACGTATCAC	60
5'tRF-SerGCT	tRF5-20-SerGCT-1	tRNA-Ser-GCT-1-1_TRF-5_20	12.6167	10.7243	3.7126	up	0.00906122	0.0240434	2009.35	1988.99	2050.79	4199.93	3781.22	7744.7	12.6932	11.894	13.263	10.7469	10.6383	10.7877	5'tRF	GACGAGGTGGCCGAGTGGTT	20	tRNA-Ser-GCT-1;tRNA-Ser-GCT-2;tRNA-Ser-GCT-3;tRNA-Ser-GCT-4;tRNA-Ser-GCT-6		ASMM10SMR20TRF100008322TV1	tRF5-20-SerGCT-1	FALSE	reverse_complement	tRF5	GAACCACTCGGCCACCTCG	19	GGGCGGGCGCCAAAAGGCGCCCGCCCGAACCACTCGGCCACCTCGTATCCTACTATACGT	60
5'tRF-GlyCCC	tRF5-18-GlyCCC-2	tRNA-Gly-CCC-2-1_TRF-5_18	6.69716	6.23999	1.37285	up	0.00142313	0.00849966	64.8565	67.6423	62.8487	79.7276	123.455	137.675	6.67436	6.61712	6.80002	6.2586	6.26479	6.19657	5'tRF	GCATTGGTAGTTCAATGG	18	tRNA-Gly-CCC-2		ASMM10SMR20TRF100004886TV1	tRF5-18-GlyCCC-2	FALSE	reverse_complement	tRF5	GCCATTGAACTACCAATGC	19	GGGCGGGCGCCAAAAGGCGCCCGCCCGCCATTGAACTACCAATGCTATCCTACTATACGT	60
5'tiRNA-ThrTGT	5'tiRNA-35-ThrTGT-2	tRNA-Thr-TGT-2-1_5'TiRNA_35	5.67831	5.46234	1.16148	up	0.0133631	0.03099	36.1509	38.42	38.4652	43.3035	68.7718	76.3361	5.60219	5.66535	5.76739	5.42842	5.48171	5.47688	5'tiRNA	GGCCCTATAGCTCAGGGGTTAGAGCACTGGTCTTG	35	tRNA-Thr-TGT-2		ASMM10SMR20TRF100009102TV1	5'tiRNA-35-ThrTGT-2	FALSE	reverse_complement	5-tiRNA	GCAAGACCAGTGCTCTA	17	GGGCGGGCGCCAAAAGGCGCCCGCCCGCAAGACCAGTGCTCTATATCCTACTATACGTAT	60
3'tRF-GlyTCC	tRF3b-GlyTCC-2	tRNA-Gly-TCC-2-1_TRF-3_22	15.5725	16.1388	0.675351	down	0.00908603	0.0240724	81153.2	98604.2	94607	35430	52051.5	27986.9	15.6416	15.7313	15.3446	16.1027	16.1888	16.1248	3'tRF	TTGATACCCAGCCAACGCACCA	22	tRNA-Gly-TCC-2		ASMM10SMR20TRF100005204TV1	tRF3b-GlyTCC-2	FALSE	reverse_complement	tRF3	GTGGTGCGTTGGCTGGGTATCA	22	GGGCGGGCGCCAAAAGGCGCCCGCCCGTGGTGCGTTGGCTGGGTATCATATCCTACTATA	60
5'tiRNA-LeuTAA	5'tiRNA-34-LeuTAA-3	tRNA-Leu-TAA-3-1_5'TiRNA_34	5.43907	6.7515	0.402642	down	0.000124308	0.00366701	98.5847	105.96	100.733	33.9864	59.8085	64.6989	5.2727	5.48726	5.55726	6.70216	6.76771	6.78465	5'tiRNA	ACTGGGATGGCTGAGTGGTTAAGGCGTTGGACTT	34	tRNA-Leu-TAA-3		ASMM10SMR20TRF100006038TV1	5'tiRNA-34-LeuTAA-3	FALSE	reverse_complement	5-tiRNA	GAAGTCCAACGCCTTAACCACTCA	24	GGGCGGGCGCCAAAAGGCGCCCGCCCGAAGTCCAACGCCTTAACCACTCATATCCTACTA	60
5'tiRNA-LysCTT	5'tiRNA-36-LysCTT-3	tRNA-Lys-CTT-3-1_5'TiRNA_36	14.8786	14.749	1.09402	up	0.266852	0.324555	33768	32978.1	36402.3	20238	26826.1	24029.9	14.8938	14.7461	14.9959	14.824	14.6097	14.8132	5'tiRNA	GCCCGGCTAGCTCAGTCGGTAGAGCATGAGACTCTT	36	tRNA-Lys-CTT-3		ASMM10SMR20TRF100006786TV1	5'tiRNA-36-LysCTT-3	FALSE	reverse_complement	5-tiRNA	GAAGAGTCTCATGCTCTACCGACTGAG	27	GGGCGGGCGCCAAAAGGCGCCCGCCCGAAGAGTCTCATGCTCTACCGACTGAGTATCCTA	60
5'tiRNA-GluCTC	5'tiRNA-35-GluCTC-2	tRNA-Glu-CTC-2-1_5'TiRNA_35	3.02573	3.67636	0.637002	down	0.0247726	0.0471574	11.2172	9.6872	12.5398	5.60927	12.5074	9.28149	2.82211	3.28242	2.97264	3.71527	3.43982	3.87398	5'tiRNA	TCCCTGGTGGTCTAGTGGTTAGGATTTGGCGCTCT	35	tRNA-Glu-CTC-2		ASMM10SMR20TRF100004458TV1	5'tiRNA-35-GluCTC-2	FALSE	reverse_complement	5-tiRNA	GAGAGCGCCAAATCCTA	17	GGGCGGGCGCCAAAAGGCGCCCGCCCGAGAGCGCCAAATCCTATATCCTACTATACGTAT	60
3'tRF-CysGCA	tRF3a-CysGCA-28	tRNA-Cys-GCA-28-1_TRF-3_18	4.26441	4.24035	1.01682	up	0.840004	0.865398	16.076	14.3178	17.4089	18.8288	23.7126	26.6935	4.3842	4.12742	4.28161	4.28508	4.07933	4.35664	3'tRF	ATCCTGGTACCCCTACCA	18	tRNA-Cys-GCA-28		ASMM10SMR20TRF100003918TV1	tRF3a-CysGCA-28	FALSE	reverse_complement	tRF3	GTGGTAGGGGTACCAG	16	GGGCGGGCGCCAAAAGGCGCCCGCCCGTGGTAGGGGTACCAGTATCCTACTATACGTATC	60
3'tiRNA-ThrCGT	3'tiRNA-41-ThrCGT-4	tRNA-Thr-CGT-4-1_3'TiRNA_41	14.5325	15.181	0.637949	down	0.00485345	0.0162932	45081.9	54247.8	51987.7	16475.2	25573.8	13494.1	14.6223	14.6662	14.309	15.1342	15.2099	15.1988	3'tiRNA	TAAACAGGAGATCCTGGGTTCGAATCCCAGTGGGGCCTCCA	41	tRNA-Thr-CGT-4;tRNA-Thr-TGT-1		ASMM10SMR20TRF100009014TV1	3'tiRNA-41-ThrCGT-4	FALSE	reverse_complement	3-tiRNA	GTGGAGGCCCCACTGGGATT	20	GGGCGGGCGCCAAAAGGCGCCCGCCCGTGGAGGCCCCACTGGGATTTATCCTACTATACG	60
5'tiRNA-MetCAT	5'tiRNA-34-MetCAT-2	tRNA-Met-CAT-2-1_5'TiRNA_34	7.23322	9.32131	0.235192	down	0.000161446	0.00366701	696.044	744.601	699.101	101.135	213.323	158.169	7.09263	7.5341	7.07294	9.28555	9.32968	9.34871	5'tiRNA	GCCTCCTTAGCGCAGTAGGCAGCGCGTCAGTCTC	34	tRNA-Met-CAT-2		ASMM10SMR20TRF100007342TV1	5'tiRNA-34-MetCAT-2	FALSE	reverse_complement	5-tiRNA	GGAGACTGACGCGCTGCCTACTG	23	GGGCGGGCGCCAAAAGGCGCCCGCCCGGAGACTGACGCGCTGCCTACTGTATCCTACTAT	60
3'tiRNA-ValAAC	3'tiRNA-41-ValAAC-3	tRNA-Val-AAC-3-1_3'TiRNA_41	16.6753	16.8148	0.907864	down	0.296354	0.353995	106066	132059	151596	89305.6	96342.2	92495.6	16.6897	16.6118	16.7245	16.6545	16.7611	17.0288	3'tiRNA	CACGCGAGAGGTCCCCGGTTCGAAACCGGGCGGGAACACCA	41	tRNA-Val-AAC-3;tRNA-Val-CAC-3		ASMM10SMR20TRF100009518TV1	3'tiRNA-41-ValAAC-3	FALSE	reverse_complement	3-tiRNA	GTGGTGTTCCCGCCCGGTTT	20	GGGCGGGCGCCAAAAGGCGCCCGCCCGTGGTGTTCCCGCCCGGTTTTATCCTACTATACG	60
3'tiRNA-SerAGA	3'tiRNA-50-SerAGA-3	tRNA-Ser-AGA-3-1_3'TiRNA_50	7.34547	8.78044	0.369856	down	0.00383265	0.0144807	480.746	504.056	445.354	127.031	242.402	143.914	7.45052	7.69354	6.89235	8.7608	8.82696	8.75355	3'tiRNA	AAATCCATTGGGGTCTCCCAGCACAGGTTCAAATCCTGCTGACTATGCCA	50	tRNA-Ser-AGA-3		ASMM10SMR20TRF100008094TV1	3'tiRNA-50-SerAGA-3	FALSE	reverse_complement	3-tiRNA	GTGGCATAGTCAGCAGGATTTGAA	24	GGGCGGGCGCCAAAAGGCGCCCGCCCGTGGCATAGTCAGCAGGATTTGAATATCCTACTA	60
5'tiRNA-LysCTT	5'tiRNA-35-LysCTT-5	tRNA-Lys-CTT-5-1_5'TiRNA_35	14.053	14.3161	0.833272	down	0.0133346	0.03099	26382.5	28013	27782.2	9059.25	15749.6	12274.7	13.9336	14.0876	14.1378	14.3255	14.2973	14.3255	5'tiRNA	GCCCAGATAGCTCAGTGGGTAGAGCATGAGACTCT	35	tRNA-Lys-CTT-5		ASMM10SMR20TRF100006818TV1	5'tiRNA-35-LysCTT-5	FALSE	reverse_complement	5-tiRNA	GAGAGTCTCATGCTCTACCC	20	GGGCGGGCGCCAAAAGGCGCCCGCCCGAGAGTCTCATGCTCTACCCTATCCTACTATACG	60
3'tRF-MetCAT	tRF3a-MetCAT-3	tRNA-Met-CAT-3-1_TRF-3_18	13.4811	14.3848	0.534522	down	0.0101621	0.0256267	25910.4	30389.6	29062.9	5890.59	13231.5	7950.43	13.2548	13.8641	13.3244	14.309	14.4562	14.3892	3'tRF	ACCTCAGAGAGGGCACCA	18	tRNA-Met-CAT-3		ASMM10SMR20TRF100007398TV1	tRF3a-MetCAT-3	FALSE	reverse_complement	tRF3	GTGGTGCCCTCTCTG	15	GGGCGGGCGCCAAAAGGCGCCCGCCCGTGGTGCCCTCTCTGTATCCTACTATACGTATCA	60
5'tiRNA-ArgCCG	5'tiRNA-35-ArgCCG-3	tRNA-Arg-CCG-3-1_5'TiRNA_35	5.61257	6.23747	0.648466	down	0.00204029	0.0102486	60.1201	67.3585	67.7451	48.9207	63.8795	62.216	5.76319	5.56736	5.50717	6.15702	6.2623	6.29308	5'tiRNA	GACCCAGTGGCCTAATGGATAAGGCATCAGCCTCC	35	tRNA-Arg-CCG-3		ASMM10SMR20TRF100002334TV1	5'tiRNA-35-ArgCCG-3	FALSE	reverse_complement	5-tiRNA	GGGAGGCTGATGCC	14	GGGCGGGCGCCAAAAGGCGCCCGCCCGGGAGGCTGATGCCTATCCTACTATACGTATCAC	60
5'tiRNA-SerTGA	5'tiRNA-34-SerTGA-2	tRNA-Ser-TGA-2-1_5'TiRNA_34	4.04391	3.88968	1.11283	up	0.310294	0.366117	11.106	14.1145	12.8688	16.4254	19.9424	22.8074	4.17456	3.89359	4.06358	3.69627	4.05624	3.91653	5'tiRNA	GTAGTCGTGGCCGAGTGGTTAAGGCGATGGACTT	34	tRNA-Ser-TGA-2		ASMM10SMR20TRF100008526TV1	5'tiRNA-34-SerTGA-2	FALSE	reverse_complement	5-tiRNA	GAAGTCCATCGCCTTAAC	18	GGGCGGGCGCCAAAAGGCGCCCGCCCGAAGTCCATCGCCTTAACTATCCTACTATACGTA	60
5'tRF-ArgACG	tRF5-22-ArgACG-1	tRNA-Arg-ACG-1-1_TRF-5_22	4.4742	4.72109	0.842708	down	0.147072	0.194529	21.9067	20.2989	25.2637	17.4573	31.045	34.1483	4.26816	4.51605	4.63838	4.71169	4.58052	4.87107	5'tRF	GGGCCAGTGGCGCAATGGATAA	22	tRNA-Arg-ACG-1;tRNA-Arg-ACG-2;tRNA-Arg-ACG-3		ASMM10SMR20TRF100002226TV1	tRF5-22-ArgACG-1	FALSE	reverse_complement	tRF5	GTTATCCATTGCGCCAC	17	GGGCGGGCGCCAAAAGGCGCCCGCCCGTTATCCATTGCGCCACTATCCTACTATACGTAT	60
5'tRF-LysCTT	tRF5-22-LysCTT-14	tRNA-Lys-CTT-14-1_TRF-5_22	6.13792	6.07603	1.04384	up	0.0882034	0.126379	55.7556	59.1789	55.7694	59.8051	95.2755	99.72	6.10067	6.13792	6.17517	6.06538	6.1098	6.0529	5'tRF	CCCCGGCTAGCTCAGTCAGTAG	22	tRNA-Lys-CTT-14		ASMM10SMR20TRF100006502TV1	tRF5-22-LysCTT-14	FALSE	reverse_complement	tRF5	GCTACTGACTGAGCTAGC	18	GGGCGGGCGCCAAAAGGCGCCCGCCCGCTACTGACTGAGCTAGCTATCCTACTATACGTA	60
5'tRF-IleAAT	tRF5-22-IleAAT-1	tRNA-Ile-AAT-1-1_TRF-5_22	4.46273	4.47235	0.993354	down	0.912426	0.925742	19.0988	18.2467	18.7044	19.5082	32.8547	27.8916	4.44046	4.60393	4.34381	4.53203	4.42542	4.45961	5'tRF	GGCCGGTTAGCTCAGTTGGTTA	22	tRNA-Ile-AAT-1;tRNA-Ile-AAT-2;tRNA-Ile-AAT-3;tRNA-Ile-AAT-4		ASMM10SMR20TRF100005402TV1	tRF5-22-IleAAT-1	FALSE	reverse_complement	tRF5	GTAACCAACTGAGCTAACC	19	GGGCGGGCGCCAAAAGGCGCCCGCCCGTAACCAACTGAGCTAACCTATCCTACTATACGT	60
3'tRF-LeuTAA	tRF3a-LeuTAA-1	tRNA-Leu-TAA-1-1_TRF-3_18	11.0775	12.6032	0.347295	down	0.00381358	0.0144807	7757.06	8112.68	7607.19	1151.66	2894.17	1535.8	10.8702	11.5809	10.7813	12.6004	12.6088	12.6004	3'tRF	ACCCCACTTCTGGTACCA	18	tRNA-Leu-TAA-1		ASMM10SMR20TRF100005962TV1	tRF3a-LeuTAA-1	FALSE	reverse_complement	tRF3	GTGGTACCAGAAGTGGG	17	GGGCGGGCGCCAAAAGGCGCCCGCCCGTGGTACCAGAAGTGGGTATCCTACTATACGTAT	60
5'tiRNA-TyrGTA	5'tiRNA-34-TyrGTA-3	tRNA-Tyr-GTA-3-1_5'TiRNA_34	7.43214	8.06587	0.644506	down	0.000454984	0.0047351	271.973	294.309	283.221	118.984	208.158	196.198	7.34992	7.49811	7.44839	7.99285	8.06895	8.13582	5'tiRNA	CCTTCGATAGCTCAGCTGGTAGAGCGGAGGACTG	34	tRNA-Tyr-GTA-3;tRNA-Tyr-GTA-4		ASMM10SMR20TRF100009370TV1	5'tiRNA-34-TyrGTA-3	FALSE	reverse_complement	5-tiRNA	GCAGTCCTCCGCTCTACCAG	20	GGGCGGGCGCCAAAAGGCGCCCGCCCGCAGTCCTCCGCTCTACCAGTATCCTACTATACG	60
3'tRF-SerCGA	tRF3b-SerCGA-3	tRNA-Ser-CGA-3-1_TRF-3_22	14.4382	15.3419	0.53451	down	0.0224916	0.0444208	52234.7	58909.3	58602.7	15653.2	27783.1	11275.2	14.5744	14.7867	13.9534	15.3495	15.3266	15.3495	3'tRF	TCAAATCCTGCTCACAGCGCCA	22	tRNA-Ser-CGA-3		ASMM10SMR20TRF100008284TV1	tRF3b-SerCGA-3	FALSE	reverse_complement	tRF3	GTGGCGCTGTGAGCAGGATTTGA	23	GGGCGGGCGCCAAAAGGCGCCCGCCCGTGGCGCTGTGAGCAGGATTTGATATCCTACTAT	60
3'tRF-ArgACG	tRF3a-ArgACG-2	tRNA-Arg-ACG-2-1_TRF-3_18	7.81908	9.04517	0.427475	down	0.0251309	0.0475789	585.185	582.926	592.203	192.592	322.974	162.616	8.16956	8.16748	7.12021	9.02738	8.99255	9.11558	3'tRF	CTCCTACCTGGCTCGCCA	18	tRNA-Arg-ACG-2		ASMM10SMR20TRF100002243TV1	tRF3a-ArgACG-2	FALSE	reverse_complement	tRF3	GTGGCGAGCCAGGTA	15	GGGCGGGCGCCAAAAGGCGCCCGCCCGTGGCGAGCCAGGTATATCCTACTATACGTATCA	60
3'tiRNA-iMetCAT	3'tiRNA-41-iMetCAT-3	tRNA-iMet-CAT-3-1_3'TiRNA_41	16.761	16.5348	1.16972	up	0.0417376	0.0699518	107110	118335	117337	91052	102887	104496	16.7331	16.7245	16.8253	16.6718	16.4852	16.4474	3'tiRNA	TAACCCAGAGGTCGATAGATCGAAACCATCCTCTGCTACCA	41	tRNA-iMet-CAT-3		ASMM10SMR20TRF100010014TV1	3'tiRNA-41-iMetCAT-3	FALSE	reverse_complement	3-tiRNA	GTGGTAGCAGAGGATGGTTTCGATCTA	27	GGGCGGGCGCCAAAAGGCGCCCGCCCGTGGTAGCAGAGGATGGTTTCGATCTATATCCTA	60
5'tRF-ValCAC	tRF5-18-ValCAC-8	tRNA-Val-CAC-8-1_TRF-5_18	5.90582	5.53953	1.28903	up	0.00183187	0.00993785	38.8649	38.6394	40.8169	56.1035	81.3848	80.6809	5.98511	5.89305	5.8393	5.5454	5.49185	5.58136	5'tRF	GCCTCGTTAGTGCGGTAG	18	tRNA-Val-CAC-8		ASMM10SMR20TRF100009858TV1	tRF5-18-ValCAC-8	FALSE	reverse_complement	tRF5	GCTACCGCACTAACGA	16	GGGCGGGCGCCAAAAGGCGCCCGCCCGCTACCGCACTAACGATATCCTACTATACGTATC	60
5'tiRNA-ProCGG	5'tiRNA-33-ProCGG-1	tRNA-Pro-CGG-1-1_5'TiRNA_33	4.04512	4.31292	0.830587	down	0.0199023	0.0411299	15.9218	17.6011	16.6489	14.1818	21.5105	24.7046	3.97085	3.99348	4.17104	4.26843	4.37729	4.29303	5'tiRNA	GGCTCGTTGGTCTAGGGGTATGATTCTCGCTTC	33	tRNA-Pro-CGG-1		ASMM10SMR20TRF100007778TV1	5'tiRNA-33-ProCGG-1	FALSE	reverse_complement	5-tiRNA	GGAAGCGAGAATCATACC	18	GGGCGGGCGCCAAAAGGCGCCCGCCCGGAAGCGAGAATCATACCTATCCTACTATACGTA	60
5'tRF-ThrTGT	tRF5-18-ThrTGT-2	tRNA-Thr-TGT-2-1_TRF-5_18	8.1448	7.39426	1.68242	up	3.79221e-05	0.00363575	173.226	170.15	170.807	190.981	311.227	320.939	8.14652	8.09374	8.19414	7.39123	7.35389	7.43767	5'tRF	GGCCCTATAGCTCAGGGG	18	tRNA-Thr-TGT-2		ASMM10SMR20TRF100009118TV1	tRF5-18-ThrTGT-2	FALSE	reverse_complement	tRF5	GCCCCTGAGCTATAGG	16	GGGCGGGCGCCAAAAGGCGCCCGCCCGCCCCTGAGCTATAGGTATCCTACTATACGTATC	60
3'tRF-ThrAGT	tRF3b-ThrAGT-9	tRNA-Thr-AGT-9-1_TRF-3_22	7.4722	8.73657	0.416281	down	0.0126298	0.0297837	451.448	483.772	463.857	167.718	212.24	148.815	7.94787	7.5258	6.94295	8.67701	8.72272	8.81	3'tRF	CAATTCCCAGCACCACACACCA	22	tRNA-Thr-AGT-9		ASMM10SMR20TRF100008899TV1	tRF3b-ThrAGT-9	FALSE	reverse_complement	tRF3	GTGGTGTGTGGTGCTGGGAAT	21	GGGCGGGCGCCAAAAGGCGCCCGCCCGTGGTGTGTGGTGCTGGGAATTATCCTACTATAC	60
5'tRF-GlyCCC	tRF5-20-GlyCCC-3	tRNA-Gly-CCC-3-1_TRF-5_20	5.19397	5.33849	0.90468	down	0.0542515	0.0863355	32.6181	35.1016	37.0585	32.4888	46.5036	50.0357	5.21578	5.13624	5.22988	5.26042	5.33887	5.41617	5'tRF	GCATTGGTGGTTCAATGGTA	20	tRNA-Gly-CCC-3;tRNA-Gly-CCC-4		ASMM10SMR20TRF100004914TV1	tRF5-20-GlyCCC-3	FALSE	reverse_complement	tRF5	GTACCATTGAACCACCAAT	19	GGGCGGGCGCCAAAAGGCGCCCGCCCGTACCATTGAACCACCAATTATCCTACTATACGT	60
3'tRF-GlnCTG	tRF3b-GlnCTG-1	tRNA-Gln-CTG-1-1_TRF-3_22	16.1516	16.291	0.907895	down	0.0605672	0.0930732	86247.7	108879	107602	53432.1	71494	49955.8	16.144	16.2296	16.0812	16.2296	16.3391	16.3043	3'tRF	TCAAATCTCGGTGGGACCTCCA	22	tRNA-Gln-CTG-1;tRNA-Gln-TTG-3;tRNA-Gln-TTG-2;tRNA-Gln-TTG-1;tRNA-Gln-TTG-5;tRNA-Gln-CTG-7;tRNA-Gln-CTG-4;tRNA-Gln-CTG-3		ASMM10SMR20TRF100004046TV1	tRF3b-GlnCTG-1	FALSE	reverse_complement	tRF3	GTGGAGGTCCCACCGAGATT	20	GGGCGGGCGCCAAAAGGCGCCCGCCCGTGGAGGTCCCACCGAGATTTATCCTACTATACG	60
5'tiRNA-GlyACC	5'tiRNA-36-GlyACC-1	tRNA-Gly-ACC-1-1_5'TiRNA_36	3.70804	4.21823	0.702132	down	0.01033	0.0258338	13.4881	16.4744	17.2737	12.5571	16.4917	16.8144	3.80667	3.63548	3.68198	4.02204	4.28751	4.34514	5'tiRNA	GTTTCCGTAGTGTAGTGGTTAGCGCGTTCGCCTACC	36	tRNA-Gly-ACC-1		ASMM10SMR20TRF100004742TV1	5'tiRNA-36-GlyACC-1	FALSE	reverse_complement	5-tiRNA	GGGTAGGCGAACGC	14	GGGCGGGCGCCAAAAGGCGCCCGCCCGGGTAGGCGAACGCTATCCTACTATACGTATCAC	60
5'tRF-ProGGG	tRF5-18-ProGGG-1	tRNA-Pro-GGG-1-1_TRF-5_18	9.54121	8.61604	1.89891	up	0.000294984	0.00391948	435.561	421.02	418.45	552.23	725.114	763.763	9.60339	9.40318	9.61706	8.62177	8.54934	8.67701	5'tRF	GGCTTGTTGGTCTGGGGG	18	tRNA-Pro-GGG-1		ASMM10SMR20TRF100007822TV1	tRF5-18-ProGGG-1	FALSE	reverse_complement	tRF5	GCCCCCAGACCAAC	14	GGGCGGGCGCCAAAAGGCGCCCGCCCGCCCCCAGACCAACTATCCTACTATACGTATCAC	60
5'tRF-mtHisGTG	mt-tRF5-22-HisGTG	chrM.tRNA11-HisGTG_TRF-5_22	5.31216	6.31715	0.498272	down	0.000124658	0.00366701	64.0805	71.232	72.3477	32.6037	56.7393	52.5605	5.21909	5.41617	5.30121	6.24434	6.33778	6.36933	5'tRF	GTGAATATAGTTTACAAAAAAC	22	tRNA-chrM.tRNA11-HisGTG		ASMM10SMR20TRF100000053TV1	mt-tRF5-22-HisGTG	FALSE	reverse_complement	tRF5	GGTTTTTTGTAAACTATATTCAC	23	GGGCGGGCGCCAAAAGGCGCCCGCCCGGTTTTTTGTAAACTATATTCACTATCCTACTAT	60
5'tiRNA-TyrGTA	5'tiRNA-35-TyrGTA-5	tRNA-Tyr-GTA-5-1_5'TiRNA_35	7.27297	8.45175	0.441726	down	0.000645121	0.00547536	357.425	380.874	386.221	103.927	207.945	168.839	7.14434	7.49208	7.18249	8.3754	8.42646	8.55337	5'tiRNA	CTTTCGATAGTTCAGTTGGTAGAGCGGAGGACTGT	35	tRNA-Tyr-GTA-5		ASMM10SMR20TRF100009430TV1	5'tiRNA-35-TyrGTA-5	FALSE	reverse_complement	5-tiRNA	GACAGTCCTCCGCTCTACCAACTGAA	26	GGGCGGGCGCCAAAAGGCGCCCGCCCGACAGTCCTCCGCTCTACCAACTGAATATCCTAC	60
5'tiRNA-ValCAC	5'tiRNA-33-ValCAC-7	tRNA-Val-CAC-7-1_5'TiRNA_33	3.1636	3.41807	0.838296	down	0.476178	0.532902	6.99728	12.17	10.2888	9.4897	11.2235	8.81683	3.44175	3.14773	2.90132	2.87076	3.82261	3.56084	5'tiRNA	GTTTCTGTAGTGTAGTGGTTTCACATTTGCCTC	33	tRNA-Val-CAC-7		ASMM10SMR20TRF100009810TV1	5'tiRNA-33-ValCAC-7	FALSE	reverse_complement	5-tiRNA	GGAGGCAAATGTGAAACC	18	GGGCGGGCGCCAAAAGGCGCCCGCCCGGAGGCAAATGTGAAACCTATCCTACTATACGTA	60
5'tRF-ThrAGT	tRF5-18-ThrAGT-7	tRNA-Thr-AGT-7-1_TRF-5_18	5.81625	5.53261	1.21726	up	0.035837	0.0626626	40.3573	38.9867	38.5355	53.6787	68.0037	83.4103	5.91035	5.65205	5.88634	5.60886	5.50906	5.4799	5'tRF	GGCACCGTGGCTTAGTTG	18	tRNA-Thr-AGT-7		ASMM10SMR20TRF100008858TV1	tRF5-18-ThrAGT-7	FALSE	reverse_complement	tRF5	GCAACTAAGCCACGGT	16	GGGCGGGCGCCAAAAGGCGCCCGCCCGCAACTAAGCCACGGTTATCCTACTATACGTATC	60
5'tRF-AlaGGC	tRF5-22-AlaGGC-1	tRNA-Ala-GGC-1-1_TRF-5_22	6.24436	5.9086	1.26204	up	0.00412581	0.0148585	46.6792	51.5213	52.3137	62.7798	100.44	108.358	6.19319	6.22125	6.31865	5.82721	5.92911	5.96948	5'tRF	GGTGATATAGCTCAACTGGTAG	22	tRNA-Ala-GGC-1		ASMM10SMR20TRF100001926TV1	tRF5-22-AlaGGC-1	FALSE	reverse_complement	tRF5	GCTACCAGTTGAGCTATATC	20	GGGCGGGCGCCAAAAGGCGCCCGCCCGCTACCAGTTGAGCTATATCTATCCTACTATACG	60
5'tiRNA-LysCTT	5'tiRNA-35-LysCTT-17	tRNA-Lys-CTT-17-1_5'TiRNA_35	4.31143	4.08879	1.16687	up	0.178706	0.23058	16.9309	13.4057	13.0057	17.8526	26.2074	28.2995	4.30384	4.26705	4.3634	4.35521	3.97703	3.93412	5'tiRNA	GCCCAGCTACTTCAGTTGGTGGAGCAAGAGTCTCT	35	tRNA-Lys-CTT-17		ASMM10SMR20TRF100006610TV1	5'tiRNA-35-LysCTT-17	FALSE	reverse_complement	5-tiRNA	GAGAGACTCTTGCTCCA	17	GGGCGGGCGCCAAAAGGCGCCCGCCCGAGAGACTCTTGCTCCATATCCTACTATACGTAT	60
5'tRF-ArgTCG	tRF5-18-ArgTCG-3	tRNA-Arg-TCG-3-1_TRF-5_18	5.83899	5.58393	1.19338	up	0.00848653	0.022956	40.5395	39.4954	41.5416	48.5747	81.4473	82.4905	5.75262	5.89386	5.87049	5.61667	5.52461	5.61051	5'tRF	GACCACGTGGCCTAATGG	18	tRNA-Arg-TCG-3		ASMM10SMR20TRF100002594TV1	tRF5-18-ArgTCG-3	FALSE	reverse_complement	tRF5	GCCATTAGGCCACGT	15	GGGCGGGCGCCAAAAGGCGCCCGCCCGCCATTAGGCCACGTTATCCTACTATACGTATCA	60
3'tRF-ArgTCT	tRF3a-ArgTCT-5	tRNA-Arg-TCT-5-1_TRF-3_18	10.3822	11.167	0.580441	down	0.145449	0.192871	2760.05	3045.59	2926	1441.87	1260.03	875.907	11.2183	10.1555	9.7728	11.0949	11.1529	11.2531	3'tRF	GTCCCGCCAGAGTCGCCA	18	tRNA-Arg-TCT-5		ASMM10SMR20TRF100002816TV1	tRF3a-ArgTCT-5	FALSE	reverse_complement	tRF3	GTGGCGACTCTGGCGG	16	GGGCGGGCGCCAAAAGGCGCCCGCCCGTGGCGACTCTGGCGGTATCCTACTATACGTATC	60
5'tRF-ArgTCT	tRF5-22-ArgTCT-6	tRNA-Arg-TCT-6-1_TRF-5_22	6.39175	6.05302	1.26464	up	0.000575805	0.00523953	55.9001	56.2292	55.4505	70.1394	107.314	116.074	6.38997	6.33528	6.44999	6.06905	6.04399	6.04601	5'tRF	GGCTCTGTGGAGCAATGGATAG	22	tRNA-Arg-TCT-6		ASMM10SMR20TRF100002862TV1	tRF5-22-ArgTCT-6	FALSE	reverse_complement	tRF5	GCTATCCATTGCTCCAC	17	GGGCGGGCGCCAAAAGGCGCCCGCCCGCTATCCATTGCTCCACTATCCTACTATACGTAT	60
5'tRF-ArgCCG	tRF5-20-ArgCCG-1	tRNA-Arg-CCG-1-1_TRF-5_20	4.29582	4.2678	1.01961	up	0.560852	0.61037	15.9956	16.2465	16.2649	17.4021	28.2608	25.9138	4.26234	4.38304	4.24208	4.27597	4.26726	4.26017	5'tRF	GGCCGCGTGGCCTAATGGAT	20	tRNA-Arg-CCG-1;tRNA-Arg-CCG-2;tRNA-Arg-TCG-1		ASMM10SMR20TRF100002298TV1	tRF5-20-ArgCCG-1	FALSE	reverse_complement	tRF5	GATCCATTAGGCCACGCGGC	20	GGGCGGGCGCCAAAAGGCGCCCGCCCGATCCATTAGGCCACGCGGCTATCCTACTATACG	60
5'tRF-AlaTGC	tRF5-24-AlaTGC-8	tRFdb_5016b	10.9461	10.722	1.16806	up	0.102628	0.143614	1994.7	2022.75	2036.73	1202.12	1966.1	1885.29	10.9894	10.7541	11.0949	10.7206	10.6641	10.7813	5'tRF	GTAGTCGTGGCCGAGTGGTTAAGG	24	tRNA-Ala-TGC-8	tRFdb	ASMM10SMR20TRF100001030TV1	tRF5-24-AlaTGC-8	FALSE	reverse_complement	tRF5	GCCTTAACCACTCGGCCACG	20	GGGCGGGCGCCAAAAGGCGCCCGCCCGCCTTAACCACTCGGCCACGTATCCTACTATACG	60
5'tiRNA-TyrGTA	5'tiRNA-34-TyrGTA-2	tRNA-Tyr-GTA-1-1_5'TiRNA_34	7.53462	8.38978	0.552803	down	0.000122995	0.00366701	348.014	374.729	355.136	128.042	227.996	204.816	7.46426	7.61543	7.52416	8.31956	8.40056	8.44922	5'tiRNA	CCTTCGATAGCTCAGTTGGTAGAGCGGAGGACTG	34	tRNA-Tyr-GTA-2;tRNA-Tyr-GTA-1		ASMM10SMR20TRF100009318TV1	5'tiRNA-34-TyrGTA-2	FALSE	reverse_complement	5-tiRNA	GCAGTCCTCCGCTCTACCAACTGAG	25	GGGCGGGCGCCAAAAGGCGCCCGCCCGCAGTCCTCCGCTCTACCAACTGAGTATCCTACT	60
5'tRF-GluTTC	tRF5-22-GluTTC-3	tRNA-Glu-TTC-3-1_TRF-5_22	6.2642	6.25947	1.00329	up	0.932599	0.944005	67.6946	64.3859	66.1545	62.9565	108.184	103.926	6.19921	6.35053	6.24288	6.30611	6.21136	6.26093	5'tRF	TCCCTGGTGGTCTAGTGGCTAG	22	tRNA-Glu-TTC-3		ASMM10SMR20TRF100004718TV1	tRF5-22-GluTTC-3	FALSE	reverse_complement	tRF5	GCTAGCCACTAGACCAC	17	GGGCGGGCGCCAAAAGGCGCCCGCCCGCTAGCCACTAGACCACTATCCTACTATACGTAT	60
3'tiRNA-ProAGG	3'tiRNA-40-ProAGG-3	tRNA-Pro-AGG-3-1_3'TiRNA_40	9.6287	9.99216	0.7773	down	0.0320214	0.0574911	1061.48	1130.45	1083.54	643.527	758.234	758.539	9.82414	9.45858	9.60339	9.93368	9.98181	10.061	3'tiRNA	GGTGTGAGAGGTCCCGGGTTCAAATCCCAATGAGCCCCCA	40	tRNA-Pro-AGG-3		ASMM10SMR20TRF100007730TV1	3'tiRNA-40-ProAGG-3	FALSE	reverse_complement	3-tiRNA	GTGGGGGCTCATTGGGATTTGAAC	24	GGGCGGGCGCCAAAAGGCGCCCGCCCGTGGGGGCTCATTGGGATTTGAACTATCCTACTA	60
5'tiRNA-GluCTC	5'tiRNA-36-GluCTC-1	tRNA-Glu-CTC-1-1_5'TiRNA_36	2.87526	3.63255	0.591608	down	0.00553243	0.0176753	10.7867	11.796	9.82917	6.76985	9.31115	7.30729	3.04557	2.90969	2.67053	3.64292	3.77549	3.47924	5'tiRNA	TCCCTGGTGGTCTAGTGGTTAGGATTCGGCGCTCTC	36	tRNA-Glu-CTC-1		ASMM10SMR20TRF100004418TV1	5'tiRNA-36-GluCTC-1	FALSE	reverse_complement	5-tiRNA	GGAGAGCGCCGAAT	14	GGGCGGGCGCCAAAAGGCGCCCGCCCGGAGAGCGCCGAATTATCCTACTATACGTATCAC	60
3'tRF-AlaAGC	tRF3a-AlaAGC-16	tRNA-Ala-AGC-16-1_TRF-3_18	3.92391	4.32003	0.759898	down	0.0106132	0.0262761	15.5381	16.8413	18.0438	12.4646	22.3618	20.6735	3.79457	4.04525	3.93191	4.23493	4.32023	4.40494	3'tRF	TGCCCAGCACTCTACCCA	18	tRNA-Ala-AGC-16		ASMM10SMR20TRF100001286TV1	tRF3a-AlaAGC-16	FALSE	reverse_complement	tRF3	GTGGGTAGAGTGCTGG	16	GGGCGGGCGCCAAAAGGCGCCCGCCCGTGGGTAGAGTGCTGGTATCCTACTATACGTATC	60
3'tiRNA-LysTTT	3'tiRNA-41-LysTTT-2	tRNA-Lys-TTT-2-1_3'TiRNA_41	15.1567	15.2284	0.951533	down	0.567439	0.61638	47557.3	55760.8	54773.3	27323.9	34260.8	24150.7	15.3848	15.0651	15.0202	15.2099	15.2377	15.2377	3'tiRNA	TAATCTGAGGGTCCAGGGTTCAAGTCCCTGTTCAGGCGCCA	41	tRNA-Lys-TTT-2		ASMM10SMR20TRF100007062TV1	3'tiRNA-41-LysTTT-2	FALSE	reverse_complement	3-tiRNA	GTGGCGCCTGAACAGGGACTTGAA	24	GGGCGGGCGCCAAAAGGCGCCCGCCCGTGGCGCCTGAACAGGGACTTGAATATCCTACTA	60
3'tiRNA-LeuCAA	3'tiRNA-50-LeuCAA-1	tRNA-Leu-CAA-1-1_3'TiRNA_50	16.4979	16.4204	1.05519	up	0.221594	0.277272	97154.6	111120	113307	71156.7	90621.7	72477.2	16.471	16.5154	16.5072	16.5238	16.363	16.3743	3'tiRNA	AGTTCTGGTCTCCCCTGGAGGCGTGGGTTCGAATCCCACTTCTGACACCA	50	tRNA-Leu-CAA-1		ASMM10SMR20TRF100005754TV1	3'tiRNA-50-LeuCAA-1	FALSE	reverse_complement	3-tiRNA	GTGGTGTCAGAAGTGGGATTCGAA	24	GGGCGGGCGCCAAAAGGCGCCCGCCCGTGGTGTCAGAAGTGGGATTCGAATATCCTACTA	60
3'tRF-HisATG	tRF3b-HisATG-1	tRNA-His-ATG-1-1_TRF-3_22	4.52355	5.01988	0.708909	down	0.00958348	0.0247434	24.5628	29.4352	30.2778	19.2553	34.1381	30.8224	4.41931	4.66361	4.48773	4.86549	5.08096	5.11319	3'tRF	TTGATCCCCAGAACCACAACCA	22	tRNA-His-ATG-1		ASMM10SMR20TRF100005234TV1	tRF3b-HisATG-1	FALSE	reverse_complement	tRF3	GTGGTTGTGGTTCTGGGGAT	20	GGGCGGGCGCCAAAAGGCGCCCGCCCGTGGTTGTGGTTCTGGGGATTATCCTACTATACG	60
5'tiRNA-LysCTT	5'tiRNA-35-LysCTT-12	tRNA-Lys-CTT-12-1_5'TiRNA_35	11.7583	12.5438	0.580161	down	0.000191761	0.00366701	7239.1	7671.04	7890.31	2083.45	3359.91	2729.7	11.8258	11.7361	11.713	12.4692	12.5268	12.6353	5'tiRNA	GCCCAGCTAGCTCAGTCTGTAGAGCATGAGACTCT	35	tRNA-Lys-CTT-12;tRNA-Lys-CTT-4		ASMM10SMR20TRF100006390TV1	5'tiRNA-35-LysCTT-12	FALSE	reverse_complement	5-tiRNA	GAGAGTCTCATGCTCTACA	19	GGGCGGGCGCCAAAAGGCGCCCGCCCGAGAGTCTCATGCTCTACATATCCTACTATACGT	60
3'tRF-AlaAGC	tRF3-16-AlaAGC-13	tRFdb_3033a	13.0746	14.8806	0.285973	down	0.00923395	0.0241696	37955.6	40293.5	36923.5	5595.4	12001.7	4142.61	13.1879	13.6732	12.3627	14.9267	14.877	14.8382	3'tRF	CTCACCTGGAGCACCA	16	tRNA-Ala-AGC-13	tRFdb	ASMM10SMR20TRF100000934TV1	tRF3-16-AlaAGC-13	FALSE	reverse_complement	tRF3	GTGGTGCTCCAGGT	14	GGGCGGGCGCCAAAAGGCGCCCGCCCGTGGTGCTCCAGGTTATCCTACTATACGTATCAC	60
5'tiRNA-AlaCGC	5'tiRNA-34-AlaCGC-1	tRNA-Ala-CGC-1-1_5'TiRNA_34	4.99707	4.76661	1.17321	up	0.0202276	0.041506	21.4071	23.6818	24.3849	29.6021	40.7055	42.6719	5.07561	4.93145	4.98416	4.67897	4.7918	4.82907	5'tiRNA	GGGGATGTAGCTCAGTGGTAGAGCGCATGCTTCG	34	tRNA-Ala-CGC-1		ASMM10SMR20TRF100001666TV1	5'tiRNA-34-AlaCGC-1	FALSE	reverse_complement	5-tiRNA	GCGAAGCATGCGC	13	GGGCGGGCGCCAAAAGGCGCCCGCCCGCGAAGCATGCGCTATCCTACTATACGTATCACA	60
5'tRF-LysCTT	tRF5-22-LysCTT-13	tRNA-Lys-CTT-13-1_TRF-5_22	5.8818	5.70642	1.12926	up	0.0380015	0.0653927	41.3659	45.2592	44.4606	52.9913	75.8024	87.9451	5.887	5.79295	5.96544	5.651	5.74646	5.72179	5'tRF	GCCTAGCTAGTTCAGTCGGTAG	22	tRNA-Lys-CTT-13		ASMM10SMR20TRF100006458TV1	tRF5-22-LysCTT-13	FALSE	reverse_complement	tRF5	GCTACCGACTGAACTAGCTA	20	GGGCGGGCGCCAAAAGGCGCCCGCCCGCTACCGACTGAACTAGCTATATCCTACTATACG	60
3'tRF-CysGCA	tRF3b-CysGCA-8	tRNA-Cys-GCA-8-1_TRF-3_22	15.6699	15.3988	1.20669	up	0.00348371	0.013606	54908.1	60245.9	59248.6	37526.2	48917.2	33335.4	15.7481	15.6416	15.6199	15.4338	15.3694	15.3933	3'tRF	TCAAATCCGGGTGCTCCCTCCA	22	tRNA-Cys-GCA-8		ASMM10SMR20TRF100003992TV1	tRF3b-CysGCA-8	FALSE	reverse_complement	tRF3	GTGGAGGGAGCACCCGGATTTG	22	GGGCGGGCGCCAAAAGGCGCCCGCCCGTGGAGGGAGCACCCGGATTTGTATCCTACTATA	60
5'tRF-GluTTC	tRF5-20-GluTTC-2	tRNA-Glu-TTC-2-1_TRF-5_20	4.20668	4.31831	0.925542	down	0.205175	0.259719	17.9325	16.763	15.6246	16.3562	26.0982	25.048	4.16767	4.26085	4.19153	4.43995	4.31155	4.20344	5'tRF	TCCCATATGGTCTAGCGGTT	20	tRNA-Glu-TTC-2		ASMM10SMR20TRF100004690TV1	tRF5-20-GluTTC-2	FALSE	reverse_complement	tRF5	GAACCGCTAGACCATATG	18	GGGCGGGCGCCAAAAGGCGCCCGCCCGAACCGCTAGACCATATGTATCCTACTATACGTA	60
3'tiRNA-ArgCCT	3'tiRNA-41-ArgCCT-3	tRNA-Arg-CCT-3-1_3'TiRNA_41	15.3782	15.5738	0.873194	down	0.000140146	0.00366701	59681.7	68251.7	66664.7	27525.2	39127	29088.2	15.3933	15.3564	15.3848	15.5898	15.5658	15.5658	3'tiRNA	TAAGCCAGGGATTGTGGGTTCGAGTCCCACCCGGGGTACCA	41	tRNA-Arg-CCT-3		ASMM10SMR20TRF100002426TV1	3'tiRNA-41-ArgCCT-3	FALSE	reverse_complement	3-tiRNA	GTGGTACCCCGGGTGGGACT	20	GGGCGGGCGCCAAAAGGCGCCCGCCCGTGGTACCCCGGGTGGGACTTATCCTACTATACG	60
5'tRF-ThrAGT	tRF5-20-ThrAGT-9	tRNA-Thr-AGT-9-1_TRF-5_20	3.9645	3.91475	1.03508	up	0.747119	0.782225	14.4119	11.007	13.2276	14.9617	21.1326	19.7151	4.04752	3.97258	3.87339	4.12316	3.66229	3.95881	5'tRF	GTGGGTGTGGCTCTGTTGGT	20	tRNA-Thr-AGT-9		ASMM10SMR20TRF100008906TV1	tRF5-20-ThrAGT-9	FALSE	reverse_complement	tRF5	GACCAACAGAGCCACA	16	GGGCGGGCGCCAAAAGGCGCCCGCCCGACCAACAGAGCCACATATCCTACTATACGTATC	60
3'tRF-GlnCTG	tRF3a-GlnCTG-6	tRNA-Gln-CTG-6-1_TRF-3_18	9.92551	10.9082	0.506021	down	0.00724163	0.0208612	2267.7	2449.86	2225.22	750.206	1259.26	726.316	10.0887	10.1496	9.53826	10.9183	10.9183	10.8881	3'tRF	ATCTCAGTGGAACCTCCA	18	tRNA-Gln-CTG-6		ASMM10SMR20TRF100004166TV1	tRF3a-GlnCTG-6	FALSE	reverse_complement	tRF3	GTGGAGGTTCCACTGA	16	GGGCGGGCGCCAAAAGGCGCCCGCCCGTGGAGGTTCCACTGATATCCTACTATACGTATC	60
5'tRF-CysGCA	tRF5-22-CysGCA-8	tRNA-Cys-GCA-8-1_TRF-5_22	5.16817	5.42897	0.834623	down	0.0324754	0.0580084	37.8972	37.9652	34.7474	29.1131	50.17	49.0708	5.05369	5.24836	5.20245	5.50626	5.46048	5.32016	5'tRF	GGGGGCATAGCTCAGGGGTAGA	22	tRNA-Cys-GCA-8		ASMM10SMR20TRF100004002TV1	tRF5-22-CysGCA-8	FALSE	reverse_complement	tRF5	GTCTACCCCTGAGCTATG	18	GGGCGGGCGCCAAAAGGCGCCCGCCCGTCTACCCCTGAGCTATGTATCCTACTATACGTA	60
5'tRF-ValAAC	tRF5-20-ValAAC-4	tRNA-Val-AAC-4-1_TRF-5_20	4.00795	4.15196	0.905	down	0.0423111	0.0707083	14.2183	15.4994	15.0694	15.1199	22.1933	20.6283	4.06042	4.03452	3.9289	4.10337	4.20001	4.1525	5'tRF	GTTTCTGTAGTGTAGTGGTT	20	tRNA-Val-AAC-4;tRNA-Val-CAC-4;tRNA-Val-CAC-7		ASMM10SMR20TRF100009574TV1	tRF5-20-ValAAC-4	FALSE	reverse_complement	tRF5	GAACCACTACACTACAGAAAC	21	GGGCGGGCGCCAAAAGGCGCCCGCCCGAACCACTACACTACAGAAACTATCCTACTATAC	60
5'tRF-IleAAT	tRF5-20-IleAAT-5	tRNA-Ile-AAT-5-1_TRF-5_20	4.09997	3.77855	1.24957	up	0.0809326	0.117806	13.6717	10.3949	11.4248	15.4251	23.2013	23.6909	4.08813	4.09586	4.11593	4.03997	3.57031	3.72535	5'tRF	GGCTAGTTAGCTCAGTTGGT	20	tRNA-Ile-AAT-5		ASMM10SMR20TRF100005506TV1	tRF5-20-IleAAT-5	FALSE	reverse_complement	tRF5	GACCAACTGAGCTAACTAG	19	GGGCGGGCGCCAAAAGGCGCCCGCCCGACCAACTGAGCTAACTAGTATCCTACTATACGT	60
5'tRF-mtAlaTGC	mt-tRF5-18-AlaTGC	chrM.tRNA21-AlaTGC_TRF-5_18	4.71662	4.4834	1.17545	up	0.0405933	0.0685508	19.3571	17.8987	19.3263	21.6179	36.8763	37.5374	4.58767	4.77926	4.78293	4.54931	4.39948	4.50143	5'tRF	GAGGTCTTAGCTTAATTA	18	tRNA-chrM.tRNA21-AlaTGC		ASMM10SMR20TRF100000512TV1	mt-tRF5-18-AlaTGC	FALSE	reverse_complement	tRF5	GTAATTAAGCTAAGACCTC	19	GGGCGGGCGCCAAAAGGCGCCCGCCCGTAATTAAGCTAAGACCTCTATCCTACTATACGT	60
3'tiRNA-LysCTT	3'tiRNA-41-LysCTT-15	tRNA-Lys-CTT-15-1_3'TiRNA_41	12.5275	12.8222	0.815282	down	0.038882	0.0665783	9357.67	9559.06	9120.52	3435.39	6461.15	4594.49	12.3627	12.6932	12.5268	12.8549	12.7883	12.8233	3'tiRNA	TAATCTCAGGGTCGTGGGTTCGAGCCCCACGTTAGGCACCA	41	tRNA-Lys-CTT-15		ASMM10SMR20TRF100006506TV1	3'tiRNA-41-LysCTT-15	FALSE	reverse_complement	3-tiRNA	GTGGTGCCTAACGTGGGGCT	20	GGGCGGGCGCCAAAAGGCGCCCGCCCGTGGTGCCTAACGTGGGGCTTATCCTACTATACG	60
3'tRF-AsnGTT	tRF3-16-AsnGTT-2	tRFdb_3001a	15.8545	16.0505	0.872998	down	0.0855695	0.123317	79917.8	90939.9	88786.2	39581	61864.8	36373.8	15.7814	16.021	15.7612	16.0932	16.0372	16.021	3'tRF	CCACCCAGGGACGCCA	16	tRNA-Asn-GTT-2;tRNA-Asn-GTT-3	tRFdb	ASMM10SMR20TRF100000906TV1	tRF3-16-AsnGTT-2	FALSE	reverse_complement	tRF3	GTGGCGTCCCTGG	13	GGGCGGGCGCCAAAAGGCGCCCGCCCGTGGCGTCCCTGGTATCCTACTATACGTATCACA	60
5'tRF-mtThrTGT	mt-tRF5-20-ThrTGT	chrM.tRNA14-ThrTGT_TRF-5_20	4.4226	4.0354	1.30785	up	0.0153649	0.0344023	13.7072	12.653	15.3324	19.725	27.514	30.5289	4.45387	4.33827	4.47566	4.04466	3.88316	4.17837	5'tRF	GTCTTGATAGTATAAACATT	20	tRNA-chrM.tRNA14-ThrTGT		ASMM10SMR20TRF100000167TV1	mt-tRF5-20-ThrTGT	FALSE	reverse_complement	tRF5	GAATGTTTATACTATCAAGAC	21	GGGCGGGCGCCAAAAGGCGCCCGCCCGAATGTTTATACTATCAAGACTATCCTACTATAC	60
3'tRF-LysTTT	tRF3b-LysTTT-6	tRNA-Lys-TTT-6-1_TRF-3_22	9.91051	10.9841	0.475141	down	0.00401398	0.0147063	2453.36	2547.76	2426.02	621.035	1312.72	811.835	9.76244	10.2676	9.70147	10.9638	10.9638	11.0246	3'tRF	TTGAGCCTCACATTGGGCACCA	22	tRNA-Lys-TTT-6		ASMM10SMR20TRF100007272TV1	tRF3b-LysTTT-6	FALSE	reverse_complement	tRF3	GTGGTGCCCAATGTGAGGCTCA	22	GGGCGGGCGCCAAAAGGCGCCCGCCCGTGGTGCCCAATGTGAGGCTCATATCCTACTATA	60
5'tiRNA-mtAspGTC	mt-5'tiRNA-32-AspGTC	chrM.tRNA7-AspGTC_5'TiRNA_32	6.24695	6.08909	1.11563	up	0.0547732	0.0869369	60.5735	55.7159	56.4182	62.1133	102.218	108.275	6.16992	6.25443	6.31649	6.16812	6.03378	6.06538	5'tiRNA	AAGATATTAGTAAAATCAATTACATAACTTTG	32	tRNA-chrM.tRNA7-AspGTC		ASMM10SMR20TRF100000752TV1	mt-5'tiRNA-32-AspGTC	FALSE	reverse_complement	5-tiRNA	GCAAAGTTATGTAATTGATTTTACTAATAT	30	GGGCGGGCGCCAAAAGGCGCCCGCCCGCAAAGTTATGTAATTGATTTTACTAATATTATC	60
5'tiRNA-CysGCA	5'tiRNA-33-CysGCA-22	tRNA-Cys-GCA-22-1_5'TiRNA_33	6.42596	6.2955	1.09464	up	0.0365368	0.0634375	68.0328	69.1321	67.465	73.2583	113.92	110.056	6.47285	6.46203	6.34299	6.30957	6.2904	6.28653	5'tiRNA	GGGGGAATAGCTTAGGGGTAGAGCATTTGAATG	33	tRNA-Cys-GCA-22		ASMM10SMR20TRF100003686TV1	5'tiRNA-33-CysGCA-22	FALSE	reverse_complement	5-tiRNA	GCATTCAAATGCTCTACCC	19	GGGCGGGCGCCAAAAGGCGCCCGCCCGCATTCAAATGCTCTACCCTATCCTACTATACGT	60
5'tRF-LysTTT	tRF5-22-LysTTT-2	tRNA-Lys-TTT-2-1_TRF-5_22	6.78976	7.55681	0.587616	down	0.0062468	0.0190607	183.271	198.421	198.986	97.6983	134.706	122.905	7.03558	6.76605	6.56764	7.47126	7.54391	7.65526	5'tRF	GCCTGGATAGCTCAGTCGGTAG	22	tRNA-Lys-TTT-2		ASMM10SMR20TRF100007102TV1	tRF5-22-LysTTT-2	FALSE	reverse_complement	tRF5	GCTACCGACTGAGCTATCCA	20	GGGCGGGCGCCAAAAGGCGCCCGCCCGCTACCGACTGAGCTATCCATATCCTACTATACG	60
5'tRF-ProGGG	tRF5-20-ProGGG-1	tRNA-Pro-GGG-1-1_TRF-5_20	5.33679	5.92473	0.665294	down	0.440089	0.496994	31.8868	164.398	33.2275	34.2121	53.4575	56.3601	5.28221	5.33494	5.39322	5.22729	7.29633	5.25056	5'tRF	GGCTTGTTGGTCTGGGGGTA	20	tRNA-Pro-GGG-1		ASMM10SMR20TRF100007826TV1	tRF5-20-ProGGG-1	FALSE	reverse_complement	tRF5	GTACCCCCAGACCAAC	16	GGGCGGGCGCCAAAAGGCGCCCGCCCGTACCCCCAGACCAACTATCCTACTATACGTATC	60
3'tRF-mtSerGCT	mt-tRF3b-SerGCT	chrM.tRNA12-SerGCT_TRF-3_22	13.2004	12.7176	1.39738	up	0.0538467	0.0858583	8775.5	8854.01	8049.86	5149.8	8135.66	8969.42	13.0638	12.993	13.5444	12.7954	12.7111	12.6464	3'tRF	TAAAAACATGGCTTTCTTACCA	22	tRNA-chrM.tRNA12-SerGCT		ASMM10SMR20TRF100000085TV1	mt-tRF3b-SerGCT	FALSE	reverse_complement	tRF3	GTGGTAAGAAAGCCATGTTT	20	GGGCGGGCGCCAAAAGGCGCCCGCCCGTGGTAAGAAAGCCATGTTTTATCCTACTATACG	60
5'tRF-AsnGTT	tRF5-18-AsnGTT-3	tRNA-Asn-GTT-3-1_TRF-5_18	4.14067	3.899	1.18236	up	0.124841	0.169643	10.8842	13.9692	13.5463	15.3064	24.095	25.1395	4.07687	4.14837	4.19677	3.66082	4.04094	3.99525	5'tRF	GTCTCTGTGGCGCAATCG	18	tRNA-Asn-GTT-3		ASMM10SMR20TRF100002982TV1	tRF5-18-AsnGTT-3	FALSE	reverse_complement	tRF5	GCGATTGCGCCACA	14	GGGCGGGCGCCAAAAGGCGCCCGCCCGCGATTGCGCCACATATCCTACTATACGTATCAC	60
5'tiRNA-IleAAT	5'tiRNA-35-IleAAT-3	tRNA-Ile-AAT-3-1_5'TiRNA_35	4.14693	4.04919	1.07009	up	0.260721	0.318328	12.6423	14.9766	14.3396	16.5384	23.0816	24.6666	4.18403	4.08908	4.16767	3.9182	4.15051	4.07887	5'tiRNA	GGCCGGTTAGCTCAGTTGGTTAGAGTGTGGTGCTA	35	tRNA-Ile-AAT-3		ASMM10SMR20TRF100005438TV1	5'tiRNA-35-IleAAT-3	FALSE	reverse_complement	5-tiRNA	GTAGCACCACACTCTAAC	18	GGGCGGGCGCCAAAAGGCGCCCGCCCGTAGCACCACACTCTAACTATCCTACTATACGTA	60
3'tiRNA-IleTAT	3'tiRNA-41-IleTAT-3	tRNA-Ile-TAT-3-1_3'TiRNA_41	14.2346	14.927	0.618814	down	0.0103053	0.0258338	39232.3	40418	38715.3	13043.5	21398.2	11223.9	14.3255	14.4321	13.9461	14.9959	14.9081	14.877	3'tiRNA	TATGCAGAAGGTCCTGAGTTTGAGCCCCAGTGGAACTACCA	41	tRNA-Ile-TAT-3		ASMM10SMR20TRF100005622TV1	3'tiRNA-41-IleTAT-3	FALSE	reverse_complement	3-tiRNA	GTGGTAGTTCCACTGGGGCTCAAA	24	GGGCGGGCGCCAAAAGGCGCCCGCCCGTGGTAGTTCCACTGGGGCTCAAATATCCTACTA	60
5'tiRNA-SerTGA	5'tiRNA-35-SerTGA-2	tRNA-Ser-TGA-2-1_5'TiRNA_35	5.78137	5.59481	1.13805	up	0.00346277	0.0135914	40.5853	39.829	41.8572	50.0367	73.3021	78.0074	5.7973	5.75024	5.79658	5.61879	5.54323	5.62241	5'tiRNA	GTAGTCGTGGCCGAGTGGTTAAGGCGATGGACTTG	35	tRNA-Ser-TGA-2		ASMM10SMR20TRF100008530TV1	5'tiRNA-35-SerTGA-2	FALSE	reverse_complement	5-tiRNA	GCAAGTCCATCGCCT	15	GGGCGGGCGCCAAAAGGCGCCCGCCCGCAAGTCCATCGCCTTATCCTACTATACGTATCA	60
5'tRF-GlyTCC	tRF5-22-GlyTCC-1	tRNA-Gly-TCC-1-1_TRF-5_22	11.5787	10.4774	2.14545	up	0.023622	0.0458203	1544.71	1670.42	1797.29	1987.78	2149.18	3315.65	11.7361	11.0052	11.9947	10.3669	10.4109	10.6545	5'tRF	GCGTTGGTGGTATAGTGGTGAG	22	tRNA-Gly-TCC-1;tRNA-Gly-TCC-2		ASMM10SMR20TRF100005182TV1	tRF5-22-GlyTCC-1	FALSE	reverse_complement	tRF5	GCTCACCACTATACCACC	18	GGGCGGGCGCCAAAAGGCGCCCGCCCGCTCACCACTATACCACCTATCCTACTATACGTA	60
5'tiRNA-GluTTC	5'tiRNA-36-GluTTC-3	tRNA-Glu-TTC-3-1_5'TiRNA_36	2.79175	3.35499	0.676781	down	0.141544	0.188943	10.3691	10.2323	7.12612	5	10.6949	9.16285	2.33888	3.08343	2.95295	3.57981	3.54058	2.94459	5'tiRNA	TCCCTGGTGGTCTAGTGGCTAGGATTCGGCGCTTTC	36	tRNA-Glu-TTC-3		ASMM10SMR20TRF100004710TV1	5'tiRNA-36-GluTTC-3	FALSE	reverse_complement	5-tiRNA	GGAAAGCGCCGAATC	15	GGGCGGGCGCCAAAAGGCGCCCGCCCGGAAAGCGCCGAATCTATCCTACTATACGTATCA	60
3'tRF-SerAGA	tRF3a-SerAGA-3	tRNA-Ser-AGA-3-1_TRF-3_18	5.05556	6.52433	0.36129	down	0.00342745	0.0135914	85.8635	79.4858	83.3929	26.462	61.1313	36.7116	4.90543	5.51422	4.74703	6.56528	6.45213	6.55559	3'tRF	ATCCTGCTGACTATGCCA	18	tRNA-Ser-AGA-3		ASMM10SMR20TRF100008118TV1	tRF3a-SerAGA-3	FALSE	reverse_complement	tRF3	GTGGCATAGTCAGCAG	16	GGGCGGGCGCCAAAAGGCGCCCGCCCGTGGCATAGTCAGCAGTATCCTACTATACGTATC	60
5'tRF-CysGCA	tRF5-18-CysGCA-17	tRNA-Cys-GCA-17-1_TRF-5_18	9.3534	8.72767	1.54299	up	0.000518726	0.00509348	471.267	475.176	442.33	386.953	713.254	697.427	9.25292	9.34871	9.45858	8.73973	8.69775	8.74553	5'tRF	TGGGGTATAGCTCAGGGG	18	tRNA-Cys-GCA-17		ASMM10SMR20TRF100003498TV1	tRF5-18-CysGCA-17	FALSE	reverse_complement	tRF5	GCCCCTGAGCTATACCCCA	19	GGGCGGGCGCCAAAAGGCGCCCGCCCGCCCCTGAGCTATACCCCATATCCTACTATACGT	60
3'tRF-mtGluTTC	mt-tRF3b-GluTTC	chrM.tRNA16-GluTTC_TRF-3_22	15.3391	14.5762	1.69686	up	0.0200326	0.0412519	30043.4	32737.1	30746.6	26469.9	31261.4	34829.8	15.337	14.9878	15.6923	14.5877	14.5877	14.5532	3'tRF	TGAATGCTGTGTAGAAATACCA	22	tRNA-chrM.tRNA16-GluTTC		ASMM10SMR20TRF100000245TV1	mt-tRF3b-GluTTC	FALSE	reverse_complement	tRF3	GTGGTATTTCTACACAGCAT	20	GGGCGGGCGCCAAAAGGCGCCCGCCCGTGGTATTTCTACACAGCATTATCCTACTATACG	60
tRF-1-ArgTCG	mt-tRF-1-27-ArgTCG	tRFdb_1015	3.89021	4.44284	0.681775	down	0.00341599	0.0135914	18.2044	20.0861	16.7903	12.926	21.3248	19.1976	3.84671	3.98238	3.84155	4.45951	4.56547	4.30354	tRF-1	CACGGCTACTTACCGTGTGTCCCTTTT	27	pre-tRNA-chrM.tRNA10-argTCG	tRFdb	ASMM10SMR20TRF100000880TV1	mt-tRF-1-27-ArgTCG	FALSE	reverse_complement	tRF1	GAAAAGGGACACACGG	16	GGGCGGGCGCCAAAAGGCGCCCGCCCGAAAAGGGACACACGGTATCCTACTATACGTATC	60
5'tRF-GlnCTG	tRF5-22-GlnCTG-1	tRNA-Gln-CTG-1-1_TRF-5_22	6.15316	5.94089	1.1585	up	0.0133731	0.03099	51.9253	51.7625	50.3059	64.5748	94.6047	95.3348	6.2438	6.12465	6.09102	5.97699	5.93435	5.91134	5'tRF	GGTTCCATGGTGTAATGGTTAG	22	tRNA-Gln-CTG-1;tRNA-Gln-CTG-2;tRNA-Gln-CTG-3;tRNA-Gln-CTG-6		ASMM10SMR20TRF100004058TV1	tRF5-22-GlnCTG-1	FALSE	reverse_complement	tRF5	GCTAACCATTACACCATGGA	20	GGGCGGGCGCCAAAAGGCGCCCGCCCGCTAACCATTACACCATGGATATCCTACTATACG	60
5'tRF-ArgTCG	tRF5-22-ArgTCG-4	tRNA-Arg-TCG-4-1_TRF-5_22	4.45226	4.24948	1.15091	up	0.0610594	0.0937467	14.8939	15.8148	17.2553	18.2642	29.9787	32.0847	4.34004	4.46629	4.55044	4.17525	4.23068	4.3425	5'tRF	GACCACGTGGCCTAACGGATAA	22	tRNA-Arg-TCG-4		ASMM10SMR20TRF100002646TV1	tRF5-22-ArgTCG-4	FALSE	reverse_complement	tRF5	GTTATCCGTTAGGCCAC	17	GGGCGGGCGCCAAAAGGCGCCCGCCCGTTATCCGTTAGGCCACTATCCTACTATACGTAT	60
5'tRF-SupTCA	tRF5-22-SupTCA-1	tRNA-Sup-TCA-1-1_TRF-5_22	6.42938	6.0733	1.27994	up	0.00613869	0.0189246	57.0251	56.3392	57.1747	76.4469	109.374	110.626	6.56065	6.37697	6.35053	6.09197	6.04826	6.07967	5'tRF	ACCCAGCTAGCTCAGTGGGTAG	22	tRNA-Sup-TCA-1		ASMM10SMR20TRF100008578TV1	tRF5-22-SupTCA-1	FALSE	reverse_complement	tRF5	GCTACCCACTGAGCTAG	17	GGGCGGGCGCCAAAAGGCGCCCGCCCGCTACCCACTGAGCTAGTATCCTACTATACGTAT	60
5'tRF-ArgTCG	tRF5-20-ArgTCG-3	tRNA-Arg-TCG-3-1_TRF-5_20	4.35716	4.32584	1.02195	up	0.711533	0.750391	16.1369	17.8237	16.6675	17.0704	30.2753	28.1095	4.23547	4.48254	4.35348	4.29043	4.39305	4.29404	5'tRF	GACCACGTGGCCTAATGGAT	20	tRNA-Arg-TCG-3		ASMM10SMR20TRF100002598TV1	tRF5-20-ArgTCG-3	FALSE	reverse_complement	tRF5	GATCCATTAGGCCACGT	17	GGGCGGGCGCCAAAAGGCGCCCGCCCGATCCATTAGGCCACGTTATCCTACTATACGTAT	60
5'tRF-CysGCA	tRF5-22-CysGCA-25	tRNA-Cys-GCA-25-1_TRF-5_22	5.52299	5.49177	1.02188	up	0.321896	0.377245	36.707	39.7519	38.5026	41.065	60.3895	64.0265	5.52534	5.49761	5.54601	5.45875	5.53803	5.47852	5'tRF	GGGGGTATAGCTCAGGGGTGGA	22	tRNA-Cys-GCA-25		ASMM10SMR20TRF100003802TV1	tRF5-22-CysGCA-25	FALSE	reverse_complement	tRF5	GTCCACCCCTGAGC	14	GGGCGGGCGCCAAAAGGCGCCCGCCCGTCCACCCCTGAGCTATCCTACTATACGTATCAC	60
5'tiRNA-mtMetCAT	mt-5'tiRNA-31-MetCAT	chrM.tRNA5-MetCAT_5'TiRNA_31	4.52383	4.54499	0.985439	down	0.598858	0.644602	20.3942	19.2999	19.4337	21.017	31.2346	31.1689	4.54312	4.52416	4.50419	4.61569	4.50958	4.5097	5'tiRNA	AGTAAGGTCAGCTAATTAAGCTATCGGGCCC	31	tRNA-chrM.tRNA5-MetCAT		ASMM10SMR20TRF100000665TV1	mt-5'tiRNA-31-MetCAT	FALSE	reverse_complement	5-tiRNA	GGGGCCCGATAGC	13	GGGCGGGCGCCAAAAGGCGCCCGCCCGGGGCCCGATAGCTATCCTACTATACGTATCACA	60
5'tiRNA-LysCTT	5'tiRNA-32-LysCTT-11	tRNA-Lys-CTT-11-1_5'TiRNA_32	6.30813	7.89132	0.333744	down	0.000574878	0.00523953	246.558	242.219	249.532	67.3009	120.481	92.7058	6.31716	6.56764	6.0396	7.86482	7.82849	7.98063	5'tiRNA	GGTACTAGCTCAGTTGGTAGAGCTTGAGACTC	32	tRNA-Lys-CTT-11		ASMM10SMR20TRF100006342TV1	5'tiRNA-32-LysCTT-11	FALSE	reverse_complement	5-tiRNA	GGAGTCTCAAGCTCTACC	18	GGGCGGGCGCCAAAAGGCGCCCGCCCGGAGTCTCAAGCTCTACCTATCCTACTATACGTA	60
5'tRF-ThrAGT	tRF5-18-ThrAGT-1	tRNA-Thr-AGT-1-1_TRF-5_18	5.7756	5.61333	1.11904	up	0.0535736	0.0855014	42.1571	40.4149	41.1643	45.9788	78.5547	78.2141	5.67987	5.84733	5.79959	5.67729	5.56552	5.59718	5'tRF	GGCGCCGTGGCTTAGTTG	18	tRNA-Thr-AGT-1		ASMM10SMR20TRF100008642TV1	tRF5-18-ThrAGT-1	FALSE	reverse_complement	tRF5	GCAACTAAGCCACGGC	16	GGGCGGGCGCCAAAAGGCGCCCGCCCGCAACTAAGCCACGGCTATCCTACTATACGTATC	60
5'tiRNA-AlaTGC	5'tiRNA-34-AlaTGC-6	tRNA-Ala-TGC-6-1_5'TiRNA_34	7.44348	8.41654	0.509425	down	0.000974742	0.00673799	352.223	369.39	374.907	122.469	231.574	178.602	7.38916	7.63975	7.30153	8.36145	8.3754	8.51277	5'tiRNA	GGGGATGTAGCTCAATGGTAGAGCACATGCTTTG	34	tRNA-Ala-TGC-6		ASMM10SMR20TRF100002126TV1	5'tiRNA-34-AlaTGC-6	FALSE	reverse_complement	5-tiRNA	GCAAAGCATGTGCTCTACCAT	21	GGGCGGGCGCCAAAAGGCGCCCGCCCGCAAAGCATGTGCTCTACCATTATCCTACTATAC	60
5'tRF-IleGAT	tRF5-20-IleGAT-1	tRNA-Ile-GAT-1-1_TRF-5_20	4.10097	3.97714	1.08963	up	0.150158	0.198008	12.2156	13.5416	14.2418	15.2496	22.5617	24.8083	4.07158	4.05598	4.17535	3.868	3.99401	4.0694	5'tRF	GGCCAGTTAGCTCAGTTGGT	20	tRNA-Ile-GAT-1		ASMM10SMR20TRF100005550TV1	tRF5-20-IleGAT-1	FALSE	reverse_complement	tRF5	GACCAACTGAGCTAACTG	18	GGGCGGGCGCCAAAAGGCGCCCGCCCGACCAACTGAGCTAACTGTATCCTACTATACGTA	60
5'tRF-ProTGG	tRF5-22-ProTGG-3	tRNA-Pro-TGG-3-1_TRF-5_22	6.09715	5.90942	1.13897	up	0.0172626	0.0369944	48.3062	50.038	51.8388	61.2421	88.2789	97.4079	6.14415	6.01457	6.13273	5.87841	5.89305	5.9568	5'tRF	GGTTTGTTGGTCTAGTGGTATG	22	tRNA-Pro-TGG-3		ASMM10SMR20TRF100007914TV1	tRF5-22-ProTGG-3	FALSE	reverse_complement	tRF5	GCATACCACTAGACCAAC	18	GGGCGGGCGCCAAAAGGCGCCCGCCCGCATACCACTAGACCAACTATCCTACTATACGTA	60
5'tiRNA-mtLysTTT	mt-5'tiRNA-28-LysTTT	chrM.tRNA8-LysTTT_5'TiRNA_28	9.60218	10.0796	0.71826	down	0.00140157	0.00842684	1160.78	1178.1	1166.61	514.347	806.932	813.355	9.53826	9.55971	9.70856	10.0426	10.061	10.1352	5'tiRNA	CACTATGAAGCTAAGAGCGTTAACCTTT	28	tRNA-chrM.tRNA8-LysTTT		ASMM10SMR20TRF100000793TV1	mt-5'tiRNA-28-LysTTT	FALSE	reverse_complement	5-tiRNA	GAAAGGTTAACGCTCTTAGC	20	GGGCGGGCGCCAAAAGGCGCCCGCCCGAAAGGTTAACGCTCTTAGCTATCCTACTATACG	60
5'tRF-TrpCCA	tRF5-22-TrpCCA-2	tRNA-Trp-CCA-2-1_TRF-5_22	4.08346	4.40926	0.797854	down	0.0386966	0.0663915	17.7581	16.4045	19.5746	15.1238	25.6614	21.0656	4.06103	4.23473	3.95463	4.42481	4.28124	4.52174	5'tRF	GACCTCGTGGCGCAACGGTAGC	22	tRNA-Trp-CCA-2;tRNA-Trp-CCA-4		ASMM10SMR20TRF100009234TV1	tRF5-22-TrpCCA-2	FALSE	reverse_complement	tRF5	GGCTACCGTTGCGC	14	GGGCGGGCGCCAAAAGGCGCCCGCCCGGCTACCGTTGCGCTATCCTACTATACGTATCAC	60
5'tiRNA-mtArgTCG	mt-5'tiRNA-31-ArgTCG	chrM.tRNA10-ArgTCG_5'TiRNA_31	4.43503	4.12044	1.24366	up	0.059158	0.0918005	12.9184	16.3368	14.863	17.6228	31.3578	30.9642	4.28274	4.53015	4.49221	3.95463	4.27454	4.13215	5'tiRNA	TGGTAATTAGTTTAAAAAAAATTAATGATTT	31	tRNA-chrM.tRNA10-ArgTCG		ASMM10SMR20TRF100000016TV1	mt-5'tiRNA-31-ArgTCG	FALSE	reverse_complement	5-tiRNA	GAAATCATTAATTTTTTTTAAACTAATTACCA	32	GGGCGGGCGCCAAAAGGCGCCCGCCCGAAATCATTAATTTTTTTTAAACTAATTACCATA	60
3'tRF-CysGCA	tRF3b-CysGCA-24	tRNA-Cys-GCA-24-1_TRF-3_22	15.307	15.0349	1.20761	up	0.0514447	0.0828645	39684.5	45921.2	45690.1	31712.6	35419	26732.3	15.475	15.1342	15.3119	15.0284	15.0202	15.056	3'tRF	TCAAATCGAGGTGCCCCCTCCA	22	tRNA-Cys-GCA-24		ASMM10SMR20TRF100003772TV1	tRF3b-CysGCA-24	FALSE	reverse_complement	tRF3	GTGGAGGGGGCACCTCGATTTG	22	GGGCGGGCGCCAAAAGGCGCCCGCCCGTGGAGGGGGCACCTCGATTTGTATCCTACTATA	60
5'tRF-GlyTCC	tRF5-20-GlyTCC-1	tRNA-Gly-TCC-1-1_TRF-5_20	7.22193	7.20646	1.01078	up	0.477119	0.532926	152.2	150.028	142.862	106.836	175.272	173.299	7.18692	7.24207	7.23681	7.22197	7.19082	7.20661	5'tRF	GCGTTGGTGGTATAGTGGTG	20	tRNA-Gly-TCC-1;tRNA-Gly-TCC-2		ASMM10SMR20TRF100005178TV1	tRF5-20-GlyTCC-1	FALSE	reverse_complement	tRF5	GCACCACTATACCACCA	17	GGGCGGGCGCCAAAAGGCGCCCGCCCGCACCACTATACCACCATATCCTACTATACGTAT	60
5'tiRNA-HisATG	5'tiRNA-35-HisATG-1	tRNA-His-ATG-1-1_5'TiRNA_35	5.0839	4.70869	1.29703	up	0.00068608	0.00566894	22.6036	21.3008	22.5539	29.5379	43.9097	46.6377	5.0725	5.04962	5.12957	4.7543	4.64811	4.72367	5'tiRNA	TGGGGTATAGCTCCATGGTAGAGCGCATGCCTATG	35	tRNA-His-ATG-1		ASMM10SMR20TRF100005226TV1	5'tiRNA-35-HisATG-1	FALSE	reverse_complement	5-tiRNA	GCATAGGCATGCGC	14	GGGCGGGCGCCAAAAGGCGCCCGCCCGCATAGGCATGCGCTATCCTACTATACGTATCAC	60
5'tiRNA-CysGCA	5'tiRNA-35-CysGCA-10	tRNA-Cys-GCA-10-1_5'TiRNA_35	13.2295	13.2604	0.978792	down	0.699766	0.740227	12173.1	13301.5	12803.4	5851.64	9904.56	6783.82	13.2458	13.3495	13.0933	13.2548	13.2548	13.2717	5'tiRNA	GGGGGTATAGCTCAGGGGTAGAGCATTTGACTGCA	35	tRNA-Cys-GCA-10;tRNA-Cys-GCA-12;tRNA-Cys-GCA-14;tRNA-Cys-GCA-24;tRNA-Cys-GCA-5;tRNA-Cys-GCA-4;tRNA-Cys-GCA-7;tRNA-Cys-GCA-6;tRNA-Cys-GCA-9		ASMM10SMR20TRF100003318TV1	5'tiRNA-35-CysGCA-10	FALSE	reverse_complement	5-tiRNA	GTGCAGTCAAATGCTCTACCCCTGAGCTATA	31	GGGCGGGCGCCAAAAGGCGCCCGCCCGTGCAGTCAAATGCTCTACCCCTGAGCTATATAT	60
3'tiRNA-GluCTC	3'tiRNA-41-GluCTC-3	tRNA-Glu-CTC-3-1_3'TiRNA_41	3.66668	4.72134	0.481411	down	0.000280514	0.00391948	20.8339	25.4177	21.0575	10.9241	17.5037	16.3957	3.62832	3.71763	3.65409	4.6435	4.88945	4.63106	3'tiRNA	CAATCTCAGGGTTGTGGGTTTGAGCCCCACGTGAGCACCCA	41	tRNA-Glu-CTC-3		ASMM10SMR20TRF100004466TV1	3'tiRNA-41-GluCTC-3	FALSE	reverse_complement	3-tiRNA	GTGGGTGCTCACGT	14	GGGCGGGCGCCAAAAGGCGCCCGCCCGTGGGTGCTCACGTTATCCTACTATACGTATCAC	60
5'tiRNA-LysTTT	5'tiRNA-34-LysTTT-3	tRNA-Lys-TTT-3-1_5'TiRNA_34	9.74983	11.0602	0.403213	down	0.0151936	0.0340729	2552.29	2708.59	2749.83	813.092	1006.52	600.133	10.2794	9.79466	9.17539	11.0194	11.0246	11.1366	5'tiRNA	GCCTGGATAGCTCAATTGGTAGAGCATCAGACTT	34	tRNA-Lys-TTT-3		ASMM10SMR20TRF100007118TV1	5'tiRNA-34-LysTTT-3	FALSE	reverse_complement	5-tiRNA	GAAGTCTGATGCTCTACCAAT	21	GGGCGGGCGCCAAAAGGCGCCCGCCCGAAGTCTGATGCTCTACCAATTATCCTACTATAC	60
5'tRF-ProAGG	tRF5-18-ProAGG-3	tRNA-Pro-AGG-3-1_TRF-5_18	9.51599	8.28273	2.35098	up	0.000909322	0.00653059	352.044	331.495	307.919	401.927	766.768	851.766	9.2996	9.48593	9.76244	8.3587	8.24258	8.24692	5'tRF	AGCTCATTAGTCTAGGGG	18	tRNA-Pro-AGG-3		ASMM10SMR20TRF100007762TV1	tRF5-18-ProAGG-3	FALSE	reverse_complement	tRF5	GCCCCTAGACTAATGAGC	18	GGGCGGGCGCCAAAAGGCGCCCGCCCGCCCCTAGACTAATGAGCTATCCTACTATACGTA	60
3'tRF-ArgTCG	tRF3a-ArgTCG-2	tRNA-Arg-CCG-1-1_TRF-3_18	9.0654	10.0839	0.493618	down	0.0142298	0.0324133	1146.26	1217.79	1156.28	465.677	638.764	411.1	9.44535	9.1397	8.61115	10.0331	10.0887	10.13	3'tRF	GTCCCTTCGTGGTCGCCA	18	tRNA-Arg-TCG-2;tRNA-Arg-CCG-1;tRNA-Arg-CCG-2		ASMM10SMR20TRF100002287TV1	tRF3a-ArgTCG-2	FALSE	reverse_complement	tRF3	GTGGCGACCACGA	13	GGGCGGGCGCCAAAAGGCGCCCGCCCGTGGCGACCACGATATCCTACTATACGTATCACA	60
5'tRF-AlaCGC	tRF5-18-AlaCGC-5	tRNA-Ala-CGC-5-1_TRF-5_18	8.37245	8.04689	1.25314	up	0.0123492	0.029361	314.351	273.936	251.911	207.488	385.156	375.567	8.28089	8.41068	8.42577	8.16569	7.98213	7.99285	5'tRF	TCCCTGGTAGTCTAGTGG	18	tRNA-Ala-CGC-5		ASMM10SMR20TRF100001830TV1	tRF5-18-AlaCGC-5	FALSE	reverse_complement	tRF5	GCCACTAGACTACCAGG	17	GGGCGGGCGCCAAAAGGCGCCCGCCCGCCACTAGACTACCAGGTATCCTACTATACGTAT	60
5'tRF-LeuTAA	tRF5-20-LeuTAA-3	tRNA-Leu-TAA-3-1_TRF-5_20	4.5238	4.48239	1.02912	up	0.613413	0.657283	17.8046	17.951	20.8564	21.3926	29.6521	32.083	4.57023	4.45107	4.5501	4.4292	4.40412	4.61385	5'tRF	ACTGGGATGGCTGAGTGGTT	20	tRNA-Leu-TAA-3;tRNA-Sup-TTA-1		ASMM10SMR20TRF100006062TV1	tRF5-20-LeuTAA-3	FALSE	reverse_complement	tRF5	GAACCACTCAGCCATC	16	GGGCGGGCGCCAAAAGGCGCCCGCCCGAACCACTCAGCCATCTATCCTACTATACGTATC	60
3'tRF-mtProTGG	mt-tRF3b-ProTGG	chrM.tRNA15-ProTGG_TRF-3_22	15.0672	14.0912	1.96709	up	0.00576563	0.0180228	23221.8	25621.7	23293.5	21120.5	28393	29974.4	14.9755	14.8132	15.413	14.0962	14.1378	14.0395	3'tRF	AGTAGCTCCTTCTTCTTGACCA	22	tRNA-chrM.tRNA15-ProTGG		ASMM10SMR20TRF100000203TV1	mt-tRF3b-ProTGG	FALSE	reverse_complement	tRF3	GTGGTCAAGAAGAAGGAGCTA	21	GGGCGGGCGCCAAAAGGCGCCCGCCCGTGGTCAAGAAGAAGGAGCTATATCCTACTATAC	60
5'tiRNA-AlaAGC	5'tiRNA-35-AlaAGC-1	tRNA-Ala-AGC-1-1_5'TiRNA_35	4.13665	4.16735	0.978944	down	0.808505	0.837414	14.4289	17.4676	13.671	15.9509	22.4111	25.783	4.1285	4.04796	4.23348	4.12524	4.36787	4.00894	5'tiRNA	GGGGGTGTAGCTCAGTGGTAGAGCGCGTGCTTAGC	35	tRNA-Ala-AGC-1;tRNA-Ala-AGC-2		ASMM10SMR20TRF100001086TV1	5'tiRNA-35-AlaAGC-1	FALSE	reverse_complement	5-tiRNA	GGCTAAGCACGCG	13	GGGCGGGCGCCAAAAGGCGCCCGCCCGGCTAAGCACGCGTATCCTACTATACGTATCACA	60
5'tiRNA-ProAGG	5'tiRNA-34-ProAGG-3	tRNA-Pro-AGG-3-1_5'TiRNA_34	12.3547	11.8675	1.40173	up	0.032334	0.0579308	4907.87	4912.91	4651.5	3692.54	4292.62	4643.78	12.4692	12.0611	12.5339	11.9264	11.8169	11.8593	5'tiRNA	AGCTCATTAGTCTAGGGGTATGATTCTCGCTTAG	34	tRNA-Pro-AGG-3		ASMM10SMR20TRF100007746TV1	5'tiRNA-34-ProAGG-3	FALSE	reverse_complement	5-tiRNA	GCTAAGCGAGAATCATACCCCTAGACTA	28	GGGCGGGCGCCAAAAGGCGCCCGCCCGCTAAGCGAGAATCATACCCCTAGACTATATCCT	60
5'tiRNA-LysCTT	5'tiRNA-36-LysCTT-5	tRNA-Lys-CTT-5-1_5'TiRNA_36	14.2405	14.4144	0.886391	down	0.115411	0.158941	27359.7	29573.9	29858.6	11184	17814.7	13892.8	14.1182	14.2139	14.3892	14.3571	14.4082	14.4781	5'tiRNA	GCCCAGATAGCTCAGTGGGTAGAGCATGAGACTCTT	36	tRNA-Lys-CTT-5		ASMM10SMR20TRF100006822TV1	5'tiRNA-36-LysCTT-5	FALSE	reverse_complement	5-tiRNA	GAAGAGTCTCATGCTCTACCC	21	GGGCGGGCGCCAAAAGGCGCCCGCCCGAAGAGTCTCATGCTCTACCCTATCCTACTATAC	60
3'tiRNA-AspGTC	3'tiRNA-40-AspGTC-3	tRNA-Asp-GTC-3-1_3'TiRNA_40	16.2779	16.0953	1.13497	up	0.010174	0.0256267	84182.1	91201.9	91639.7	57924.1	75032.2	61279	16.2701	16.2701	16.2936	16.1728	16.0476	16.0655	3'tiRNA	CACGCAGGACACCAGGGTTCGATTTCCTGACGGGGAGCCA	40	tRNA-Asp-GTC-3		ASMM10SMR20TRF100003158TV1	3'tiRNA-40-AspGTC-3	FALSE	reverse_complement	3-tiRNA	GTGGCTCCCCGTCAGGAAATCGAA	24	GGGCGGGCGCCAAAAGGCGCCCGCCCGTGGCTCCCCGTCAGGAAATCGAATATCCTACTA	60
5'tiRNA-LysCTT	5'tiRNA-36-LysCTT-2	tRNA-Lys-CTT-2-1_5'TiRNA_36	10.9326	11.5838	0.636733	down	0.000118699	0.00366701	3842.59	4106.25	4029.86	1184.73	2054.71	1747.64	10.9638	10.8702	10.9638	11.5532	11.5532	11.6452	5'tiRNA	GCCCGGCTAGCTCAGTCGGTAGAGCATGGGACTCTT	36	tRNA-Lys-CTT-2		ASMM10SMR20TRF100006746TV1	5'tiRNA-36-LysCTT-2	FALSE	reverse_complement	5-tiRNA	GAAGAGTCCCATGCTCTAC	19	GGGCGGGCGCCAAAAGGCGCCCGCCCGAAGAGTCCCATGCTCTACTATCCTACTATACGT	60
5'tiRNA-ArgCCT	5'tiRNA-36-ArgCCT-2	tRNA-Arg-CCT-1-1_5'TiRNA_36	3.47696	3.52004	0.970582	down	0.486501	0.542071	10.4825	10.2517	9.49653	10.1419	14.1945	14.0158	3.52037	3.44237	3.46814	3.59382	3.54505	3.42125	5'tiRNA	GCCCCAGTGGCCTAATGGATAAGGCACTGGCCTCCT	36	tRNA-Arg-CCT-2;tRNA-Arg-CCT-1		ASMM10SMR20TRF100002382TV1	5'tiRNA-36-ArgCCT-2	FALSE	reverse_complement	5-tiRNA	GAGGAGGCCAGTGC	14	GGGCGGGCGCCAAAAGGCGCCCGCCCGAGGAGGCCAGTGCTATCCTACTATACGTATCAC	60
3'tRF-AlaTGC	tRF3b-AlaTGC-4	tRNA-Ala-CGC-2-1_TRF-3_22	16.8948	16.8396	1.039	up	0.297259	0.354589	110805	136086	145605	115527	110686	109948	16.9629	16.8273	16.8941	16.8125	16.8181	16.8882	3'tRF	TCAATCCCCGGCATCTCCACCA	22	tRNA-Ala-TGC-4;tRNA-Ala-CGC-2		ASMM10SMR20TRF100001708TV1	tRF3b-AlaTGC-4	FALSE	reverse_complement	tRF3	GTGGTGGAGATGCCGGGGATTGA	23	GGGCGGGCGCCAAAAGGCGCCCGCCCGTGGTGGAGATGCCGGGGATTGATATCCTACTAT	60
5'tiRNA-GlnTTG	5'tiRNA-34-GlnTTG-4	tRNA-Gln-TTG-4-1_5'TiRNA_34	4.09985	3.8553	1.18473	up	0.0251148	0.0475789	11.6042	13.4014	12.0551	15.8917	22.1392	24.1771	4.12393	4.03191	4.14373	3.78232	3.97648	3.80709	5'tiRNA	GGTCTCATGGTGTAATGGTTAGCACACTGGACTT	34	tRNA-Gln-TTG-4		ASMM10SMR20TRF100004286TV1	5'tiRNA-34-GlnTTG-4	FALSE	reverse_complement	5-tiRNA	GAAGTCCAGTGTGCTAAC	18	GGGCGGGCGCCAAAAGGCGCCCGCCCGAAGTCCAGTGTGCTAACTATCCTACTATACGTA	60
3'tRF-TyrGTA	tRF3b-TyrGTA-2	tRNA-Tyr-GTA-2-1_TRF-3_22	16.5964	16.7328	0.909768	down	0.124661	0.169643	111702	129369	129596	79279.6	100185	73676	16.5757	16.6897	16.5238	16.8273	16.7167	16.6545	3'tRF	TCGATTCCGGCTCGAAGGACCA	22	tRNA-Tyr-GTA-2;tRNA-Tyr-GTA-3		ASMM10SMR20TRF100009368TV1	tRF3b-TyrGTA-2	FALSE	reverse_complement	tRF3	GTGGTCCTTCGAGCCGGAATCG	22	GGGCGGGCGCCAAAAGGCGCCCGCCCGTGGTCCTTCGAGCCGGAATCGTATCCTACTATA	60
5'tRF-LeuTAG	tRF5-22-LeuTAG-3	tRNA-Leu-TAG-3-1_TRF-5_22	5.6137	6.59783	0.505531	down	0.000208845	0.00366701	94.1491	89.0369	84.0837	41.8721	73.6121	63.3229	5.55183	5.75554	5.53373	6.65216	6.58068	6.56065	5'tRF	GGTAGCGTGGCCGAGTGGTCTA	22	tRNA-Leu-TAG-3		ASMM10SMR20TRF100006238TV1	tRF5-22-LeuTAG-3	FALSE	reverse_complement	tRF5	GTAGACCACTCGGCCAC	17	GGGCGGGCGCCAAAAGGCGCCCGCCCGTAGACCACTCGGCCACTATCCTACTATACGTAT	60
5'tRF-mtGlyTCC	mt-tRF5-20-GlyTCC	chrM.tRNA9-GlyTCC_TRF-5_20	4.01645	4.02987	0.990743	down	0.915018	0.92783	15.7749	13.0408	12.7955	15.4467	21.1737	21.5377	4.08946	3.97464	3.98526	4.25401	3.92921	3.90639	5'tRF	ACTCCCTTAGTATAATTAAT	20	tRNA-chrM.tRNA9-GlyTCC		ASMM10SMR20TRF100000856TV1	mt-tRF5-20-GlyTCC	FALSE	reverse_complement	tRF5	GATTAATTATACTAAGGGAGT	21	GGGCGGGCGCCAAAAGGCGCCCGCCCGATTAATTATACTAAGGGAGTTATCCTACTATAC	60
3'tRF-SerAGA	tRF3b-SerAGA-3	tRNA-Ser-AGA-3-1_TRF-3_22	6.51807	8.07874	0.338992	down	0.00320308	0.0132232	295.07	292.433	265.579	71.8609	152.539	97.5693	6.43692	6.97991	6.13737	8.10127	8.06122	8.07374	3'tRF	TCAAATCCTGCTGACTATGCCA	22	tRNA-Ser-AGA-3		ASMM10SMR20TRF100008122TV1	tRF3b-SerAGA-3	FALSE	reverse_complement	tRF3	GTGGCATAGTCAGCAGGATT	20	GGGCGGGCGCCAAAAGGCGCCCGCCCGTGGCATAGTCAGCAGGATTTATCCTACTATACG	60
5'tiRNA-AlaGGC	5'tiRNA-34-AlaGGC-1	tRNA-Ala-GGC-1-1_5'TiRNA_34	4.85361	4.66118	1.14268	up	0.217244	0.272811	22.924	22.3049	19.2555	28.9682	34.9106	38.3787	5.04383	4.69875	4.81825	4.77549	4.71069	4.49737	5'tiRNA	GGTGATATAGCTCAACTGGTAGAGTATTTGCCTG	34	tRNA-Ala-GGC-1		ASMM10SMR20TRF100001898TV1	5'tiRNA-34-AlaGGC-1	FALSE	reverse_complement	5-tiRNA	GCAGGCAAATACTCTACC	18	GGGCGGGCGCCAAAAGGCGCCCGCCCGCAGGCAAATACTCTACCTATCCTACTATACGTA	60
5'tiRNA-AlaTGC	5'tiRNA-33-AlaTGC-7	tRNA-Ala-TGC-7-1_5'TiRNA_33	5.2931	6.47284	0.441431	down	0.000182903	0.00366701	75.5787	81.4247	80.0532	34.1267	58.1813	47.3498	5.27818	5.45022	5.15089	6.44005	6.47864	6.49983	5'tiRNA	GGGGATGTAGCTCAGTGGTAGAGCACATGCTTT	33	tRNA-Ala-TGC-7;tRNA-Ala-TGC-8		ASMM10SMR20TRF100002158TV1	5'tiRNA-33-AlaTGC-7	FALSE	reverse_complement	5-tiRNA	GAAAGCATGTGCTCTACCAC	20	GGGCGGGCGCCAAAAGGCGCCCGCCCGAAAGCATGTGCTCTACCACTATCCTACTATACG	60
3'tiRNA-GlyACC	3'tiRNA-42-GlyACC-1	tRNA-Gly-ACC-1-1_3'TiRNA_42	16.9758	17.1033	0.915415	down	0.0630747	0.096077	130197	155090	158719	106760	123483	118388	16.9056	17.0589	16.9629	17.0589	17.1255	17.1255	3'tiRNA	CAAAGCGAAAGGTCCCCGGTTCGAAACCGGGCGGAAACACCA	42	tRNA-Gly-ACC-1		ASMM10SMR20TRF100004722TV1	3'tiRNA-42-GlyACC-1	FALSE	reverse_complement	3-tiRNA	GTGGTGTTTCCGCCCGGTTT	20	GGGCGGGCGCCAAAAGGCGCCCGCCCGTGGTGTTTCCGCCCGGTTTTATCCTACTATACG	60
5'tRF-LeuCAA	tRF5-18-LeuCAA-1	tRNA-Leu-CAA-1-1_TRF-5_18	9.72613	8.97546	1.68257	up	0.00287449	0.0127445	536.047	567.154	563.384	574.159	822.207	1034.08	9.65451	9.58203	9.94187	8.92582	8.95752	9.04306	5'tRF	GTCAGGATGGCCGAGTGG	18	tRNA-Leu-CAA-1;tRNA-Leu-CAA-2;tRNA-Leu-CAA-3;tRNA-Leu-CAA-4;tRNA-Leu-CAG-3		ASMM10SMR20TRF100005786TV1	tRF5-18-LeuCAA-1	FALSE	reverse_complement	tRF5	GCCACTCGGCCATCCTGA	18	GGGCGGGCGCCAAAAGGCGCCCGCCCGCCACTCGGCCATCCTGATATCCTACTATACGTA	60
3'tRF-ValCAC	tRF3b-ValCAC-8	tRNA-Val-CAC-8-1_TRF-3_22	16.5726	16.846	0.827404	down	0.0867348	0.124583	121728	137006	132672	71149.1	105948	70565.6	16.4669	16.7715	16.4795	16.9706	16.8343	16.7331	3'tRF	TCTATCCTCACACGGGGCACCA	22	tRNA-Val-CAC-8		ASMM10SMR20TRF100009856TV1	tRF3b-ValCAC-8	FALSE	reverse_complement	tRF3	GTGGTGCCCCGTGTGAGGATAGA	23	GGGCGGGCGCCAAAAGGCGCCCGCCCGTGGTGCCCCGTGTGAGGATAGATATCCTACTAT	60
5'tRF-IleAAT	tRF5-22-IleAAT-5	tRNA-Ile-AAT-5-1_TRF-5_22	4.34494	4.0642	1.21481	up	0.097035	0.136917	13.0807	14.1744	15.1152	16.358	32.1999	27.0028	4.16789	4.56989	4.29705	3.97182	4.06331	4.15749	5'tRF	GGCTAGTTAGCTCAGTTGGTTA	22	tRNA-Ile-AAT-5		ASMM10SMR20TRF100005510TV1	tRF5-22-IleAAT-5	FALSE	reverse_complement	tRF5	GTAACCAACTGAGCTAACTAG	21	GGGCGGGCGCCAAAAGGCGCCCGCCCGTAACCAACTGAGCTAACTAGTATCCTACTATAC	60
5'tRF-GluCTC	tRF5-18-GluCTC-3	tRNA-Glu-CTC-3-1_TRF-5_18	4.1826	4.48174	0.812737	down	0.0204927	0.0418343	18.1334	19.4919	18.8276	17.83	25.1991	22.3263	4.3019	4.2089	4.03702	4.45387	4.52339	4.46798	5'tRF	TGCCCTGCTAGCTCAGTC	18	tRNA-Glu-CTC-3		ASMM10SMR20TRF100004498TV1	tRF5-18-GluCTC-3	FALSE	reverse_complement	tRF5	GGACTGAGCTAGCAGG	16	GGGCGGGCGCCAAAAGGCGCCCGCCCGGACTGAGCTAGCAGGTATCCTACTATACGTATC	60
5'tRF-GlyGCC	tRF5-20-GlyGCC-1	tRNA-Gly-GCC-1-1_TRF-5_20	6.82199	7.03713	0.861467	down	0.0268506	0.0499105	131.228	132.073	121.955	82.0172	138.991	147.696	6.72186	6.80765	6.93647	7.0499	7.04073	7.02075	5'tRF	GCATGGGTGGTTCAGTGGTA	20	tRNA-Gly-GCC-1;tRNA-Gly-GCC-6		ASMM10SMR20TRF100005014TV1	tRF5-20-GlyGCC-1	FALSE	reverse_complement	tRF5	GTACCACTGAACCACCC	17	GGGCGGGCGCCAAAAGGCGCCCGCCCGTACCACTGAACCACCCTATCCTACTATACGTAT	60
5'tRF-TrpCCA	tRF5-20-TrpCCA-1	tRNA-Trp-CCA-1-1_TRF-5_20	4.26874	4.23212	1.02571	up	0.721495	0.759514	16.1479	14.7656	16.4436	19.3643	24.3672	25.4666	4.42685	4.16472	4.21464	4.29177	4.1285	4.27607	5'tRF	GACCTCGTGGCGCAATGGTA	20	tRNA-Trp-CCA-1;tRNA-Trp-CCA-5		ASMM10SMR20TRF100009190TV1	tRF5-20-TrpCCA-1	FALSE	reverse_complement	tRF5	GTACCATTGCGCCAC	15	GGGCGGGCGCCAAAAGGCGCCCGCCCGTACCATTGCGCCACTATCCTACTATACGTATCA	60
5'tRF-AsnGTT	tRF5-20-AsnGTT-2	tRNA-Asn-GTT-2-1_TRF-5_20	3.85035	3.66458	1.13742	up	0.120997	0.165195	11.1066	12.0012	9.93392	12.7137	20.0838	18.9031	3.82286	3.903	3.82517	3.6967	3.80339	3.49364	5'tRF	GTCTCTGTGGCGCAATTGGT	20	tRNA-Asn-GTT-2		ASMM10SMR20TRF100002946TV1	tRF5-20-AsnGTT-2	FALSE	reverse_complement	tRF5	GACCAATTGCGCCAC	15	GGGCGGGCGCCAAAAGGCGCCCGCCCGACCAATTGCGCCACTATCCTACTATACGTATCA	60
5'tiRNA-GlyGCC	5'tiRNA-34-GlyGCC-6	tRNA-Gly-GCC-6-1_5'TiRNA_34	4.52731	5.35285	0.564272	down	0.000721216	0.00577637	36.377	36.0389	33.0638	18.93	32.344	33.4301	4.39489	4.57929	4.60776	5.43867	5.37615	5.24372	5'tiRNA	GCATGGGTGGTTCAGTGGTAGAATTCTCACCTGC	34	tRNA-Gly-GCC-6		ASMM10SMR20TRF100005126TV1	5'tiRNA-34-GlyGCC-6	FALSE	reverse_complement	5-tiRNA	GGCAGGTGAGAATTCTAC	18	GGGCGGGCGCCAAAAGGCGCCCGCCCGGCAGGTGAGAATTCTACTATCCTACTATACGTA	60
5'tRF-GlyCCC	tRF5-20-GlyCCC-1	tRNA-Gly-CCC-1-1_TRF-5_20	8.41291	8.06284	1.27462	up	0.0848408	0.12247	321.618	274.778	255.353	189.611	422.421	403.642	8.13582	8.54188	8.56103	8.19414	7.98485	8.00954	5'tRF	GCGCCGCTGGTGTAGTGGTA	20	tRNA-Gly-CCC-1		ASMM10SMR20TRF100004846TV1	tRF5-20-GlyCCC-1	FALSE	reverse_complement	tRF5	GTACCACTACACCAGCG	17	GGGCGGGCGCCAAAAGGCGCCCGCCCGTACCACTACACCAGCGTATCCTACTATACGTAT	60
5'tiRNA-mtGlnTTG	mt-5'tiRNA-34-GlnTTG	chrM.tRNA22-GlnTTG_5'TiRNA_34	6.88907	7.85948	0.510364	down	1.52512e-05	0.00288256	247.222	238.469	238.304	91.0601	141.46	144.994	6.91765	6.84316	6.90641	7.86931	7.80124	7.90788	5'tiRNA	TAGGATAAGGTGTTTAGGTAGCACGGAGAATTTT	34	tRNA-chrM.tRNA22-GlnTTG		ASMM10SMR20TRF100000539TV1	mt-5'tiRNA-34-GlnTTG	FALSE	reverse_complement	5-tiRNA	GAAAATTCTCCGTGCTACC	19	GGGCGGGCGCCAAAAGGCGCCCGCCCGAAAATTCTCCGTGCTACCTATCCTACTATACGT	60
3'tiRNA-AlaAGC	3'tiRNA-41-AlaAGC-16	tRNA-Ala-AGC-16-1_3'TiRNA_41	3.87907	4.83484	0.515564	down	0.0064149	0.0193561	21.9967	23.9097	27.495	16.7732	17.8812	16.8249	4.20746	3.74655	3.68318	4.71623	4.80455	4.98375	3'tiRNA	CATGCATGAATCCCTGGGTTCAATGCCCAGCACTCTACCCA	41	tRNA-Ala-AGC-16		ASMM10SMR20TRF100001262TV1	3'tiRNA-41-AlaAGC-16	FALSE	reverse_complement	3-tiRNA	GTGGGTAGAGTGCTGGGCATTGAA	24	GGGCGGGCGCCAAAAGGCGCCCGCCCGTGGGTAGAGTGCTGGGCATTGAATATCCTACTA	60
5'tiRNA-GlnTTG	5'tiRNA-35-GlnTTG-4	tRNA-Gln-TTG-4-1_5'TiRNA_35	4.21664	4.01216	1.15227	up	0.00581205	0.0181028	13.1825	13.7236	13.9171	16.2045	25.4701	26.5076	4.15111	4.22535	4.27347	3.98695	4.01609	4.03344	5'tiRNA	GGTCTCATGGTGTAATGGTTAGCACACTGGACTTT	35	tRNA-Gln-TTG-4		ASMM10SMR20TRF100004290TV1	5'tiRNA-35-GlnTTG-4	FALSE	reverse_complement	5-tiRNA	GAAAGTCCAGTGTGCTAAC	19	GGGCGGGCGCCAAAAGGCGCCCGCCCGAAAGTCCAGTGTGCTAACTATCCTACTATACGT	60
3'tRF-ProTGG	tRF3a-ProTGG-3	tRNA-Pro-TGG-3-1_TRF-3_18	14.1307	13.8414	1.22206	up	0.207586	0.262198	19086.7	21584.5	21518.9	13989.3	12347.2	13035.8	14.3892	13.7545	14.2485	13.8243	13.846	13.854	3'tRF	ATCCCAGACGAGCCCCCA	18	tRNA-Pro-TGG-3		ASMM10SMR20TRF100007898TV1	tRF3a-ProTGG-3	FALSE	reverse_complement	tRF3	GTGGGGGCTCGTCT	14	GGGCGGGCGCCAAAAGGCGCCCGCCCGTGGGGGCTCGTCTTATCCTACTATACGTATCAC	60
5'tRF-TrpCCA	tRF5-22-TrpCCA-6	tRNA-Trp-CCA-6-1_TRF-5_22	4.60028	4.5861	1.00988	up	0.866366	0.887298	19.2568	19.9005	21.5026	20.3346	32.2418	36.3197	4.49737	4.57194	4.73152	4.54262	4.55293	4.66275	5'tRF	GACCTCGTGGCACAATGGTAGC	22	tRNA-Trp-CCA-6		ASMM10SMR20TRF100009302TV1	tRF5-22-TrpCCA-6	FALSE	reverse_complement	tRF5	GGCTACCATTGTGCC	15	GGGCGGGCGCCAAAAGGCGCCCGCCCGGCTACCATTGTGCCTATCCTACTATACGTATCA	60
5'tiRNA-LysTTT	5'tiRNA-35-LysTTT-1	tRNA-Lys-TTT-1-1_5'TiRNA_35	12.5337	13.1721	0.642459	down	0.0436379	0.0724381	11788.4	11923.3	12029.5	4554.03	6062.77	3644.88	12.8793	12.5847	12.1372	13.2114	13.0933	13.2114	5'tiRNA	GCCCGGATAGCTCAGTCGGTAGAGCATCAGACTTT	35	tRNA-Lys-TTT-1		ASMM10SMR20TRF100007034TV1	5'tiRNA-35-LysTTT-1	FALSE	reverse_complement	5-tiRNA	GAAAGTCTGATGCTCTACCG	20	GGGCGGGCGCCAAAAGGCGCCCGCCCGAAAGTCTGATGCTCTACCGTATCCTACTATACG	60
5'tRF-CysGCA	tRF5-20-CysGCA-20	tRNA-Cys-GCA-20-1_TRF-5_20	5.07647	5.00695	1.04937	up	0.497363	0.552343	29.0569	26.8874	27.0055	26.7929	45.5376	48.9512	4.92462	5.1047	5.20008	5.10008	4.96345	4.9573	5'tRF	GGGCGTATAGCTCAGGGGTA	20	tRNA-Cys-GCA-20		ASMM10SMR20TRF100003642TV1	tRF5-20-CysGCA-20	FALSE	reverse_complement	tRF5	GTACCCCTGAGCTATACG	18	GGGCGGGCGCCAAAAGGCGCCCGCCCGTACCCCTGAGCTATACGTATCCTACTATACGTA	60
5'tRF-LeuAAG	tRF5-20-LeuAAG-1	tRNA-Leu-AAG-1-1_TRF-5_20	9.0427	9.60708	0.676249	down	0.0120676	0.0288096	832.779	874.241	872.065	367.165	631.921	478.71	9.18954	9.12026	8.81831	9.50485	9.59922	9.71716	5'tRF	GGTAGCGTGGCCGAGCGGTC	20	tRNA-Leu-AAG-1;tRNA-Leu-TAG-1		ASMM10SMR20TRF100005702TV1	tRF5-20-LeuAAG-1	FALSE	reverse_complement	tRF5	GGACCGCTCGGCCACG	16	GGGCGGGCGCCAAAAGGCGCCCGCCCGGACCGCTCGGCCACGTATCCTACTATACGTATC	60
5'tRF-GlyACC	tRF5-22-GlyACC-1	tRNA-Gly-ACC-1-1_TRF-5_22	6.22365	6.20476	1.01318	up	0.587876	0.634614	63.6075	61.4353	64.6788	64.9847	98.9749	102.337	6.25376	6.19749	6.21969	6.23196	6.14952	6.2328	5'tRF	GTTTCCGTAGTGTAGTGGTTAG	22	tRNA-Gly-ACC-1		ASMM10SMR20TRF100004762TV1	tRF5-22-GlyACC-1	FALSE	reverse_complement	tRF5	GCTAACCACTACACTACGG	19	GGGCGGGCGCCAAAAGGCGCCCGCCCGCTAACCACTACACTACGGTATCCTACTATACGT	60
5'tRF-ValCAC	tRF5-20-ValCAC-5	tRNA-Val-CAC-5-1_TRF-5_20	3.53142	3.39359	1.10025	up	0.261917	0.319222	9.70883	9.57598	8.88788	8.76921	15.8322	16.5042	3.34568	3.58726	3.66132	3.45881	3.41605	3.30593	5'tRF	GTTTTTGTAGTGTAGCGGTT	20	tRNA-Val-CAC-5		ASMM10SMR20TRF100009746TV1	tRF5-20-ValCAC-5	FALSE	reverse_complement	tRF5	GAACCGCTACACTACAAAAA	20	GGGCGGGCGCCAAAAGGCGCCCGCCCGAACCGCTACACTACAAAAATATCCTACTATACG	60
3'tiRNA-ThrAGT	3'tiRNA-41-ThrAGT-7	tRNA-Thr-AGT-7-1_3'TiRNA_41	15.5123	15.9709	0.727712	down	0.0491031	0.0799076	76206.6	86788.8	84631.9	33172.8	52980.4	25305.2	15.5658	15.7612	15.2099	16.021	15.9736	15.918	3'tiRNA	TAAACAGGAGATCCTGGGTTCGAATTCCAGCGGTGCCTCCA	41	tRNA-Thr-AGT-7		ASMM10SMR20TRF100008826TV1	3'tiRNA-41-ThrAGT-7	FALSE	reverse_complement	3-tiRNA	GTGGAGGCACCGCTGGAATTCGAA	24	GGGCGGGCGCCAAAAGGCGCCCGCCCGTGGAGGCACCGCTGGAATTCGAATATCCTACTA	60
3'tRF-mtThrTGT	mt-tRF3a-ThrTGT	chrM.tRNA14-ThrTGT_TRF-3_18	13.2044	12.482	1.64988	up	0.0575969	0.0901833	7757.16	7116.98	6901.78	4394.8	8899.77	9616.73	12.7883	13.1271	13.6977	12.6088	12.3819	12.4553	3'tRF	TCTCTTCTCAAGACACCA	18	tRNA-chrM.tRNA14-ThrTGT		ASMM10SMR20TRF100000157TV1	mt-tRF3a-ThrTGT	FALSE	reverse_complement	tRF3	GTGGTGTCTTGAGAAGAGA	19	GGGCGGGCGCCAAAAGGCGCCCGCCCGTGGTGTCTTGAGAAGAGATATCCTACTATACGT	60
5'tRF-mtLeuTAA	mt-tRF5-18-LeuTAA	chrM.tRNA3-LeuTAA_TRF-5_18	5.56192	4.97807	1.49885	up	7.71785e-05	0.00366701	27.348	27.7786	26.0984	41.5298	64.7465	64.9589	5.54076	5.58346	5.56155	5.01298	5.00901	4.91222	5'tRF	ATTAGGGTGGCAGAGCCA	18	tRNA-chrM.tRNA3-LeuTAA		ASMM10SMR20TRF100000599TV1	mt-tRF5-18-LeuTAA	FALSE	reverse_complement	tRF5	GTGGCTCTGCCACC	14	GGGCGGGCGCCAAAAGGCGCCCGCCCGTGGCTCTGCCACCTATCCTACTATACGTATCAC	60
5'tRF-GlnTTG	tRF5-20-GlnTTG-1	tRNA-Gln-TTG-1-1_TRF-5_20	4.31271	4.1972	1.08336	up	0.441299	0.498037	17.5942	13.4155	15.6252	17.2943	28.9572	26.3676	4.25289	4.41862	4.26663	4.40929	3.97845	4.20387	5'tRF	GGTCCCATGGTGTAATGGTT	20	tRNA-Gln-TTG-1;tRNA-Gln-TTG-2		ASMM10SMR20TRF100004230TV1	tRF5-20-GlnTTG-1	FALSE	reverse_complement	tRF5	GAACCATTACACCATGGGA	19	GGGCGGGCGCCAAAAGGCGCCCGCCCGAACCATTACACCATGGGATATCCTACTATACGT	60
3'tRF-AlaTGC	tRF3a-AlaTGC-4	tRNA-Ala-CGC-1-1_TRF-3_18	16.7591	16.6803	1.0562	up	0.499003	0.553104	100530	130313	134017	108263	95856.7	99742.9	16.9181	16.5982	16.7611	16.5757	16.7245	16.7406	3'tRF	TCCCCGGCATCTCCACCA	18	tRNA-Ala-TGC-4;tRNA-Ala-TGC-2;tRNA-Ala-CGC-1;tRNA-Ala-CGC-2		ASMM10SMR20TRF100001675TV1	tRF3a-AlaTGC-4	FALSE	reverse_complement	tRF3	GTGGTGGAGATGCCGGGGA	19	GGGCGGGCGCCAAAAGGCGCCCGCCCGTGGTGGAGATGCCGGGGATATCCTACTATACGT	60
5'tiRNA-ValGAC	5'tiRNA-35-ValGAC-1	tRNA-Val-GAC-1-1_5'TiRNA_35	2.66239	2.32308	1.26515	up	0.068728	0.103151	5	5	5	6.1418	6.90655	6.12484	2.93477	2.55501	2.49738	2.32207	2.32224	2.32492	5'tiRNA	GGGGGTGTGTCTTAGTTGGTAGAGTGCTTGCCTGA	35	tRNA-Val-GAC-1		ASMM10SMR20TRF100009886TV1	5'tiRNA-35-ValGAC-1	FALSE	reverse_complement	5-tiRNA	GTCAGGCAAGCACTCTA	17	GGGCGGGCGCCAAAAGGCGCCCGCCCGTCAGGCAAGCACTCTATATCCTACTATACGTAT	60
5'tiRNA-AspGTC	5'tiRNA-34-AspGTC-3	tRNA-Asp-GTC-3-1_5'TiRNA_34	4.07767	4.0984	0.985732	down	0.867678	0.888118	14.9561	13.0747	15.3832	13.6458	24.5706	24.1752	3.91415	4.17535	4.14352	4.18158	3.93276	4.18087	5'tiRNA	TCCTCGTTAGTATAGTGGTGAGTATCCCTGCCTG	34	tRNA-Asp-GTC-3		ASMM10SMR20TRF100003170TV1	5'tiRNA-34-AspGTC-3	FALSE	reverse_complement	5-tiRNA	GCAGGCAGGGATACTC	16	GGGCGGGCGCCAAAAGGCGCCCGCCCGCAGGCAGGGATACTCTATCCTACTATACGTATC	60
5'tiRNA-SerAGA	5'tiRNA-36-SerAGA-3	tRNA-Ser-AGA-3-1_5'TiRNA_36	5.02606	4.76314	1.1999	up	0.0147692	0.0334229	22.6167	23.0098	23.5206	27.5296	41.3844	47.4411	4.96767	4.95774	5.15277	4.75533	4.75348	4.78062	5'tiRNA	GTAGTCGTGGCCAAGTGAGTAAGGCAATGGACTAGA	36	tRNA-Ser-AGA-3		ASMM10SMR20TRF100008114TV1	5'tiRNA-36-SerAGA-3	FALSE	reverse_complement	5-tiRNA	GTCTAGTCCATTGCCTTAC	19	GGGCGGGCGCCAAAAGGCGCCCGCCCGTCTAGTCCATTGCCTTACTATCCTACTATACGT	60
3'tiRNA-AlaAGC	3'tiRNA-40-AlaAGC-17	tRNA-Ala-AGC-17-1_3'TiRNA_40	7.11558	8.36717	0.419985	down	0.00686272	0.0201437	350.613	353.91	344.903	113.28	201.168	126.619	7.27824	7.43048	6.63803	8.34938	8.33303	8.41912	3'tiRNA	CATGCACAAAGCCCTGGGTTCAAATCCCAGCATACCACCA	40	tRNA-Ala-AGC-17		ASMM10SMR20TRF100001306TV1	3'tiRNA-40-AlaAGC-17	FALSE	reverse_complement	3-tiRNA	GTGGTGGTATGCTGGGATTTGAAC	24	GGGCGGGCGCCAAAAGGCGCCCGCCCGTGGTGGTATGCTGGGATTTGAACTATCCTACTA	60
5'tRF-ThrAGT	tRF5-20-ThrAGT-6	tRNA-Thr-AGT-6-1_TRF-5_20	4.18191	4.11728	1.04582	up	0.57497	0.623392	16.4359	13.8947	13.6195	15.6742	25.1991	25.7254	4.10748	4.20876	4.22949	4.31463	4.03388	4.00334	5'tRF	GGCTCTGTGGCTTAGCTGGT	20	tRNA-Thr-AGT-6		ASMM10SMR20TRF100008818TV1	tRF5-20-ThrAGT-6	FALSE	reverse_complement	tRF5	GACCAGCTAAGCCACAG	17	GGGCGGGCGCCAAAAGGCGCCCGCCCGACCAGCTAAGCCACAGTATCCTACTATACGTAT	60
3'tRF-LeuAAG	tRF3a-LeuAAG-3	tRNA-Leu-AAG-3-1_TRF-3_18	12.3356	13.1577	0.565624	down	0.013358	0.03099	11566.9	12385.4	11435.8	3475.09	6329.49	3245.28	12.3819	12.6464	11.9784	13.159	13.1651	13.1489	3'tRF	ATCCCACCACTGCCACCA	18	tRNA-Leu-AAG-3;tRNA-Leu-TAG-2		ASMM10SMR20TRF100005746TV1	tRF3a-LeuAAG-3	FALSE	reverse_complement	tRF3	GTGGTGGCAGTGGT	14	GGGCGGGCGCCAAAAGGCGCCCGCCCGTGGTGGCAGTGGTTATCCTACTATACGTATCAC	60
3'tRF-ValCAC	tRF3b-ValCAC-6	tRNA-Val-CAC-6-1_TRF-3_22	16.3615	16.2414	1.08682	up	0.14631	0.193816	81560.1	104736	109461	60722.9	78745.3	66374.7	16.3173	16.363	16.4042	16.1202	16.2803	16.3235	3'tRF	TCGAAACCTGGCGGAAACACCA	22	tRNA-Val-CAC-6		ASMM10SMR20TRF100009784TV1	tRF3b-ValCAC-6	FALSE	reverse_complement	tRF3	GTGGTGTTTCCGCCAGGTTTCG	22	GGGCGGGCGCCAAAAGGCGCCCGCCCGTGGTGTTTCCGCCAGGTTTCGTATCCTACTATA	60
5'tiRNA-TrpCCA	5'tiRNA-33-TrpCCA-6	tRNA-Trp-CCA-6-1_5'TiRNA_33	4.15877	4.38596	0.854295	down	0.0521098	0.0835882	18.6256	16.2974	17.8645	17.3865	23.4461	23.4691	4.26085	4.1129	4.10255	4.49643	4.26999	4.39146	5'tiRNA	GACCTCGTGGCACAATGGTAGCACGTCTGACTC	33	tRNA-Trp-CCA-6		ASMM10SMR20TRF100009282TV1	5'tiRNA-33-TrpCCA-6	FALSE	reverse_complement	5-tiRNA	GGAGTCAGACGTGCT	15	GGGCGGGCGCCAAAAGGCGCCCGCCCGGAGTCAGACGTGCTTATCCTACTATACGTATCA	60
5'tiRNA-AlaAGC	5'tiRNA-35-AlaAGC-18	tRNA-Ala-AGC-18-1_5'TiRNA_35	4.49617	4.38029	1.08363	up	0.315804	0.371533	17.836	15.569	19.3312	20.5274	28.6855	32.5534	4.51143	4.40479	4.57227	4.43119	4.20801	4.50166	5'tiRNA	TGGGATGTAGTTCAGCTGGTATAGTGCTTGCCTAG	35	tRNA-Ala-AGC-18		ASMM10SMR20TRF100001366TV1	5'tiRNA-35-AlaAGC-18	FALSE	reverse_complement	5-tiRNA	GCTAGGCAAGCACTATAC	18	GGGCGGGCGCCAAAAGGCGCCCGCCCGCTAGGCAAGCACTATACTATCCTACTATACGTA	60
5'tRF-LeuTAG	tRF5-26-LeuTAG-1	tRFdb_5013b	5.83961	6.66058	0.566062	down	0.00132887	0.00819	99.6848	98.6991	84.9506	46.7605	88.0984	78.7381	5.70038	6.01152	5.80694	6.72419	6.68893	6.56862	5'tRF	GGTAGCGTGGCCGAGCGGTCTAAGGC	26	tRNA-Leu-TAG-1;tRNA-Leu-AAG-1	tRFdb	ASMM10SMR20TRF100001018TV1	tRF5-26-LeuTAG-1	FALSE	reverse_complement	tRF5	GGCCTTAGACCGCTC	15	GGGCGGGCGCCAAAAGGCGCCCGCCCGGCCTTAGACCGCTCTATCCTACTATACGTATCA	60
5'tiRNA-ValCAC	5'tiRNA-34-ValCAC-2	tRNA-Val-CAC-2-1_5'TiRNA_34	13.6585	12.4982	2.23515	up	0.00680867	0.0200228	7199.1	7550.98	7156.86	7683.76	9480.64	11748.4	13.6732	13.263	14.0395	12.4629	12.4795	12.5521	5'tiRNA	GTTTCCGTAGTGTAGTGGTTATCACGTTCGCCTC	34	tRNA-Val-CAC-2		ASMM10SMR20TRF100009658TV1	5'tiRNA-34-ValCAC-2	FALSE	reverse_complement	5-tiRNA	GGAGGCGAACGTGATAACCACTACACTACG	30	GGGCGGGCGCCAAAAGGCGCCCGCCCGGAGGCGAACGTGATAACCACTACACTACGTATC	60
5'tiRNA-AlaCGC	5'tiRNA-33-AlaCGC-2	tRNA-Ala-CGC-2-1_5'TiRNA_33	4.52912	4.41021	1.08591	up	0.304557	0.360766	18.0835	16.6006	19.0644	23.0541	30.8507	28.9278	4.68297	4.50882	4.39555	4.44912	4.29838	4.48315	5'tiRNA	GGGGATGTAGCTCAGTGGTAGAGCGCGCGCTTC	33	tRNA-Ala-CGC-2		ASMM10SMR20TRF100001694TV1	5'tiRNA-33-AlaCGC-2	FALSE	reverse_complement	5-tiRNA	GGAAGCGCGCGC	12	GGGCGGGCGCCAAAAGGCGCCCGCCCGGAAGCGCGCGCTATCCTACTATACGTATCACAT	60
5'tiRNA-ValAAC	5'tiRNA-35-ValAAC-1	tRNA-Val-AAC-1-1_5'TiRNA_35	3.14557	3.67495	0.692851	down	0.00626217	0.0190607	10.5211	12.2299	10.5541	6.6193	12.0489	10.9859	3.01864	3.23153	3.18655	3.59994	3.82907	3.59585	5'tiRNA	GTTTCCGTAGTGTAGTGGTTATCACGTTCGCCTAA	35	tRNA-Val-AAC-1		ASMM10SMR20TRF100009474TV1	5'tiRNA-35-ValAAC-1	FALSE	reverse_complement	5-tiRNA	GTTAGGCGAACGTGATAAC	19	GGGCGGGCGCCAAAAGGCGCCCGCCCGTTAGGCGAACGTGATAACTATCCTACTATACGT	60
3'tiRNA-LysTTT	3'tiRNA-41-LysTTT-5	tRNA-Lys-TTT-5-1_3'TiRNA_41	10.9995	11.733	0.60147	down	0.0457548	0.0753761	4231.85	4529.86	4497.77	1523.57	2320.53	1312.52	11.2687	11.2394	10.4904	11.6996	11.713	11.7863	3'tiRNA	TAATCTGAGGCTCCAGGGTTCAAGTCCCTGTTCGAGCCCCA	41	tRNA-Lys-TTT-5		ASMM10SMR20TRF100007186TV1	3'tiRNA-41-LysTTT-5	FALSE	reverse_complement	3-tiRNA	GTGGGGCTCGAACAGGGACTTGAA	24	GGGCGGGCGCCAAAAGGCGCCCGCCCGTGGGGCTCGAACAGGGACTTGAATATCCTACTA	60
5'tiRNA-HisGTG	5'tiRNA-35-HisGTG-2	tRNA-His-GTG-2-1_5'TiRNA_35	7.47443	8.19056	0.608729	down	0.000996576	0.00679235	327.961	321.957	285.117	121.968	231.146	189.98	7.38486	7.63386	7.40458	8.22265	8.20251	8.14652	5'tiRNA	GCCGTGATCGTATAGTGGTTAGTACTCTGCGTTGT	35	tRNA-His-GTG-2		ASMM10SMR20TRF100005310TV1	5'tiRNA-35-HisGTG-2	FALSE	reverse_complement	5-tiRNA	GACAACGCAGAGTACTAACCA	21	GGGCGGGCGCCAAAAGGCGCCCGCCCGACAACGCAGAGTACTAACCATATCCTACTATAC	60
3'tRF-ValAAC	tRF3b-ValAAC-4	tRNA-Val-AAC-4-1_TRF-3_22	16.7592	16.7977	0.973635	down	0.674952	0.716174	104253	138665	144451	90091.9	110783	94436.9	16.7067	16.8303	16.7406	16.6438	16.8747	16.8747	3'tRF	TCGAAACCGGGCAGAAACACCA	22	tRNA-Val-AAC-4;tRNA-Val-CAC-4		ASMM10SMR20TRF100009568TV1	tRF3b-ValAAC-4	FALSE	reverse_complement	tRF3	GTGGTGTTTCTGCCCGGTTTCG	22	GGGCGGGCGCCAAAAGGCGCCCGCCCGTGGTGTTTCTGCCCGGTTTCGTATCCTACTATA	60
5'tRF-TrpCCA	tRF5-20-TrpCCA-2	tRNA-Trp-CCA-2-1_TRF-5_20	4.99239	5.00515	0.99119	down	0.874078	0.893261	27.7455	28.0077	27.1721	25.7283	42.9692	45.9506	4.85706	5.01351	5.1066	5.03264	5.01736	4.96546	5'tRF	GACCTCGTGGCGCAACGGTA	20	tRNA-Trp-CCA-2;tRNA-Trp-CCA-4		ASMM10SMR20TRF100009230TV1	tRF5-20-TrpCCA-2	FALSE	reverse_complement	tRF5	GTACCGTTGCGCCACGAGGT	20	GGGCGGGCGCCAAAAGGCGCCCGCCCGTACCGTTGCGCCACGAGGTTATCCTACTATACG	60
5'tiRNA-ValCAC	5'tiRNA-34-ValCAC-5	tRNA-Val-CAC-5-1_5'TiRNA_34	2.70203	3.17937	0.718299	down	0.0936233	0.13283	9.06245	8.95182	7.07283	5.24458	9.89891	5.35445	2.75011	2.98314	2.37283	3.32592	3.28353	2.92867	5'tiRNA	GTTTTTGTAGTGTAGCGGTTATCACGCTCGCCTC	34	tRNA-Val-CAC-5		ASMM10SMR20TRF100009722TV1	5'tiRNA-34-ValCAC-5	FALSE	reverse_complement	5-tiRNA	GGAGGCGAGCGTGATAACCG	20	GGGCGGGCGCCAAAAGGCGCCCGCCCGGAGGCGAGCGTGATAACCGTATCCTACTATACG	60
3'tRF-IleAAT	tRF3a-IleAAT-2	tRNA-Ile-AAT-2-1_TRF-3_18	14.7261	15.2245	0.707883	down	0.0109967	0.0268349	49128.8	53545.6	52582.9	17307.3	29912.7	18724.5	14.6662	14.9378	14.5744	15.2653	15.1902	15.2181	3'tRF	TCCCCGTATGGGCCACCA	18	tRNA-Ile-AAT-2		ASMM10SMR20TRF100005431TV1	tRF3a-IleAAT-2	FALSE	reverse_complement	tRF3	GTGGTGGCCCATACGGGGA	19	GGGCGGGCGCCAAAAGGCGCCCGCCCGTGGTGGCCCATACGGGGATATCCTACTATACGT	60
3'tiRNA-GlyGCC	3'tiRNA-40-GlyGCC-4	tRNA-Gly-GCC-4-1_3'TiRNA_40	16.7715	16.4164	1.27908	up	0.0123868	0.0294101	91923.4	113136	115829	96186.6	97169.5	111906	16.7859	16.6231	16.9056	16.4226	16.4042	16.4226	3'tiRNA	CACGCGGGAGGCCCGGGTTCGGTTCCCGGCCAATGCACCA	40	tRNA-Gly-GCC-4		ASMM10SMR20TRF100005062TV1	3'tiRNA-40-GlyGCC-4	FALSE	reverse_complement	3-tiRNA	GTGGTGCATTGGCCGGGAAC	20	GGGCGGGCGCCAAAAGGCGCCCGCCCGTGGTGCATTGGCCGGGAACTATCCTACTATACG	60
3'tRF-CysACA	tRF3a-CysACA-1	tRNA-Cys-ACA-1-1_TRF-3_18	2.55531	3.34676	0.577763	down	0.0071908	0.0207947	9.27171	9.73009	8.49267	5	8.70167	6.17946	2.33888	2.82006	2.50699	3.37412	3.44823	3.21794	3'tRF	CAGGTGCCCTGCCCTCCA	18	tRNA-Cys-ACA-1		ASMM10SMR20TRF100003234TV1	tRF3a-CysACA-1	FALSE	reverse_complement	tRF3	GTGGAGGGCAGGG	13	GGGCGGGCGCCAAAAGGCGCCCGCCCGTGGAGGGCAGGGTATCCTACTATACGTATCACA	60
5'tRF-AsnGTT	tRF5-22-AsnGTT-2	tRNA-Asn-GTT-2-1_TRF-5_22	4.01284	3.61236	1.31995	up	0.0626522	0.0955171	11.973	9.7243	10.2743	15.4041	18.7264	24.2552	4.0868	3.80314	4.14857	3.83273	3.44674	3.55761	5'tRF	GTCTCTGTGGCGCAATTGGTTA	22	tRNA-Asn-GTT-2		ASMM10SMR20TRF100002950TV1	tRF5-22-AsnGTT-2	FALSE	reverse_complement	tRF5	GTAACCAATTGCGCCA	16	GGGCGGGCGCCAAAAGGCGCCCGCCCGTAACCAATTGCGCCATATCCTACTATACGTATC	60
5'tRF-SerGCT	tRF5-22-SerGCT-1	tRNA-Ser-GCT-1-1_TRF-5_22	12.7734	10.9213	3.61027	up	0.00653668	0.0196296	2329.68	2292.68	2298.18	4349.92	4469.94	8295.99	12.742	12.1729	13.4053	10.9336	10.8881	10.9421	5'tRF	GACGAGGTGGCCGAGTGGTTAA	22	tRNA-Ser-GCT-1;tRNA-Ser-GCT-2;tRNA-Ser-GCT-3;tRNA-Ser-GCT-4;tRNA-Ser-GCT-6		ASMM10SMR20TRF100008326TV1	tRF5-22-SerGCT-1	FALSE	reverse_complement	tRF5	GTTAACCACTCGGCCACCTCG	21	GGGCGGGCGCCAAAAGGCGCCCGCCCGTTAACCACTCGGCCACCTCGTATCCTACTATAC	60
5'tiRNA-AlaTGC	5'tiRNA-34-AlaTGC-1	tRNA-Ala-TGC-1-1_5'TiRNA_34	5.7291	5.38573	1.26872	up	0.00527574	0.0171709	33.3787	36.5244	38.2626	44.976	73.7327	76.634	5.6541	5.75855	5.77466	5.29516	5.39648	5.46555	5'tiRNA	GGGGGTGTAGCTCAGTGGTAGAGCGCATGCTTTG	34	tRNA-Ala-TGC-1		ASMM10SMR20TRF100002034TV1	5'tiRNA-34-AlaTGC-1	FALSE	reverse_complement	5-tiRNA	GCAAAGCATGCGCT	14	GGGCGGGCGCCAAAAGGCGCCCGCCCGCAAAGCATGCGCTTATCCTACTATACGTATCAC	60
3'tRF-CysGCA	tRF3a-CysGCA-19	tRNA-Cys-GCA-19-1_TRF-3_18	10.5198	10.8422	0.799754	down	0.371219	0.429547	2193.32	2203.82	2134.84	1213.11	1747.36	1024.53	11.0052	10.6383	9.91588	10.8702	10.8174	10.839	3'tRF	ATCCAGGTACCCCCTCCA	18	tRNA-Cys-GCA-19;tRNA-Cys-GCA-6		ASMM10SMR20TRF100003566TV1	tRF3a-CysGCA-19	FALSE	reverse_complement	tRF3	GTGGAGGGGGTACCT	15	GGGCGGGCGCCAAAAGGCGCCCGCCCGTGGAGGGGGTACCTTATCCTACTATACGTATCA	60
5'tiRNA-GlnTTG	5'tiRNA-34-GlnTTG-2	tRNA-Gln-TTG-1-1_5'TiRNA_34	5.74695	5.72279	1.01689	up	0.861641	0.884022	48.8694	43.1296	41.3442	42.453	73.9158	84.4498	5.57408	5.76099	5.90579	5.89386	5.67101	5.6035	5'tiRNA	GGTCCCATGGTGTAATGGTTAGCACTCTGGACTT	34	tRNA-Gln-TTG-2;tRNA-Gln-TTG-1		ASMM10SMR20TRF100004214TV1	5'tiRNA-34-GlnTTG-2	FALSE	reverse_complement	5-tiRNA	GAAGTCCAGAGTGCTAAC	18	GGGCGGGCGCCAAAAGGCGCCCGCCCGAAGTCCAGAGTGCTAACTATCCTACTATACGTA	60
5'tiRNA-IleGAT	5'tiRNA-37-IleGAT-1	tRNA-Ile-GAT-1-1_5'TiRNA_37	7.941	8.71032	0.586692	down	0.00666816	0.0197965	469.796	469.781	436.381	144.466	327.965	274.791	7.67163	8.18175	7.96961	8.73124	8.67701	8.72272	5'tiRNA	GGCCAGTTAGCTCAGTTGGTTAGAGCATGGTGCTGAT	37	tRNA-Ile-GAT-1		ASMM10SMR20TRF100005534TV1	5'tiRNA-37-IleGAT-1	FALSE	reverse_complement	5-tiRNA	GATCAGCACCATGCTCTA	18	GGGCGGGCGCCAAAAGGCGCCCGCCCGATCAGCACCATGCTCTATATCCTACTATACGTA	60
5'tiRNA-CysGCA	5'tiRNA-34-CysGCA-11	tRNA-Cys-GCA-11-1_5'TiRNA_34	3.54284	3.16686	1.29772	up	0.00985497	0.0251881	8.14402	8.5272	8.16883	9.61319	17.2413	14.0647	3.45658	3.7007	3.47125	3.15197	3.2048	3.14382	5'tiRNA	GGGGGTATAGCTCAGGGGTAGAGTATTTGGCTGC	34	tRNA-Cys-GCA-11		ASMM10SMR20TRF100003346TV1	5'tiRNA-34-CysGCA-11	FALSE	reverse_complement	5-tiRNA	GGCAGCCAAATACTCTAC	18	GGGCGGGCGCCAAAAGGCGCCCGCCCGGCAGCCAAATACTCTACTATCCTACTATACGTA	60
5'tRF-ValAAC	tRF5-18-ValAAC-4	tRNA-Val-AAC-4-1_TRF-5_18	5.79682	5.63116	1.12168	up	0.0578495	0.090487	38.5177	41.8356	45.004	50.274	76.75	76.4942	5.80739	5.81153	5.77152	5.53038	5.62029	5.74279	5'tRF	GTTTCTGTAGTGTAGTGG	18	tRNA-Val-AAC-4;tRNA-Val-CAC-4;tRNA-Val-CAC-7		ASMM10SMR20TRF100009570TV1	tRF5-18-ValAAC-4	FALSE	reverse_complement	tRF5	GCCACTACACTACAGAAAC	19	GGGCGGGCGCCAAAAGGCGCCCGCCCGCCACTACACTACAGAAACTATCCTACTATACGT	60
5'tRF-GlyACC	tRF5-18-GlyACC-1	tRNA-Gly-ACC-1-1_TRF-5_18	6.21536	6.33177	0.922479	down	0.039427	0.0671157	73.2563	70.0714	67.407	62.2451	101.295	103.423	6.17517	6.23546	6.23546	6.39581	6.31357	6.28594	5'tRF	GTTTCCGTAGTGTAGTGG	18	tRNA-Gly-ACC-1;tRNA-Val-AAC-1;tRNA-Val-AAC-2;tRNA-Val-AAC-3;tRNA-Val-AAC-5;tRNA-Val-CAC-1;tRNA-Val-CAC-2;tRNA-Val-CAC-3		ASMM10SMR20TRF100004754TV1	tRF5-18-GlyACC-1	FALSE	reverse_complement	tRF5	GCCACTACACTACGGAA	17	GGGCGGGCGCCAAAAGGCGCCCGCCCGCCACTACACTACGGAATATCCTACTATACGTAT	60
5'tiRNA-SupTTA	5'tiRNA-35-SupTTA-1	tRNA-Sup-TTA-1-1_5'TiRNA_35	4.065	3.84597	1.16395	up	0.0501555	0.0810886	11.4188	13.447	12.0094	15.8661	22.9071	21.7168	4.12201	4.07773	3.99525	3.75232	3.98221	3.80339	5'tiRNA	ACTGGGATGGCTGAGTGGTTAAGGCCTTGGACTTT	35	tRNA-Sup-TTA-1		ASMM10SMR20TRF100008598TV1	5'tiRNA-35-SupTTA-1	FALSE	reverse_complement	5-tiRNA	GAAAGTCCAAGGCCTTAAC	19	GGGCGGGCGCCAAAAGGCGCCCGCCCGAAAGTCCAAGGCCTTAACTATCCTACTATACGT	60
5'tiRNA-SerGCT	5'tiRNA-35-SerGCT-6	tRNA-Ser-GCT-6-1_5'TiRNA_35	4.14684	4.13497	1.00826	up	0.882281	0.900413	14.2114	13.8621	16.3977	16.1534	23.4004	24.948	4.14635	4.10912	4.18505	4.10255	4.02976	4.27259	5'tiRNA	GACGAGGTGGCCGAGTGGTTAAAGCGATGGACTGC	35	tRNA-Ser-GCT-6		ASMM10SMR20TRF100008434TV1	5'tiRNA-35-SerGCT-6	FALSE	reverse_complement	5-tiRNA	GGCAGTCCATCGCT	14	GGGCGGGCGCCAAAAGGCGCCCGCCCGGCAGTCCATCGCTTATCCTACTATACGTATCAC	60
5'tRF-LysCTT	tRF5-20-LysCTT-5	tRNA-Lys-CTT-5-1_TRF-5_20	4.85741	4.57266	1.2182	up	0.0202583	0.0415199	18.6609	21.0608	20.4749	24.0806	38.4706	42.4931	4.75209	4.84255	4.97759	4.49904	4.63226	4.58668	5'tRF	GCCCAGATAGCTCAGTGGGT	20	tRNA-Lys-CTT-5		ASMM10SMR20TRF100006834TV1	tRF5-20-LysCTT-5	FALSE	reverse_complement	tRF5	GACCCACTGAGCTATCT	17	GGGCGGGCGCCAAAAGGCGCCCGCCCGACCCACTGAGCTATCTTATCCTACTATACGTAT	60
5'tRF-ThrAGT	tRF5-22-ThrAGT-1	tRNA-Thr-AGT-1-1_TRF-5_22	4.393	4.16007	1.17521	up	0.0122107	0.0291113	14.1576	15.6169	15.2274	18.2203	27.9992	30.5036	4.33609	4.36843	4.47446	4.09768	4.21282	4.16972	5'tRF	GGCGCCGTGGCTTAGTTGGTTA	22	tRNA-Thr-AGT-1		ASMM10SMR20TRF100008650TV1	tRF5-22-ThrAGT-1	FALSE	reverse_complement	tRF5	GTAACCAACTAAGCCACGGC	20	GGGCGGGCGCCAAAAGGCGCCCGCCCGTAACCAACTAAGCCACGGCTATCCTACTATACG	60
5'tRF-CysGCA	tRF5-22-CysGCA-10	tRNA-Cys-GCA-10-1_TRF-5_22	9.50014	9.002	1.41239	up	0.0072809	0.0208935	543.976	584.475	571.176	446.89	727.612	809.319	9.40318	9.41203	9.68521	8.94565	8.99534	9.06502	5'tRF	GGGGGTATAGCTCAGGGGTAGA	22	tRNA-Cys-GCA-10;tRNA-Cys-GCA-11;tRNA-Cys-GCA-12;tRNA-Cys-GCA-14;tRNA-Cys-GCA-24;tRNA-Cys-GCA-4;tRNA-Cys-GCA-5;tRNA-Cys-GCA-6;tRNA-Cys-GCA-7;tRNA-Cys-GCA-9		ASMM10SMR20TRF100003338TV1	tRF5-22-CysGCA-10	FALSE	reverse_complement	tRF5	GTCTACCCCTGAGCTATACCCCC	23	GGGCGGGCGCCAAAAGGCGCCCGCCCGTCTACCCCTGAGCTATACCCCCTATCCTACTAT	60
5'tiRNA-mtLeuTAA	mt-5'tiRNA-37-LeuTAA	chrM.tRNA3-LeuTAA_5'TiRNA_37	5.6639	6.34821	0.622305	down	0.0023632	0.0110811	70.3225	78.6494	65.8431	40.2668	72.4894	76.2228	5.4965	5.7305	5.7647	6.35105	6.43914	6.25443	5'tiRNA	ATTAGGGTGGCAGAGCCAGGAAATTGCGTAAGACTTA	37	tRNA-chrM.tRNA3-LeuTAA		ASMM10SMR20TRF100000583TV1	mt-5'tiRNA-37-LeuTAA	FALSE	reverse_complement	5-tiRNA	GTAAGTCTTACGCAATTTCCT	21	GGGCGGGCGCCAAAAGGCGCCCGCCCGTAAGTCTTACGCAATTTCCTTATCCTACTATAC	60
5'tiRNA-GlyACC	5'tiRNA-34-GlyACC-2	tRNA-Gly-ACC-2-1_5'TiRNA_34	4.35351	4.66429	0.806204	down	0.023858	0.0460725	21.7168	21.2886	21.2989	17.257	31.2341	26.8209	4.25007	4.52402	4.28642	4.69875	4.64689	4.64723	5'tiRNA	GAGGGTGTAACTCAGTTGGTAGAGCATTTGCCTA	34	tRNA-Gly-ACC-2		ASMM10SMR20TRF100004778TV1	5'tiRNA-34-GlyACC-2	FALSE	reverse_complement	5-tiRNA	GTAGGCAAATGCTCTACC	18	GGGCGGGCGCCAAAAGGCGCCCGCCCGTAGGCAAATGCTCTACCTATCCTACTATACGTA	60
5'tRF-mtCysGCA	mt-tRF5-18-CysGCA	chrM.tRNA19-CysGCA_TRF-5_18	4.59	4.7511	0.894339	down	0.254898	0.311981	23.0824	22.4633	22.9995	25.1594	29.3295	31.2749	4.82585	4.43514	4.509	4.78398	4.71854	4.75079	5'tRF	GGTCTTAAGGTGATATTC	18	tRNA-chrM.tRNA19-CysGCA		ASMM10SMR20TRF100000380TV1	mt-tRF5-18-CysGCA	FALSE	reverse_complement	tRF5	GGAATATCACCTTAAGACC	19	GGGCGGGCGCCAAAAGGCGCCCGCCCGGAATATCACCTTAAGACCTATCCTACTATACGT	60
5'tiRNA-AlaCGC	5'tiRNA-33-AlaCGC-4	tRNA-Ala-CGC-4-1_5'TiRNA_33	8.15155	9.41037	0.417884	down	0.00187191	0.00996554	748.318	795.514	740.254	198.502	383.831	250.281	8.22506	8.40567	7.82392	9.3841	9.41917	9.42785	5'tiRNA	GGGGTTGTAGCTCAGAGGTAGAGCACATGCTTC	33	tRNA-Ala-CGC-4		ASMM10SMR20TRF100001766TV1	5'tiRNA-33-AlaCGC-4	FALSE	reverse_complement	5-tiRNA	GGAAGCATGTGCTCTACCTCTGAGCTACAA	30	GGGCGGGCGCCAAAAGGCGCCCGCCCGGAAGCATGTGCTCTACCTCTGAGCTACAATATC	60
5'tiRNA-GlyGCC	5'tiRNA-33-GlyGCC-5	tRNA-Gly-GCC-5-1_5'TiRNA_33	4.86279	4.64169	1.16563	up	0.0559834	0.0883734	19.5224	21.537	22.147	27.1656	35.3579	40.8459	4.94747	4.71951	4.92141	4.56264	4.66209	4.70034	5'tiRNA	GCATTGGTGGTTCAGTGGTAGAATTCTTGCCTG	33	tRNA-Gly-GCC-5		ASMM10SMR20TRF100005090TV1	5'tiRNA-33-GlyGCC-5	FALSE	reverse_complement	5-tiRNA	GCAGGCAAGAATTCTACC	18	GGGCGGGCGCCAAAAGGCGCCCGCCCGCAGGCAAGAATTCTACCTATCCTACTATACGTA	60
5'tiRNA-IleAAT	5'tiRNA-35-IleAAT-5	tRNA-Ile-AAT-5-1_5'TiRNA_35	9.9146	10.5896	0.626326	down	0.00347729	0.013606	1869.5	1814.76	1781.81	596.276	1205.1	1054.59	9.70856	10.0426	9.99268	10.6094	10.5249	10.6345	5'tiRNA	GGCTAGTTAGCTCAGTTGGTTAGAGCATGGTGCTA	35	tRNA-Ile-AAT-5		ASMM10SMR20TRF100005482TV1	5'tiRNA-35-IleAAT-5	FALSE	reverse_complement	5-tiRNA	GTAGCACCATGCTCTAACCAACTGAGCTAACTA	33	GGGCGGGCGCCAAAAGGCGCCCGCCCGTAGCACCATGCTCTAACCAACTGAGCTAACTAT	60
5'tiRNA-ProAGG	5'tiRNA-33-ProAGG-2	tRNA-Leu-TAA-5-1_5'TiRNA_33	6.32231	6.83154	0.702594	down	0.00292513	0.0128381	118.628	109.434	100.148	62.7832	110.022	112.255	6.19339	6.39133	6.38219	6.92035	6.79874	6.77554	5'tiRNA	GGCTTGTTGGTCTAGGGGTATGATTCTCACTTA	33	tRNA-Pro-AGG-2;tRNA-Leu-TAA-5		ASMM10SMR20TRF100006126TV1	5'tiRNA-33-ProAGG-2	FALSE	reverse_complement	5-tiRNA	GTAAGTGAGAATCATACCCCTA	22	GGGCGGGCGCCAAAAGGCGCCCGCCCGTAAGTGAGAATCATACCCCTATATCCTACTATA	60
3'tRF-AlaAGC	tRF3b-AlaAGC-13	tRNA-Ala-AGC-13-1_TRF-3_22	4.29901	4.60736	0.807564	down	0.00148783	0.00870656	20.0888	20.2913	21.2467	18.5802	25.8381	26.8427	4.36449	4.24522	4.28733	4.59808	4.58013	4.64388	3'tRF	TCAGTCCCCAGCTCTCTATCCA	22	tRNA-Ala-AGC-13		ASMM10SMR20TRF100001246TV1	tRF3b-AlaAGC-13	FALSE	reverse_complement	tRF3	GTGGATAGAGAGCTGGGGAC	20	GGGCGGGCGCCAAAAGGCGCCCGCCCGTGGATAGAGAGCTGGGGACTATCCTACTATACG	60
5'tiRNA-IleTAT	5'tiRNA-35-IleTAT-3	tRNA-Ile-TAT-3-1_5'TiRNA_35	4.13794	3.99578	1.10355	up	0.348507	0.404603	14.3521	11.9966	14.2188	14.6212	27.0646	23.1974	4.01222	4.3157	4.08589	4.11782	3.802	4.06754	5'tiRNA	GGTTCCATAGGGTAGTGGTTATCACATCTGCTTTA	35	tRNA-Ile-TAT-3		ASMM10SMR20TRF100005638TV1	5'tiRNA-35-IleTAT-3	FALSE	reverse_complement	5-tiRNA	GTAAAGCAGATGTGATAACCA	21	GGGCGGGCGCCAAAAGGCGCCCGCCCGTAAAGCAGATGTGATAACCATATCCTACTATAC	60
3'tRF-LysTTT	tRF3a-LysTTT-5	tRNA-Lys-TTT-5-1_TRF-3_18	9.06783	9.76047	0.618724	down	0.00800076	0.0220558	876.904	967.381	969.281	358.928	652.573	487.996	9.14894	9.19909	8.85548	9.60339	9.75652	9.92149	3'tRF	GTCCCTGTTCGAGCCCCA	18	tRNA-Lys-TTT-5		ASMM10SMR20TRF100007210TV1	tRF3a-LysTTT-5	FALSE	reverse_complement	tRF3	GTGGGGCTCGAACA	14	GGGCGGGCGCCAAAAGGCGCCCGCCCGTGGGGCTCGAACATATCCTACTATACGTATCAC	60
5'tRF-iMetCAT	tRF5-22-iMetCAT-4	tRNA-iMet-CAT-4-1_TRF-5_22	4.80497	4.89452	0.939814	down	0.22774	0.283533	25.3028	26.9201	24.0055	24.0086	39.6976	37.4441	4.74703	4.88874	4.77914	4.90986	4.96546	4.80824	5'tRF	AGCAGAGTGGCACAATGGAAGC	22	tRNA-iMet-CAT-4		ASMM10SMR20TRF100010066TV1	tRF5-22-iMetCAT-4	FALSE	reverse_complement	tRF5	GGCTTCCATTGTGCC	15	GGGCGGGCGCCAAAAGGCGCCCGCCCGGCTTCCATTGTGCCTATCCTACTATACGTATCA	60
3'tiRNA-ArgTCT	3'tiRNA-41-ArgTCT-4	tRNA-Arg-TCT-4-1_3'TiRNA_41	7.48668	8.40375	0.529585	down	0.00944791	0.0246184	349.62	389.357	350.221	143.989	241.943	160.417	7.66733	7.691	7.10173	8.33303	8.45176	8.42646	3'tiRNA	TAATCCAGAGGTTCTGGGTTCGAGTCCCGGCAGAGATGCCA	41	tRNA-Arg-TCT-4		ASMM10SMR20TRF100002758TV1	3'tiRNA-41-ArgTCT-4	FALSE	reverse_complement	3-tiRNA	GTGGCATCTCTGCCGGGACT	20	GGGCGGGCGCCAAAAGGCGCCCGCCCGTGGCATCTCTGCCGGGACTTATCCTACTATACG	60
5'tRF-ValAAC	tRF5-22-ValAAC-2	tRNA-Val-AAC-2-1_TRF-5_22	4.971	5.67962	0.611905	down	0.000840265	0.00629474	44.4881	42.7611	42.0111	26.3284	45.6365	40.502	4.89797	5.10707	4.90794	5.75673	5.65463	5.62749	5'tRF	GTTTCCGTAGTGTAGTGGTCAT	22	tRNA-Val-AAC-2;tRNA-Val-AAC-3;tRNA-Val-CAC-3		ASMM10SMR20TRF100009514TV1	tRF5-22-ValAAC-2	FALSE	reverse_complement	tRF5	GATGACCACTACACTACGG	19	GGGCGGGCGCCAAAAGGCGCCCGCCCGATGACCACTACACTACGGTATCCTACTATACGT	60
5'tiRNA-LysTTT	5'tiRNA-35-LysTTT-5	tRNA-Lys-TTT-5-1_5'TiRNA_35	10.9111	11.8635	0.516779	down	0.0350689	0.06169	4601.09	4829.04	4882.46	1679.06	2078.46	1270.22	11.4426	10.8798	10.4109	11.8258	11.7863	11.9784	5'tiRNA	ACCTGGATAGCTCAGTTGGTAGAGCATCAGACTTT	35	tRNA-Lys-TTT-5		ASMM10SMR20TRF100007202TV1	5'tiRNA-35-LysTTT-5	FALSE	reverse_complement	5-tiRNA	GAAAGTCTGATGCTCTACCAAC	22	GGGCGGGCGCCAAAAGGCGCCCGCCCGAAAGTCTGATGCTCTACCAACTATCCTACTATA	60
5'tRF-LysCTT	tRF5-22-LysCTT-17	tRNA-Lys-CTT-17-1_TRF-5_22	5.93891	5.73045	1.15545	up	0.0102325	0.0257366	44.4627	45.5716	43.1797	56.0801	79.9419	87.9191	5.98409	5.86809	5.96454	5.75611	5.76099	5.67425	5'tRF	GCCCAGCTACTTCAGTTGGTGG	22	tRNA-Lys-CTT-17		ASMM10SMR20TRF100006634TV1	tRF5-22-LysCTT-17	FALSE	reverse_complement	tRF5	GCCACCAACTGAAGTAG	17	GGGCGGGCGCCAAAAGGCGCCCGCCCGCCACCAACTGAAGTAGTATCCTACTATACGTAT	60
3'tiRNA-mtProTGG	mt-3'tiRNA-38-ProTGG	chrM.tRNA15-ProTGG_3'TiRNA_38	15.7778	14.9466	1.77914	up	0.0045255	0.0156959	38460.7	43252.7	40364.1	35543.6	47355.7	49077.8	15.6556	15.6123	16.0655	14.951	14.951	14.9378	3'tiRNA	GGTGCTGGTGGTGGGGAGTAGCTCCTTCTTCTTGACCA	38	tRNA-chrM.tRNA15-ProTGG		ASMM10SMR20TRF100000175TV1	mt-3'tiRNA-38-ProTGG	FALSE	reverse_complement	3-tiRNA	GTGGTCAAGAAGAAGGAGCTACTC	24	GGGCGGGCGCCAAAAGGCGCCCGCCCGTGGTCAAGAAGAAGGAGCTACTCTATCCTACTA	60
5'tRF-ThrAGT	tRF5-20-ThrAGT-7	tRNA-Thr-AGT-7-1_TRF-5_20	4.17497	3.959	1.16149	up	0.0327339	0.0583864	13.2274	12.3637	13.9528	16.9415	23.3816	25.1187	4.2224	4.10761	4.19489	3.99125	3.84671	4.03904	5'tRF	GGCACCGTGGCTTAGTTGGT	20	tRNA-Thr-AGT-7		ASMM10SMR20TRF100008862TV1	tRF5-20-ThrAGT-7	FALSE	reverse_complement	tRF5	GACCAACTAAGCCACGGT	18	GGGCGGGCGCCAAAAGGCGCCCGCCCGACCAACTAAGCCACGGTTATCCTACTATACGTA	60
5'tiRNA-AspGTC	5'tiRNA-36-AspGTC-2	tRNA-Asp-GTC-2-1_5'TiRNA_36	10.1873	8.98382	2.30293	up	0.000454522	0.0047351	550.933	618.15	509.111	824.265	1154.69	1183.08	10.3238	9.98181	10.2563	8.96761	9.06902	8.91482	5'tiRNA	TCCTCGTTAGTATAGTGGTTAGTATCCCCGCCTGTC	36	tRNA-Asp-GTC-2		ASMM10SMR20TRF100003142TV1	5'tiRNA-36-AspGTC-2	FALSE	reverse_complement	5-tiRNA	GGACAGGCGGGGATACTA	18	GGGCGGGCGCCAAAAGGCGCCCGCCCGGACAGGCGGGGATACTATATCCTACTATACGTA	60
3'tiRNA-LysCTT	3'tiRNA-44-LysCTT-11	tRNA-Lys-CTT-11-1_3'TiRNA_44	6.56221	7.79945	0.424183	down	0.00328766	0.013394	223.648	247.456	221.416	86.6692	127.115	100.189	6.83162	6.66992	6.18509	7.73652	7.85004	7.81179	3'tiRNA	TAATCTCAGGAACATGGGTTCGAGCCCCACATTGGGTGCCACCA	44	tRNA-Lys-CTT-11		ASMM10SMR20TRF100006330TV1	3'tiRNA-44-LysCTT-11	FALSE	reverse_complement	3-tiRNA	GTGGTGGCACCCAATGTGGG	20	GGGCGGGCGCCAAAAGGCGCCCGCCCGTGGTGGCACCCAATGTGGGTATCCTACTATACG	60
5'tiRNA-TrpCCA	5'tiRNA-34-TrpCCA-4	tRNA-Trp-CCA-2-1_5'TiRNA_34	8.57955	8.57803	1.00106	up	0.987317	0.989374	431.6	439.188	374.905	227.745	460.216	415.516	8.41912	8.69775	8.62177	8.61681	8.60777	8.5095	5'tiRNA	GACCTCGTGGCGCAACGGTAGCGCGTCTGACTCC	34	tRNA-Trp-CCA-4;tRNA-Trp-CCA-2		ASMM10SMR20TRF100009214TV1	5'tiRNA-34-TrpCCA-4	FALSE	reverse_complement	5-tiRNA	GGGAGTCAGACGCGCTACCG	20	GGGCGGGCGCCAAAAGGCGCCCGCCCGGGAGTCAGACGCGCTACCGTATCCTACTATACG	60
5'tiRNA-LeuCAG	5'tiRNA-37-LeuCAG-4	tRNA-Leu-CAG-4-1_5'TiRNA_37	5.93359	5.66504	1.20459	up	0.0234382	0.0455655	45.7904	41.1881	41.2881	52.5361	87.1906	85.832	5.87397	5.99418	5.93263	5.79862	5.5952	5.60132	5'tiRNA	GTCAGGATGGCCGAGCAGTCTAAGGCACTGCGTTCAG	37	tRNA-Leu-CAG-4		ASMM10SMR20TRF100005922TV1	5'tiRNA-37-LeuCAG-4	FALSE	reverse_complement	5-tiRNA	GCTGAACGCAGTGC	14	GGGCGGGCGCCAAAAGGCGCCCGCCCGCTGAACGCAGTGCTATCCTACTATACGTATCAC	60
3'tRF-LeuTAA	tRF3b-LeuTAA-5	tRNA-Leu-TAA-5-1_TRF-3_22	7.22478	7.82699	0.658744	down	0.0362232	0.0630821	227.095	253.995	226.921	137.819	162.901	150.778	7.60328	7.08428	6.98677	7.76617	7.88226	7.83254	3'tRF	TCAAAGCTTGGACGAGTCCCCA	22	tRNA-Leu-TAA-5		ASMM10SMR20TRF100006143TV1	tRF3b-LeuTAA-5	FALSE	reverse_complement	tRF3	GTGGGGACTCGTCCAAGCTTT	21	GGGCGGGCGCCAAAAGGCGCCCGCCCGTGGGGACTCGTCCAAGCTTTTATCCTACTATAC	60
5'tRF-mtGlyTCC	mt-tRF5-22-GlyTCC	chrM.tRNA9-GlyTCC_TRF-5_22	3.9367	3.83669	1.07178	up	0.176965	0.228843	12.8385	11.7503	11.9972	13.3056	21.4263	20.7842	3.88301	3.98744	3.93966	3.94122	3.768	3.80085	5'tRF	ACTCCCTTAGTATAATTAATAT	22	tRNA-chrM.tRNA9-GlyTCC		ASMM10SMR20TRF100000860TV1	mt-tRF5-22-GlyTCC	FALSE	reverse_complement	tRF5	GATATTAATTATACTAAGGGAGT	23	GGGCGGGCGCCAAAAGGCGCCCGCCCGATATTAATTATACTAAGGGAGTTATCCTACTAT	60
5'tiRNA-GlyCCC	5'tiRNA-33-GlyCCC-3	tRNA-Gly-CCC-3-1_5'TiRNA_33	11.6119	10.6954	1.88759	up	0.00183547	0.00993785	1958.01	2010.64	1946.19	1947.2	2562.55	2776.3	11.6996	11.3707	11.7654	10.6795	10.6597	10.7469	5'tiRNA	GCATTGGTGGTTCAATGGTAGAATTCTCGCCTC	33	tRNA-Gly-CCC-3;tRNA-Gly-CCC-4		ASMM10SMR20TRF100004898TV1	5'tiRNA-33-GlyCCC-3	FALSE	reverse_complement	5-tiRNA	GGAGGCGAGAATTCTACCATTGAACC	26	GGGCGGGCGCCAAAAGGCGCCCGCCCGGAGGCGAGAATTCTACCATTGAACCTATCCTAC	60
5'tiRNA-GlyCCC	5'tiRNA-35-GlyCCC-5	tRNA-Gly-CCC-5-1_5'TiRNA_35	9.06416	9.10321	0.9733	down	0.719244	0.757604	594.575	649.157	594.915	364.008	526.009	582.312	9.17539	8.87186	9.14523	9.04306	9.1397	9.12686	5'tiRNA	GCATTGGTGGTTCAGTGGTAGAATTCTCGCCTCCC	35	tRNA-Gly-CCC-5		ASMM10SMR20TRF100004954TV1	5'tiRNA-35-GlyCCC-5	FALSE	reverse_complement	5-tiRNA	GGGGAGGCGAGAATTCTACCAC	22	GGGCGGGCGCCAAAAGGCGCCCGCCCGGGGAGGCGAGAATTCTACCACTATCCTACTATA	60
5'tiRNA-AlaCGC	5'tiRNA-34-AlaCGC-2	tRNA-Ala-CGC-2-1_5'TiRNA_34	4.92416	4.54089	1.3043	up	0.0416461	0.0698658	16.8345	21.7427	20.6453	28.8111	36.4249	42.4298	5.03593	4.76094	4.97562	4.3474	4.67513	4.60013	5'tiRNA	GGGGATGTAGCTCAGTGGTAGAGCGCGCGCTTCG	34	tRNA-Ala-CGC-2		ASMM10SMR20TRF100001698TV1	5'tiRNA-34-AlaCGC-2	FALSE	reverse_complement	5-tiRNA	GCGAAGCGCGC	11	GGGCGGGCGCCAAAAGGCGCCCGCCCGCGAAGCGCGCTATCCTACTATACGTATCACATA	60
3'tRF-mtLeuTAA	mt-tRF3b-LeuTAA	chrM.tRNA3-LeuTAA_TRF-3_22	14.9242	13.9813	1.92248	up	0.0164119	0.0356995	22252.2	23663	22182.5	17579.2	25791.3	29111.9	14.695	14.6823	15.3954	14.03	13.9677	13.9461	3'tRF	TCAAATCCTCTCCCTAATACCA	22	tRNA-chrM.tRNA3-LeuTAA		ASMM10SMR20TRF100000595TV1	mt-tRF3b-LeuTAA	FALSE	reverse_complement	tRF3	GTGGTATTAGGGAGAGGATT	20	GGGCGGGCGCCAAAAGGCGCCCGCCCGTGGTATTAGGGAGAGGATTTATCCTACTATACG	60
5'tRF-SerAGA	tRF5-20-SerAGA-5	tRNA-Ser-AGA-5-1_TRF-5_20	4.82435	4.62165	1.15086	up	0.00025346	0.00373317	20.9288	20.5473	20.8913	24.9421	38.2041	38.6501	4.81265	4.82987	4.83054	4.65037	4.59743	4.61714	5'tRF	TGGGGTGTGACTCAGAAGTA	20	tRNA-Ser-AGA-5		ASMM10SMR20TRF100008174TV1	tRF5-20-SerAGA-5	FALSE	reverse_complement	tRF5	GTACTTCTGAGTCACACCC	19	GGGCGGGCGCCAAAAGGCGCCCGCCCGTACTTCTGAGTCACACCCTATCCTACTATACGT	60
5'tRF-AsnGTT	tRF5-18-AsnGTT-2	tRNA-Asn-GTT-2-1_TRF-5_18	4.70937	4.37823	1.25801	up	0.00417208	0.0148588	17.576	17.509	17.3695	23.0422	33.414	38.1823	4.68625	4.63003	4.81184	4.41017	4.37093	4.35358	5'tRF	GTCTCTGTGGCGCAATTG	18	tRNA-Asn-GTT-2		ASMM10SMR20TRF100002942TV1,ASMM10SMR20TRF100000048TV1	tRF5-18-AsnGTT-2	FALSE	reverse_complement,reverse_complement	tRF5	GCAATTGCGCCACA,GTTTGTAAACTATATTCAC	14,19	GGGCGGGCGCCAAAAGGCGCCCGCCCGCAATTGCGCCACATATCCTACTATACGTATCAC,GGGCGGGCGCCAAAAGGCGCCCGCCCGTTTGTAAACTATATTCACTATCCTACTATACGT	60,60
3'tRF-mtValTAC	mt-tRF3a-ValTAC	chrM.tRNA2-ValTAC_TRF-3_18	16.3574	15.6238	1.66278	up	0.00543389	0.0173924	60153.1	70148.7	70034.7	60936.6	66823	79032.2	16.3235	16.144	16.6046	15.6199	15.6199	15.6315	3'tRF	CAATGAACACTCTGACCA	18	tRNA-chrM.tRNA2-ValTAC		ASMM10SMR20TRF100000416TV1	mt-tRF3a-ValTAC	FALSE	reverse_complement	tRF3	GTGGTCAGAGTGTTCATTG	19	GGGCGGGCGCCAAAAGGCGCCCGCCCGTGGTCAGAGTGTTCATTGTATCCTACTATACGT	60
5'tiRNA-LysCTT	5'tiRNA-32-LysCTT-15	tRNA-Lys-CTT-15-1_5'TiRNA_32	7.4239	8.84151	0.374331	down	8.4373e-05	0.00366701	515.774	499.863	483.991	124.608	222.128	176.848	7.41778	7.57568	7.27824	8.85548	8.81	8.85907	5'tiRNA	GAATTAGCTCAGTCGGTAGGCATGAGACTCTT	32	tRNA-Lys-CTT-15		ASMM10SMR20TRF100006526TV1	5'tiRNA-32-LysCTT-15	FALSE	reverse_complement	5-tiRNA	GAAGAGTCTCATGCCTACC	19	GGGCGGGCGCCAAAAGGCGCCCGCCCGAAGAGTCTCATGCCTACCTATCCTACTATACGT	60
5'tiRNA-AlaCGC	5'tiRNA-35-AlaCGC-6	tRNA-Ala-CGC-3-1_5'TiRNA_35	3.81643	3.90156	0.942697	down	0.237092	0.293704	12.2405	13.3159	12.5296	11.8215	18.8815	20.2736	3.72514	3.81515	3.909	3.8707	3.96282	3.87117	5'tiRNA	GGGGATGTAGCTCAGAGGTAGAGCACATGCTTCGC	35	tRNA-Ala-CGC-6;tRNA-Ala-CGC-3		ASMM10SMR20TRF100001730TV1	5'tiRNA-35-AlaCGC-6	FALSE	reverse_complement	5-tiRNA	GGCGAAGCATGTGC	14	GGGCGGGCGCCAAAAGGCGCCCGCCCGGCGAAGCATGTGCTATCCTACTATACGTATCAC	60
3'tiRNA-iMetCAT	3'tiRNA-41-iMetCAT-4	tRNA-iMet-CAT-4-1_3'TiRNA_41	11.8939	12.4893	0.66184	down	0.000289352	0.00391948	7304.36	7734.08	6879.77	2145.08	4066.2	2967.86	11.8393	11.9784	11.864	12.4908	12.5339	12.4433	3'tiRNA	TAACCCAGAGGTCAATGGATTGAAACCATCCTCTGCTTCCA	41	tRNA-iMet-CAT-4		ASMM10SMR20TRF100010026TV1	3'tiRNA-41-iMetCAT-4	FALSE	reverse_complement	3-tiRNA	GTGGAAGCAGAGGATGGTTTCAAT	24	GGGCGGGCGCCAAAAGGCGCCCGCCCGTGGAAGCAGAGGATGGTTTCAATTATCCTACTA	60
5'tRF-CysGCA	tRF5-20-CysGCA-19	tRNA-Cys-GCA-19-1_TRF-5_20	5.23341	5.01852	1.16062	up	0.0287249	0.0528295	26.8813	27.0261	29.864	30.6803	51.3231	52.1594	5.13009	5.28181	5.28835	4.99008	4.97139	5.09408	5'tRF	GGGGGTAAAGCTCAGGGGTA	20	tRNA-Cys-GCA-19		ASMM10SMR20TRF100003578TV1	tRF5-20-CysGCA-19	FALSE	reverse_complement	tRF5	GTACCCCTGAGCTTTACC	18	GGGCGGGCGCCAAAAGGCGCCCGCCCGTACCCCTGAGCTTTACCTATCCTACTATACGTA	60
5'tiRNA-LysCTT	5'tiRNA-36-LysCTT-6	tRNA-Lys-CTT-6-1_5'TiRNA_36	5.05995	5.43983	0.768503	down	0.0229749	0.0449666	35.0606	37.2723	39.2375	27.4403	50.4147	42.0025	4.96184	5.25542	4.9626	5.37441	5.43085	5.51422	5'tiRNA	GTCCTGCTGGCTCAGTCGGTACAGCATGGGACTCTT	36	tRNA-Lys-CTT-6		ASMM10SMR20TRF100006862TV1	5'tiRNA-36-LysCTT-6	FALSE	reverse_complement	5-tiRNA	GAAGAGTCCCATGCTGTA	18	GGGCGGGCGCCAAAAGGCGCCCGCCCGAAGAGTCCCATGCTGTATATCCTACTATACGTA	60
5'tRF-GlnTTG	tRF5-20-GlnTTG-5	tRNA-Gln-TTG-5-1_TRF-5_20	4.40055	4.20082	1.14848	up	0.0997218	0.140224	13.8006	15.5389	17.2566	17.9863	29.3123	30.0239	4.31527	4.43412	4.45226	4.05513	4.20429	4.34305	5'tRF	GGACCCATGGTGTAATGGTT	20	tRNA-Gln-TTG-5		ASMM10SMR20TRF100004346TV1	tRF5-20-GlnTTG-5	FALSE	reverse_complement	tRF5	GAACCATTACACCATGGGT	19	GGGCGGGCGCCAAAAGGCGCCCGCCCGAACCATTACACCATGGGTTATCCTACTATACGT	60
3'tRF-AlaAGC	tRF3a-AlaAGC-11	tRNA-Ala-AGC-11-1_TRF-3_18	4.13461	4.41639	0.822571	down	0.065581	0.0992855	16.2378	19.6006	18.1918	14.0121	25.8332	25.2269	3.95696	4.24508	4.20177	4.29991	4.53203	4.41724	3'tRF	GTCCCAGCACTTCATCCA	18	tRNA-Ala-AGC-11		ASMM10SMR20TRF100001178TV1	tRF3a-AlaAGC-11	FALSE	reverse_complement	tRF3	GTGGATGAAGTGCTGG	16	GGGCGGGCGCCAAAAGGCGCCCGCCCGTGGATGAAGTGCTGGTATCCTACTATACGTATC	60
3'tRF-LeuCAG	tRF3a-LeuCAG-4	tRNA-Leu-CAG-1-1_TRF-3_18	15.1767	15.758	0.668365	down	0.0793951	0.116054	70576	75415.6	73314.3	24281.6	45691.7	21148.7	15.2181	15.5658	14.7461	15.9026	15.6995	15.6718	3'tRF	ATCCCACTCCTGACACCA	18	tRNA-Leu-CAG-4;tRNA-Leu-CAG-1;tRNA-Leu-CAG-3		ASMM10SMR20TRF100005858TV1	tRF3a-LeuCAG-4	FALSE	reverse_complement	tRF3	GTGGTGTCAGGAGTGG	16	GGGCGGGCGCCAAAAGGCGCCCGCCCGTGGTGTCAGGAGTGGTATCCTACTATACGTATC	60
5'tRF-LysCTT	tRF5-20-LysCTT-7	tRNA-Lys-CTT-7-1_TRF-5_20	4.03187	4.059	0.981369	down	0.595563	0.641717	13.3911	14.8881	13.8301	14.5697	21.8426	22.9918	4.00715	4.01354	4.07493	4.00894	4.14217	4.0259	5'tRF	GCCTGGCTAGCTCAGTCCAT	20	tRNA-Lys-CTT-7		ASMM10SMR20TRF100006922TV1	tRF5-20-LysCTT-7	FALSE	reverse_complement	tRF5	GATGGACTGAGCTAGCC	17	GGGCGGGCGCCAAAAGGCGCCCGCCCGATGGACTGAGCTAGCCTATCCTACTATACGTAT	60
5'tiRNA-LysCTT	5'tiRNA-34-LysCTT-6	tRNA-Lys-CTT-6-1_5'TiRNA_34	4.92312	5.18088	0.836382	down	0.026026	0.0487427	29.1479	31.5445	33.4554	24.8516	42.4436	42.1221	4.80565	4.99624	4.96745	5.10503	5.17562	5.26199	5'tiRNA	GTCCTGCTGGCTCAGTCGGTACAGCATGGGACTC	34	tRNA-Lys-CTT-6		ASMM10SMR20TRF100006854TV1	5'tiRNA-34-LysCTT-6	FALSE	reverse_complement	5-tiRNA	GGAGTCCCATGCTGT	15	GGGCGGGCGCCAAAAGGCGCCCGCCCGGAGTCCCATGCTGTTATCCTACTATACGTATCA	60
5'tRF-AlaAGC	tRF5-20-AlaAGC-19	tRNA-Ala-AGC-19-1_TRF-5_20	4.96675	4.67444	1.2246	up	0.00749294	0.021279	22.2203	21.5386	21.038	26.8465	40.0761	44.8419	4.92727	4.90689	5.06609	4.73186	4.66239	4.62906	5'tRF	GTTGGAGATTTAGCTCAGCG	20	tRNA-Ala-AGC-19		ASMM10SMR20TRF100001430TV1	tRF5-20-AlaAGC-19	FALSE	reverse_complement	tRF5	GCGCTGAGCTAAATCTC	17	GGGCGGGCGCCAAAAGGCGCCCGCCCGCGCTGAGCTAAATCTCTATCCTACTATACGTAT	60
5'tiRNA-LeuCAG	5'tiRNA-37-LeuCAG-1	tRNA-Leu-CAG-1-1_5'TiRNA_37	5.26071	4.97249	1.22113	up	0.00558758	0.0177212	25.8981	25.8078	29.2538	32.8754	52.0262	50.7148	5.23182	5.30121	5.24911	4.94129	4.90794	5.06824	5'tiRNA	GTCAGGATGGCCGAGCGGTCTAAGGCGCTGCGTTCAG	37	tRNA-Leu-CAG-1;tRNA-Leu-CAG-2		ASMM10SMR20TRF100005854TV1	5'tiRNA-37-LeuCAG-1	FALSE	reverse_complement	5-tiRNA	GCTGAACGCAGCG	13	GGGCGGGCGCCAAAAGGCGCCCGCCCGCTGAACGCAGCGTATCCTACTATACGTATCACA	60
5'tiRNA-LeuTAG	5'tiRNA-36-LeuTAG-1	tRNA-Leu-TAG-1-1_5'TiRNA_36	6.4867	7.05183	0.675897	down	0.0159992	0.0352877	140.462	132.54	117.752	63.5325	122.936	126.073	6.21969	6.60858	6.63183	7.13277	7.04406	6.97864	5'tiRNA	GGTAGCGTGGCCGAGCGGTCTAAGGCGCTGGATTTA	36	tRNA-Leu-TAG-1		ASMM10SMR20TRF100006174TV1	5'tiRNA-36-LeuTAG-1	FALSE	reverse_complement	5-tiRNA	GTAAATCCAGCGCCTTAGACCG	22	GGGCGGGCGCCAAAAGGCGCCCGCCCGTAAATCCAGCGCCTTAGACCGTATCCTACTATA	60
3'tRF-LeuTAA	tRF3b-LeuTAA-1	tRNA-Leu-TAA-1-1_TRF-3_22	13.5996	14.7764	0.442345	down	0.0141716	0.0323231	33070.4	38671.8	35941.2	6619.2	16044.8	7609.27	13.421	14.1523	13.2257	14.7461	14.824	14.7591	3'tRF	TCGAACCCCACTTCTGGTACCA	22	tRNA-Leu-TAA-1		ASMM10SMR20TRF100005967TV1	tRF3b-LeuTAA-1	FALSE	reverse_complement	tRF3	GTGGTACCAGAAGTGGGGTTC	21	GGGCGGGCGCCAAAAGGCGCCCGCCCGTGGTACCAGAAGTGGGGTTCTATCCTACTATAC	60
5'tRF-LysCTT	tRF5-20-LysCTT-10	tRNA-Lys-CTT-10-1_TRF-5_20	7.35247	8.75919	0.377169	down	0.00444885	0.0155576	459.883	470.768	500.854	139.704	214.201	143.631	7.62832	7.54055	6.88854	8.6935	8.68678	8.89729	5'tRF	GCCAGCTCAGTTGGTAGAGC	20	tRNA-Lys-CTT-10		ASMM10SMR20TRF100006322TV1	tRF5-20-LysCTT-10	FALSE	reverse_complement	tRF5	GGCTCTACCAACTGAGC	17	GGGCGGGCGCCAAAAGGCGCCCGCCCGGCTCTACCAACTGAGCTATCCTACTATACGTAT	60
5'tiRNA-LysTTT	5'tiRNA-36-LysTTT-1	tRNA-Lys-TTT-1-1_5'TiRNA_36	13.1989	13.5949	0.759928	down	0.151167	0.198886	15970.1	16927.8	16981.9	7212.11	9401.85	5497.57	13.5535	13.2548	12.7883	13.5671	13.5836	13.6342	5'tiRNA	GCCCGGATAGCTCAGTCGGTAGAGCATCAGACTTTT	36	tRNA-Lys-TTT-1		ASMM10SMR20TRF100007038TV1	5'tiRNA-36-LysTTT-1	FALSE	reverse_complement	5-tiRNA	GAAAAGTCTGATGCTCTACCG	21	GGGCGGGCGCCAAAAGGCGCCCGCCCGAAAAGTCTGATGCTCTACCGTATCCTACTATAC	60
5'tiRNA-ArgCCG	5'tiRNA-36-ArgCCG-1	tRNA-Arg-CCG-1-1_5'TiRNA_36	4.68681	4.67138	1.01075	up	0.83231	0.857981	20.7751	20.7729	23.1721	24.5764	33.352	34.4062	4.78699	4.62587	4.64756	4.63852	4.61343	4.76219	5'tiRNA	GGCCGCGTGGCCTAATGGATAAGGCGTCTGATTCCG	36	tRNA-Arg-CCG-1;tRNA-Arg-CCG-2		ASMM10SMR20TRF100002282TV1	5'tiRNA-36-ArgCCG-1	FALSE	reverse_complement	5-tiRNA	GCGGAATCAGACGC	14	GGGCGGGCGCCAAAAGGCGCCCGCCCGCGGAATCAGACGCTATCCTACTATACGTATCAC	60
5'tRF-CysGCA	tRF5-22-CysGCA-20	tRNA-Cys-GCA-20-1_TRF-5_22	5.31184	5.48509	0.886843	down	0.0913719	0.130061	37.9805	39.9426	36.6292	31.7503	54.1739	56.6197	5.18541	5.35194	5.39817	5.50836	5.5474	5.39952	5'tRF	GGGCGTATAGCTCAGGGGTAGA	22	tRNA-Cys-GCA-20		ASMM10SMR20TRF100003646TV1	tRF5-22-CysGCA-20	FALSE	reverse_complement	tRF5	GTCTACCCCTGAGCTATACG	20	GGGCGGGCGCCAAAAGGCGCCCGCCCGTCTACCCCTGAGCTATACGTATCCTACTATACG	60
5'tiRNA-ValAAC	5'tiRNA-35-ValAAC-6	tRNA-Val-AAC-6-1_5'TiRNA_35	3.85398	3.70997	1.10497	up	0.493699	0.548976	13.7254	10.1609	10.2784	14.3729	19.8784	16.8334	3.98886	3.88947	3.68361	4.04731	3.52315	3.55946	5'tiRNA	GGTGATATAGCTCAGTGGTGAGAGCATTTGCCTAA	35	tRNA-Val-AAC-6		ASMM10SMR20TRF100009610TV1	5'tiRNA-35-ValAAC-6	FALSE	reverse_complement	5-tiRNA	GTTAGGCAAATGCTCTCA	18	GGGCGGGCGCCAAAAGGCGCCCGCCCGTTAGGCAAATGCTCTCATATCCTACTATACGTA	60
5'tRF-ArgTCT	tRF5-22-ArgTCT-4	tRNA-Arg-TCT-4-1_TRF-5_22	4.27306	4.98687	0.609709	down	0.00195499	0.0101124	26.272	28.7418	26.8857	15.3891	27.989	28.3478	4.08576	4.36805	4.36538	4.95869	5.05037	4.95156	5'tRF	GTCTCTGTGGCGCAATGGACGA	22	tRNA-Arg-TCT-4		ASMM10SMR20TRF100002798TV1	tRF5-22-ArgTCT-4	FALSE	reverse_complement	tRF5	GTCGTCCATTGCGC	14	GGGCGGGCGCCAAAAGGCGCCCGCCCGTCGTCCATTGCGCTATCCTACTATACGTATCAC	60
5'tiRNA-mtValTAC	mt-5'tiRNA-34-ValTAC	chrM.tRNA2-ValTAC_5'TiRNA_34	9.25698	8.94936	1.23766	up	0.0237638	0.0459597	538.215	550.958	538.425	435.119	620.443	646.996	9.3841	9.09864	9.28818	8.92971	8.92582	8.99255	5'tiRNA	CATAGTGTAGCTTAATATTAAAGCATCTGGCCTA	34	tRNA-chrM.tRNA2-ValTAC		ASMM10SMR20TRF100000408TV1	mt-5'tiRNA-34-ValTAC	FALSE	reverse_complement	5-tiRNA	GTAGGCCAGATGCTTTAATAT	21	GGGCGGGCGCCAAAAGGCGCCCGCCCGTAGGCCAGATGCTTTAATATTATCCTACTATAC	60
5'tiRNA-LysCTT	5'tiRNA-35-LysCTT-13	tRNA-Lys-CTT-13-1_5'TiRNA_35	14.6839	14.6058	1.05559	up	0.165537	0.215797	30911.1	32877.5	32644.9	17623	23890.6	21161.6	14.7028	14.5976	14.7512	14.6223	14.5976	14.5976	5'tiRNA	GCCTAGCTAGTTCAGTCGGTAGAGCATGAGACTCT	35	tRNA-Lys-CTT-13		ASMM10SMR20TRF100006434TV1	5'tiRNA-35-LysCTT-13	FALSE	reverse_complement	5-tiRNA	GAGAGTCTCATGCTCTACCGACTGAACTAGCTA	33	GGGCGGGCGCCAAAAGGCGCCCGCCCGAGAGTCTCATGCTCTACCGACTGAACTAGCTAT	60
5'tiRNA-CysGCA	5'tiRNA-34-CysGCA-28	tRNA-Cys-GCA-28-1_5'TiRNA_34	4.04049	4.27124	0.852194	down	0.0133313	0.03099	16.9415	16.137	15.5889	15.1356	21.3018	23.0593	4.0617	3.98118	4.0786	4.35605	4.25725	4.20042	5'tiRNA	AGGGATAGAGCTCAGGGGTAGAACACTTGACTGC	34	tRNA-Cys-GCA-28		ASMM10SMR20TRF100003910TV1	5'tiRNA-34-CysGCA-28	FALSE	reverse_complement	5-tiRNA	GGCAGTCAAGTGTTCTAC	18	GGGCGGGCGCCAAAAGGCGCCCGCCCGGCAGTCAAGTGTTCTACTATCCTACTATACGTA	60
3'tiRNA-PheGAA	3'tiRNA-41-PheGAA-3	tRNA-Phe-GAA-3-1_3'TiRNA_41	15.6005	16.4028	0.573462	down	0.00312573	0.0131538	95995.4	110420	111936	34548.1	54411.8	29099.1	15.6059	15.8024	15.3933	16.4906	16.3547	16.363	3'tiRNA	AGATCTAAAGGTCCCTGGTTCAATCCCGGGTTTCGGCACCA	41	tRNA-Phe-GAA-3		ASMM10SMR20TRF100007642TV1	3'tiRNA-41-PheGAA-3	FALSE	reverse_complement	3-tiRNA	GTGGTGCCGAAACCCGGGATT	21	GGGCGGGCGCCAAAAGGCGCCCGCCCGTGGTGCCGAAACCCGGGATTTATCCTACTATAC	60
5'tiRNA-CysGCA	5'tiRNA-33-CysGCA-19	tRNA-Cys-GCA-19-1_5'TiRNA_33	12.8669	13.0095	0.905879	down	0.1016	0.142404	10507.3	10805.1	10408.4	4519.47	8057.47	5495.43	12.8416	12.9884	12.7707	13.0493	12.9992	12.98	5'tiRNA	GGGGGTAAAGCTCAGGGGTAGAGCATTTGACTG	33	tRNA-Cys-GCA-19		ASMM10SMR20TRF100003554TV1	5'tiRNA-33-CysGCA-19	FALSE	reverse_complement	5-tiRNA	GCAGTCAAATGCTCTACCCCTGAGCTTTA	29	GGGCGGGCGCCAAAAGGCGCCCGCCCGCAGTCAAATGCTCTACCCCTGAGCTTTATATCC	60
5'tiRNA-GlnCTG	5'tiRNA-34-GlnCTG-7	tRNA-Gln-CTG-7-1_5'TiRNA_34	4.43127	4.32437	1.07691	up	0.511264	0.564534	18.2615	14.5514	18.0276	17.1814	32.3712	30.3824	4.24329	4.58089	4.46962	4.4631	4.10647	4.40355	5'tiRNA	GGTTCCTTGGTGTAAGATGAGCACTCTGGATTCT	34	tRNA-Gln-CTG-7		ASMM10SMR20TRF100004190TV1	5'tiRNA-34-GlnCTG-7	FALSE	reverse_complement	5-tiRNA	GAGAATCCAGAGTGCTCA	18	GGGCGGGCGCCAAAAGGCGCCCGCCCGAGAATCCAGAGTGCTCATATCCTACTATACGTA	60
5'tiRNA-LeuTAG	5'tiRNA-35-LeuTAG-1	tRNA-Leu-TAG-1-1_5'TiRNA_35	7.06438	7.33794	0.827275	down	0.0603146	0.0928349	171.714	169.291	154.815	89.4468	161.316	173.813	6.88289	7.06818	7.24207	7.37018	7.33847	7.30517	5'tiRNA	GGTAGCGTGGCCGAGCGGTCTAAGGCGCTGGATTT	35	tRNA-Leu-TAG-1		ASMM10SMR20TRF100006170TV1	5'tiRNA-35-LeuTAG-1	FALSE	reverse_complement	5-tiRNA	GAAATCCAGCGCCTTAGACCG	21	GGGCGGGCGCCAAAAGGCGCCCGCCCGAAATCCAGCGCCTTAGACCGTATCCTACTATAC	60
5'tiRNA-IleAAT	5'tiRNA-37-IleAAT-1	tRNA-Ile-AAT-1-1_5'TiRNA_37	4.95227	5.376	0.745492	down	0.000536509	0.00509899	35.2272	36.5208	35.5411	26.0522	43.0744	41.8779	4.88126	5.01914	4.9564	5.37934	5.39636	5.35231	5'tiRNA	GGCCGGTTAGCTCAGTTGGTTAGAGCGTGGTGCTAAT	37	tRNA-Ile-AAT-1		ASMM10SMR20TRF100005382TV1	5'tiRNA-37-IleAAT-1	FALSE	reverse_complement	5-tiRNA	GATTAGCACCACGCTCTA	18	GGGCGGGCGCCAAAAGGCGCCCGCCCGATTAGCACCACGCTCTATATCCTACTATACGTA	60
3'tRF-LeuCAG	tRF3b-LeuCAG-2	tRNA-Leu-CAA-1-1_TRF-3_22	16.1517	16.1258	1.01813	up	0.601966	0.647012	81681.1	95082.5	94709	52186	72968	51455.3	16.0932	16.2418	16.1202	16.1248	16.1202	16.1325	3'tRF	TCGAATCCCACTTCTGACACCA	22	tRNA-Leu-CAG-2;tRNA-Leu-CAA-4;tRNA-Leu-CAA-2;tRNA-Leu-CAA-3;tRNA-Leu-CAA-1		ASMM10SMR20TRF100005782TV1	tRF3b-LeuCAG-2	FALSE	reverse_complement	tRF3	GTGGTGTCAGAAGTGGGATT	20	GGGCGGGCGCCAAAAGGCGCCCGCCCGTGGTGTCAGAAGTGGGATTTATCCTACTATACG	60
3'tRF-mtThrTGT	mt-tRF3b-ThrTGT	chrM.tRNA14-ThrTGT_TRF-3_22	13.9616	13.085	1.836	up	0.0241473	0.0464762	11583.9	11766.8	10548.4	7266.81	13453.4	14370.9	13.5671	13.9095	14.4082	13.1651	13.0746	13.0153	3'tRF	ATCTTCTCTTCTCAAGACACCA	22	tRNA-chrM.tRNA14-ThrTGT		ASMM10SMR20TRF100000161TV1	mt-tRF3b-ThrTGT	FALSE	reverse_complement	tRF3	GTGGTGTCTTGAGAAGAGAA	20	GGGCGGGCGCCAAAAGGCGCCCGCCCGTGGTGTCTTGAGAAGAGAATATCCTACTATACG	60
5'tRF-MetCAT	tRF5-18-MetCAT-1	tRNA-Met-CAT-1-1_TRF-5_18	5.41185	5.041	1.29311	up	0.0127065	0.0299239	25.3387	27.8674	32.1426	36.8695	56.1292	59.2171	5.38098	5.40412	5.45044	4.91222	5.01218	5.19859	5'tRF	GCCTCGTTAGCGCAGTAG	18	tRNA-Met-CAT-1		ASMM10SMR20TRF100007318TV1	tRF5-18-MetCAT-1	FALSE	reverse_complement	tRF5	GCTACTGCGCTAACGA	16	GGGCGGGCGCCAAAAGGCGCCCGCCCGCTACTGCGCTAACGATATCCTACTATACGTATC	60
3'tRF-ThrAGT	tRF3a-ThrAGT-6	tRNA-Thr-AGT-6-1_TRF-3_18	10.8116	11.8853	0.475098	down	0.0538994	0.0858636	4636.96	5007.43	4805.57	1436.26	2307.55	1068.6	11.2124	11.2029	10.0195	11.849	11.864	11.9429	3'tRF	ATCCCAGCAGGGCCTCCA	18	tRNA-Thr-AGT-6		ASMM10SMR20TRF100008806TV1	tRF3a-ThrAGT-6	FALSE	reverse_complement	tRF3	GTGGAGGCCCTGC	13	GGGCGGGCGCCAAAAGGCGCCCGCCCGTGGAGGCCCTGCTATCCTACTATACGTATCACA	60
5'tiRNA-PheGAA	5'tiRNA-36-PheGAA-1	tRNA-Phe-GAA-1-1_5'TiRNA_36	5.43171	6.7708	0.395271	down	8.91536e-06	0.00270486	105.101	109.865	96.0517	36.2969	60.491	58.3536	5.36034	5.49952	5.43528	6.78399	6.80422	6.72419	5'tiRNA	GCCGAAATAGCTCAGTTGGGAGAGCGTTAGACTGAA	36	tRNA-Phe-GAA-1;tRNA-Phe-GAA-3		ASMM10SMR20TRF100007574TV1	5'tiRNA-36-PheGAA-1	FALSE	reverse_complement	5-tiRNA	GTTCAGTCTAACGCTCTC	18	GGGCGGGCGCCAAAAGGCGCCCGCCCGTTCAGTCTAACGCTCTCTATCCTACTATACGTA	60
5'tiRNA-GluCTC	5'tiRNA-35-GluCTC-4	tRNA-Glu-CTC-4-1_5'TiRNA_35	3.70448	3.73126	0.981613	down	0.846527	0.871085	11.9413	10.3946	11.9616	13.4753	16.7876	15.2044	3.89749	3.66029	3.55566	3.82706	3.56979	3.79692	5'tiRNA	TCCCTGGTGGTCTAGTGGTTAGGAGTCATTGCTCT	35	tRNA-Glu-CTC-4		ASMM10SMR20TRF100004526TV1	5'tiRNA-35-GluCTC-4	FALSE	reverse_complement	5-tiRNA	GAGAGCAATGACTCCTAAC	19	GGGCGGGCGCCAAAAGGCGCCCGCCCGAGAGCAATGACTCCTAACTATCCTACTATACGT	60
5'tRF-AsnGTT	tRF5-20-AsnGTT-3	tRNA-Asn-GTT-3-1_TRF-5_20	3.72083	3.41775	1.23377	up	0.0373134	0.064528	9.84381	8.78975	10.0092	12.6864	16.2355	17.4457	3.82115	3.61497	3.72635	3.48446	3.26086	3.50793	5'tRF	GTCTCTGTGGCGCAATCGGT	20	tRNA-Asn-GTT-3		ASMM10SMR20TRF100002986TV1	tRF5-20-AsnGTT-3	FALSE	reverse_complement	tRF5	GACCGATTGCGCCACA	16	GGGCGGGCGCCAAAAGGCGCCCGCCCGACCGATTGCGCCACATATCCTACTATACGTATC	60
3'tRF-AlaAGC	tRF3b-AlaAGC-18	tRNA-Ala-AGC-18-1_TRF-3_22	3.94569	4.50313	0.679508	down	0.000816066	0.00625345	18.5277	18.6324	20.1742	14.4133	21.6498	19.2244	3.99237	4.00181	3.84288	4.48788	4.4543	4.5672	3'tRF	TCAGTGCCCAGGATCTCAACCA	22	tRNA-Ala-AGC-18		ASMM10SMR20TRF100001379TV1	tRF3b-AlaAGC-18	FALSE	reverse_complement	tRF3	GTGGTTGAGATCCTGGGCACT	21	GGGCGGGCGCCAAAAGGCGCCCGCCCGTGGTTGAGATCCTGGGCACTTATCCTACTATAC	60
5'tiRNA-AlaAGC	5'tiRNA-38-AlaAGC-19	tRNA-Ala-AGC-19-1_5'TiRNA_38	4.21488	4.49576	0.823084	down	0.0556411	0.0881491	21.4863	17.2497	18.5596	17.1364	23.9909	26.2467	4.23998	4.14308	4.26157	4.68502	4.35333	4.44894	5'tiRNA	GTTGGAGATTTAGCTCAGCGGTAGAGCATTTGCTTAGC	38	tRNA-Ala-AGC-19		ASMM10SMR20TRF100001414TV1	5'tiRNA-38-AlaAGC-19	FALSE	reverse_complement	5-tiRNA	GGCTAAGCAAATGCTCTAC	19	GGGCGGGCGCCAAAAGGCGCCCGCCCGGCTAAGCAAATGCTCTACTATCCTACTATACGT	60
5'tRF-GlyACC	tRF5-20-GlyACC-1	tRNA-Gly-ACC-1-1_TRF-5_20	4.56774	4.89303	0.798141	down	0.00139586	0.00842684	26.4621	24.8398	24.8563	21.382	32.6933	31.8805	4.56941	4.59617	4.53765	4.96808	4.85965	4.85135	5'tRF	GTTTCCGTAGTGTAGTGGTT	20	tRNA-Gly-ACC-1;tRNA-Val-AAC-1;tRNA-Val-AAC-5;tRNA-Val-CAC-1;tRNA-Val-CAC-2		ASMM10SMR20TRF100004758TV1	tRF5-20-GlyACC-1	FALSE	reverse_complement	tRF5	GAACCACTACACTACGGA	18	GGGCGGGCGCCAAAAGGCGCCCGCCCGAACCACTACACTACGGATATCCTACTATACGTA	60
3'tiRNA-ValAAC	3'tiRNA-40-ValAAC-6	tRNA-Val-AAC-6-1_3'TiRNA_40	3.49142	3.82815	0.791832	down	0.0137647	0.0315609	11.5329	13.4251	11.5026	10.0264	14.2058	14.7548	3.50407	3.44409	3.5261	3.77011	3.9797	3.73465	3'tiRNA	CATGCAAAAGTCCTGGGTTCAATTCCCAGTACCATAGCCA	40	tRNA-Val-AAC-6		ASMM10SMR20TRF100009594TV1	3'tiRNA-40-ValAAC-6	FALSE	reverse_complement	3-tiRNA	GTGGCTATGGTACTGGGAATTGAA	24	GGGCGGGCGCCAAAAGGCGCCCGCCCGTGGCTATGGTACTGGGAATTGAATATCCTACTA	60
5'tRF-ArgTCT	tRF5-22-ArgTCT-1	tRNA-Arg-TCT-1-1_TRF-5_22	5.99943	6.04753	0.967209	down	0.32476	0.380346	58.0919	56.5864	52.4288	57.2126	87.6723	88.7444	6.01998	6.00372	5.97458	6.11398	6.05522	5.97337	5'tRF	GGCTCCGTGGCGCAATGGATAG	22	tRNA-Arg-TCT-1		ASMM10SMR20TRF100002690TV1	tRF5-22-ArgTCT-1	FALSE	reverse_complement	tRF5	GCTATCCATTGCGCCACG	18	GGGCGGGCGCCAAAAGGCGCCCGCCCGCTATCCATTGCGCCACGTATCCTACTATACGTA	60
5'tiRNA-LysTTT	5'tiRNA-35-LysTTT-2	tRNA-Lys-TTT-2-1_5'TiRNA_35	13.7586	13.8521	0.937297	down	0.58283	0.630341	18908.6	21785	21783.7	9804.56	12356.6	8682.68	14.0194	13.7734	13.4831	13.8093	13.8641	13.8828	5'tiRNA	GCCTGGATAGCTCAGTCGGTAGAGCATCAGACTTT	35	tRNA-Lys-TTT-2		ASMM10SMR20TRF100007078TV1	5'tiRNA-35-LysTTT-2	FALSE	reverse_complement	5-tiRNA	GAAAGTCTGATGCTCTACCGACTGAGCTATCCA	33	GGGCGGGCGCCAAAAGGCGCCCGCCCGAAAGTCTGATGCTCTACCGACTGAGCTATCCAT	60
5'tRF-ProAGG	tRF5-20-ProAGG-1	tRNA-Pro-AGG-1-1_TRF-5_20	5.27717	5.19248	1.06046	up	0.392925	0.449871	33.0923	30.7845	31.176	30.6248	55.1414	53.3584	5.12785	5.3831	5.32057	5.28031	5.14341	5.15373	5'tRF	GGCTCGTTGGTCTAGGGGTA	20	tRNA-Pro-AGG-1;tRNA-Pro-CGG-1;tRNA-Pro-TGG-1;tRNA-Pro-TGG-2;tRNA-Pro-TGG-4		ASMM10SMR20TRF100007694TV1	tRF5-20-ProAGG-1	FALSE	reverse_complement	tRF5	GTACCCCTAGACCAACG	17	GGGCGGGCGCCAAAAGGCGCCCGCCCGTACCCCTAGACCAACGTATCCTACTATACGTAT	60
5'tRF-AlaTGC	tRF5-31-AlaTGC-7	tRFdb_5005b	13.3415	13.6378	0.814313	down	0.0488478	0.0795665	16871.3	17816.9	17211.4	6995.1	10035.9	7110.98	13.4831	13.4053	13.1361	13.6342	13.618	13.6613	5'tRF	GCCCGGATAGCTCAGTCGGTAGAGCATCAGA	31	tRNA-Ala-TGC-7;tRNA-Ala-TGC-6;tRNA-Ala-TGC-5;tRNA-Ala-CGC-4;tRNA-Ala-CGC-7	tRFdb	ASMM10SMR20TRF100000978TV1	tRF5-31-AlaTGC-7	FALSE	reverse_complement	tRF5	GTCTGATGCTCTACCGACTGAGCTATCCG	29	GGGCGGGCGCCAAAAGGCGCCCGCCCGTCTGATGCTCTACCGACTGAGCTATCCGTATCC	60
5'tiRNA-HisGTG	5'tiRNA-35-HisGTG-1	tRNA-His-GTG-1-1_5'TiRNA_35	4.62012	5.17584	0.68032	down	0.00750684	0.0212837	33.9128	32.2141	27.8482	20.3172	34.8381	34.8574	4.49616	4.6952	4.669	5.31804	5.20593	5.00354	5'tiRNA	GCCGAGATCGTATAGTGGTTAGTACTCTGCATTGT	35	tRNA-His-GTG-1		ASMM10SMR20TRF100005266TV1	5'tiRNA-35-HisGTG-1	FALSE	reverse_complement	5-tiRNA	GACAATGCAGAGTACTAACC	20	GGGCGGGCGCCAAAAGGCGCCCGCCCGACAATGCAGAGTACTAACCTATCCTACTATACG	60
5'tRF-ProTGG	tRF5-20-ProTGG-3	tRNA-Pro-TGG-3-1_TRF-5_20	4.59071	4.61782	0.981384	down	0.612641	0.65715	20.0723	21.043	20.9917	22.7832	32.8639	31.1162	4.66631	4.60484	4.50097	4.59652	4.63149	4.62545	5'tRF	GGTTTGTTGGTCTAGTGGTA	20	tRNA-Pro-TGG-3		ASMM10SMR20TRF100007910TV1	tRF5-20-ProTGG-3	FALSE	reverse_complement	tRF5	GTACCACTAGACCAACAAAC	20	GGGCGGGCGCCAAAAGGCGCCCGCCCGTACCACTAGACCAACAAACTATCCTACTATACG	60
5'tiRNA-ArgTCT	5'tiRNA-35-ArgTCT-4	tRNA-Arg-TCT-4-1_5'TiRNA_35	4.00103	3.64612	1.2789	up	0.00446107	0.015569	10.3966	11.6453	10.6024	13.9312	21.7063	22.6076	3.94629	4.00592	4.05089	3.5836	3.75249	3.60228	5'tiRNA	GTCTCTGTGGCGCAATGGACGAGCGCGCTGGACTT	35	tRNA-Arg-TCT-4		ASMM10SMR20TRF100002770TV1	5'tiRNA-35-ArgTCT-4	FALSE	reverse_complement	5-tiRNA	GAAGTCCAGCGCGC	14	GGGCGGGCGCCAAAAGGCGCCCGCCCGAAGTCCAGCGCGCTATCCTACTATACGTATCAC	60
5'tRF-GlyCCC	tRF5-20-GlyCCC-2	tRNA-Gly-CCC-2-1_TRF-5_20	5.30142	5.41329	0.925386	down	0.253268	0.310861	38.82	36.4909	34.2934	32.6552	52.1276	55.6762	5.22149	5.30465	5.37811	5.5436	5.3955	5.30077	5'tRF	GCATTGGTAGTTCAATGGTA	20	tRNA-Gly-CCC-2		ASMM10SMR20TRF100004890TV1	tRF5-20-GlyCCC-2	FALSE	reverse_complement	tRF5	GTACCATTGAACTACCAATGC	21	GGGCGGGCGCCAAAAGGCGCCCGCCCGTACCATTGAACTACCAATGCTATCCTACTATAC	60
5'tRF-ArgTCG	tRF5-18-ArgTCG-2	tRNA-Arg-TCG-2-1_TRF-5_18	5.33991	4.98584	1.27817	up	0.00161117	0.00919942	27.5008	26.785	27.3974	35.8035	50.7349	57.2057	5.34241	5.26461	5.41273	5.02128	4.95882	4.97741	5'tRF	GACCGCGTGGCCTAATGG	18	tRNA-Arg-TCG-2		ASMM10SMR20TRF100002550TV1	tRF5-18-ArgTCG-2	FALSE	reverse_complement	tRF5	GCCATTAGGCCACGCGGT	18	GGGCGGGCGCCAAAAGGCGCCCGCCCGCCATTAGGCCACGCGGTTATCCTACTATACGTA	60
5'tiRNA-mtTrpTCA	mt-5'tiRNA-32-TrpTCA	chrM.tRNA6-TrpTCA_5'TiRNA_32	6.48971	7.17376	0.622415	down	0.00630371	0.0191201	130.41	152.052	150.889	81.2041	108.149	113.82	6.7036	6.34996	6.41557	7.03558	7.20746	7.27824	5'tiRNA	AGAAGTTTAGGATATACTAGTCCGCGAGCCTT	32	tRNA-chrM.tRNA6-TrpTCA		ASMM10SMR20TRF100000709TV1	mt-5'tiRNA-32-TrpTCA	FALSE	reverse_complement	5-tiRNA	GAAGGCTCGCGGAC	14	GGGCGGGCGCCAAAAGGCGCCCGCCCGAAGGCTCGCGGACTATCCTACTATACGTATCAC	60
5'tiRNA-LysTTT	5'tiRNA-36-LysTTT-2	tRNA-Lys-TTT-2-1_5'TiRNA_36	14.0461	14.1405	0.936653	down	0.492449	0.547937	22673.8	25400.2	25983.2	12668.9	14414.8	10448.4	14.2719	13.9837	13.8828	14.0756	14.1182	14.2278	5'tiRNA	GCCTGGATAGCTCAGTCGGTAGAGCATCAGACTTTT	36	tRNA-Lys-TTT-2		ASMM10SMR20TRF100007082TV1	5'tiRNA-36-LysTTT-2	FALSE	reverse_complement	5-tiRNA	GAAAAGTCTGATGCTCTACCGACTGAGCTATCCA	34	GGGCGGGCGCCAAAAGGCGCCCGCCCGAAAAGTCTGATGCTCTACCGACTGAGCTATCCA	60
5'tiRNA-CysGCA	5'tiRNA-33-CysGCA-10	tRNA-Cys-GCA-10-1_5'TiRNA_33	13.0342	12.971	1.04481	up	0.446408	0.502824	9737.03	10941.3	10468.4	5492.73	7813.44	6389.52	13.1651	12.9446	12.993	12.9047	13.0153	12.993	5'tiRNA	GGGGGTATAGCTCAGGGGTAGAGCATTTGACTG	33	tRNA-Cys-GCA-10;tRNA-Cys-GCA-12;tRNA-Cys-GCA-14;tRNA-Cys-GCA-24;tRNA-Cys-GCA-5;tRNA-Cys-GCA-4;tRNA-Cys-GCA-7;tRNA-Cys-GCA-6;tRNA-Cys-GCA-9		ASMM10SMR20TRF100003310TV1	5'tiRNA-33-CysGCA-10	FALSE	reverse_complement	5-tiRNA	GCAGTCAAATGCTCTACCCCTGAGCTATACC	31	GGGCGGGCGCCAAAAGGCGCCCGCCCGCAGTCAAATGCTCTACCCCTGAGCTATACCTAT	60
tRF-1-PheGAA	mt-tRF-1-21-PheGAA	tRFdb_1005	2.9424	2.77093	1.12621	up	0.0827468	0.119945	6.6335	6.23566	6.90473	5.93855	9.44081	9.46694	2.90132	2.92485	3.00103	2.78094	2.64823	2.88362	tRF-1	AACGGCTACCGCCTACCTTTT	21	pre-tRNA-chrM.tRNA1-pheGAA	tRFdb	ASMM10SMR20TRF100000868TV1	mt-tRF-1-21-PheGAA	FALSE	reverse_complement	tRF1	GAAAAGGTAGGCGGTAG	17	GGGCGGGCGCCAAAAGGCGCCCGCCCGAAAAGGTAGGCGGTAGTATCCTACTATACGTAT	60
5'tiRNA-ArgCCT	5'tiRNA-34-ArgCCT-2	tRNA-Arg-CCT-1-1_5'TiRNA_34	3.94054	3.99318	0.96417	down	0.612912	0.65715	12.5768	12.6857	15.399	14.1333	20.6156	20.3483	3.96651	3.94152	3.91359	3.9103	3.88684	4.18241	5'tiRNA	GCCCCAGTGGCCTAATGGATAAGGCACTGGCCTC	34	tRNA-Arg-CCT-2;tRNA-Arg-CCT-1		ASMM10SMR20TRF100002374TV1	5'tiRNA-34-ArgCCT-2	FALSE	reverse_complement	5-tiRNA	GGAGGCCAGTGCC	13	GGGCGGGCGCCAAAAGGCGCCCGCCCGGAGGCCAGTGCCTATCCTACTATACGTATCACA	60
5'tRF-CysGCA	tRF5-20-CysGCA-28	tRNA-Cys-GCA-28-1_TRF-5_20	5.17583	4.95807	1.16292	up	0.0594148	0.0920347	26.9263	25.8466	27.3046	31.9307	43.4393	52.6915	5.19224	5.03041	5.30483	4.99193	4.90964	4.97265	5'tRF	AGGGATAGAGCTCAGGGGTA	20	tRNA-Cys-GCA-28		ASMM10SMR20TRF100003930TV1	tRF5-20-CysGCA-28	FALSE	reverse_complement	tRF5	GTACCCCTGAGCTCTATC	18	GGGCGGGCGCCAAAAGGCGCCCGCCCGTACCCCTGAGCTCTATCTATCCTACTATACGTA	60
5'tRF-TrpCCA	tRF5-22-TrpCCA-1	tRNA-Trp-CCA-1-1_TRF-5_22	4.33456	4.60745	0.827663	down	0.0223647	0.0443719	21.2525	20.6412	19.9288	18.2458	29.61	25.495	4.33827	4.44858	4.21684	4.669	4.60447	4.54886	5'tRF	GACCTCGTGGCGCAATGGTAGC	22	tRNA-Trp-CCA-1;tRNA-Trp-CCA-5		ASMM10SMR20TRF100009194TV1	tRF5-22-TrpCCA-1	FALSE	reverse_complement	tRF5	GGCTACCATTGCGC	14	GGGCGGGCGCCAAAAGGCGCCCGCCCGGCTACCATTGCGCTATCCTACTATACGTATCAC	60
3'tRF-SerGCT	tRF3b-SerGCT-4	tRNA-Ser-GCT-2-1_TRF-3_22	16.7247	16.5759	1.10866	up	0.0363953	0.0632551	97859	122778	124416	99162.9	99576	86429.2	16.8125	16.6718	16.6897	16.5383	16.5982	16.5912	3'tRF	TCGAATCCCATCCTCGTCGCCA	22	tRNA-Ser-GCT-4;tRNA-Ser-GCT-2;tRNA-Ser-GCT-3		ASMM10SMR20TRF100008348TV1	tRF3b-SerGCT-4	FALSE	reverse_complement	tRF3	GTGGCGACGAGGATGGGATTCG	22	GGGCGGGCGCCAAAAGGCGCCCGCCCGTGGCGACGAGGATGGGATTCGTATCCTACTATA	60
5'tiRNA-AlaCGC	5'tiRNA-35-AlaCGC-7	tRNA-Ala-CGC-7-1_5'TiRNA_35	3.46864	3.09221	1.29812	up	0.0140086	0.0320355	7.24431	8.07351	8.60167	9.58432	14.4243	14.1651	3.45257	3.47192	3.48143	2.93198	3.10195	3.2427	5'tiRNA	GGGGATGTAGCTCAGAGGTAGAGCACGTGCTTCGC	35	tRNA-Ala-CGC-7		ASMM10SMR20TRF100001882TV1	5'tiRNA-35-AlaCGC-7	FALSE	reverse_complement	5-tiRNA	GGCGAAGCACGTG	13	GGGCGGGCGCCAAAAGGCGCCCGCCCGGCGAAGCACGTGTATCCTACTATACGTATCACA	60
5'tiRNA-mtLeuTAG	mt-5'tiRNA-34-LeuTAG	chrM.tRNA13-LeuTAG_5'TiRNA_34	4.81267	4.73334	1.05653	up	0.375527	0.433377	24.3918	22.3289	21.0563	25.3192	35.57	39.682	4.83204	4.72895	4.87703	4.85779	4.71169	4.63055	5'tiRNA	ACTTTTATAGGATAATAGTAATCCATTGGTCTTA	34	tRNA-chrM.tRNA13-LeuTAG		ASMM10SMR20TRF100000109TV1	mt-5'tiRNA-34-LeuTAG	FALSE	reverse_complement	5-tiRNA	GTAAGACCAATGGATTACTATTATC	25	GGGCGGGCGCCAAAAGGCGCCCGCCCGTAAGACCAATGGATTACTATTATCTATCCTACT	60
3'tRF-mtGlnTTG	mt-tRF3-17-GlnTTG	tRFdb_3009a	16.7736	16.83	0.961632	down	0.177619	0.229489	112671	137201	136006	90836.1	106820	104413	16.7167	16.7859	16.8181	16.8435	16.8508	16.7957	3'tRF	ACCGGGCGGAAACACCA	17	tRNA-chrM.tRNA22-GlnTTG	tRFdb	ASMM10SMR20TRF100000922TV1	mt-tRF3-17-GlnTTG	FALSE	reverse_complement	tRF3	GTGGTGTTTCCGCCC	15	GGGCGGGCGCCAAAAGGCGCCCGCCCGTGGTGTTTCCGCCCTATCCTACTATACGTATCA	60
3'tiRNA-HisATG	3'tiRNA-41-HisATG-1	tRNA-His-ATG-1-1_3'TiRNA_41	4.32549	5.01493	0.620091	down	0.000165585	0.00366701	26.9873	28.229	28.2367	17.202	28.9089	27.352	4.24619	4.41593	4.31434	4.99458	5.02932	5.02091	3'tiRNA	GAAGCGTGAGGTCCTGGGTTTGATCCCCAGAACCACAACCA	41	tRNA-His-ATG-1		ASMM10SMR20TRF100005206TV1	3'tiRNA-41-HisATG-1	FALSE	reverse_complement	3-tiRNA	GTGGTTGTGGTTCTGGGGATCAAA	24	GGGCGGGCGCCAAAAGGCGCCCGCCCGTGGTTGTGGTTCTGGGGATCAAATATCCTACTA	60
5'tiRNA-ValCAC	5'tiRNA-37-ValCAC-8	tRNA-Val-CAC-8-1_5'TiRNA_37	3.81474	3.77797	1.02582	up	0.762235	0.795177	12.7146	12.1511	10.4868	11.7512	19.0052	20.1315	3.71859	3.82416	3.90147	3.92771	3.81893	3.58726	5'tiRNA	GCCTCGTTAGTGCGGTAGGTAGTGTGCGTCAGTCTCA	37	tRNA-Val-CAC-8		ASMM10SMR20TRF100009846TV1	5'tiRNA-37-ValCAC-8	FALSE	reverse_complement	5-tiRNA	GTGAGACTGACGCACA	16	GGGCGGGCGCCAAAAGGCGCCCGCCCGTGAGACTGACGCACATATCCTACTATACGTATC	60
5'tiRNA-ProCGG	5'tiRNA-34-ProCGG-1	tRNA-Pro-CGG-1-1_5'TiRNA_34	4.15867	3.89405	1.20132	up	0.0232381	0.0453286	13.4118	11.824	12.6766	16.339	25.1508	23.4802	4.16549	4.20746	4.10305	4.01198	3.77825	3.89193	5'tiRNA	GGCTCGTTGGTCTAGGGGTATGATTCTCGCTTCG	34	tRNA-Pro-CGG-1		ASMM10SMR20TRF100007782TV1	5'tiRNA-34-ProCGG-1	FALSE	reverse_complement	5-tiRNA	GCGAAGCGAGAATCATAC	18	GGGCGGGCGCCAAAAGGCGCCCGCCCGCGAAGCGAGAATCATACTATCCTACTATACGTA	60
5'tiRNA-AsnGTT	5'tiRNA-35-AsnGTT-5	tRNA-Asn-GTT-5-1_5'TiRNA_35	5.31317	5.00408	1.23893	up	0.00183151	0.00993785	27.2073	26.4337	29.2597	35.1438	53.8111	51.9941	5.31227	5.3438	5.28344	5.0058	4.93687	5.06957	5'tiRNA	GTCTCTGTGGTGCAATCGGTCAGCGCGTTTGGCTG	35	tRNA-Asn-GTT-5		ASMM10SMR20TRF100003050TV1	5'tiRNA-35-AsnGTT-5	FALSE	reverse_complement	5-tiRNA	GCAGCCAAACGCG	13	GGGCGGGCGCCAAAAGGCGCCCGCCCGCAGCCAAACGCGTATCCTACTATACGTATCACA	60
5'tiRNA-GluTTC	5'tiRNA-35-GluTTC-1	tRNA-Glu-TTC-1-1_5'TiRNA_35	13.6017	13.024	1.49253	up	0.0412768	0.0695278	10080.7	10566.3	11184.2	8003.79	9270.06	9912.35	13.7655	13.2257	13.814	12.9884	12.9632	13.1203	5'tiRNA	TCCCACATGGTCTAGCGGTTAGGATTCCTGGTTTT	35	tRNA-Glu-TTC-1		ASMM10SMR20TRF100004626TV1	5'tiRNA-35-GluTTC-1	FALSE	reverse_complement	5-tiRNA	GAAAACCAGGAATCCTAACCGCTAGACCATG	31	GGGCGGGCGCCAAAAGGCGCCCGCCCGAAAACCAGGAATCCTAACCGCTAGACCATGTAT	60
5'tRF-LysCTT	tRF5-19-LysCTT-3	tRFdb_5006a	7.07315	6.91815	1.11342	up	0.0115967	0.0278385	115.217	122.293	114.501	97.6998	160.443	163.338	7.03677	7.0499	7.13277	6.88289	6.92782	6.94373	5'tRF	GCCCGGCTAGCTCAGTCGG	19	tRNA-Lys-CTT-3;tRNA-Lys-CTT-2	tRFdb	ASMM10SMR20TRF100000982TV1	tRF5-19-LysCTT-3	FALSE	reverse_complement	tRF5	GCCGACTGAGCTAGCC	16	GGGCGGGCGCCAAAAGGCGCCCGCCCGCCGACTGAGCTAGCCTATCCTACTATACGTATC	60
3'tRF-ProAGG	tRF3b-ProAGG-2	tRNA-Pro-AGG-2-1_TRF-3_22	7.0811	7.76222	0.623679	down	0.102906	0.143887	211.821	239.089	222.378	146.385	132.953	136.659	7.71942	6.73855	6.78532	7.66217	7.80657	7.81793	3'tRF	TCAAATCTTGGACGAGTCCCCA	22	tRNA-Pro-AGG-2		ASMM10SMR20TRF100007726TV1	tRF3b-ProAGG-2	FALSE	reverse_complement	tRF3	GTGGGGACTCGTCCAAGATT	20	GGGCGGGCGCCAAAAGGCGCCCGCCCGTGGGGACTCGTCCAAGATTTATCCTACTATACG	60
5'tiRNA-MetCAT	5'tiRNA-35-MetCAT-7	tRNA-Met-CAT-7-1_5'TiRNA_35	7.27019	9.3109	0.243044	down	0.000100052	0.00366701	667.49	761.646	688.147	104.79	212.116	163.245	7.15881	7.52235	7.1294	9.24192	9.36108	9.32968	5'tiRNA	GCCTTCTTAGTGTAGTAGGCAGCGCGTCAGTCTCA	35	tRNA-Met-CAT-7		ASMM10SMR20TRF100007526TV1	5'tiRNA-35-MetCAT-7	FALSE	reverse_complement	5-tiRNA	GTGAGACTGACGCGCTGCCTACTA	24	GGGCGGGCGCCAAAAGGCGCCCGCCCGTGAGACTGACGCGCTGCCTACTATATCCTACTA	60
5'tRF-LysCTT	tRF5-18-LysCTT-13	tRNA-Lys-CTT-13-1_TRF-5_18	5.04085	4.69411	1.27169	up	0.0518285	0.0833283	23.4765	18.7404	24.1002	27.2155	43.6845	46.6679	4.95132	5.03983	5.1314	4.80593	4.46354	4.81286	5'tRF	GCCTAGCTAGTTCAGTCG	18	tRNA-Lys-CTT-13		ASMM10SMR20TRF100006450TV1	tRF5-18-LysCTT-13	FALSE	reverse_complement	tRF5	GCGACTGAACTAGCTAGG	18	GGGCGGGCGCCAAAAGGCGCCCGCCCGCGACTGAACTAGCTAGGTATCCTACTATACGTA	60
5'tiRNA-AlaCGC	5'tiRNA-33-AlaCGC-6	tRNA-Ala-CGC-3-1_5'TiRNA_33	8.17482	9.47855	0.405078	down	0.00123483	0.00793977	784.798	826.814	773.431	193.063	392.025	264.069	8.17901	8.44751	7.89795	9.44535	9.47357	9.51673	5'tiRNA	GGGGATGTAGCTCAGAGGTAGAGCACATGCTTC	33	tRNA-Ala-CGC-6;tRNA-Ala-CGC-3		ASMM10SMR20TRF100001722TV1	5'tiRNA-33-AlaCGC-6	FALSE	reverse_complement	5-tiRNA	GGAAGCATGTGCTCTACCTCTGAGCTACAT	30	GGGCGGGCGCCAAAAGGCGCCCGCCCGGAAGCATGTGCTCTACCTCTGAGCTACATTATC	60
5'tRF-LeuAAG	tRF5-22-LeuAAG-2	tRNA-Leu-AAG-2-1_TRF-5_22	9.61148	10.0607	0.732425	down	0.000567936	0.00523953	1139.69	1159.13	1141.91	536.577	900.51	746.344	9.56721	9.68521	9.58203	10.0285	10.0426	10.1111	5'tRF	GGTAGTGTGGCCGAGCGGTCTA	22	tRNA-Leu-AAG-2;tRNA-Leu-AAG-3;tRNA-Leu-TAG-2		ASMM10SMR20TRF100005730TV1	tRF5-22-LeuAAG-2	FALSE	reverse_complement	tRF5	GTAGACCGCTCGGCCACA	18	GGGCGGGCGCCAAAAGGCGCCCGCCCGTAGACCGCTCGGCCACATATCCTACTATACGTA	60
5'tRF-AlaAGC	tRF5-18-AlaAGC-19	tRNA-Ala-AGC-19-1_TRF-5_18	5.62068	5.31192	1.23864	up	0.00402193	0.0147063	32.4453	33.6097	36.9296	44.6517	66.1	67.5282	5.64455	5.60952	5.60796	5.25446	5.26859	5.41273	5'tRF	GTTGGAGATTTAGCTCAG	18	tRNA-Ala-AGC-19		ASMM10SMR20TRF100001426TV1	tRF5-18-AlaAGC-19	FALSE	reverse_complement	tRF5	GCTGAGCTAAATCTCCAAC	19	GGGCGGGCGCCAAAAGGCGCCCGCCCGCTGAGCTAAATCTCCAACTATCCTACTATACGT	60
5'tiRNA-LysCTT	5'tiRNA-36-LysCTT-13	tRNA-Lys-CTT-13-1_5'TiRNA_36	14.9143	14.8081	1.07641	up	0.319496	0.374685	33517	36533.2	37335.2	20553.5	26886.5	24283.7	14.9267	14.7512	15.0651	14.7938	14.7786	14.8519	5'tiRNA	GCCTAGCTAGTTCAGTCGGTAGAGCATGAGACTCTT	36	tRNA-Lys-CTT-13		ASMM10SMR20TRF100006438TV1	5'tiRNA-36-LysCTT-13	FALSE	reverse_complement	5-tiRNA	GAAGAGTCTCATGCTCTACCGACTGAACTAGCTA	34	GGGCGGGCGCCAAAAGGCGCCCGCCCGAAGAGTCTCATGCTCTACCGACTGAACTAGCTA	60
5'tiRNA-ProGGG	5'tiRNA-35-ProGGG-1	tRNA-Pro-GGG-1-1_5'TiRNA_35	5.49252	5.21169	1.21489	up	9.33783e-06	0.00270486	31.8582	32.2813	32.1954	40.0931	59.4823	62.0279	5.49247	5.48049	5.50459	5.22524	5.20861	5.20123	5'tiRNA	GGCTTGTTGGTCTGGGGGTATGGTTCTCGCTTGGG	35	tRNA-Pro-GGG-1		ASMM10SMR20TRF100007810TV1	5'tiRNA-35-ProGGG-1	FALSE	reverse_complement	5-tiRNA	GCCCAAGCGAGAAC	14	GGGCGGGCGCCAAAAGGCGCCCGCCCGCCCAAGCGAGAACTATCCTACTATACGTATCAC	60
5'tiRNA-HisGTG	5'tiRNA-36-HisGTG-1	tRNA-His-GTG-1-1_5'TiRNA_36	6.04675	6.55253	0.704279	down	0.00415793	0.0148585	93.2796	85.9878	78.9523	57.7094	97.5116	85.7204	6.03428	6.1771	5.92887	6.6411	6.5352	6.48129	5'tiRNA	GCCGAGATCGTATAGTGGTTAGTACTCTGCATTGTG	36	tRNA-His-GTG-1		ASMM10SMR20TRF100005270TV1	5'tiRNA-36-HisGTG-1	FALSE	reverse_complement	5-tiRNA	GCACAATGCAGAGTACTAA	19	GGGCGGGCGCCAAAAGGCGCCCGCCCGCACAATGCAGAGTACTAATATCCTACTATACGT	60
3'tiRNA-ArgTCG	3'tiRNA-41-ArgTCG-3	tRNA-Arg-TCG-3-1_3'TiRNA_41	15.8554	15.9174	0.957921	down	0.12076	0.165	72946.9	83415.4	83387.6	40938.9	58605	40998.6	15.8024	15.9026	15.8612	15.9417	15.9026	15.908	3'tiRNA	GGATCAGAAGATTGAGGGTTCGAATCCCTTCGTGGTTGCCA	41	tRNA-Arg-TCG-3		ASMM10SMR20TRF100002562TV1	3'tiRNA-41-ArgTCG-3	FALSE	reverse_complement	3-tiRNA	GTGGCAACCACGAAGGGATTCGAA	24	GGGCGGGCGCCAAAAGGCGCCCGCCCGTGGCAACCACGAAGGGATTCGAATATCCTACTA	60
3'tRF-ArgCCT	tRF3a-ArgCCT-4	tRNA-Arg-CCT-4-1_TRF-3_18	15.4995	15.3849	1.08272	up	0.1961	0.250053	56400.8	59766.5	57549.2	29431.7	42858.7	32396.8	15.4338	15.475	15.5898	15.4981	15.3446	15.3119	3'tRF	GTCCCATCTGGGGTGCCA	18	tRNA-Arg-CCT-4		ASMM10SMR20TRF100002495TV1	tRF3a-ArgCCT-4	FALSE	reverse_complement	tRF3	GTGGCACCCCAGATG	15	GGGCGGGCGCCAAAAGGCGCCCGCCCGTGGCACCCCAGATGTATCCTACTATACGTATCA	60
5'tiRNA-SupTTA	5'tiRNA-34-SupTTA-1	tRNA-Sup-TTA-1-1_5'TiRNA_34	3.9471	3.76044	1.13813	up	0.0822344	0.119501	10.8934	11.8456	12.2653	14.4977	21.9141	18.872	3.99939	4.01839	3.82352	3.66209	3.78082	3.8384	5'tiRNA	ACTGGGATGGCTGAGTGGTTAAGGCCTTGGACTT	34	tRNA-Sup-TTA-1		ASMM10SMR20TRF100008594TV1	5'tiRNA-34-SupTTA-1	FALSE	reverse_complement	5-tiRNA	GAAGTCCAAGGCCTTAAC	18	GGGCGGGCGCCAAAAGGCGCCCGCCCGAAGTCCAAGGCCTTAACTATCCTACTATACGTA	60
3'tiRNA-SerCGA	3'tiRNA-50-SerCGA-1	tRNA-Ser-CGA-1-1_3'TiRNA_50	14.8793	15.6506	0.585881	down	0.0221139	0.0439748	62395.1	70938.8	69923.5	21314.9	35549.4	16016.4	14.9959	15.1726	14.4693	15.6923	15.6395	15.6199	3'tiRNA	AAATCCAATGGGGTCTCCCCGCGCAGGTTCGAATCCTGCTCACAGCGCCA	50	tRNA-Ser-CGA-1		ASMM10SMR20TRF100008182TV1	3'tiRNA-50-SerCGA-1	FALSE	reverse_complement	3-tiRNA	GTGGCGCTGTGAGCAGGATTCGAA	24	GGGCGGGCGCCAAAAGGCGCCCGCCCGTGGCGCTGTGAGCAGGATTCGAATATCCTACTA	60
5'tRF-CysACA	tRF5-18-CysACA-1	tRNA-Cys-ACA-1-1_TRF-5_18	6.37165	6.03405	1.26365	up	0.00103667	0.0069565	51.8586	55.7262	57.7573	68.6271	108.268	113.568	6.35053	6.3532	6.41123	5.97458	6.03428	6.09329	5'tRF	GGAGGCATAGCTCAGAGG	18	tRNA-Cys-ACA-1		ASMM10SMR20TRF100003242TV1	tRF5-18-CysACA-1	FALSE	reverse_complement	tRF5	GCCTCTGAGCTATGCC	16	GGGCGGGCGCCAAAAGGCGCCCGCCCGCCTCTGAGCTATGCCTATCCTACTATACGTATC	60
3'tRF-TrpCCA	tRF3b-TrpCCA-4	tRNA-Trp-CCA-1-1_TRF-3_22	16.9228	17.0225	0.933264	down	0.215389	0.271265	122167	149617	150259	100424	122829	111263	16.8253	17.0444	16.8987	16.9858	17.0589	17.0227	3'tRF	TCAAATCACGTCGGGGTCACCA	22	tRNA-Trp-CCA-4;tRNA-Trp-CCA-6;tRNA-Trp-CCA-1;tRNA-Trp-CCA-3		ASMM10SMR20TRF100009182TV1	tRF3b-TrpCCA-4	FALSE	reverse_complement	tRF3	GTGGTGACCCCGACGTGATTT	21	GGGCGGGCGCCAAAAGGCGCCCGCCCGTGGTGACCCCGACGTGATTTTATCCTACTATAC	60
5'tiRNA-AspGTC	5'tiRNA-35-AspGTC-3	tRNA-Asp-GTC-3-1_5'TiRNA_35	4.43477	4.51023	0.94904	down	0.418094	0.475555	19.8825	19.1422	18.5627	17.7447	29.9972	31.948	4.29414	4.46704	4.54312	4.58459	4.49698	4.44912	5'tiRNA	TCCTCGTTAGTATAGTGGTGAGTATCCCTGCCTGT	35	tRNA-Asp-GTC-3		ASMM10SMR20TRF100003174TV1	5'tiRNA-35-AspGTC-3	FALSE	reverse_complement	5-tiRNA	GACAGGCAGGGATACTC	17	GGGCGGGCGCCAAAAGGCGCCCGCCCGACAGGCAGGGATACTCTATCCTACTATACGTAT	60
3'tiRNA-ThrAGT	3'tiRNA-41-ThrAGT-3	tRNA-Thr-AGT-1-1_3'TiRNA_41	16.165	16.3935	0.853515	down	0.166452	0.2167	93440.3	111272	111350	54181.9	79804.7	45041.7	16.1728	16.3896	15.9325	16.4514	16.3743	16.3547	3'tiRNA	TAAACAGGAGATCCTGGGTTCGAATCCCAGCGGTGCCTCCA	41	tRNA-Thr-AGT-3;tRNA-Thr-AGT-1		ASMM10SMR20TRF100008610TV1	3'tiRNA-41-ThrAGT-3	FALSE	reverse_complement	3-tiRNA	GTGGAGGCACCGCTGGGATT	20	GGGCGGGCGCCAAAAGGCGCCCGCCCGTGGAGGCACCGCTGGGATTTATCCTACTATACG	60
5'tRF-CysGCA	tRF5-18-CysGCA-26	tRNA-Cys-GCA-26-1_TRF-5_18	5.33258	6.1643	0.561859	down	0.000602601	0.00533131	64.8634	59.1518	59.1429	35.2853	58.5487	49.6375	5.3196	5.45997	5.21816	6.25887	6.10912	6.1249	5'tRF	CTAGCTCAGGGGTAGAGC	18	tRNA-Cys-GCA-26		ASMM10SMR20TRF100003838TV1	tRF5-18-CysGCA-26	FALSE	reverse_complement	tRF5	GGCTCTACCCCTGAG	15	GGGCGGGCGCCAAAAGGCGCCCGCCCGGCTCTACCCCTGAGTATCCTACTATACGTATCA	60
5'tRF-CysGCA	tRF5-22-CysGCA-23	tRNA-Cys-GCA-23-1_TRF-5_22	5.05688	4.87874	1.13142	up	0.00241104	0.0112042	24.7043	24.5861	26.1703	28.7642	43.9227	45.5611	5.03197	5.04996	5.08872	4.87512	4.84601	4.9151	5'tRF	ATGGGGGTAATGCTCAGGGGTA	22	tRNA-Cys-GCA-23		ASMM10SMR20TRF100003750TV1	tRF5-22-CysGCA-23	FALSE	reverse_complement	tRF5	GTACCCCTGAGCATTACC	18	GGGCGGGCGCCAAAAGGCGCCCGCCCGTACCCCTGAGCATTACCTATCCTACTATACGTA	60
5'tRF-CysGCA	tRF5-22-CysGCA-22	tRNA-Cys-GCA-22-1_TRF-5_22	5.00017	4.6713	1.25603	up	0.00131181	0.0081136	22.0708	22.0482	20.6222	27.5144	43.1943	43.4551	4.96671	5.02113	5.01267	4.72241	4.69294	4.59854	5'tRF	GGGGGAATAGCTTAGGGGTAGA	22	tRNA-Cys-GCA-22		ASMM10SMR20TRF100003706TV1	tRF5-22-CysGCA-22	FALSE	reverse_complement	tRF5	GTCTACCCCTAAGCTATTCC	20	GGGCGGGCGCCAAAAGGCGCCCGCCCGTCTACCCCTAAGCTATTCCTATCCTACTATACG	60
5'tiRNA-AlaTGC	5'tiRNA-35-AlaTGC-5	tRNA-Ala-TGC-5-1_5'TiRNA_35	6.62548	8.18302	0.33973	down	0.00368134	0.0141866	303.384	316.731	307.635	78.0524	161.056	100.212	6.62525	7.06484	6.18636	8.12639	8.17901	8.24367	5'tiRNA	GGGGATGTAGCTCAGCGGTAGAGCACATGCTTTGC	35	tRNA-Ala-TGC-5		ASMM10SMR20TRF100002094TV1	5'tiRNA-35-AlaTGC-5	FALSE	reverse_complement	5-tiRNA	GGCAAAGCATGTGCTCTACCG	21	GGGCGGGCGCCAAAAGGCGCCCGCCCGGCAAAGCATGTGCTCTACCGTATCCTACTATAC	60
3'tiRNA-ArgTCT	3'tiRNA-41-ArgTCT-6	tRNA-Arg-TCT-6-1_3'TiRNA_41	13.3693	13.6613	0.816766	down	0.294367	0.351863	17130.8	18806.6	17202.4	8275.23	9788.49	6304.48	13.8093	13.3244	12.9743	13.6613	13.6732	13.6495	3'tiRNA	TAATTCAAAGGTTGCGGGTTCGAGTCCCACCAGAGTTGCCA	41	tRNA-Arg-TCT-6		ASMM10SMR20TRF100002822TV1	3'tiRNA-41-ArgTCT-6	FALSE	reverse_complement	3-tiRNA	GTGGCAACTCTGGTGGGACTCGAA	24	GGGCGGGCGCCAAAAGGCGCCCGCCCGTGGCAACTCTGGTGGGACTCGAATATCCTACTA	60
5'tRF-mtIleGAT	mt-tRF5-20-IleGAT	chrM.tRNA4-IleGAT_TRF-5_20	6.47388	6.04105	1.34988	up	0.000657259	0.00554522	56.7744	54.512	54.7658	73.9123	110.509	120.519	6.49511	6.40082	6.52571	6.08873	6.00489	6.02954	5'tRF	AGAAATATGTCTGATAAAAG	20	tRNA-chrM.tRNA4-IleGAT		ASMM10SMR20TRF100000645TV1	mt-tRF5-20-IleGAT	FALSE	reverse_complement	tRF5	GCTTTTATCAGACATATTTCT	21	GGGCGGGCGCCAAAAGGCGCCCGCCCGCTTTTATCAGACATATTTCTTATCCTACTATAC	60
5'tRF-ThrAGT	tRF5-18-ThrAGT-5	tRNA-Thr-AGT-5-1_TRF-5_18	5.42405	5.00942	1.33295	up	0.00475499	0.0161095	24.7564	28.8212	29.905	38.4852	54.6122	60.3441	5.43719	5.36536	5.46959	4.87921	5.05333	5.09572	5'tRF	GGCCTTGTGGCTTAGCTG	18	tRNA-Thr-AGT-5		ASMM10SMR20TRF100008770TV1	tRF5-18-ThrAGT-5	FALSE	reverse_complement	tRF5	GCAGCTAAGCCACAAG	16	GGGCGGGCGCCAAAAGGCGCCCGCCCGCAGCTAAGCCACAAGTATCCTACTATACGTATC	60
5'tiRNA-LeuTAA	5'tiRNA-34-LeuTAA-5	tRNA-Leu-TAA-5-1_5'TiRNA_34	5.99434	6.54821	0.681188	down	0.000866315	0.0064572	93.0776	86.8738	77.7415	54.956	90.6871	88.7404	5.94937	6.05961	5.97404	6.63803	6.54936	6.45725	5'tiRNA	GGCTTGTTGGTCTAGGGGTATGATTCTCACTTAA	34	tRNA-Leu-TAA-5		ASMM10SMR20TRF100006130TV1	5'tiRNA-34-LeuTAA-5	FALSE	reverse_complement	5-tiRNA	GTTAAGTGAGAATCATACCCC	21	GGGCGGGCGCCAAAAGGCGCCCGCCCGTTAAGTGAGAATCATACCCCTATCCTACTATAC	60
3'tRF-AlaAGC	tRF3b-AlaAGC-8	tRNA-Ala-AGC-8-1_TRF-3_22	4.17979	4.32651	0.903302	down	0.227489	0.283423	16.6866	16.241	17.7081	17.7557	21.3828	26.2083	4.29498	3.98549	4.25891	4.3345	4.26641	4.37863	3'tRF	TCGATCTCCAGGTTTTTTTCCA	22	tRNA-Ala-AGC-8		ASMM10SMR20TRF100001602TV1	tRF3b-AlaAGC-8	FALSE	reverse_complement	tRF3	GTGGAAAAAAACCTGGAGAT	20	GGGCGGGCGCCAAAAGGCGCCCGCCCGTGGAAAAAAACCTGGAGATTATCCTACTATACG	60
5'tRF-LysCTT	tRF5-20-LysCTT-12	tRNA-Lys-CTT-12-1_TRF-5_20	4.27373	4.26058	1.00915	up	0.888624	0.905293	16.8033	15.7455	15.725	18.5516	23.5797	27.8202	4.36146	4.11923	4.34049	4.34415	4.22499	4.2126	5'tRF	GCCCAGCTAGCTCAGTCTGT	20	tRNA-Lys-CTT-12;tRNA-Lys-CTT-4		ASMM10SMR20TRF100006410TV1	tRF5-20-LysCTT-12	FALSE	reverse_complement	tRF5	GACAGACTGAGCTAGCT	17	GGGCGGGCGCCAAAAGGCGCCCGCCCGACAGACTGAGCTAGCTTATCCTACTATACGTAT	60
3'tRF-AlaAGC	tRF3b-AlaAGC-16	tRNA-Ala-AGC-16-1_TRF-3_22	3.55716	4.53132	0.509034	down	0.0104276	0.0258971	25.733	17.9735	16.2232	10.083	17.0547	14.1078	3.51309	3.68112	3.47726	4.93166	4.40565	4.25667	3'tRF	TCAATGCCCAGCACTCTACCCA	22	tRNA-Ala-AGC-16		ASMM10SMR20TRF100001291TV1	tRF3b-AlaAGC-16	FALSE	reverse_complement	tRF3	GTGGGTAGAGTGCTGGGCATT	21	GGGCGGGCGCCAAAAGGCGCCCGCCCGTGGGTAGAGTGCTGGGCATTTATCCTACTATAC	60
3'tRF-LeuCAG	tRF3a-LeuCAG-2	tRNA-Leu-CAA-1-1_TRF-3_18	15.8209	15.7305	1.06464	up	0.236777	0.293652	59766.7	78724.8	77128.1	40948.9	54503.8	39266.8	15.8125	15.8125	15.8377	15.602	15.8024	15.7873	3'tRF	ATCCCACTTCTGACACCA	18	tRNA-Leu-CAG-2;tRNA-Leu-CAA-4;tRNA-Leu-CAA-2;tRNA-Leu-CAA-3;tRNA-Leu-CAA-1		ASMM10SMR20TRF100005778TV1	tRF3a-LeuCAG-2	FALSE	reverse_complement	tRF3	GTGGTGTCAGAAGTGGG	17	GGGCGGGCGCCAAAAGGCGCCCGCCCGTGGTGTCAGAAGTGGGTATCCTACTATACGTAT	60
5'tRF-LysCTT	tRF5-20-LysCTT-19	tRNA-Lys-CTT-19-1_TRF-5_20	4.34332	4.17751	1.1218	up	0.00905102	0.0240434	14.4794	15.7795	15.271	18.6136	26.8529	28.2528	4.36738	4.30204	4.36054	4.13068	4.22811	4.17374	5'tRF	ACCCGACTGGGTTAGTCAAT	20	tRNA-Lys-CTT-19		ASMM10SMR20TRF100006718TV1	tRF5-20-LysCTT-19	FALSE	reverse_complement	tRF5	GATTGACTAACCCAGTCG	18	GGGCGGGCGCCAAAAGGCGCCCGCCCGATTGACTAACCCAGTCGTATCCTACTATACGTA	60
5'tRF-MetCAT	tRF5-22-MetCAT-2	tRNA-Met-CAT-2-1_TRF-5_22	5.75678	5.94994	0.874685	down	0.0197675	0.0409487	48.0407	53.134	53.7861	46.8215	73.6911	79.0581	5.70286	5.75689	5.81059	5.87049	5.97295	6.00639	5'tRF	GCCTCCTTAGCGCAGTAGGCAG	22	tRNA-Met-CAT-2;tRNA-Met-CAT-5		ASMM10SMR20TRF100007370TV1	tRF5-22-MetCAT-2	FALSE	reverse_complement	tRF5	GCTGCCTACTGCGCTAAGG	19	GGGCGGGCGCCAAAAGGCGCCCGCCCGCTGCCTACTGCGCTAAGGTATCCTACTATACGT	60
5'tRF-CysGCA	tRF5-22-CysGCA-19	tRNA-Cys-GCA-19-1_TRF-5_22	5.13585	4.93094	1.15261	up	0.0497391	0.0806404	27.7313	25.5914	25.1401	28.7152	48.092	48.6995	5.03002	5.18541	5.1921	5.03164	4.89686	4.86432	5'tRF	GGGGGTAAAGCTCAGGGGTAGA	22	tRNA-Cys-GCA-19		ASMM10SMR20TRF100003582TV1	tRF5-22-CysGCA-19	FALSE	reverse_complement	tRF5	GTCTACCCCTGAGCTTT	17	GGGCGGGCGCCAAAAGGCGCCCGCCCGTCTACCCCTGAGCTTTTATCCTACTATACGTAT	60
5'tiRNA-AsnGTT	5'tiRNA-36-AsnGTT-5	tRNA-Asn-GTT-5-1_5'TiRNA_36	3.75773	3.4556	1.23296	up	0.0358515	0.0626626	8.85455	10.6894	9.73614	12.2981	17.7721	17.9786	3.77549	3.73965	3.75804	3.28527	3.61964	3.4619	5'tiRNA	GTCTCTGTGGTGCAATCGGTCAGCGCGTTTGGCTGT	36	tRNA-Asn-GTT-5		ASMM10SMR20TRF100003054TV1	5'tiRNA-36-AsnGTT-5	FALSE	reverse_complement	5-tiRNA	GACAGCCAAACGCG	14	GGGCGGGCGCCAAAAGGCGCCCGCCCGACAGCCAAACGCGTATCCTACTATACGTATCAC	60
5'tiRNA-IleTAT	5'tiRNA-36-IleTAT-2	tRNA-Ile-TAT-1-1_5'TiRNA_36	4.42676	4.3922	1.02424	up	0.506867	0.560747	17.8578	17.881	17.2761	18.7217	28.5218	31.2118	4.37729	4.39689	4.50608	4.43331	4.39762	4.34567	5'tiRNA	GCTCCAGTGGCGCAATCGGTTAGCGCGCGGTACTTA	36	tRNA-Ile-TAT-2;tRNA-Ile-TAT-1		ASMM10SMR20TRF100005574TV1	5'tiRNA-36-IleTAT-2	FALSE	reverse_complement	5-tiRNA	GTAAGTACCGCGCGC	15	GGGCGGGCGCCAAAAGGCGCCCGCCCGTAAGTACCGCGCGCTATCCTACTATACGTATCA	60
3'tiRNA-GlyCCC	3'tiRNA-40-GlyCCC-2	tRNA-Gly-CCC-2-1_3'TiRNA_40	17.0238	16.8465	1.13078	up	0.0564312	0.0889995	121636	135222	134931	117378	126271	132380	16.9706	17.0782	17.0227	16.9629	16.8051	16.7715	3'tiRNA	CACGCGGGTGACCCGGGTTCGATTCCCGGCCAATGCACCA	40	tRNA-Gly-CCC-2;tRNA-Gly-CCC-3		ASMM10SMR20TRF100004854TV1	3'tiRNA-40-GlyCCC-2	FALSE	reverse_complement	3-tiRNA	GTGGTGCATTGGCCGGGAATCG	22	GGGCGGGCGCCAAAAGGCGCCCGCCCGTGGTGCATTGGCCGGGAATCGTATCCTACTATA	60
5'tRF-ValCAC	tRF5-22-ValCAC-5	tRNA-Val-CAC-5-1_TRF-5_22	3.82636	3.96944	0.905581	down	0.252327	0.310055	13.292	13.3975	13.0097	14.6352	16.6345	18.7812	4.01376	3.64882	3.8165	3.9976	3.97586	3.93487	5'tRF	GTTTTTGTAGTGTAGCGGTTAT	22	tRNA-Val-CAC-5		ASMM10SMR20TRF100009750TV1	tRF5-22-ValCAC-5	FALSE	reverse_complement	tRF5	GATAACCGCTACACTACAAAA	21	GGGCGGGCGCCAAAAGGCGCCCGCCCGATAACCGCTACACTACAAAATATCCTACTATAC	60
3'tiRNA-IleAAT	3'tiRNA-40-IleAAT-5	tRNA-Ile-AAT-5-1_3'TiRNA_40	4.96213	6.31837	0.390598	down	7.24376e-05	0.00366701	62.4547	76.8694	70.5824	29.4008	40.4512	40.3464	5.06674	4.92017	4.89946	6.20338	6.41	6.34173	3'tiRNA	TAATGCCAAGGTCGCAGTTTCAAACCTGTATGGGCTACCA	40	tRNA-Ile-AAT-5		ASMM10SMR20TRF100005470TV1	3'tiRNA-40-IleAAT-5	FALSE	reverse_complement	3-tiRNA	GTGGTAGCCCATACAGGTTTGAAA	24	GGGCGGGCGCCAAAAGGCGCCCGCCCGTGGTAGCCCATACAGGTTTGAAATATCCTACTA	60
3'tiRNA-CysGCA	3'tiRNA-41-CysGCA-27	tRNA-Cys-GCA-27-1_3'TiRNA_41	9.50988	9.8833	0.771952	down	0.119356	0.163468	1011.7	1076.76	944.019	581.131	952.233	570.311	9.66534	9.73036	9.13396	9.88891	9.88891	9.87209	3'tiRNA	AGATCAAGAGGTCCCTTGTTCGAATTCAGGTGCCCTCTCCA	41	tRNA-Cys-GCA-27		ASMM10SMR20TRF100003850TV1	3'tiRNA-41-CysGCA-27	FALSE	reverse_complement	3-tiRNA	GTGGAGAGGGCACCTGAATTCGAA	24	GGGCGGGCGCCAAAAGGCGCCCGCCCGTGGAGAGGGCACCTGAATTCGAATATCCTACTA	60
5'tiRNA-LysCTT	5'tiRNA-37-LysCTT-9	tRNA-Lys-CTT-9-1_5'TiRNA_37	6.97967	8.4789	0.35374	down	0.000218046	0.00366701	380.806	393.78	379.129	101.681	163.322	133.745	7.09683	7.09263	6.74955	8.44922	8.46057	8.52693	5'tiRNA	AACCTGGCTAGGTCAGTTGGTAGATCATGAGACTCTT	37	tRNA-Lys-CTT-9		ASMM10SMR20TRF100006994TV1	5'tiRNA-37-LysCTT-9	FALSE	reverse_complement	5-tiRNA	GAAGAGTCTCATGATCTACCA	21	GGGCGGGCGCCAAAAGGCGCCCGCCCGAAGAGTCTCATGATCTACCATATCCTACTATAC	60
5'tiRNA-AlaGGC	5'tiRNA-36-AlaGGC-3	tRNA-Ala-GGC-3-1_5'TiRNA_36	3.6799	3.63082	1.03461	up	0.586175	0.633171	10.3134	10.1964	11.9309	11.1715	17.4428	16.5919	3.65816	3.71473	3.66682	3.56979	3.5311	3.79156	5'tiRNA	GAGGATGTAGCTCAGTTGGTAGAGTGCTTGCTTGGC	36	tRNA-Ala-GGC-3		ASMM10SMR20TRF100001994TV1	5'tiRNA-36-AlaGGC-3	FALSE	reverse_complement	5-tiRNA	GGCCAAGCAAGCAC	14	GGGCGGGCGCCAAAAGGCGCCCGCCCGGCCAAGCAAGCACTATCCTACTATACGTATCAC	60
5'tiRNA-GlnTTG	5'tiRNA-35-GlnTTG-2	tRNA-Gln-TTG-1-1_5'TiRNA_35	5.67486	5.61544	1.04205	up	0.535207	0.587051	41.0146	42.1824	40.6996	40.5074	73.0979	76.7109	5.50484	5.74349	5.77626	5.63498	5.63458	5.57677	5'tiRNA	GGTCCCATGGTGTAATGGTTAGCACTCTGGACTTT	35	tRNA-Gln-TTG-2;tRNA-Gln-TTG-1		ASMM10SMR20TRF100004218TV1	5'tiRNA-35-GlnTTG-2	FALSE	reverse_complement	5-tiRNA	GAAAGTCCAGAGTGCTAAC	19	GGGCGGGCGCCAAAAGGCGCCCGCCCGAAAGTCCAGAGTGCTAACTATCCTACTATACGT	60
5'tRF-CysGCA	tRF5-22-CysGCA-13	tRNA-Cys-GCA-13-1_TRF-5_22	5.02924	5.03938	0.992998	down	0.750667	0.784873	28.3698	28.9952	27.6718	27.971	43.4797	44.6436	4.99482	5.03264	5.06026	5.06367	5.06098	4.99349	5'tRF	GGGGGTATAGCTCAGAGGTAGA	22	tRNA-Cys-GCA-13		ASMM10SMR20TRF100003406TV1	tRF5-22-CysGCA-13	FALSE	reverse_complement	tRF5	GTCTACCTCTGAGCTATACC	20	GGGCGGGCGCCAAAAGGCGCCCGCCCGTCTACCTCTGAGCTATACCTATCCTACTATACG	60
5'tiRNA-mtProTGG	mt-5'tiRNA-31-ProTGG	chrM.tRNA15-ProTGG_5'TiRNA_31	4.78986	4.99207	0.869218	down	0.221002	0.27673	28.8973	25.9876	27.2658	20.8279	40.8916	40.3545	4.53174	4.93781	4.90004	5.0912	4.9151	4.96992	5'tiRNA	CAAGAAGTAGTTTAATTAGAATACCAGCTTT	31	tRNA-chrM.tRNA15-ProTGG		ASMM10SMR20TRF100000187TV1	mt-5'tiRNA-31-ProTGG	FALSE	reverse_complement	5-tiRNA	GAAAGCTGGTATTCTAATTAAACTAC	26	GGGCGGGCGCCAAAAGGCGCCCGCCCGAAAGCTGGTATTCTAATTAAACTACTATCCTAC	60
3'tiRNA-AlaGGC	3'tiRNA-39-AlaGGC-2	tRNA-Ala-GGC-2-1_3'TiRNA_39	4.60117	5.52363	0.527605	down	0.00974573	0.0249456	34.8488	39.7745	43.0878	26.7333	32.3354	27.14	4.91993	4.57906	4.30451	5.36292	5.53892	5.66906	3'tiRNA	CATGCAGGAAGCCCTGGGTTCCATCCCCAGCCCACACCA	39	tRNA-Ala-GGC-2		ASMM10SMR20TRF100001930TV1	3'tiRNA-39-AlaGGC-2	FALSE	reverse_complement	3-tiRNA	GTGGTGTGGGCTGGGGATGG	20	GGGCGGGCGCCAAAAGGCGCCCGCCCGTGGTGTGGGCTGGGGATGGTATCCTACTATACG	60
5'tiRNA-AlaCGC	5'tiRNA-34-AlaCGC-6	tRNA-Ala-CGC-3-1_5'TiRNA_34	6.06104	6.98465	0.527191	down	0.00165727	0.00932146	126.466	123.696	121.291	54.6842	105.39	86.1406	5.94176	6.30343	5.93795	6.99286	6.95057	7.0105	5'tiRNA	GGGGATGTAGCTCAGAGGTAGAGCACATGCTTCG	34	tRNA-Ala-CGC-6;tRNA-Ala-CGC-3		ASMM10SMR20TRF100001726TV1	5'tiRNA-34-AlaCGC-6	FALSE	reverse_complement	5-tiRNA	GCGAAGCATGTGCTC	15	GGGCGGGCGCCAAAAGGCGCCCGCCCGCGAAGCATGTGCTCTATCCTACTATACGTATCA	60
5'tiRNA-ArgCCG	5'tiRNA-35-ArgCCG-1	tRNA-Arg-CCG-1-1_5'TiRNA_35	5.73322	6.63775	0.534206	down	0.0207487	0.0422263	82.149	88.0318	103.589	62.4126	63.9864	59.2552	6.17871	5.56934	5.45161	6.51921	6.5706	6.82344	5'tiRNA	GGCCGCGTGGCCTAATGGATAAGGCGTCTGATTCC	35	tRNA-Arg-CCG-1;tRNA-Arg-CCG-2		ASMM10SMR20TRF100002278TV1	5'tiRNA-35-ArgCCG-1	FALSE	reverse_complement	5-tiRNA	GGGAATCAGACGCCTTA	17	GGGCGGGCGCCAAAAGGCGCCCGCCCGGGAATCAGACGCCTTATATCCTACTATACGTAT	60
5'tRF-ThrAGT	tRF5-22-ThrAGT-3	tRNA-Thr-AGT-3-1_TRF-5_22	4.2437	4.14239	1.07275	up	0.19794	0.25166	13.5184	15.2367	15.9044	16.6417	26.0193	26.6609	4.19489	4.25573	4.28048	4.02513	4.17456	4.22747	5'tRF	GGCGCCGTGGCTTAGCTGGTTA	22	tRNA-Thr-AGT-3		ASMM10SMR20TRF100008718TV1	tRF5-22-ThrAGT-3	FALSE	reverse_complement	tRF5	GTAACCAGCTAAGCCACGGC	20	GGGCGGGCGCCAAAAGGCGCCCGCCCGTAACCAGCTAAGCCACGGCTATCCTACTATACG	60
5'tRF-CysACA	tRF5-22-CysACA-1	tRNA-Cys-ACA-1-1_TRF-5_22	4.94254	4.95302	0.99276	down	0.922147	0.934009	27.7976	26.0219	26.0465	24.3962	41.6079	45.5813	4.77316	4.96433	5.09012	5.03442	4.9167	4.90794	5'tRF	GGAGGCATAGCTCAGAGGTAGA	22	tRNA-Cys-ACA-1		ASMM10SMR20TRF100003250TV1	tRF5-22-CysACA-1	FALSE	reverse_complement	tRF5	GTCTACCTCTGAGCTATGC	19	GGGCGGGCGCCAAAAGGCGCCCGCCCGTCTACCTCTGAGCTATGCTATCCTACTATACGT	60
5'tRF-CysGCA	tRF5-22-CysGCA-17	tRNA-Cys-GCA-17-1_TRF-5_22	8.45248	8.35225	1.07194	up	0.298208	0.355389	354.799	365.184	330.673	209.04	423.18	396.486	8.2868	8.54934	8.52131	8.36925	8.35447	8.33303	5'tRF	TGGGGTATAGCTCAGGGGTAGA	22	tRNA-Cys-GCA-17		ASMM10SMR20TRF100003506TV1	tRF5-22-CysGCA-17	FALSE	reverse_complement	tRF5	GTCTACCCCTGAGCTATACCCCA	23	GGGCGGGCGCCAAAAGGCGCCCGCCCGTCTACCCCTGAGCTATACCCCATATCCTACTAT	60
3'tRF-AlaAGC	tRF3b-AlaAGC-17	tRNA-Ala-AGC-17-1_TRF-3_22	6.07146	7.72397	0.318085	down	0.00582328	0.0181053	209.524	226.134	213.337	72.4187	105.158	60.1275	6.44999	6.29814	5.46625	7.6527	7.74382	7.7754	3'tRF	TTCAAATCCCAGCATACCACCA	22	tRNA-Ala-AGC-17		ASMM10SMR20TRF100001334TV1	tRF3b-AlaAGC-17	FALSE	reverse_complement	tRF3	GTGGTGGTATGCTGGGATTT	20	GGGCGGGCGCCAAAAGGCGCCCGCCCGTGGTGGTATGCTGGGATTTTATCCTACTATACG	60
5'tiRNA-mtLeuTAG	mt-5'tiRNA-33-LeuTAG	chrM.tRNA13-LeuTAG_5'TiRNA_33	5.6556	6.39953	0.597109	down	0.000392467	0.00449324	77.444	75.0789	70.8095	41.4538	71.214	73.6513	5.53754	5.70793	5.72132	6.46065	6.39133	6.34661	5'tiRNA	ACTTTTATAGGATAATAGTAATCCATTGGTCTT	33	tRNA-chrM.tRNA13-LeuTAG		ASMM10SMR20TRF100000105TV1	mt-5'tiRNA-33-LeuTAG	FALSE	reverse_complement	5-tiRNA	GAAGACCAATGGATTACTATTATCC	25	GGGCGGGCGCCAAAAGGCGCCCGCCCGAAGACCAATGGATTACTATTATCCTATCCTACT	60
5'tRF-GlyGCC	tRF5-31-GlyGCC-4	tRFdb_5004b	13.6363	12.3089	2.50946	up	0.000732531	0.00584009	6518.14	6421.93	6138.33	7778.38	9911.1	10121	13.6875	13.3755	13.846	12.3547	12.2443	12.3278	5'tRF	GCATTGGTGGTTCAGTGGTAGAATTCTCGCC	31	tRNA-Gly-GCC-4;tRNA-Gly-GCC-2;tRNA-Gly-GCC-3;tRNA-Gly-CCC-5	tRFdb	ASMM10SMR20TRF100000970TV1	tRF5-31-GlyGCC-4	FALSE	reverse_complement	tRF5	GGGCGAGAATTCTACCACTGAACCACCAAT	30	GGGCGGGCGCCAAAAGGCGCCCGCCCGGGCGAGAATTCTACCACTGAACCACCAATTATC	60
5'tiRNA-ProTGG	5'tiRNA-33-ProTGG-5	tRNA-Pro-TGG-5-1_5'TiRNA_33	4.18926	4.16737	1.01529	up	0.751003	0.784873	15.8408	14.3738	15.1004	15.7334	25.4325	25.7842	4.1116	4.2224	4.23379	4.26128	4.08473	4.15609	5'tiRNA	GGGTCATTGGTCTATGGGCATGATTCTCTCTTT	33	tRNA-Pro-TGG-5		ASMM10SMR20TRF100007962TV1	5'tiRNA-33-ProTGG-5	FALSE	reverse_complement	5-tiRNA	GAAAGAGAGAATCATGCCC	19	GGGCGGGCGCCAAAAGGCGCCCGCCCGAAAGAGAGAATCATGCCCTATCCTACTATACGT	60
5'tiRNA-GlyGCC	5'tiRNA-33-GlyGCC-1	tRNA-Gly-GCC-1-1_5'TiRNA_33	4.40878	5.04028	0.645506	down	0.00186472	0.00996554	27.8078	28.0567	29.1617	17.123	30.9093	30.5602	4.23896	4.51067	4.47672	5.0354	5.02113	5.06432	5'tiRNA	GCATGGGTGGTTCAGTGGTAGAATTCTCGCCTG	33	tRNA-Gly-GCC-1		ASMM10SMR20TRF100004990TV1	5'tiRNA-33-GlyGCC-1	FALSE	reverse_complement	5-tiRNA	GCAGGCGAGAATTCTAC	17	GGGCGGGCGCCAAAAGGCGCCCGCCCGCAGGCGAGAATTCTACTATCCTACTATACGTAT	60
3'tiRNA-MetCAT	3'tiRNA-40-MetCAT-7	tRNA-Met-CAT-7-1_3'TiRNA_40	7.67033	9.22181	0.341158	down	0.000406103	0.00449324	660.564	699.412	625.858	145.857	279.513	190.393	7.70441	7.89795	7.40863	9.20469	9.24192	9.21883	3'tiRNA	TAATCTGAGGTCCTGAGTTCAAACCTCTGAGTGGGCACCA	40	tRNA-Met-CAT-7		ASMM10SMR20TRF100007510TV1	3'tiRNA-40-MetCAT-7	FALSE	reverse_complement	3-tiRNA	GTGGTGCCCACTCAGAGGTTTGAA	24	GGGCGGGCGCCAAAAGGCGCCCGCCCGTGGTGCCCACTCAGAGGTTTGAATATCCTACTA	60
5'tiRNA-mtIleGAT	mt-5'tiRNA-30-IleGAT	chrM.tRNA4-IleGAT_5'TiRNA_30	6.51363	6.4812	1.02273	up	0.498094	0.552449	81.8861	76.8707	81.4147	73.774	115.413	122.789	6.49088	6.48472	6.56528	6.51238	6.41123	6.51998	5'tiRNA	AGAAATATGTCTGATAAAAGAATTACTTTG	30	tRNA-chrM.tRNA4-IleGAT		ASMM10SMR20TRF100000623TV1	mt-5'tiRNA-30-IleGAT	FALSE	reverse_complement	5-tiRNA	GCAAAGTAATTCTTTTATCAGACATA	26	GGGCGGGCGCCAAAAGGCGCCCGCCCGCAAAGTAATTCTTTTATCAGACATATATCCTAC	60
3'tRF-IleTAT	tRF3a-IleTAT-3	tRNA-Ile-TAT-3-1_TRF-3_18	7.90225	9.39208	0.356055	down	0.0077687	0.0217126	765.58	776.414	718.767	175.889	373.305	181.438	8.01329	8.3587	7.33477	9.41917	9.37853	9.37853	3'tRF	GCCCCAGTGGAACTACCA	18	tRNA-Ile-TAT-3		ASMM10SMR20TRF100005646TV1	tRF3a-IleTAT-3	FALSE	reverse_complement	tRF3	GTGGTAGTTCCACTGGG	17	GGGCGGGCGCCAAAAGGCGCCCGCCCGTGGTAGTTCCACTGGGTATCCTACTATACGTAT	60
5'tRF-GlyTCC	tRF5-23-GlyTCC-1	tRFdb_5008a	7.39422	9.05045	0.317267	down	0.000984942	0.00673949	612.621	601.69	552.744	107.623	262.253	171.23	7.1998	7.7754	7.20746	9.08913	9.03484	9.02738	5'tRF	GCGTTGGTGGTATAGTGGTGAGC	23	tRNA-Gly-TCC-1;tRNA-Gly-TCC-2	tRFdb	ASMM10SMR20TRF100000998TV1	tRF5-23-GlyTCC-1	FALSE	reverse_complement	tRF5	GGCTCACCACTATACCA	17	GGGCGGGCGCCAAAAGGCGCCCGCCCGGCTCACCACTATACCATATCCTACTATACGTAT	60
3'tRF-PheGAA	tRF3b-PheGAA-2	tRNA-Phe-GAA-2-1_TRF-3_22	14.9588	16.0543	0.467991	down	0.00885877	0.0237184	69828.3	96861.9	95681	22690.7	35944.4	18589.7	15.1134	15.2099	14.5532	15.8461	16.144	16.1728	3'tRF	TCGATCCCGGGTTTCAGCACCA	22	tRNA-Phe-GAA-2		ASMM10SMR20TRF100007628TV1	tRF3b-PheGAA-2	FALSE	reverse_complement	tRF3	GTGGTGCTGAAACCCGGGATCG	22	GGGCGGGCGCCAAAAGGCGCCCGCCCGTGGTGCTGAAACCCGGGATCGTATCCTACTATA	60
3'tRF-PheGAA	tRF3a-PheGAA-2	tRNA-Phe-GAA-2-1_TRF-3_18	9.47713	11.9586	0.179061	down	0.000899391	0.00653059	5125.82	5230.93	4738.5	427.716	1173.48	541.309	9.36108	10.0053	9.06502	12.022	11.9671	11.8867	3'tRF	TCCCGGGTTTCAGCACCA	18	tRNA-Phe-GAA-2		ASMM10SMR20TRF100007622TV1	tRF3a-PheGAA-2	FALSE	reverse_complement	tRF3	GTGGTGCTGAAACCC	15	GGGCGGGCGCCAAAAGGCGCCCGCCCGTGGTGCTGAAACCCTATCCTACTATACGTATCA	60
5'tRF-MetCAT	tRF5-22-MetCAT-6	tRNA-Met-CAT-6-1_TRF-5_22	5.73605	5.44584	1.22282	up	0.015439	0.0344897	34.5628	40.4353	37.2014	45.9224	72.9539	77.6516	5.67706	5.74062	5.79048	5.35039	5.56649	5.42066	5'tRF	GCCTCCTTAGCATAGTAGGCAG	22	tRNA-Met-CAT-6		ASMM10SMR20TRF100007506TV1	tRF5-22-MetCAT-6	FALSE	reverse_complement	tRF5	GCTGCCTACTATGCTAAG	18	GGGCGGGCGCCAAAAGGCGCCCGCCCGCTGCCTACTATGCTAAGTATCCTACTATACGTA	60
5'tRF-AlaAGC	tRF5-22-AlaAGC-9	tRNA-Ala-AGC-9-1_TRF-5_22	6.57913	6.18606	1.31318	up	0.00205239	0.0102797	61.8093	62.6873	62.7628	80.4465	118.24	119.716	6.68816	6.53398	6.51525	6.19023	6.17318	6.19478	5'tRF	GGGGATGTGGCTCAGTGGGTAG	22	tRNA-Ala-AGC-9		ASMM10SMR20TRF100001646TV1	tRF5-22-AlaAGC-9	FALSE	reverse_complement	tRF5	GCTACCCACTGAGCC	15	GGGCGGGCGCCAAAAGGCGCCCGCCCGCTACCCACTGAGCCTATCCTACTATACGTATCA	60
5'tiRNA-ThrCGT	5'tiRNA-33-ThrCGT-1	tRNA-Thr-CGT-1-1_5'TiRNA_33	3.56636	3.46609	1.07198	up	0.45277	0.508671	11.0674	9.27156	9.11727	11.0878	14.6802	15.1679	3.64719	3.49993	3.55195	3.69145	3.35861	3.3482	5'tiRNA	GGCGCGGTGGCCAAGTGGTAAGGCGTCGGTCTC	33	tRNA-Thr-CGT-1;tRNA-Thr-CGT-2		ASMM10SMR20TRF100008926TV1	5'tiRNA-33-ThrCGT-1	FALSE	reverse_complement	5-tiRNA	GGAGACCGACGCC	13	GGGCGGGCGCCAAAAGGCGCCCGCCCGGAGACCGACGCCTATCCTACTATACGTATCACA	60
3'tRF-TrpCCA	tRF3a-TrpCCA-5	tRNA-Trp-CCA-5-1_TRF-3_18	16.8247	16.9514	0.915884	down	0.00990886	0.0252146	116466	144921	149509	100067	113450	102991	16.8181	16.8508	16.8051	16.9056	16.9629	16.9858	3'tRF	GTCACGTCGGGGTCACCA	18	tRNA-Trp-CCA-5		ASMM10SMR20TRF100009274TV1	tRF3a-TrpCCA-5	FALSE	reverse_complement	tRF3	GTGGTGACCCCGACGTGAC	19	GGGCGGGCGCCAAAAGGCGCCCGCCCGTGGTGACCCCGACGTGACTATCCTACTATACGT	60
3'tiRNA-HisGTG	3'tiRNA-40-HisGTG-1	tRNA-His-GTG-1-1_3'TiRNA_40	15.5678	15.6931	0.916823	down	0.0634651	0.0965026	64892.4	74999.4	72126.2	32749.1	49051.1	31998.3	15.5175	15.6556	15.5302	15.7313	15.6923	15.6556	3'tiRNA	GGCTGCAGCAACCTCGGTTCGAATCCGAGTCTCGGCACCA	40	tRNA-His-GTG-1		ASMM10SMR20TRF100005250TV1	3'tiRNA-40-HisGTG-1	FALSE	reverse_complement	3-tiRNA	GTGGTGCCGAGACTCGGATTCGAA	24	GGGCGGGCGCCAAAAGGCGCCCGCCCGTGGTGCCGAGACTCGGATTCGAATATCCTACTA	60
5'tiRNA-GlyCCC	5'tiRNA-35-GlyCCC-2	tRNA-Gly-CCC-2-1_5'TiRNA_35	10.1157	10.1329	0.988131	down	0.860037	0.882897	1193.58	1276.6	1222.61	760.61	1128.29	1193.12	10.1157	9.96366	10.2676	10.0887	10.13	10.18	5'tiRNA	GCATTGGTAGTTCAATGGTAGAATTCTCGCCTCCC	35	tRNA-Gly-CCC-2		ASMM10SMR20TRF100004874TV1	5'tiRNA-35-GlyCCC-2	FALSE	reverse_complement	5-tiRNA	GGGGAGGCGAGAATTCTACCATTGAACTA	29	GGGCGGGCGCCAAAAGGCGCCCGCCCGGGGAGGCGAGAATTCTACCATTGAACTATATCC	60
5'tRF-HisGTG	tRF5-20-HisGTG-3	tRNA-His-GTG-3-1_TRF-5_20	4.90787	4.88914	1.01307	up	0.788419	0.819051	26.1996	24.8354	24.9407	24.7761	40.6289	42.9699	4.8011	4.92828	4.99423	4.95384	4.85933	4.85426	5'tRF	GCCGTGATCGTATAGGGGTT	20	tRNA-His-GTG-3		ASMM10SMR20TRF100005354TV1	tRF5-20-HisGTG-3	FALSE	reverse_complement	tRF5	GAACCCCTATACGATCACG	19	GGGCGGGCGCCAAAAGGCGCCCGCCCGAACCCCTATACGATCACGTATCCTACTATACGT	60
3'tRF-ProTGG	tRF3b-ProTGG-3	tRNA-Pro-TGG-3-1_TRF-3_22	16.2578	15.9214	1.26265	up	0.121323	0.16551	67796.7	86588.9	87808.6	70900.4	59806.7	65709.9	16.4514	15.9325	16.3896	15.824	15.9417	15.9984	3'tRF	TCAAATCCCAGACGAGCCCCCA	22	tRNA-Pro-TGG-3		ASMM10SMR20TRF100007904TV1	tRF3b-ProTGG-3	FALSE	reverse_complement	tRF3	GTGGGGGCTCGTCTGGGATTTG	22	GGGCGGGCGCCAAAAGGCGCCCGCCCGTGGGGGCTCGTCTGGGATTTGTATCCTACTATA	60
5'tRF-GlnTTG	tRF5-22-GlnTTG-4	tRNA-Gln-TTG-4-1_TRF-5_22	6.10786	5.77134	1.26271	up	0.000816762	0.00625345	45.3181	46.4006	45.023	61.5611	89.6826	97.222	6.15397	6.04054	6.12906	5.78612	5.78411	5.74379	5'tRF	GGTCTCATGGTGTAATGGTTAG	22	tRNA-Gln-TTG-4		ASMM10SMR20TRF100004314TV1	tRF5-22-GlnTTG-4	FALSE	reverse_complement	tRF5	GCTAACCATTACACCATGAG	20	GGGCGGGCGCCAAAAGGCGCCCGCCCGCTAACCATTACACCATGAGTATCCTACTATACG	60
5'tRF-CysGCA	tRF5-20-CysGCA-13	tRNA-Cys-GCA-13-1_TRF-5_20	5.06265	4.98406	1.05599	up	0.486554	0.542071	26.4366	26.5632	28.6225	26.173	44.5606	49.9693	4.88702	5.07339	5.22755	4.96691	4.94458	5.04069	5'tRF	GGGGGTATAGCTCAGAGGTA	20	tRNA-Cys-GCA-13		ASMM10SMR20TRF100003402TV1	tRF5-20-CysGCA-13	FALSE	reverse_complement	tRF5	GTACCTCTGAGCTATACCC	19	GGGCGGGCGCCAAAAGGCGCCCGCCCGTACCTCTGAGCTATACCCTATCCTACTATACGT	60
5'tRF-CysGCA	tRF5-18-CysGCA-15	tRNA-Cys-GCA-15-1_TRF-5_18	8.16553	7.43634	1.6577	up	0.00096379	0.00671364	170.179	181.594	177.918	197.426	300.706	334.812	8.21584	8.01995	8.26079	7.36176	7.45052	7.49675	5'tRF	GGTGGTATAGCTCAGGGG	18	tRNA-Cys-GCA-15		ASMM10SMR20TRF100003450TV1	tRF5-18-CysGCA-15	FALSE	reverse_complement	tRF5	GCCCCTGAGCTATACCA	17	GGGCGGGCGCCAAAAGGCGCCCGCCCGCCCCTGAGCTATACCATATCCTACTATACGTAT	60
5'tRF-LysCTT	tRF5-18-LysCTT-9	tRNA-Lys-CTT-9-1_TRF-5_18	5.0298	4.91661	1.08162	up	0.282801	0.341672	26.7319	23.99	27.0017	31.5941	41.2475	41.9295	5.17781	4.95276	4.95882	4.98214	4.81073	4.95694	5'tRF	AACCTGGCTAGGTCAGTT	18	tRNA-Lys-CTT-9		ASMM10SMR20TRF100007006TV1	tRF5-18-LysCTT-9	FALSE	reverse_complement	tRF5	GAACTGACCTAGCCAGG	17	GGGCGGGCGCCAAAAGGCGCCCGCCCGAACTGACCTAGCCAGGTATCCTACTATACGTAT	60
3'tiRNA-ArgTCT	3'tiRNA-41-ArgTCT-2	tRNA-Arg-TCT-2-1_3'TiRNA_41	14.9793	15.0509	0.95162	down	0.687134	0.728638	39556.7	47042.7	46159.3	25803.8	28818.8	21803.2	15.306	14.8382	14.7938	15.0102	15.0651	15.0773	3'tiRNA	TAATTCAAAGGTTGTGGGTTCGAATCCCACCAGAGTCGCCA	41	tRNA-Arg-TCT-2		ASMM10SMR20TRF100002694TV1	3'tiRNA-41-ArgTCT-2	FALSE	reverse_complement	3-tiRNA	GTGGCGACTCTGGTGGGATTCGAA	24	GGGCGGGCGCCAAAAGGCGCCCGCCCGTGGCGACTCTGGTGGGATTCGAATATCCTACTA	60
5'tRF-iMetCAT	tRF5-20-iMetCAT-4	tRNA-iMet-CAT-4-1_TRF-5_20	4.97999	4.87174	1.07792	up	0.317504	0.372853	27.1779	23.3448	24.6236	26.3746	40.6538	46.0353	4.90044	4.92955	5.11	5.00324	4.77215	4.83983	5'tRF	AGCAGAGTGGCACAATGGAA	20	tRNA-iMet-CAT-4		ASMM10SMR20TRF100010062TV1	tRF5-20-iMetCAT-4	FALSE	reverse_complement	tRF5	GTTCCATTGTGCCACTC	17	GGGCGGGCGCCAAAAGGCGCCCGCCCGTTCCATTGTGCCACTCTATCCTACTATACGTAT	60
3'tRF-iMetCAT	tRF3-26-iMetCAT-2	tRFdb_3047b	16.9096	16.7542	1.11379	up	0.0579035	0.090487	114771	127818	132119	106265	116608	116504	16.8987	16.8987	16.9314	16.8661	16.6718	16.7245	3'tRF	TGGATCGAAACCATCCTCTGCTACCA	26	tRNA-iMet-CAT-2;tRNA-iMet-CAT-1	tRFdb	ASMM10SMR20TRF100000942TV1	tRF3-26-iMetCAT-2	FALSE	reverse_complement	tRF3	GTGGTAGCAGAGGATGGTTTCGATCC	26	GGGCGGGCGCCAAAAGGCGCCCGCCCGTGGTAGCAGAGGATGGTTTCGATCCTATCCTAC	60
5'tRF-LysCTT	tRF5-22-LysCTT-1	tRNA-Lys-CTT-1-1_TRF-5_22	6.2704	6.02235	1.18761	up	0.00487128	0.0162932	54.6064	52.9011	56.118	67.6894	103.314	101.853	6.32517	6.27627	6.20977	6.04176	5.96607	6.05922	5'tRF	GCCCAGCTAGCTCAGTTGGTAG	22	tRNA-Lys-CTT-1		ASMM10SMR20TRF100006282TV1	tRF5-22-LysCTT-1	FALSE	reverse_complement	tRF5	GCTACCAACTGAGCTAGC	18	GGGCGGGCGCCAAAAGGCGCCCGCCCGCTACCAACTGAGCTAGCTATCCTACTATACGTA	60
5'tRF-AlaGGC	tRF5-22-AlaGGC-3	tRNA-Ala-GGC-3-1_TRF-5_22	6.31179	5.90794	1.32303	up	0.0109304	0.0267563	47.2868	53.4878	49.8482	71.6017	96.1027	110.617	6.42894	6.15646	6.34996	5.84615	5.98108	5.89658	5'tRF	GAGGATGTAGCTCAGTTGGTAG	22	tRNA-Ala-GGC-3		ASMM10SMR20TRF100002014TV1	tRF5-22-AlaGGC-3	FALSE	reverse_complement	tRF5	GCTACCAACTGAGCTACA	18	GGGCGGGCGCCAAAAGGCGCCCGCCCGCTACCAACTGAGCTACATATCCTACTATACGTA	60
5'tiRNA-AlaCGC	5'tiRNA-33-AlaCGC-1	tRNA-Ala-CGC-1-1_5'TiRNA_33	4.09235	3.93446	1.11565	up	0.119149	0.163313	12.0966	13.2199	13.6001	16.028	20.9891	24.8759	4.13429	3.96263	4.18014	3.84986	3.95203	4.0015	5'tiRNA	GGGGATGTAGCTCAGTGGTAGAGCGCATGCTTC	33	tRNA-Ala-CGC-1		ASMM10SMR20TRF100001662TV1	5'tiRNA-33-AlaCGC-1	FALSE	reverse_complement	5-tiRNA	GGAAGCATGCGCTCTA	16	GGGCGGGCGCCAAAAGGCGCCCGCCCGGAAGCATGCGCTCTATATCCTACTATACGTATC	60
3'tRF-AlaAGC	tRF3a-AlaAGC-9	tRNA-Ala-AGC-9-1_TRF-3_18	12.1695	12.9432	0.584923	down	0.00818902	0.0223874	10194.9	10528.8	9755.76	3369.26	5080.24	2937.51	12.3278	12.3212	11.8593	13.0046	12.9364	12.8884	3'tRF	GCCCCGGCATCTTCACCA	18	tRNA-Ala-AGC-9		ASMM10SMR20TRF100001632TV1	tRF3a-AlaAGC-9	FALSE	reverse_complement	tRF3	GTGGTGAAGATGCCGGG	17	GGGCGGGCGCCAAAAGGCGCCCGCCCGTGGTGAAGATGCCGGGTATCCTACTATACGTAT	60
3'tiRNA-AlaGGC	3'tiRNA-41-AlaGGC-1	tRNA-Ala-GGC-1-1_3'TiRNA_41	6.9445	8.50857	0.338197	down	0.022927	0.0449235	372.555	400.913	406.128	136.377	167.235	96.8938	7.58317	7.12836	6.12197	8.42317	8.48572	8.61681	3'tiRNA	CAAGCACAAAGTCCTGGGTTCAATCCCCAGCACCAGCTCCA	41	tRNA-Ala-GGC-1		ASMM10SMR20TRF100001886TV1	3'tiRNA-41-AlaGGC-1	FALSE	reverse_complement	3-tiRNA	GTGGAGCTGGTGCTGGGGATTGAA	24	GGGCGGGCGCCAAAAGGCGCCCGCCCGTGGAGCTGGTGCTGGGGATTGAATATCCTACTA	60
3'tiRNA-ThrAGT	3'tiRNA-41-ThrAGT-2	tRNA-Thr-AGT-2-1_3'TiRNA_41	12.1291	13.039	0.532236	down	0.0169278	0.0364917	10097.2	11359.2	10894.9	3394.49	5223.71	2606.13	12.343	12.374	11.6704	12.993	13.0493	13.0746	3'tiRNA	TAAACAGGAGATCCTGGGTTCGAATCCCAGCGGGGCCTCCA	41	tRNA-Thr-AGT-2		ASMM10SMR20TRF100008654TV1	3'tiRNA-41-ThrAGT-2	FALSE	reverse_complement	3-tiRNA	GTGGAGGCCCCG	12	GGGCGGGCGCCAAAAGGCGCCCGCCCGTGGAGGCCCCGTATCCTACTATACGTATCACAT	60
5'tRF-mtGluTTC	mt-tRF5-18-GluTTC	chrM.tRNA16-GluTTC_TRF-5_18	4.47433	4.23443	1.18092	up	0.0192165	0.0401752	14.57	16.6777	16.2482	19.0428	31.5908	30.6432	4.4022	4.54084	4.47996	4.14024	4.30428	4.25877	5'tRF	GTTTCTGTAGTTGAATTA	18	tRNA-chrM.tRNA16-GluTTC		ASMM10SMR20TRF100000249TV1	mt-tRF5-18-GluTTC	FALSE	reverse_complement	tRF5	GTAATTCAACTACAGAAAC	19	GGGCGGGCGCCAAAAGGCGCCCGCCCGTAATTCAACTACAGAAACTATCCTACTATACGT	60
3'tRF-ProAGG	tRF3a-ProAGG-1	tRNA-Pro-AGG-1-1_TRF-3_18	16.1478	15.8474	1.23148	up	0.148131	0.195632	66733.7	80154.2	84880.3	61486.4	54841	59824.1	16.3391	15.824	16.2803	15.7814	15.8377	15.9231	3'tRF	ATCCCGGACGAGCCCCCA	18	tRNA-Pro-AGG-1;tRNA-Pro-TGG-1;tRNA-Pro-TGG-2;tRNA-Pro-CGG-1		ASMM10SMR20TRF100007684TV1	tRF3a-ProAGG-1	FALSE	reverse_complement	tRF3	GTGGGGGCTCGTCCGG	16	GGGCGGGCGCCAAAAGGCGCCCGCCCGTGGGGGCTCGTCCGGTATCCTACTATACGTATC	60
5'tRF-ArgCCT	tRF5-20-ArgCCT-3	tRNA-Arg-CCT-3-1_TRF-5_20	4.39988	4.36111	1.02723	up	0.796239	0.826187	15.7608	18.7071	17.5988	16.1483	30.9719	31.91	4.14606	4.51329	4.54029	4.25334	4.45951	4.3705	5'tRF	GCCCCGGTGGCCTAATGGAT	20	tRNA-Arg-CCT-3		ASMM10SMR20TRF100002462TV1	tRF5-20-ArgCCT-3	FALSE	reverse_complement	tRF5	GATCCATTAGGCCACCG	17	GGGCGGGCGCCAAAAGGCGCCCGCCCGATCCATTAGGCCACCGTATCCTACTATACGTAT	60
3'tiRNA-CysGCA	3'tiRNA-41-CysGCA-8	tRNA-Cys-GCA-8-1_3'TiRNA_41	15.6977	15.4422	1.19372	up	0.00791906	0.0219894	52868.7	62463.1	61867.5	38518.7	50935.8	33638.2	15.7612	15.6923	15.6395	15.3694	15.4592	15.4981	3'tiRNA	AGATCAAGAGGTCCCCGGTTCAAATCCGGGTGCTCCCTCCA	41	tRNA-Cys-GCA-8		ASMM10SMR20TRF100003962TV1	3'tiRNA-41-CysGCA-8	FALSE	reverse_complement	3-tiRNA	GTGGAGGGAGCACCCGGATTTGAA	24	GGGCGGGCGCCAAAAGGCGCCCGCCCGTGGAGGGAGCACCCGGATTTGAATATCCTACTA	60
5'tRF-GlnTTG	tRF5-22-GlnTTG-1	tRNA-Gln-TTG-1-1_TRF-5_22	6.03886	5.90781	1.09509	up	0.0846485	0.122293	49.9887	46.9224	53.3963	58.474	89.4831	91.7647	6.05754	6.03548	6.02356	5.92741	5.8015	5.99451	5'tRF	GGTCCCATGGTGTAATGGTTAG	22	tRNA-Gln-TTG-1;tRNA-Gln-TTG-2		ASMM10SMR20TRF100004234TV1	tRF5-22-GlnTTG-1	FALSE	reverse_complement	tRF5	GCTAACCATTACACCATGGGA	21	GGGCGGGCGCCAAAAGGCGCCCGCCCGCTAACCATTACACCATGGGATATCCTACTATAC	60
5'tiRNA-iMetCAT	5'tiRNA-33-iMetCAT-2	tRNA-iMet-CAT-2-1_5'TiRNA_33	4.6544	5.17957	0.694877	down	0.00317518	0.0131754	31.9943	29.3131	32.7733	22.9323	36.1946	31.813	4.67534	4.75348	4.53438	5.23322	5.07454	5.23095	5'tiRNA	AGCAGAGTGGCGCAGCGGAAGCATGCTGGGCCC	33	tRNA-iMet-CAT-2		ASMM10SMR20TRF100010002TV1	5'tiRNA-33-iMetCAT-2	FALSE	reverse_complement	5-tiRNA	GGGGCCCAGCATG	13	GGGCGGGCGCCAAAAGGCGCCCGCCCGGGGCCCAGCATGTATCCTACTATACGTATCACA	60
5'tiRNA-PheGAA	5'tiRNA-35-PheGAA-1	tRNA-Phe-GAA-1-1_5'TiRNA_35	6.15774	8.05207	0.269	down	0.000149055	0.00366701	277.167	292.243	270.918	56.9884	111.881	92.6068	6.01245	6.42274	6.03805	8.00786	8.05784	8.0905	5'tiRNA	GCCGAAATAGCTCAGTTGGGAGAGCGTTAGACTGA	35	tRNA-Phe-GAA-1;tRNA-Phe-GAA-3		ASMM10SMR20TRF100007570TV1	5'tiRNA-35-PheGAA-1	FALSE	reverse_complement	5-tiRNA	GTCAGTCTAACGCTCTCC	18	GGGCGGGCGCCAAAAGGCGCCCGCCCGTCAGTCTAACGCTCTCCTATCCTACTATACGTA	60
5'tiRNA-GluCTC	5'tiRNA-36-GluCTC-3	tRNA-Glu-CTC-3-1_5'TiRNA_36	14.7991	14.7286	1.0501	up	0.336669	0.391916	33034.5	35255.2	34900	18436.4	26236.4	23442.9	14.7512	14.7195	14.9267	14.7373	14.7195	14.729	5'tiRNA	TGCCCTGCTAGCTCAGTCGGTAGAGCATGAGACTCT	36	tRNA-Glu-CTC-3		ASMM10SMR20TRF100004482TV1	5'tiRNA-36-GluCTC-3	FALSE	reverse_complement	5-tiRNA	GAGAGTCTCATGCTCTACCGACTGAG	26	GGGCGGGCGCCAAAAGGCGCCCGCCCGAGAGTCTCATGCTCTACCGACTGAGTATCCTAC	60
3'tiRNA-GlnCTG	3'tiRNA-40-GlnCTG-7	tRNA-Gln-CTG-7-1_3'TiRNA_40	16.6133	16.5908	1.01568	up	0.43198	0.489746	103858	122630	122471	80932.7	98370.9	79584.8	16.5912	16.6368	16.6118	16.6289	16.5912	16.5524	3'tiRNA	GAATCCAGCGATCAGAGTTCAAATCTCGGTGGGACCTCCA	40	tRNA-Gln-CTG-7		ASMM10SMR20TRF100004174TV1	3'tiRNA-40-GlnCTG-7	FALSE	reverse_complement	3-tiRNA	GTGGAGGTCCCACCGAGATTTGAACTCT	28	GGGCGGGCGCCAAAAGGCGCCCGCCCGTGGAGGTCCCACCGAGATTTGAACTCTTATCCT	60
5'tRF-mtAlaTGC	mt-tRF5-20-AlaTGC	chrM.tRNA21-AlaTGC_TRF-5_20	4.73963	4.45894	1.21478	up	0.0584718	0.0909194	16.3319	19.5814	19.8052	24.1583	32.8149	39.2886	4.75755	4.60158	4.85976	4.30677	4.53039	4.53966	5'tRF	GAGGTCTTAGCTTAATTAAA	20	tRNA-chrM.tRNA21-AlaTGC		ASMM10SMR20TRF100000515TV1	mt-tRF5-20-AlaTGC	FALSE	reverse_complement	tRF5	GTTTAATTAAGCTAAGACCTC	21	GGGCGGGCGCCAAAAGGCGCCCGCCCGTTTAATTAAGCTAAGACCTCTATCCTACTATAC	60
3'tiRNA-AlaAGC	3'tiRNA-41-AlaAGC-11	tRNA-Ala-AGC-11-1_3'TiRNA_41	4.19749	4.67746	0.716992	down	0.00243178	0.0112411	21.134	21.3798	22.405	17.8122	25.4477	22.8792	4.29971	4.22335	4.0694	4.66239	4.65375	4.71623	3'tiRNA	CATGCATGGAGCCCTGGGTTTGAGTCCCAGCACTTCATCCA	41	tRNA-Ala-AGC-11		ASMM10SMR20TRF100001154TV1	3'tiRNA-41-AlaAGC-11	FALSE	reverse_complement	3-tiRNA	GTGGATGAAGTGCTGGGACTCAAA	24	GGGCGGGCGCCAAAAGGCGCCCGCCCGTGGATGAAGTGCTGGGACTCAAATATCCTACTA	60
5'tiRNA-mtTrpTCA	mt-5'tiRNA-33-TrpTCA	chrM.tRNA6-TrpTCA_5'TiRNA_33	3.58954	3.93476	0.787188	down	0.0260604	0.0487545	11.4053	13.9574	13.7283	10.9757	14.947	15.9773	3.63548	3.51309	3.62005	3.75059	4.03949	4.01421	5'tiRNA	AGAAGTTTAGGATATACTAGTCCGCGAGCCTTC	33	tRNA-chrM.tRNA6-TrpTCA		ASMM10SMR20TRF100000713TV1	mt-5'tiRNA-33-TrpTCA	FALSE	reverse_complement	5-tiRNA	GGAAGGCTCGCGG	13	GGGCGGGCGCCAAAAGGCGCCCGCCCGGAAGGCTCGCGGTATCCTACTATACGTATCACA	60
3'tRF-mtProTGG	mt-tRF3a-ProTGG	chrM.tRNA15-ProTGG_TRF-3_18	9.0353	8.60973	1.3431	up	0.0133051	0.03099	473.957	436.009	364.003	322.675	568.261	597.27	8.96761	8.96761	9.17067	8.74553	8.59382	8.48986	3'tRF	GCTCCTTCTTCTTGACCA	18	tRNA-chrM.tRNA15-ProTGG		ASMM10SMR20TRF100000199TV1	mt-tRF3a-ProTGG	FALSE	reverse_complement	tRF3	GTGGTCAAGAAGAAGGAG	18	GGGCGGGCGCCAAAAGGCGCCCGCCCGTGGTCAAGAAGAAGGAGTATCCTACTATACGTA	60
3'tRF-MetCAT	tRF3b-MetCAT-4	tRNA-Met-CAT-4-1_TRF-3_22	13.0619	13.997	0.522991	down	0.00918724	0.0241696	21085.8	24458.4	22912.6	4415.66	10127.2	6051.69	12.7954	13.4456	12.9446	13.9534	14.0395	13.9982	3'tRF	TCGAGCCTCAGAGAAGGCACCA	22	tRNA-Met-CAT-4		ASMM10SMR20TRF100007436TV1	tRF3b-MetCAT-4	FALSE	reverse_complement	tRF3	GTGGTGCCTTCTCTGAGGCTCG	22	GGGCGGGCGCCAAAAGGCGCCCGCCCGTGGTGCCTTCTCTGAGGCTCGTATCCTACTATA	60
5'tiRNA-LysTTT	5'tiRNA-35-LysTTT-4	tRNA-Lys-TTT-4-1_5'TiRNA_35	4.90348	5.62946	0.604583	down	8.25035e-07	0.000716955	40.9825	41.8449	42.1507	26.8674	39.9059	39.892	4.9288	4.89867	4.88297	5.63332	5.62175	5.63332	5'tiRNA	GCCCAGCCAGCTCAGTAGGTAGAGTATGAGACTTT	35	tRNA-Lys-TTT-4		ASMM10SMR20TRF100007158TV1	5'tiRNA-35-LysTTT-4	FALSE	reverse_complement	5-tiRNA	GAAAGTCTCATACTCTACCTACT	23	GGGCGGGCGCCAAAAGGCGCCCGCCCGAAAGTCTCATACTCTACCTACTTATCCTACTAT	60
3'tiRNA-SerCGA	3'tiRNA-50-SerCGA-3	tRNA-Ser-CGA-3-1_3'TiRNA_50	14.456	15.3605	0.534216	down	0.0200161	0.0412519	49382.7	60582.5	59356.2	17071.5	26585.2	11513.5	14.6471	14.7373	13.9837	15.2753	15.3933	15.413	3'tiRNA	AAATCCAATGGGTTCTTCCCGCGCAGGTTCAAATCCTGCTCACAGCGCCA	50	tRNA-Ser-CGA-3		ASMM10SMR20TRF100008270TV1	3'tiRNA-50-SerCGA-3	FALSE	reverse_complement	3-tiRNA	GTGGCGCTGTGAGCAGGATTTGAA	24	GGGCGGGCGCCAAAAGGCGCCCGCCCGTGGCGCTGTGAGCAGGATTTGAATATCCTACTA	60
5'tiRNA-GlyACC	5'tiRNA-35-GlyACC-2	tRNA-Gly-ACC-2-1_5'TiRNA_35	4.09749	4.49859	0.757286	down	0.0290841	0.0533772	19.1817	17.8327	20.1476	16.7833	19.7993	25.2454	4.2083	3.88112	4.20306	4.53702	4.39408	4.56466	5'tiRNA	GAGGGTGTAACTCAGTTGGTAGAGCATTTGCCTAC	35	tRNA-Gly-ACC-2		ASMM10SMR20TRF100004782TV1	5'tiRNA-35-GlyACC-2	FALSE	reverse_complement	5-tiRNA	GGTAGGCAAATGCTCTAC	18	GGGCGGGCGCCAAAAGGCGCCCGCCCGGTAGGCAAATGCTCTACTATCCTACTATACGTA	60
5'tiRNA-AlaAGC	5'tiRNA-35-AlaAGC-11	tRNA-Ala-AGC-11-1_5'TiRNA_35	4.39397	4.16258	1.17397	up	0.0213982	0.0430939	14.5282	16.3982	14.2756	19.2546	28.127	28.7142	4.41913	4.3756	4.38718	4.13514	4.28048	4.0721	5'tiRNA	TGGGGGTGTGGCTCAGTTGGTAGAGCGCTTGTCTA	35	tRNA-Ala-AGC-11		ASMM10SMR20TRF100001166TV1	5'tiRNA-35-AlaAGC-11	FALSE	reverse_complement	5-tiRNA	GTAGACAAGCGCTCTACC	18	GGGCGGGCGCCAAAAGGCGCCCGCCCGTAGACAAGCGCTCTACCTATCCTACTATACGTA	60
3'tRF-AlaTGC	tRF3a-AlaTGC-7	tRNA-Ala-CGC-4-1_TRF-3_18	16.5231	16.405	1.08526	up	0.0661696	0.100002	92704.7	111668	114726	82412	85153.4	71036.3	16.6118	16.4669	16.4906	16.43	16.3809	16.4042	3'tRF	TTCCCGGCATCTCCACCA	18	tRNA-Ala-TGC-7;tRNA-Ala-TGC-6;tRNA-Ala-TGC-5;tRNA-Ala-TGC-8;tRNA-Ala-CGC-4;tRNA-Ala-CGC-7		ASMM10SMR20TRF100001778TV1	tRF3a-AlaTGC-7	FALSE	reverse_complement	tRF3	GTGGTGGAGATGCCGGGAA	19	GGGCGGGCGCCAAAAGGCGCCCGCCCGTGGTGGAGATGCCGGGAATATCCTACTATACGT	60
3'tRF-MetCAT	tRF3b-MetCAT-7	tRNA-Met-CAT-7-1_TRF-3_22	7.20283	8.7707	0.337305	down	0.00346432	0.0135914	455.671	507.732	455.289	110.177	228.353	134.181	7.23345	7.6182	6.75685	8.68263	8.83779	8.79169	3'tRF	TCAAACCTCTGAGTGGGCACCA	22	tRNA-Met-CAT-7		ASMM10SMR20TRF100007538TV1	tRF3b-MetCAT-7	FALSE	reverse_complement	tRF3	GTGGTGCCCACTCAGAGGTT	20	GGGCGGGCGCCAAAAGGCGCCCGCCCGTGGTGCCCACTCAGAGGTTTATCCTACTATACG	60
3'tRF-SerGCT	tRF3a-SerGCT-1	tRNA-Ser-GCT-1-1_TRF-3_18	7.2182	8.55163	0.396824	down	0.01627	0.0354756	399.975	424.386	389.496	130.182	227.326	122.353	7.49811	7.60328	6.5532	8.52131	8.56678	8.56678	3'tRF	ATCCCACCTTCGTCGCCA	18	tRNA-Ser-GCT-1		ASMM10SMR20TRF100008310TV1	tRF3a-SerGCT-1	FALSE	reverse_complement	tRF3	GTGGCGACGAAGGT	14	GGGCGGGCGCCAAAAGGCGCCCGCCCGTGGCGACGAAGGTTATCCTACTATACGTATCAC	60
5'tiRNA-SeCTCA	5'tiRNA-36-SeCTCA-1	tRNA-SeC-TCA-1-1_5'TiRNA_36	8.38501	9.08574	0.615261	down	0.0186208	0.0390856	561.298	625.643	615.921	267.869	386.016	294.325	8.66926	8.41524	8.07054	8.98856	9.07912	9.18954	5'tiRNA	GCCCGGATGATCCTCAGTGGTCTGGGGTGCAGGCTT	36	tRNA-SeC-TCA-1		ASMM10SMR20TRF100008006TV1	5'tiRNA-36-SeCTCA-1	FALSE	reverse_complement	5-tiRNA	GAAGCCTGCACCCC	14	GGGCGGGCGCCAAAAGGCGCCCGCCCGAAGCCTGCACCCCTATCCTACTATACGTATCAC	60
5'tiRNA-CysGCA	5'tiRNA-34-CysGCA-13	tRNA-Cys-GCA-13-1_5'TiRNA_34	10.4755	11.1894	0.609681	down	0.0279277	0.0515269	2930.98	3127.94	2835.44	942.531	1968.84	1109.71	10.5755	10.7813	10.0698	11.1745	11.2029	11.1908	5'tiRNA	GGGGGTATAGCTCAGAGGTAGAGCATTTGACTGC	34	tRNA-Cys-GCA-13		ASMM10SMR20TRF100003390TV1	5'tiRNA-34-CysGCA-13	FALSE	reverse_complement	5-tiRNA	GGCAGTCAAATGCTCTACCT	20	GGGCGGGCGCCAAAAGGCGCCCGCCCGGCAGTCAAATGCTCTACCTTATCCTACTATACG	60
5'tRF-SupTCA	tRF5-18-SupTCA-1	tRNA-Sup-TCA-1-1_TRF-5_18	6.01542	5.80675	1.15562	up	0.0708367	0.105587	42.6038	48.5085	49.1501	59.4451	91.5693	83.4623	6.08543	6.07246	5.88837	5.69457	5.84644	5.87922	5'tRF	ACCCAGCTAGCTCAGTGG	18	tRNA-Sup-TCA-1		ASMM10SMR20TRF100008570TV1	tRF5-18-SupTCA-1	FALSE	reverse_complement	tRF5	GCCACTGAGCTAGCT	15	GGGCGGGCGCCAAAAGGCGCCCGCCCGCCACTGAGCTAGCTTATCCTACTATACGTATCA	60
5'tiRNA-IleTAT	5'tiRNA-36-IleTAT-3	tRNA-Ile-TAT-3-1_5'TiRNA_36	3.90208	3.53684	1.2881	up	0.0220862	0.0439701	9.7133	11.3284	9.6085	14.3826	20.1369	18.6861	3.98961	3.90719	3.80945	3.45963	3.7085	3.44237	5'tiRNA	GGTTCCATAGGGTAGTGGTTATCACATCTGCTTTAT	36	tRNA-Ile-TAT-3		ASMM10SMR20TRF100005642TV1	5'tiRNA-36-IleTAT-3	FALSE	reverse_complement	5-tiRNA	GATAAAGCAGATGTGATAACCA	22	GGGCGGGCGCCAAAAGGCGCCCGCCCGATAAAGCAGATGTGATAACCATATCCTACTATA	60
5'tiRNA-ProCGG	5'tiRNA-35-ProCGG-1	tRNA-Pro-CGG-1-1_5'TiRNA_35	5.8297	5.90419	0.949679	down	0.15258	0.200593	47.3212	51.9583	50.6887	52.8173	74.888	80.2262	5.88213	5.77536	5.83162	5.84733	5.94121	5.92403	5'tiRNA	GGCTCGTTGGTCTAGGGGTATGATTCTCGCTTCGG	35	tRNA-Pro-CGG-1		ASMM10SMR20TRF100007786TV1	5'tiRNA-35-ProCGG-1	FALSE	reverse_complement	5-tiRNA	GCCGAAGCGAGAATCA	16	GGGCGGGCGCCAAAAGGCGCCCGCCCGCCGAAGCGAGAATCATATCCTACTATACGTATC	60
3'tRF-AlaAGC	tRF3a-AlaAGC-3	tRNA-Ala-AGC-3-1_TRF-3_18	16.3047	16.2571	1.03354	up	0.449765	0.505623	86846.2	103782	102045	66600.4	76041.8	55469.2	16.3952	16.3173	16.2015	16.2593	16.2701	16.2418	3'tRF	TCCCCAGCATCTCCACCA	18	tRNA-Ala-AGC-3		ASMM10SMR20TRF100001482TV1	tRF3a-AlaAGC-3	FALSE	reverse_complement	tRF3	GTGGTGGAGATGCTGGGG	18	GGGCGGGCGCCAAAAGGCGCCCGCCCGTGGTGGAGATGCTGGGGTATCCTACTATACGTA	60
3'tiRNA-AlaAGC	3'tiRNA-41-AlaAGC-1	tRNA-Ala-AGC-1-1_3'TiRNA_41	15.4126	15.6738	0.834354	down	0.147381	0.19479	61269	73406.2	74363.3	35765.8	41043.7	25025.3	15.6718	15.3933	15.1726	15.6416	15.6718	15.7082	3'tiRNA	CATGCACGAGGCCCTGGGTTCGATCCCCAGCACCTCCACCA	41	tRNA-Ala-AGC-1		ASMM10SMR20TRF100001066TV1	3'tiRNA-41-AlaAGC-1	FALSE	reverse_complement	3-tiRNA	GTGGTGGAGGTGCTGGGGAT	20	GGGCGGGCGCCAAAAGGCGCCCGCCCGTGGTGGAGGTGCTGGGGATTATCCTACTATACG	60
5'tiRNA-mtLeuTAA	mt-5'tiRNA-38-LeuTAA	chrM.tRNA3-LeuTAA_5'TiRNA_38	6.18618	7.10728	0.528104	down	0.00041106	0.00449324	141.28	141.116	126.938	60.7928	92.0391	110.412	6.12956	6.08117	6.34779	7.14024	7.11677	7.06484	5'tiRNA	ATTAGGGTGGCAGAGCCAGGAAATTGCGTAAGACTTAA	38	tRNA-chrM.tRNA3-LeuTAA		ASMM10SMR20TRF100000587TV1	mt-5'tiRNA-38-LeuTAA	FALSE	reverse_complement	5-tiRNA	GTTAAGTCTTACGCAATTTCC	21	GGGCGGGCGCCAAAAGGCGCCCGCCCGTTAAGTCTTACGCAATTTCCTATCCTACTATAC	60
5'tiRNA-CysGCA	5'tiRNA-34-CysGCA-25	tRNA-Cys-GCA-25-1_5'TiRNA_34	5.80859	6.96208	0.449539	down	0.000691493	0.00566894	124.759	125.958	113.932	50.5867	88.1762	66.9022	5.81845	6.01282	5.59451	6.98136	6.97085	6.93402	5'tiRNA	GGGGGTATAGCTCAGGGGTGGAGCATTTGACTGC	34	tRNA-Cys-GCA-25		ASMM10SMR20TRF100003790TV1	5'tiRNA-34-CysGCA-25	FALSE	reverse_complement	5-tiRNA	GGCAGTCAAATGCTCC	16	GGGCGGGCGCCAAAAGGCGCCCGCCCGGCAGTCAAATGCTCCTATCCTACTATACGTATC	60
5'tiRNA-SerAGA	5'tiRNA-36-SerAGA-2	tRNA-Ser-AGA-1-1_5'TiRNA_36	4.42812	4.37882	1.03476	up	0.46467	0.520694	17.9463	16.6526	17.8823	18.8443	28.2106	31.511	4.38508	4.38033	4.51896	4.44134	4.3022	4.39292	5'tiRNA	GTAGTCGTGGCCGAGTGGTTAAGGCGATGGACTAGA	36	tRNA-Ser-AGA-2;tRNA-Ser-AGA-1		ASMM10SMR20TRF100008058TV1	5'tiRNA-36-SerAGA-2	FALSE	reverse_complement	5-tiRNA	GTCTAGTCCATCGCCTT	17	GGGCGGGCGCCAAAAGGCGCCCGCCCGTCTAGTCCATCGCCTTTATCCTACTATACGTAT	60
3'tRF-mtAspGTC	mt-tRF3a-AspGTC	chrM.tRNA7-AspGTC_TRF-3_18	6.06992	6.49333	0.74566	down	0.00325665	0.0133178	81.607	82.8024	78.4868	54.7177	96.8115	95.7798	5.9429	6.16812	6.09874	6.50812	6.49642	6.47544	3'tRF	AATCTATATATCTTACCA	18	tRNA-chrM.tRNA7-AspGTC		ASMM10SMR20TRF100000764TV1	mt-tRF3a-AspGTC	FALSE	reverse_complement	tRF3	GTGGTAAGATATATAGATT	19	GGGCGGGCGCCAAAAGGCGCCCGCCCGTGGTAAGATATATAGATTTATCCTACTATACGT	60
3'tiRNA-AlaCGC	3'tiRNA-41-AlaCGC-6	tRNA-Ala-CGC-6-1_3'TiRNA_41	15.8194	15.7602	1.04187	up	0.422986	0.480491	67083.1	77042.1	75674.8	42503.9	51800.5	37063.2	15.9417	15.7238	15.7926	15.7926	15.7481	15.7399	3'tiRNA	CATGTGTGTGGTCCCGGGTTCGACTCCCAGCATCTCCACCA	41	tRNA-Ala-CGC-6		ASMM10SMR20TRF100001842TV1	3'tiRNA-41-AlaCGC-6	FALSE	reverse_complement	3-tiRNA	GTGGTGGAGATGCTGGGAGTCGAA	24	GGGCGGGCGCCAAAAGGCGCCCGCCCGTGGTGGAGATGCTGGGAGTCGAATATCCTACTA	60
5'tiRNA-TrpCCA	5'tiRNA-33-TrpCCA-4	tRNA-Trp-CCA-2-1_5'TiRNA_33	7.00019	7.62186	0.649919	down	0.000503854	0.00505417	207.73	212.033	192.166	90.2923	165.182	151.085	6.90214	7.10675	6.9917	7.64234	7.62277	7.60049	5'tiRNA	GACCTCGTGGCGCAACGGTAGCGCGTCTGACTC	33	tRNA-Trp-CCA-4;tRNA-Trp-CCA-2		ASMM10SMR20TRF100009210TV1	5'tiRNA-33-TrpCCA-4	FALSE	reverse_complement	5-tiRNA	GGAGTCAGACGCGCTACCG	19	GGGCGGGCGCCAAAAGGCGCCCGCCCGGAGTCAGACGCGCTACCGTATCCTACTATACGT	60
3'tiRNA-CysGCA	3'tiRNA-41-CysGCA-12	tRNA-Cys-GCA-12-1_3'TiRNA_41	14.6427	14.4809	1.11864	up	0.0998034	0.140225	29607.8	31255.4	29459.4	18003.6	26004.3	16793.7	14.729	14.695	14.504	14.5326	14.4781	14.4321	3'tiRNA	AGATCAAGAGGTCCTTGGTTCAAATCCAGGTGTCCCCTCCA	41	tRNA-Cys-GCA-12		ASMM10SMR20TRF100003354TV1	3'tiRNA-41-CysGCA-12	FALSE	reverse_complement	3-tiRNA	GTGGAGGGGACACCTGGATTTGAA	24	GGGCGGGCGCCAAAAGGCGCCCGCCCGTGGAGGGGACACCTGGATTTGAATATCCTACTA	60
5'tRF-SerCGA	tRF5-18-SerCGA-1	tRNA-Ser-CGA-1-1_TRF-5_18	6.1963	6.57352	0.769919	down	0.00108315	0.00715203	86.8899	90.5211	82.5452	61.5169	103.617	98.6539	6.15186	6.28058	6.15646	6.57669	6.5977	6.54618	5'tRF	GCTGTGATGGCCGAGTGG	18	tRNA-Ser-CGA-1;tRNA-Ser-CGA-3		ASMM10SMR20TRF100008214TV1	tRF5-18-SerCGA-1	FALSE	reverse_complement	tRF5	GCCACTCGGCCATCA	15	GGGCGGGCGCCAAAAGGCGCCCGCCCGCCACTCGGCCATCATATCCTACTATACGTATCA	60
3'tRF-mtAsnGTT	mt-tRF3a-AsnGTT	chrM.tRNA20-AsnGTT_TRF-3_18	12.9586	12.3497	1.5251	up	0.0225855	0.0445558	6734.72	6789.79	6053.26	4258.06	7627.82	7803.72	12.7111	12.8884	13.2764	12.3956	12.343	12.3107	3'tRF	TTCCTGCCAATCTAGCCA	18	tRNA-chrM.tRNA20-AsnGTT		ASMM10SMR20TRF100000460TV1	mt-tRF3a-AsnGTT	FALSE	reverse_complement	tRF3	GTGGCTAGATTGGCAG	16	GGGCGGGCGCCAAAAGGCGCCCGCCCGTGGCTAGATTGGCAGTATCCTACTATACGTATC	60
5'tRF-LeuCAG	tRF5-20-LeuCAG-4	tRNA-Leu-CAG-4-1_TRF-5_20	5.93355	6.55193	0.651401	down	0.000259767	0.0037939	82.894	87.3218	85.1876	53.0167	89.3278	83.1908	5.88781	6.03172	5.88111	6.52947	6.5532	6.57312	5'tRF	GTCAGGATGGCCGAGCAGTC	20	tRNA-Leu-CAG-4		ASMM10SMR20TRF100005930TV1	tRF5-20-LeuCAG-4	FALSE	reverse_complement	tRF5	GGACTGCTCGGCC	13	GGGCGGGCGCCAAAAGGCGCCCGCCCGGACTGCTCGGCCTATCCTACTATACGTATCACA	60
5'tiRNA-ArgTCT	5'tiRNA-34-ArgTCT-6	tRNA-Arg-TCT-6-1_5'TiRNA_34	5.13906	6.80346	0.315474	down	0.000159663	0.00366701	104.398	111.283	102.28	29.1075	54.9423	42.7665	5.05333	5.37539	4.98845	6.77665	6.82865	6.80509	5'tiRNA	GGCTCTGTGGAGCAATGGATAGCACATTGGACTT	34	tRNA-Arg-TCT-6		ASMM10SMR20TRF100002834TV1	5'tiRNA-34-ArgTCT-6	FALSE	reverse_complement	5-tiRNA	GAAGTCCAATGTGCTATCC	19	GGGCGGGCGCCAAAAGGCGCCCGCCCGAAGTCCAATGTGCTATCCTATCCTACTATACGT	60
3'tRF-CysGCA	tRF3b-CysGCA-23	tRNA-Cys-GCA-23-1_TRF-3_22	5.1604	5.93965	0.582672	down	0.0056042	0.0177236	46.8954	55.0646	52.0712	35.7651	49.9037	40.3591	5.33942	5.24153	4.90026	5.83646	6.01944	5.96304	3'tRF	CAAATCCAGGTGCTCCATTCCA	22	tRNA-Cys-GCA-23		ASMM10SMR20TRF100003738TV1	tRF3b-CysGCA-23	FALSE	reverse_complement	tRF3	GTGGAATGGAGCACCTGGAT	20	GGGCGGGCGCCAAAAGGCGCCCGCCCGTGGAATGGAGCACCTGGATTATCCTACTATACG	60
5'tRF-LysCTT	tRF5-20-LysCTT-11	tRNA-Lys-CTT-11-1_TRF-5_20	6.24128	5.88195	1.28284	up	0.00243837	0.0112411	49.3859	51.2097	46.9934	66.3197	96.3494	105.906	6.28653	6.16155	6.27578	5.91105	5.92158	5.81321	5'tRF	GGTACTAGCTCAGTTGGTAG	20	tRNA-Lys-CTT-11		ASMM10SMR20TRF100006366TV1	tRF5-20-LysCTT-11	FALSE	reverse_complement	tRF5	GCTACCAACTGAGCTAGTA	19	GGGCGGGCGCCAAAAGGCGCCCGCCCGCTACCAACTGAGCTAGTATATCCTACTATACGT	60
5'tiRNA-CysGCA	5'tiRNA-34-CysGCA-19	tRNA-Cys-GCA-19-1_5'TiRNA_34	12.8336	12.9391	0.929487	down	0.211768	0.267286	9803.41	10540.1	10194.1	4534.59	7808.34	5282.68	12.8671	12.9364	12.6974	12.9364	12.9446	12.9364	5'tiRNA	GGGGGTAAAGCTCAGGGGTAGAGCATTTGACTGC	34	tRNA-Cys-GCA-19		ASMM10SMR20TRF100003558TV1	5'tiRNA-34-CysGCA-19	FALSE	reverse_complement	5-tiRNA	GGCAGTCAAATGCTCTACCCCTGAGCTTTA	30	GGGCGGGCGCCAAAAGGCGCCCGCCCGGCAGTCAAATGCTCTACCCCTGAGCTTTATATC	60
5'tRF-LeuTAG	tRF5-18-LeuTAG-3	tRNA-Leu-TAG-3-1_TRF-5_18	8.96712	8.92237	1.03151	up	0.116652	0.160397	534.425	541.173	513.07	327.492	552.555	513.661	8.99534	8.92582	8.98022	8.91482	8.91482	8.93748	5'tRF	GGTAGCGTGGCCGAGTGG	18	tRNA-Leu-TAG-3		ASMM10SMR20TRF100006230TV1	tRF5-18-LeuTAG-3	FALSE	reverse_complement	tRF5	GCCACTCGGCCACGC	15	GGGCGGGCGCCAAAAGGCGCCCGCCCGCCACTCGGCCACGCTATCCTACTATACGTATCA	60
5'tiRNA-SerCGA	5'tiRNA-35-SerCGA-3	tRNA-Ser-CGA-1-1_5'TiRNA_35	5.06924	4.76618	1.23375	up	0.00211733	0.0102942	21.4465	24.0778	23.9199	29.7417	44.4093	44.6043	5.08272	5.06716	5.05782	4.68186	4.81367	4.80302	5'tiRNA	GCTGTGATGGCCGAGTGGTTAAGGCGTTGGACTCG	35	tRNA-Ser-CGA-3;tRNA-Ser-CGA-1		ASMM10SMR20TRF100008198TV1	5'tiRNA-35-SerCGA-3	FALSE	reverse_complement	5-tiRNA	GCGAGTCCAACGCC	14	GGGCGGGCGCCAAAAGGCGCCCGCCCGCGAGTCCAACGCCTATCCTACTATACGTATCAC	60
5'tiRNA-LeuTAA	5'tiRNA-36-LeuTAA-4	tRNA-Leu-TAA-4-1_5'TiRNA_36	4.54955	4.34023	1.15614	up	0.00383052	0.0144807	16.5978	17.4133	17.1158	21.774	32.0427	30.8265	4.59885	4.56176	4.48804	4.3269	4.36449	4.3293	5'tiRNA	GATGGGATGGCTGAGAGGTTAAGGCTTTGGACTTAA	36	tRNA-Leu-TAA-4		ASMM10SMR20TRF100006090TV1	5'tiRNA-36-LeuTAA-4	FALSE	reverse_complement	5-tiRNA	GTTAAGTCCAAAGCCTTAACC	21	GGGCGGGCGCCAAAAGGCGCCCGCCCGTTAAGTCCAAAGCCTTAACCTATCCTACTATAC	60
5'tRF-ArgCCG	tRF5-18-ArgCCG-3	tRNA-Arg-CCG-3-1_TRF-5_18	5.87562	5.48752	1.30867	up	0.0114407	0.0275021	36.1297	40.3683	38.3815	49.1757	77.5669	92.0002	5.77026	5.82958	6.02703	5.42596	5.56447	5.47214	5'tRF	GACCCAGTGGCCTAATGG	18	tRNA-Arg-CCG-3		ASMM10SMR20TRF100002350TV1	tRF5-18-ArgCCG-3	FALSE	reverse_complement	tRF5	GCCATTAGGCCACTGGGT	18	GGGCGGGCGCCAAAAGGCGCCCGCCCGCCATTAGGCCACTGGGTTATCCTACTATACGTA	60
3'tiRNA-MetCAT	3'tiRNA-41-MetCAT-5	tRNA-Met-CAT-5-1_3'TiRNA_41	15.1381	15.723	0.666739	down	0.000547026	0.00516702	62686.8	76030.6	77027.9	22005.1	36511.9	24518.8	15.0773	15.2475	15.0897	15.6995	15.7082	15.7612	3'tiRNA	TAATCTGAAGGTCCTGAGTTCAAACCTCAGAGGGGGCACCA	41	tRNA-Met-CAT-5		ASMM10SMR20TRF100007438TV1	3'tiRNA-41-MetCAT-5	FALSE	reverse_complement	3-tiRNA	GTGGTGCCCCCTCTGAGGTTTGAA	24	GGGCGGGCGCCAAAAGGCGCCCGCCCGTGGTGCCCCCTCTGAGGTTTGAATATCCTACTA	60
5'tiRNA-LysCTT	5'tiRNA-36-LysCTT-14	tRNA-Lys-CTT-14-1_5'TiRNA_36	4.4989	4.56407	0.955828	down	0.577641	0.625599	20.6017	22.2204	17.435	21.0491	29.7545	31.019	4.54586	4.45583	4.495	4.62833	4.70413	4.35976	5'tiRNA	CCCCGGCTAGCTCAGTCAGTAGAGCTTGAGAATCTT	36	tRNA-Lys-CTT-14		ASMM10SMR20TRF100006482TV1	5'tiRNA-36-LysCTT-14	FALSE	reverse_complement	5-tiRNA	GAAGATTCTCAAGCTCTACTG	21	GGGCGGGCGCCAAAAGGCGCCCGCCCGAAGATTCTCAAGCTCTACTGTATCCTACTATAC	60
3'tiRNA-AlaAGC	3'tiRNA-41-AlaAGC-3	tRNA-Ala-AGC-3-1_3'TiRNA_41	16.7349	16.733	1.00131	up	0.981994	0.986774	113701	127056	130720	100472	99256.1	90610.8	16.8273	16.6607	16.7167	16.8547	16.6545	16.6897	3'tiRNA	CATGCATGAGGTCCTGGGTTCGATCCCCAGCATCTCCACCA	41	tRNA-Ala-AGC-3		ASMM10SMR20TRF100001458TV1	3'tiRNA-41-AlaAGC-3	FALSE	reverse_complement	3-tiRNA	GTGGTGGAGATGCTGGGGATCGAA	24	GGGCGGGCGCCAAAAGGCGCCCGCCCGTGGTGGAGATGCTGGGGATCGAATATCCTACTA	60
5'tiRNA-AlaTGC	5'tiRNA-33-AlaTGC-5	tRNA-Ala-TGC-5-1_5'TiRNA_33	5.00661	5.93359	0.525958	down	0.000179135	0.00366701	48.8922	52.1904	51.981	28.1956	46.0329	40.1583	5.00601	5.12151	4.89231	5.89413	5.94653	5.96011	5'tiRNA	GGGGATGTAGCTCAGCGGTAGAGCACATGCTTT	33	tRNA-Ala-TGC-5		ASMM10SMR20TRF100002086TV1	5'tiRNA-33-AlaTGC-5	FALSE	reverse_complement	5-tiRNA	GAAAGCATGTGCTCTACCG	19	GGGCGGGCGCCAAAAGGCGCCCGCCCGAAAGCATGTGCTCTACCGTATCCTACTATACGT	60
3'tiRNA-GlyGCC	3'tiRNA-40-GlyGCC-3	tRNA-Gly-GCC-3-1_3'TiRNA_40	16.839	16.4831	1.27976	up	0.00667477	0.0197965	94115	118731	118233	104387	100728	117263	16.8747	16.7067	16.9355	16.471	16.4987	16.4795	3'tiRNA	CACGCGGGAGGCCCGGGTTTGATTCCCGGCCAATGCACCA	40	tRNA-Gly-GCC-3		ASMM10SMR20TRF100005046TV1	3'tiRNA-40-GlyGCC-3	FALSE	reverse_complement	3-tiRNA	GTGGTGCATTGGCCGGGAATCAAA	24	GGGCGGGCGCCAAAAGGCGCCCGCCCGTGGTGCATTGGCCGGGAATCAAATATCCTACTA	60
5'tRF-mtTyrGTA	mt-tRF5-22-TyrGTA	chrM.tRNA18-TyrGTA_TRF-5_22	4.51373	4.23305	1.21477	up	0.0267232	0.049727	17.044	15.8769	14.5385	20.0314	30.5285	32.4836	4.47802	4.49517	4.568	4.36525	4.23616	4.09774	5'tRF	GGTAAAATGGCTGAGTAAGCAT	22	tRNA-chrM.tRNA18-TyrGTA		ASMM10SMR20TRF100000344TV1	mt-tRF5-22-TyrGTA	FALSE	reverse_complement	tRF5	GATGCTTACTCAGCCATTT	19	GGGCGGGCGCCAAAAGGCGCCCGCCCGATGCTTACTCAGCCATTTTATCCTACTATACGT	60
3'tiRNA-AlaCGC	3'tiRNA-41-AlaCGC-3	tRNA-Ala-CGC-3-1_3'TiRNA_41	16.5611	16.5147	1.03264	up	0.398597	0.455764	96147.1	118966	122191	84381.3	89459.7	74092.5	16.6545	16.4987	16.5299	16.4987	16.5072	16.5383	3'tiRNA	CATGTGTGTGGTCCCGGGTTCGACTCCCGGCATCTCCACCA	41	tRNA-Ala-CGC-3		ASMM10SMR20TRF100001710TV1	3'tiRNA-41-AlaCGC-3	FALSE	reverse_complement	3-tiRNA	GTGGTGGAGATGCCGGGAGT	20	GGGCGGGCGCCAAAAGGCGCCCGCCCGTGGTGGAGATGCCGGGAGTTATCCTACTATACG	60
5'tiRNA-GlyCCC	5'tiRNA-35-GlyCCC-3	tRNA-Gly-CCC-3-1_5'TiRNA_35	11.3554	10.6762	1.60125	up	0.0096684	0.0248943	1875.91	2002.58	1959.21	1673.35	2234.39	2426.06	11.4004	11.0949	11.5709	10.6164	10.6495	10.7626	5'tiRNA	GCATTGGTGGTTCAATGGTAGAATTCTCGCCTCCC	35	tRNA-Gly-CCC-3;tRNA-Gly-CCC-4		ASMM10SMR20TRF100004906TV1	5'tiRNA-35-GlyCCC-3	FALSE	reverse_complement	5-tiRNA	GGGGAGGCGAGAATTCTACCATTGAACC	28	GGGCGGGCGCCAAAAGGCGCCCGCCCGGGGAGGCGAGAATTCTACCATTGAACCTATCCT	60
3'tiRNA-LysCTT	3'tiRNA-41-LysCTT-8	tRNA-Lys-CTT-8-1_3'TiRNA_41	5.64104	7.61592	0.254392	down	0.000411062	0.00449324	205.801	223.76	178.658	52.3864	73.1656	52.8666	5.86942	5.74535	5.30836	7.62666	7.723	7.49811	3'tiRNA	TAATCTCAGAGTCATGGGTTCAGGCCTCATGTTTGGCACCA	41	tRNA-Lys-CTT-8		ASMM10SMR20TRF100006930TV1	3'tiRNA-41-LysCTT-8	FALSE	reverse_complement	3-tiRNA	GTGGTGCCAAACATGAGGCCTGAA	24	GGGCGGGCGCCAAAAGGCGCCCGCCCGTGGTGCCAAACATGAGGCCTGAATATCCTACTA	60
5'tiRNA-LysCTT	5'tiRNA-35-LysCTT-1	tRNA-Lys-CTT-1-1_5'TiRNA_35	5.01875	5.63922	0.650459	down	0.000403439	0.00449324	42.7252	41.6909	41.3744	27.28	45.8289	42.7781	4.95421	5.11319	4.98884	5.6995	5.61376	5.60439	5'tiRNA	GCCCAGCTAGCTCAGTTGGTAGAGCGTGGGACTCT	35	tRNA-Lys-CTT-1		ASMM10SMR20TRF100006258TV1	5'tiRNA-35-LysCTT-1	FALSE	reverse_complement	5-tiRNA	GAGAGTCCCACGCTC	15	GGGCGGGCGCCAAAAGGCGCCCGCCCGAGAGTCCCACGCTCTATCCTACTATACGTATCA	60
5'tRF-MetCAT	tRF5-22-MetCAT-7	tRNA-Met-CAT-7-1_TRF-5_22	5.65493	5.38372	1.20682	up	0.0271476	0.0504086	35.5007	36.8393	35.495	45.347	61.2104	77.3498	5.6631	5.5164	5.78529	5.39086	5.40959	5.35069	5'tRF	GCCTTCTTAGTGTAGTAGGCAG	22	tRNA-Met-CAT-7		ASMM10SMR20TRF100007550TV1	tRF5-22-MetCAT-7	FALSE	reverse_complement	tRF5	GCTGCCTACTACACTAAGA	19	GGGCGGGCGCCAAAAGGCGCCCGCCCGCTGCCTACTACACTAAGATATCCTACTATACGT	60
3'tiRNA-AlaTGC	3'tiRNA-41-AlaTGC-8	tRNA-Ala-TGC-8-1_3'TiRNA_41	16.6257	16.4786	1.1074	up	0.00378933	0.0144744	95075.7	117885	118828	85015.9	94011.4	80540.7	16.6607	16.5797	16.6368	16.4795	16.471	16.4852	3'tiRNA	CATGTATGGGGTCCTGGGTTCAATTCCCGGCATCTCCACCA	41	tRNA-Ala-TGC-8		ASMM10SMR20TRF100002170TV1	3'tiRNA-41-AlaTGC-8	FALSE	reverse_complement	3-tiRNA	GTGGTGGAGATGCCGGGAATTGAA	24	GGGCGGGCGCCAAAAGGCGCCCGCCCGTGGTGGAGATGCCGGGAATTGAATATCCTACTA	60
5'tiRNA-mtSerTGA	mt-5'tiRNA-33-SerTGA	chrM.tRNA17-SerTGA_5'TiRNA_33	6.69306	7.32674	0.64453	down	0.00211611	0.0102942	166.477	158.853	163.851	76.1488	128.875	139.965	6.55114	6.69206	6.83598	7.3457	7.2575	7.37702	5'tiRNA	GAGAAAGACATATAGGATATGAGATTGGCTTGA	33	tRNA-chrM.tRNA17-SerTGA		ASMM10SMR20TRF100000281TV1	mt-5'tiRNA-33-SerTGA	FALSE	reverse_complement	5-tiRNA	GTCAAGCCAATCTCATATCC	20	GGGCGGGCGCCAAAAGGCGCCCGCCCGTCAAGCCAATCTCATATCCTATCCTACTATACG	60
5'tiRNA-mtAspGTC	mt-5'tiRNA-34-AspGTC	chrM.tRNA7-AspGTC_5'TiRNA_34	7.64551	7.29211	1.27757	up	0.0244704	0.0467873	159.503	156.962	158.56	143.055	205.908	247.473	7.6587	7.47126	7.80657	7.29633	7.24522	7.33477	5'tiRNA	AAGATATTAGTAAAATCAATTACATAACTTTGTC	34	tRNA-chrM.tRNA7-AspGTC		ASMM10SMR20TRF100000760TV1	mt-5'tiRNA-34-AspGTC	FALSE	reverse_complement	5-tiRNA	GGACAAAGTTATGTAATTGATTTTACTA	28	GGGCGGGCGCCAAAAGGCGCCCGCCCGGACAAAGTTATGTAATTGATTTTACTATATCCT	60
5'tRF-mtSerTGA	mt-tRF5-22-SerTGA	chrM.tRNA17-SerTGA_TRF-5_22	11.9769	11.403	1.4885	up	0.0517344	0.0832541	3342.77	3275.07	3552.58	2301.47	3267.95	4124.63	11.88	11.6996	12.3511	11.4426	11.2531	11.5134	5'tRF	GAGAAAGACATATAGGATATGA	22	tRNA-chrM.tRNA17-SerTGA		ASMM10SMR20TRF100000300TV1	mt-tRF5-22-SerTGA	FALSE	reverse_complement	tRF5	GTCATATCCTATATGTCTTTCTC	23	GGGCGGGCGCCAAAAGGCGCCCGCCCGTCATATCCTATATGTCTTTCTCTATCCTACTAT	60
5'tRF-LysCTT	tRF5-22-LysCTT-9	tRNA-Lys-CTT-9-1_TRF-5_22	4.79136	4.65448	1.09953	up	0.152774	0.200697	23.3039	20.6805	20.0998	24.5407	38.5386	36.6355	4.78444	4.8454	4.74425	4.79578	4.60679	4.56087	5'tRF	AACCTGGCTAGGTCAGTTGGTA	22	tRNA-Lys-CTT-9		ASMM10SMR20TRF100007014TV1	tRF5-22-LysCTT-9	FALSE	reverse_complement	tRF5	GTACCAACTGACCTAGCC	18	GGGCGGGCGCCAAAAGGCGCCCGCCCGTACCAACTGACCTAGCCTATCCTACTATACGTA	60
3'tiRNA-LysTTT	3'tiRNA-41-LysTTT-4	tRNA-Lys-TTT-4-1_3'TiRNA_41	5.66989	6.53337	0.549623	down	5.5144e-05	0.00366701	80.4784	90.2273	80.6054	47.9646	69.0005	67.3766	5.73227	5.67101	5.60639	6.49872	6.59528	6.50612	3'tiRNA	TAATCTCAGGGTGGTGGGTTCGAGCCCCATGTTGGGGGCCA	41	tRNA-Lys-TTT-4		ASMM10SMR20TRF100007142TV1	3'tiRNA-41-LysTTT-4	FALSE	reverse_complement	3-tiRNA	GTGGCCCCCAACAT	14	GGGCGGGCGCCAAAAGGCGCCCGCCCGTGGCCCCCAACATTATCCTACTATACGTATCAC	60
5'tRF-ThrAGT	tRF5-18-ThrAGT-6	tRNA-Thr-AGT-6-1_TRF-5_18	5.39428	5.02344	1.2931	up	3.38505e-05	0.00346071	27.991	27.422	28.534	37.3204	56.2115	55.7682	5.39636	5.40597	5.38052	5.04414	4.99071	5.03549	5'tRF	GGCTCTGTGGCTTAGCTG	18	tRNA-Thr-AGT-6		ASMM10SMR20TRF100008814TV1	tRF5-18-ThrAGT-6	FALSE	reverse_complement	tRF5	GCAGCTAAGCCACAGA	16	GGGCGGGCGCCAAAAGGCGCCCGCCCGCAGCTAAGCCACAGATATCCTACTATACGTATC	60
5'tiRNA-LeuTAA	5'tiRNA-36-LeuTAA-3	tRNA-Leu-TAA-3-1_5'TiRNA_36	5.5758	6.76939	0.437211	down	0.00011402	0.00366701	103.114	105.533	101.067	38.6006	71.5367	65.3804	5.4417	5.71484	5.57085	6.75882	6.76234	6.78702	5'tiRNA	ACTGGGATGGCTGAGTGGTTAAGGCGTTGGACTTAA	36	tRNA-Leu-TAA-3		ASMM10SMR20TRF100006046TV1	5'tiRNA-36-LeuTAA-3	FALSE	reverse_complement	5-tiRNA	GTTAAGTCCAACGCCTTAACCACTCA	26	GGGCGGGCGCCAAAAGGCGCCCGCCCGTTAAGTCCAACGCCTTAACCACTCATATCCTAC	60
5'tiRNA-GluTTC	5'tiRNA-34-GluTTC-3	tRNA-Glu-TTC-3-1_5'TiRNA_34	5.28429	6.08793	0.572903	down	0.00175526	0.00965394	58.8993	57.1798	56.2457	39.2911	51.5356	45.7658	5.46532	5.28869	5.09887	6.13313	6.06905	6.06161	5'tiRNA	TCCCTGGTGGTCTAGTGGCTAGGATTCGGCGCTT	34	tRNA-Glu-TTC-3		ASMM10SMR20TRF100004702TV1	5'tiRNA-34-GluTTC-3	FALSE	reverse_complement	5-tiRNA	GAAGCGCCGAATCCTA	16	GGGCGGGCGCCAAAAGGCGCCCGCCCGAAGCGCCGAATCCTATATCCTACTATACGTATC	60
5'tiRNA-ThrAGT	5'tiRNA-37-ThrAGT-4	tRNA-Thr-AGT-2-1_5'TiRNA_37	2.75589	4.36072	0.328775	down	0.00166739	0.00934816	17.0843	16.414	18.3451	5	9.60482	9.35924	2.33888	2.94756	2.98123	4.36831	4.28211	4.43174	5'tiRNA	GGCTCCGTGGCTTAGCTGGTTAAAGCGCCTGTCTAGT	37	tRNA-Thr-AGT-4;tRNA-Thr-AGT-2		ASMM10SMR20TRF100008674TV1	5'tiRNA-37-ThrAGT-4	FALSE	reverse_complement	5-tiRNA	GACTAGACAGGCGCTTTAACCAG	23	GGGCGGGCGCCAAAAGGCGCCCGCCCGACTAGACAGGCGCTTTAACCAGTATCCTACTAT	60
5'tiRNA-LysCTT	5'tiRNA-31-LysCTT-10	tRNA-Lys-CTT-10-1_5'TiRNA_31	14.1731	14.2776	0.930131	down	0.261033	0.318368	24718.7	27890.3	27670.7	10599.1	15809.5	13558.8	14.0756	14.1182	14.3255	14.2388	14.285	14.309	5'tiRNA	GCCAGCTCAGTTGGTAGAGCATGAGACTCTT	31	tRNA-Lys-CTT-10		ASMM10SMR20TRF100006306TV1	5'tiRNA-31-LysCTT-10	FALSE	reverse_complement	5-tiRNA	GAAGAGTCTCATGCTCTACCAACTG	25	GGGCGGGCGCCAAAAGGCGCCCGCCCGAAGAGTCTCATGCTCTACCAACTGTATCCTACT	60
3'tRF-GluTTC	tRF3a-GluTTC-1	tRNA-Glu-TTC-1-1_TRF-3_18	13.3049	13.6971	0.761992	down	0.0320007	0.0574911	18039.1	19237.6	17538.2	5639.85	11042.3	7232.65	13.2114	13.5444	13.159	13.7204	13.6977	13.6732	3'tRF	CTCCCGGTGTGGGAACCA	18	tRNA-Glu-TTC-1		ASMM10SMR20TRF100004635TV1	tRF3a-GluTTC-1	FALSE	reverse_complement	tRF3	GTGGTTCCCACACC	14	GGGCGGGCGCCAAAAGGCGCCCGCCCGTGGTTCCCACACCTATCCTACTATACGTATCAC	60
5'tRF-AlaGGC	tRF5-20-AlaGGC-3	tRNA-Ala-GGC-3-1_TRF-5_20	4.28135	4.17633	1.07551	up	0.435069	0.492605	16.5994	15.942	13.2381	18.3565	24.7742	27.2461	4.34645	4.18704	4.31056	4.32728	4.24221	3.95949	5'tRF	GAGGATGTAGCTCAGTTGGT	20	tRNA-Ala-GGC-3		ASMM10SMR20TRF100002010TV1	tRF5-20-AlaGGC-3	FALSE	reverse_complement	tRF5	GACCAACTGAGCTACATC	18	GGGCGGGCGCCAAAAGGCGCCCGCCCGACCAACTGAGCTACATCTATCCTACTATACGTA	60
5'tRF-LysCTT	tRF5-20-LysCTT-2	tRNA-Lys-CTT-2-1_TRF-5_20	5.59994	6.21301	0.6538	down	0.00020551	0.00366701	60.5353	65.3073	65.4387	45.2545	61.4051	68.016	5.66143	5.52196	5.61642	6.16735	6.22585	6.24585	5'tRF	GCCCGGCTAGCTCAGTCGGT	20	tRNA-Lys-CTT-2;tRNA-Lys-CTT-3		ASMM10SMR20TRF100006758TV1	tRF5-20-LysCTT-2	FALSE	reverse_complement	tRF5	GACCGACTGAGCTAGC	16	GGGCGGGCGCCAAAAGGCGCCCGCCCGACCGACTGAGCTAGCTATCCTACTATACGTATC	60
5'tiRNA-AsnGTT	5'tiRNA-36-AsnGTT-2	tRNA-Asn-GTT-2-1_5'TiRNA_36	5.73061	6.50528	0.584521	down	0.00080445	0.00622005	85.4414	82.8732	77.6581	42.721	78.9334	75.8073	5.58227	5.85202	5.75754	6.56303	6.4975	6.45532	5'tiRNA	GTCTCTGTGGCGCAATTGGTTAGCGCGTTCGGCTGT	36	tRNA-Asn-GTT-2		ASMM10SMR20TRF100002926TV1	5'tiRNA-36-AsnGTT-2	FALSE	reverse_complement	5-tiRNA	GACAGCCGAACGCGCTAACCA	21	GGGCGGGCGCCAAAAGGCGCCCGCCCGACAGCCGAACGCGCTAACCATATCCTACTATAC	60
3'tRF-AlaAGC	tRF3b-AlaAGC-12	tRNA-Ala-AGC-12-1_TRF-3_22	15.8504	16.2035	0.782907	down	0.078715	0.115546	87651.8	95559.6	96467.7	45242.8	61789	32112.1	15.9736	16.0117	15.5658	16.2936	16.1325	16.1843	3'tRF	TTGATGCCCGCATCCTCCACCA	22	tRNA-Ala-AGC-12		ASMM10SMR20TRF100001217TV1	tRF3b-AlaAGC-12	FALSE	reverse_complement	tRF3	GTGGTGGAGGATGCGGGCATC	21	GGGCGGGCGCCAAAAGGCGCCCGCCCGTGGTGGAGGATGCGGGCATCTATCCTACTATAC	60
3'tiRNA-LysCTT	3'tiRNA-41-LysCTT-18	tRNA-Lys-CTT-18-1_3'TiRNA_41	4.47664	4.61993	0.905456	down	0.240305	0.297259	21.4726	22.2717	18.8112	22.0493	28.6076	29.2348	4.6167	4.40054	4.41269	4.68367	4.70907	4.46704	3'tiRNA	TAATCTTAGAGTCGAGGGCTCAGGTCCCATGTTGGGTTCCA	41	tRNA-Lys-CTT-18		ASMM10SMR20TRF100006638TV1	3'tiRNA-41-LysCTT-18	FALSE	reverse_complement	3-tiRNA	GTGGAACCCAACATGGGACCTGAG	24	GGGCGGGCGCCAAAAGGCGCCCGCCCGTGGAACCCAACATGGGACCTGAGTATCCTACTA	60
3'tRF-ProGGG	tRF3a-ProGGG-1	tRNA-Pro-GGG-1-1_TRF-3_18	4.8036	4.79327	1.00719	up	0.822387	0.850272	24.1134	22.5159	24.1445	24.1448	37.8921	38.7857	4.75632	4.8172	4.83729	4.84086	4.72367	4.81528	3'tRF	GTCCCGGATAACCCCCCA	18	tRNA-Pro-GGG-1		ASMM10SMR20TRF100007814TV1	tRF3a-ProGGG-1	FALSE	reverse_complement	tRF3	GTGGGGGGTTATCCG	15	GGGCGGGCGCCAAAAGGCGCCCGCCCGTGGGGGGTTATCCGTATCCTACTATACGTATCA	60
5'tRF-ThrTGT	tRF5-22-ThrTGT-1	tRNA-Thr-TGT-1-1_TRF-5_22	4.52004	4.27307	1.18671	up	0.0368439	0.0638431	15.0916	16.1875	17.5071	21.0883	33.0402	28.973	4.54818	4.61246	4.39948	4.19369	4.2618	4.36373	5'tRF	GGCTCCATGGCTTAGTTGGTTA	22	tRNA-Thr-TGT-1		ASMM10SMR20TRF100009082TV1	tRF5-22-ThrTGT-1	FALSE	reverse_complement	tRF5	GTAACCAACTAAGCCATGG	19	GGGCGGGCGCCAAAAGGCGCCCGCCCGTAACCAACTAAGCCATGGTATCCTACTATACGT	60
3'tRF-CysGCA	tRF3a-CysGCA-12	tRNA-Cys-GCA-12-1_TRF-3_18	9.0227	9.30191	0.824041	down	0.308994	0.36508	716.173	711.314	680.731	418.973	646.059	402.541	9.33934	9.17539	8.55337	9.32515	9.27669	9.3039	3'tRF	ATCCAGGTGTCCCCTCCA	18	tRNA-Cys-GCA-12		ASMM10SMR20TRF100003366TV1	tRF3a-CysGCA-12	FALSE	reverse_complement	tRF3	GTGGAGGGGACACC	14	GGGCGGGCGCCAAAAGGCGCCCGCCCGTGGAGGGGACACCTATCCTACTATACGTATCAC	60
5'tiRNA-SerAGA	5'tiRNA-35-SerAGA-3	tRNA-Ser-AGA-3-1_5'TiRNA_35	6.1989	5.9346	1.20106	up	0.00969875	0.0249332	52.0098	50.8863	50.2948	63.2659	93.1689	106.085	6.21325	6.10208	6.28136	5.97964	5.91355	5.9106	5'tiRNA	GTAGTCGTGGCCAAGTGAGTAAGGCAATGGACTAG	35	tRNA-Ser-AGA-3		ASMM10SMR20TRF100008110TV1	5'tiRNA-35-SerAGA-3	FALSE	reverse_complement	5-tiRNA	GCTAGTCCATTGCCTTAC	18	GGGCGGGCGCCAAAAGGCGCCCGCCCGCTAGTCCATTGCCTTACTATCCTACTATACGTA	60
5'tRF-GlnTTG	tRF5-22-GlnTTG-3	tRNA-Gln-TTG-3-1_TRF-5_22	6.11231	5.83168	1.21473	up	0.00432688	0.0152538	47.9166	45.2267	49.3899	59.926	95.9369	94.8329	6.10489	6.15186	6.08017	5.86444	5.74578	5.88481	5'tRF	GGCCCCATGGTGTAATGGTTAG	22	tRNA-Gln-TTG-3		ASMM10SMR20TRF100004270TV1	tRF5-22-GlnTTG-3	FALSE	reverse_complement	tRF5	GCTAACCATTACACCATGGGG	21	GGGCGGGCGCCAAAAGGCGCCCGCCCGCTAACCATTACACCATGGGGTATCCTACTATAC	60
3'tRF-IleTAT	tRF3b-IleTAT-3	tRNA-Ile-TAT-3-1_TRF-3_22	13.9824	14.6955	0.61	down	0.024304	0.0465716	31927.1	35717.4	33289.8	11713.7	17332.4	9088.36	14.1649	14.1988	13.5836	14.695	14.7512	14.6405	3'tRF	TTGAGCCCCAGTGGAACTACCA	22	tRNA-Ile-TAT-3		ASMM10SMR20TRF100005650TV1	tRF3b-IleTAT-3	FALSE	reverse_complement	tRF3	GTGGTAGTTCCACTGGGGCT	20	GGGCGGGCGCCAAAAGGCGCCCGCCCGTGGTAGTTCCACTGGGGCTTATCCTACTATACG	60
5'tiRNA-TrpCCA	5'tiRNA-35-TrpCCA-6	tRNA-Trp-CCA-6-1_5'TiRNA_35	4.51895	4.67174	0.89951	down	0.109311	0.15126	20.8935	22.8531	20.9772	22.4022	30.5164	29.4311	4.64146	4.49354	4.42186	4.64789	4.74407	4.62326	5'tiRNA	GACCTCGTGGCACAATGGTAGCACGTCTGACTCCA	35	tRNA-Trp-CCA-6		ASMM10SMR20TRF100009290TV1	5'tiRNA-35-TrpCCA-6	FALSE	reverse_complement	5-tiRNA	GTGGAGTCAGACGTGC	16	GGGCGGGCGCCAAAAGGCGCCCGCCCGTGGAGTCAGACGTGCTATCCTACTATACGTATC	60
5'tRF-LeuCAG	tRF5-22-LeuCAG-4	tRNA-Leu-CAG-4-1_TRF-5_22	8.39078	8.03733	1.27761	up	0.00636053	0.0192589	285.118	277.319	260.67	224.232	350.957	394.78	8.3754	8.28418	8.51277	8.04936	8.01329	8.04936	5'tRF	GTCAGGATGGCCGAGCAGTCTA	22	tRNA-Leu-CAG-4		ASMM10SMR20TRF100005934TV1	tRF5-22-LeuCAG-4	FALSE	reverse_complement	tRF5	GTAGACTGCTCGGCC	15	GGGCGGGCGCCAAAAGGCGCCCGCCCGTAGACTGCTCGGCCTATCCTACTATACGTATCA	60
3'tRF-SerTGA	tRF3a-SerTGA-2	tRNA-Ser-AGA-1-1_TRF-3_18	15.701	15.7618	0.958706	down	0.584167	0.631395	68635.6	76975.1	75400.4	32346.1	54046.9	38369.8	15.509	15.7814	15.8125	15.8303	15.7313	15.7238	3'tRF	ATCCTGCCGACTACGCCA	18	tRNA-Ser-TGA-2;tRNA-Ser-AGA-2;tRNA-Ser-AGA-1		ASMM10SMR20TRF100008062TV1	tRF3a-SerTGA-2	FALSE	reverse_complement	tRF3	GTGGCGTAGTCGGC	14	GGGCGGGCGCCAAAAGGCGCCCGCCCGTGGCGTAGTCGGCTATCCTACTATACGTATCAC	60
5'tRF-LysTTT	tRF5-22-LysTTT-3	tRNA-Lys-TTT-3-1_TRF-5_22	6.39115	5.96224	1.34622	up	0.000976969	0.00673799	51.6647	53.2862	51.2567	68.6047	107.51	118.106	6.3495	6.33679	6.48717	5.96893	5.978	5.93979	5'tRF	GCCTGGATAGCTCAATTGGTAG	22	tRNA-Lys-TTT-3		ASMM10SMR20TRF100007138TV1	tRF5-22-LysTTT-3	FALSE	reverse_complement	tRF5	GCTACCAATTGAGCTATCC	19	GGGCGGGCGCCAAAAGGCGCCCGCCCGCTACCAATTGAGCTATCCTATCCTACTATACGT	60
3'tRF-mtGlnTTG	mt-tRF3b-GlnTTG	chrM.tRNA22-GlnTTG_TRF-3_22	12.5231	12.1757	1.27224	up	0.0235142	0.0456623	5744.39	6112.99	5634.45	4160.29	5103.89	4762.28	12.6742	12.343	12.5521	12.1563	12.1729	12.198	3'tRF	TCAATTCCTATTGTCCTAGCCA	22	tRNA-chrM.tRNA22-GlnTTG		ASMM10SMR20TRF100000551TV1	mt-tRF3b-GlnTTG	FALSE	reverse_complement	tRF3	GTGGCTAGGACAATAGGAAT	20	GGGCGGGCGCCAAAAGGCGCCCGCCCGTGGCTAGGACAATAGGAATTATCCTACTATACG	60
5'tRF-mtMetCAT	mt-tRF5-22-MetCAT	chrM.tRNA5-MetCAT_TRF-5_22	12.9911	12.1787	1.75617	up	0.0253553	0.0479516	5456.47	5794.43	6036.57	5133.22	6004.6	7956.87	13.0493	12.5746	13.3495	12.1266	12.1107	12.2988	5'tRF	AGTAAGGTCAGCTAATTAAGCT	22	tRNA-chrM.tRNA5-MetCAT		ASMM10SMR20TRF100000693TV1	mt-tRF5-22-MetCAT	FALSE	reverse_complement	tRF5	GAGCTTAATTAGCTGACCTTAC	22	GGGCGGGCGCCAAAAGGCGCCCGCCCGAGCTTAATTAGCTGACCTTACTATCCTACTATA	60
5'tRF-ThrAGT	tRF5-18-ThrAGT-3	tRNA-Thr-AGT-3-1_TRF-5_18	5.53513	5.20845	1.25412	up	0.00277764	0.0124101	32.0866	32.2452	31.7333	39.2444	61.3159	68.3679	5.46341	5.51867	5.62329	5.23778	5.20716	5.18041	5'tRF	GGCGCCGTGGCTTAGCTG	18	tRNA-Thr-AGT-3		ASMM10SMR20TRF100008710TV1	tRF5-18-ThrAGT-3	FALSE	reverse_complement	tRF5	GCAGCTAAGCCACGGC	16	GGGCGGGCGCCAAAAGGCGCCCGCCCGCAGCTAAGCCACGGCTATCCTACTATACGTATC	60
5'tiRNA-IleGAT	5'tiRNA-36-IleGAT-1	tRNA-Ile-GAT-1-1_5'TiRNA_36	7.95299	8.18986	0.848585	down	0.145485	0.192871	318.471	321.755	296.794	145.225	305.173	301.728	7.69354	8.04936	8.11607	8.17901	8.19838	8.19218	5'tiRNA	GGCCAGTTAGCTCAGTTGGTTAGAGCATGGTGCTGA	36	tRNA-Ile-GAT-1		ASMM10SMR20TRF100005530TV1	5'tiRNA-36-IleGAT-1	FALSE	reverse_complement	5-tiRNA	GTCAGCACCATGCTCTA	17	GGGCGGGCGCCAAAAGGCGCCCGCCCGTCAGCACCATGCTCTATATCCTACTATACGTAT	60
5'tRF-ThrTGT	tRF5-18-ThrTGT-1	tRNA-Thr-TGT-1-1_TRF-5_18	5.68918	5.46294	1.16978	up	0.0055471	0.0176792	35.4682	38.2427	39.6044	46.4215	70.9911	71.0364	5.69323	5.7043	5.67	5.38864	5.47281	5.52736	5'tRF	GGCTCCATGGCTTAGTTG	18	tRNA-Thr-TGT-1		ASMM10SMR20TRF100009074TV1	tRF5-18-ThrTGT-1	FALSE	reverse_complement	tRF5	GCAACTAAGCCATGGAG	17	GGGCGGGCGCCAAAAGGCGCCCGCCCGCAACTAAGCCATGGAGTATCCTACTATACGTAT	60
5'tRF-ThrAGT	tRF5-20-ThrAGT-2	tRNA-Thr-AGT-2-1_TRF-5_20	3.843	3.42304	1.33789	up	0.0136221	0.0313995	8.7485	9.65457	10.3567	13.8258	18.7995	18.3671	3.93412	3.8088	3.78609	3.2658	3.43094	3.57238	5'tRF	GGCTCCGTGGCTTAGCTGGT	20	tRNA-Thr-AGT-2;tRNA-Thr-AGT-4		ASMM10SMR20TRF100008690TV1	tRF5-20-ThrAGT-2	FALSE	reverse_complement	tRF5	GACCAGCTAAGCCACGGA	18	GGGCGGGCGCCAAAAGGCGCCCGCCCGACCAGCTAAGCCACGGATATCCTACTATACGTA	60
5'tRF-LeuTAA	tRF5-20-LeuTAA-2	tRNA-Leu-TAA-2-1_TRF-5_20	8.77296	9.17954	0.754409	down	0.00887051	0.0237184	627.705	651.655	665.47	303.354	516.043	417.216	8.83779	8.85199	8.62908	9.12026	9.14894	9.26941	5'tRF	ACCAGGATGGCCGAGTGGTT	20	tRNA-Leu-TAA-2		ASMM10SMR20TRF100006018TV1	tRF5-20-LeuTAA-2	FALSE	reverse_complement	tRF5	GAACCACTCGGCCATCC	17	GGGCGGGCGCCAAAAGGCGCCCGCCCGAACCACTCGGCCATCCTATCCTACTATACGTAT	60
5'tiRNA-LysCTT	5'tiRNA-36-LysCTT-8	tRNA-Lys-CTT-8-1_5'TiRNA_36	14.0756	14.1895	0.924119	down	0.164344	0.214437	23720.7	26349.5	26035.6	9819.58	14514.8	12639.8	14.03	13.9982	14.1988	14.1649	14.1649	14.2388	5'tiRNA	GCCCAGCTAGCTTAGTTGGTAGAGCATGAGACTCTT	36	tRNA-Lys-CTT-8		ASMM10SMR20TRF100006950TV1	5'tiRNA-36-LysCTT-8	FALSE	reverse_complement	5-tiRNA	GAAGAGTCTCATGCTCTACCAACTA	25	GGGCGGGCGCCAAAAGGCGCCCGCCCGAAGAGTCTCATGCTCTACCAACTATATCCTACT	60
5'tiRNA-LysCTT	5'tiRNA-35-LysCTT-9	tRNA-Lys-CTT-9-1_5'TiRNA_35	5.59617	6.95836	0.38899	down	0.000198837	0.00366701	122.614	119.251	121.677	41.9794	75.3855	59.1863	5.55438	5.78469	5.44943	6.95663	6.90214	7.01632	5'tiRNA	AACCTGGCTAGGTCAGTTGGTAGATCATGAGACTC	35	tRNA-Lys-CTT-9		ASMM10SMR20TRF100006986TV1	5'tiRNA-35-LysCTT-9	FALSE	reverse_complement	5-tiRNA	GGAGTCTCATGATCTACCA	19	GGGCGGGCGCCAAAAGGCGCCCGCCCGGAGTCTCATGATCTACCATATCCTACTATACGT	60
3'tRF-mtLeuTAA	mt-tRF3a-LeuTAA	chrM.tRNA3-LeuTAA_TRF-3_18	14.4265	13.5605	1.82258	up	0.00660442	0.0196549	16536.3	16879.3	15500.6	12475.2	18795	21182.7	14.2485	14.2719	14.7591	13.5836	13.5671	13.5309	3'tRF	ATCCTCTCCCTAATACCA	18	tRNA-chrM.tRNA3-LeuTAA		ASMM10SMR20TRF100000591TV1	mt-tRF3a-LeuTAA	FALSE	reverse_complement	tRF3	GTGGTATTAGGGAGAGGAT	19	GGGCGGGCGCCAAAAGGCGCCCGCCCGTGGTATTAGGGAGAGGATTATCCTACTATACGT	60
5'tRF-PheGAA	tRF5-22-PheGAA-1	tRNA-Phe-GAA-1-1_TRF-5_22	7.64037	7.00858	1.54949	up	0.00109842	0.00720397	121.269	129.632	127.037	151.306	210.624	222.025	7.74382	7.51603	7.66125	6.94804	7.00855	7.06913	5'tRF	GCCGAAATAGCTCAGTTGGGAG	22	tRNA-Phe-GAA-1;tRNA-Phe-GAA-3		ASMM10SMR20TRF100007594TV1	tRF5-22-PheGAA-1	FALSE	reverse_complement	tRF5	GCTCCCAACTGAGCTATTTCG	21	GGGCGGGCGCCAAAAGGCGCCCGCCCGCTCCCAACTGAGCTATTTCGTATCCTACTATAC	60
3'tRF-ProTGG	tRF3b-ProTGG-5	tRNA-Pro-TGG-5-1_TRF-3_22	10.297	10.7049	0.753733	down	0.499499	0.553301	1594.55	2250.05	2144.13	1607.96	964.288	900.46	11.3577	9.7386	9.79466	10.4155	10.8449	10.8542	3'tRF	CAAATCCCGGATGAGCCCACCA	22	tRNA-Pro-TGG-5		ASMM10SMR20TRF100007979TV1	tRF3b-ProTGG-5	FALSE	reverse_complement	tRF3	GTGGTGGGCTCATCCGGGATT	21	GGGCGGGCGCCAAAAGGCGCCCGCCCGTGGTGGGCTCATCCGGGATTTATCCTACTATAC	60
5'tiRNA-ArgCCT	5'tiRNA-35-ArgCCT-3	tRNA-Arg-CCT-3-1_5'TiRNA_35	5.07649	5.49077	0.750396	down	0.000805242	0.00622005	36.7132	38.0635	40.0764	30.96	43.315	44.6352	5.1448	5.02534	5.05933	5.45935	5.46555	5.5474	5'tiRNA	GCCCCGGTGGCCTAATGGATAAGGCATTGGCCTCC	35	tRNA-Arg-CCT-3		ASMM10SMR20TRF100002442TV1	5'tiRNA-35-ArgCCT-3	FALSE	reverse_complement	5-tiRNA	GGGAGGCCAATGCC	14	GGGCGGGCGCCAAAAGGCGCCCGCCCGGGAGGCCAATGCCTATCCTACTATACGTATCAC	60
5'tiRNA-IleAAT	5'tiRNA-37-IleAAT-4	tRNA-Ile-AAT-2-1_5'TiRNA_37	9.51047	10.4163	0.533743	down	7.52899e-05	0.00366701	1583.25	1673.41	1538.49	464.802	849.322	705.311	9.44079	9.61706	9.47357	10.4109	10.4155	10.4224	5'tiRNA	GGCCGGTTAGCTCAGTTGGTTAGAGCATGGTGCTAAT	37	tRNA-Ile-AAT-4;tRNA-Ile-AAT-2		ASMM10SMR20TRF100005426TV1	5'tiRNA-37-IleAAT-4	FALSE	reverse_complement	5-tiRNA	GATTAGCACCATGCTCTAACCAACTGAGCTAACC	34	GGGCGGGCGCCAAAAGGCGCCCGCCCGATTAGCACCATGCTCTAACCAACTGAGCTAACC	60
3'tRF-TyrGTA	tRF3a-TyrGTA-1	tRNA-Tyr-GTA-1-1_TRF-3_18	16.5175	16.6281	0.926233	down	0.0404158	0.0683959	101034	126996	129975	73737.3	93427.6	70162	16.5238	16.5618	16.4669	16.5797	16.6438	16.6607	3'tRF	ATCCGGCTCGAAGGACCA	18	tRNA-Tyr-GTA-1		ASMM10SMR20TRF100009330TV1	tRF3a-TyrGTA-1	FALSE	reverse_complement	tRF3	GTGGTCCTTCGAGCCGGAT	19	GGGCGGGCGCCAAAAGGCGCCCGCCCGTGGTCCTTCGAGCCGGATTATCCTACTATACGT	60
[truncated: 814 more rows]
