# Supplementary material for: Multiomics Analysis Reveals Role of ncRNA in Hypoxia of Mouse Brain Microvascular Endothelial Cells
Source: Int J Mol Sci. 2025 Jun 12;26(12):5629. doi: 10.3390/ijms26125629 (PMC12193265; doi:10.3390/ijms26125629)
Supplement: Supplementary file 1 [file ijms-26-05629-s001.zip › Supplementary TableS5-snoRNA Comparison.xlsx]

## Sheet: snoRNA(allcomparison)
B_vs_A: P-value(unpaired t-test) <= 1.0 & fold-change >= 0.0
# Column A: Symbol, snoRNA symbol
# Column B: B(mean), Group mean of the log2 normalized intensitied for the snoRNA in B sample group
# Column C: A(mean), Group mean of the log2 normalized intensitied for the snoRNA in A sample group
# Column D: Fold Change, Fold change between the comparison groups for the snoRNA RNA
# Column E: Regulation, up or down regulation when comparing groups for the B vs A
# Column F: P-value, pvalue by t-test
# Column G: q-value(FDR), The FDR adjusted p-value
# Column H ~ M: Raw intensity of each sample
# Column N ~ S: Normalized intensity
# Column T ~ AF: Annotations of transcript
Symbol	B(mean)	A(mean)	Fold Change	Regulation	P-value(unpaired t-test)	q-value(FDR)	[C1,raw]	[C2,raw]	[C3,raw]	[H1,raw]	[H2,raw]	[H3,raw]	[H1,B][normalized]	[H2,B][normalized]	[H3,B][normalized]	[C1,A][normalized]	[C2,A][normalized]	[C3,A][normalized]	Sequence	Length	Gene name	GenomeLocus	ProbeName	Trans_symbol	ProbeType	ProbeBLOCK	ProbeClass	ProbeSeq	ProbeLength	ProbeSeqFull	ProbeLength2
Gm25490-201	2.47318	2.41067	1.04428	up	0.601849	0.713939	5.90705	5	5	5	6.66309	6.492	2.33888	2.52153	2.55912	2.58484	2.32224	2.32492	GCTATTCATATAAGCATTGTAGATATGGCTGCTGTGTCACATGTGTTTCATTGGGTGGCAGGGAGAACAGAGGATATGTCTAAGCCCAGTGTTCTGACCTATGAACATCTATGATTAGTAGCCTATGATT	130	Gm25490	chr11:15452422-15452551:+	ASMM10SMR20PST100017939TV1	Gm25490-201	FALSE	reverse_complement	snoRNA	ATCCTCTGTTCTCCCTG	17	ATCCTCTGTTCTCCCTGTATCCTACTATACGTATCACATAGCGTTCCGTATGTGGCCGGG	60
Gm25506-201	3.44122	3.60012	0.895705	down	0.520645	0.658406	11.2783	12.6414	8.35365	9.47868	12.6246	15.6229	3.4409	3.29282	3.58993	3.7266	3.88196	3.1918	TGGGAAATGATGATGCCTGTGACTGCTGACAAGACTCTGATGTCTGTTGTATTCGTACTGGCTGATCCTG	70	Gm25506	chr8:85050207-85050276:+	ASMM10SMR20PST100044996TV1	Gm25506-201	FALSE	reverse_complement	snoRNA	GGATCAGCCAGTACGA	16	GGATCAGCCAGTACGATATCCTACTATACGTATCACATAGCGTTCCGTATGTGGCCGGGA	60
Gm24844-201	5.18684	5.0826	1.07492	up	0.831209	0.903488	31.4085	30.7811	25.9041	18.1032	55.6359	80.6501	4.32623	5.3955	5.83878	5.20277	5.14285	4.90219	ACTGACCCTAGAGGCATTGCAGGTGTGGCCACTGTGTCACAGGTGTGTGAGGACACAGACAGGAGAGATGCTATATCTACACTCAGTGTTCAGTAAATGTTGGAATAATTAGTAACTGCCTAACATT	127	Gm24844	chr15:11361611-11361737:-	ASMM10SMR20PST100025836TV1	Gm24844-201	FALSE	reverse_complement	snoRNA	TCCTGTCTGTGTCCT	15	TCCTGTCTGTGTCCTTATCCTACTATACGTATCACATAGCGTTCCGTATGTGGCCGGGAT	60
Gm25802-201	5.45165	5.64596	0.873992	down	0.426161	0.58646	48.0432	42.8856	36.7865	30.2265	65.9646	69.625	5.10533	5.60744	5.64219	5.871	5.66143	5.40545	CAGGACACATGATGATCTCACCCCAACTTGGACTCTCTCACTGATTACTTGATGACAGTAAAAGACGTGATATTCTG	77	Gm25802	chr3:100303288-100303364:+	ASMM10SMR20PST100034701TV1	Gm25802-201	FALSE	reverse_complement	snoRNA	TCATCATGTGTCCTG	15	TCATCATGTGTCCTGTATCCTACTATACGTATCACATAGCGTTCCGTATGTGGCCGGGAT	60
Gm23105-201	3.54743	3.76461	0.860242	down	0.324128	0.50645	11.1697	12.2419	11.6626	7.82264	15.4015	19.722	3.21592	3.55238	3.87398	3.70751	3.83059	3.75574	TCCTCCTACAAAGGCGTGTTTTTGGTTCCCTGTCCTTGGACACGTAAGAATCGGAGGCAAAGAAACGTGGTGGATTTGGAAAGGTCTGGGACCAGCTTGCCCCCTGCAGGCTCAGAATCAACCATCCCACAGAA	134	Gm23105	chr10:108363665-108363798:+	ASMM10SMR20PST100023439TV1	Gm23105-201	FALSE	reverse_complement	snoRNA	ATTCTGAGCCTGCAG	15	ATTCTGAGCCTGCAGTATCCTACTATACGTATCACATAGCGTTCCGTATGTGGCCGGGAT	60
Gm22022-201	4.31242	4.66918	0.780919	down	0.152632	0.331809	22.4283	24.1813	18.4865	14.5712	27.7075	32.7862	4.00759	4.34999	4.57969	4.74677	4.81855	4.44222	CCTGCCCCTAGAGGCATTACAGGTGTGGCTGCTTTGTCACATGTGCATCAGAGGGTGGCAGAGAGGAGAGAGGCGATGTCTATCCTCAATGTTCTGACCTAGGCACATCTTATTAGAGCCGAACTTT	127	Gm22022	chr11:34842228-34842354:-	ASMM10SMR20PST100029540TV1	Gm22022-201	FALSE	reverse_complement	snoRNA	ACATCGCCTCTCTCC	15	ACATCGCCTCTCTCCTATCCTACTATACGTATCACATAGCGTTCCGTATGTGGCCGGGAT	60
Gm25763-201	2.87435	3.02463	0.901071	down	0.230664	0.421946	8.35395	7.8061	6.77061	5.42581	9.678	8.60699	2.78755	2.96152	2.87397	3.18023	3.03759	2.85608	TTTGCCTCTAAAAACATTGCAGGTGTGGCTGGGTCACATGTGGATCAGTAGGTGGCACTGAGGAGAGAGGCTATGTCTATGCTCAGTGTTCTGAACTGTGAACATCTGAATGATTAGCAGACTAACGTT	129	Gm25763	chr8:18613981-18614109:-	ASMM10SMR20PST100025378TV1	Gm25763-201	FALSE	reverse_complement	snoRNA	CCTCTCTCCTCAGTGC	16	CCTCTCTCCTCAGTGCTATCCTACTATACGTATCACATAGCGTTCCGTATGTGGCCGGGA	60
Gm22439-201	4.04436	4.355	0.806283	down	0.1424	0.323636	17.7497	18.125	15.8822	11.9992	23.4116	26.6153	3.74477	4.10982	4.27849	4.42424	4.41577	4.22499	CTTGCCCTTAGAGGCATTGCAGGTGTGGCTGGTATGTCACAAGTGTGTCAGTAGGTGGCAGGGAGGACAAACACTATGTCTATGTTCAGAGCTCTGACCTGTGAACACCTGAATAATTAGTAGCCTAACACT	132	Gm22439	chr2:104578945-104579076:+	ASMM10SMR20PST100038359TV1	Gm22439-201	FALSE	reverse_complement	snoRNA	GTTTGTCCTCCCTGC	15	GTTTGTCCTCCCTGCTATCCTACTATACGTATCACATAGCGTTCCGTATGTGGCCGGGAT	60
Snord69-201	5.16999	5.50646	0.79198	down	0.0655214	0.181285	40.3711	39.7956	35.9594	27.6921	47.2538	55.2903	4.97708	5.16478	5.36812	5.60952	5.54076	5.36909	AACATGAAGCAGTGATGACAGATTGGATCTGACTTAACTGCTGTGCTGAGTTTGTTCAATCCAACCCTGAGCTTCATGTT	80	Snord69	chr14:31014287-31014366:-	ASMM10SMR20PST100037316TV1	Snord69-201	FALSE	reverse_complement	snoRNA	GAAGCTCAGGGTTGGA	16	GAAGCTCAGGGTTGGATATCCTACTATACGTATCACATAGCGTTCCGTATGTGGCCGGGA	60
Gm25013-201	2.78087	3.05098	0.829254	down	0.197315	0.376974	8.98288	6.88728	7.65405	5.49632	7.35319	9.00423	2.80212	2.60571	2.93477	3.30913	2.80212	3.04169	CTTGCTCTGATTGCAGATGTGGCTGCTGTGTCATATGTATGTCAGTAGGTGGCAGAGGGGAGAGAGAAGATATGTCTATGTTTGGCATTCTAGTCTATGAATATTTGAATGATTAGCAGCCTAACACT	128	Gm25013	chr3:120609966-120610093:-	ASMM10SMR20PST100042439TV1	Gm25013-201	FALSE	reverse_complement	snoRNA	ATATCTTCTCTCTCCCC	17	ATATCTTCTCTCTCCCCTATCCTACTATACGTATCACATAGCGTTCCGTATGTGGCCGGG	60
Gm25517-201	6.34041	6.61901	0.824394	down	0.00221134	0.0132442	88.1123	95.7367	88.4466	69.0511	109.953	105.634	6.3628	6.3873	6.27113	6.58675	6.65074	6.61953	TGCAGTCGAGTCAAATTCAGCTTCCATTCTTTCATGGTGGGAGCTGGCCCGGATGGCTGCCACAGCAAGCTCTGCTGCTCATGGGCCCTGCTCTCTGTATTGGGACCCAGGGATAAGGTTGGCTGCAGACAAAA	134	Gm25517	chr14:75972486-75972619:-	ASMM10SMR20PST100014161TV1	Gm25517-201	FALSE	reverse_complement	snoRNA	GTCTGCAGCCAACCTT	16	GTCTGCAGCCAACCTTTATCCTACTATACGTATCACATAGCGTTCCGTATGTGGCCGGGA	60
Snord19-201	2.91807	3.07412	0.897482	down	0.67628	0.774366	9.0428	8.52671	6.13209	5	11.5447	11.3181	2.33888	3.18488	3.23046	3.31993	3.20407	2.69835	GAGGTATGAGGAAAATATCGGACAGTCTGATTACCACTGAAGACTGATAAGATCCAACTCTGACCTCAACAAAGCC	76	Snord19	chr14:31016206-31016281:-	ASMM10SMR20PST100008046TV1	Snord19-201	FALSE	reverse_complement	snoRNA	TTGAGGTCAGAGTTGGA	17	TTGAGGTCAGAGTTGGATATCCTACTATACGTATCACATAGCGTTCCGTATGTGGCCGGG	60
Snord93-201	3.29672	3.38765	0.938919	down	0.618343	0.724621	9.8011	10.0208	8.34955	9.29081	10.2173	13.724	3.41707	3.02458	3.4485	3.47498	3.49823	3.18973	TGGCCAAGGATGAGAACTCTAACCTGACTGGATACGCTGCTGTGATGGGTTAAAGGATTTACCTGAGGCCA	71	Snord93	chr5:23852210-23852280:+	ASMM10SMR20PST100034836TV1	Snord93-201	FALSE	reverse_complement	snoRNA	GCAGCGTATCCAGTCA	16	GCAGCGTATCCAGTCATATCCTACTATACGTATCACATAGCGTTCCGTATGTGGCCGGGA	60
Gm23927-201	8.71479	8.57937	1.09841	up	0.196546	0.376974	435.567	413.202	396.67	286.44	427.251	482.243	8.75355	8.55802	8.83281	8.62908	8.52131	8.58773	AAGACTATACTTTCAGGGATCATTTCTATAGTTCGTTACTAGAGAAGTTTCTCTGACTGTGTAGAGCACCTGAAACCACGAGGACGAGACATAGCGTCCCCTCCTGAGCGTGAAGCTGGCTCTAGGTGCTGCTTGATTGCAGCTGCCTCTTGCCATTGATGATCGTTCTTCTCTCCTTCGGGAGGGTGAGAGGGAGGGAACGCAGTCTGAGTGGA	215	Gm23927	chr19:4078298-4078512:-	ASMM10SMR20PST100014587TV1	Gm23927-201	FALSE	reverse_complement	snoRNA	AAGCAGCACCTAGAGCCA	18	AAGCAGCACCTAGAGCCATATCCTACTATACGTATCACATAGCGTTCCGTATGTGGCCGG	60
Snord11-201	5.56144	5.70737	0.903798	down	0.674814	0.774366	44.451	48.5819	39.3302	27.3539	74.4448	87.4698	4.95658	5.76824	5.9595	5.75527	5.84981	5.51703	GTGTTCAATGATGATTTCTGATGCTTTGCCTGAGTTCTCTTTGAATAATGAGGGCAGCTTCAGTCACTACCTCTTCTGAGACAC	84	Snord11	chr1:59704790-59704873:+	ASMM10SMR20PST100044201TV1	Snord11-201	FALSE	reverse_complement	snoRNA	TGAAGCTGCCCTCATTA	17	TGAAGCTGCCCTCATTATATCCTACTATACGTATCACATAGCGTTCCGTATGTGGCCGGG	60
Gm24907-201	2.56254	3.80208	0.423509	down	0.000584163	0.00731703	11.2941	12.7048	11.9108	5	8.09413	6.9005	2.33888	2.7285	2.62024	3.72879	3.88919	3.78825	GTGGTGTGCTCAGAGCAGGGACGGTGAAAAGAGGCCTCTCTGTTTACAACACACCCAACAGGAATCTGGCACCATGTAACAAGGAGCACAACACTCATGTCCTCCCTGTGAGCAAGTGCCCTGCACGT	128	Gm24907	chrX:150807859-150807986:-	ASMM10SMR20PST100032630TV1	Gm24907-201	FALSE	reverse_complement	snoRNA	CGTCCCTGCTCTGAG	15	CGTCCCTGCTCTGAGTATCCTACTATACGTATCACATAGCGTTCCGTATGTGGCCGGGAT	60
Snord65-201	4.17194	4.29016	0.921324	down	0.35223	0.539128	16.2919	16.791	16.1577	14.0001	25.7572	27.4648	3.95553	4.2399	4.32039	4.30428	4.31479	4.25142	AAATGATGATATCACCTAAAATAGCTGGAATTACCGGCAGATTGGTAGTGGTGAGCCTATGGTTTTCTGAAG	72	Snord65	chr11:62604515-62604586:+	ASMM10SMR20PST100014302TV1	Snord65-201	FALSE	reverse_complement	snoRNA	TCAGAAAACCATAGGCT	17	TCAGAAAACCATAGGCTTATCCTACTATACGTATCACATAGCGTTCCGTATGTGGCCGGG	60
Gm25410-201	2.9005	4.64298	0.298856	down	0.000234317	0.00439343	21.3496	22.3688	19.8111	5.51251	11.2752	7.76724	2.80482	3.15564	2.74105	4.67466	4.71398	4.54029	ACACAGAGACTGTTGAGTTCAGTTCAGGGCACCTTCTCTGTTCTGTTAATTAAACTTTGGGACATTGAAAGTGGCTGAGGAAAAAAATAATTGAATAGAGAGTATTATTCTATTCATATACTTCCTAGCCTAAACCA	137	Gm25410	chr10:8824011-8824147:-	ASMM10SMR20PST100010051TV1	Gm25410-201	FALSE	reverse_complement	snoRNA	AGGTGCCCTGAACTG	15	AGGTGCCCTGAACTGTATCCTACTATACGTATCACATAGCGTTCCGTATGTGGCCGGGAT	60
Snora65-201	3.66801	4.20071	0.691258	down	0.0207501	0.0707391	17.8469	15.664	13.168	10.7223	17.5991	16.7756	3.60031	3.72514	3.67856	4.4326	4.21788	3.95165	CCCGCCACTGCACCTGACCAGTATTGTTGGCTGGTGCAATCCAGTGGTGAGCTGACAGTGAGCCCCAGCTTTTAGGAAACAGGGCTGTCCTACATGTGGATGGCTCTGTGCCGAAAGCATGGGAACAGCC	130	Snora65	chr2:32963291-32963420:+	ASMM10SMR20PST100034484TV1	Snora65-201	FALSE	reverse_complement	snoRNA	GCTGGGGCTCACTGT	15	GCTGGGGCTCACTGTTATCCTACTATACGTATCACATAGCGTTCCGTATGTGGCCGGGAT	60
Snord35a-201	7.10349	6.87694	1.17003	up	0.274225	0.452019	117.418	115.241	106.477	83.7039	170.172	184.369	6.76605	7.17193	7.37248	6.90473	6.86891	6.85718	GGCACATGATGTTCTTATTCTCACGATGGTCTTCGGATGCCACAGTTAGGGCAGTGCCGATAATGCCAAAGGCTAAGCTGATGCCAGGAG	90	Snord35a	chr7:45126346-45126435:-	ASMM10SMR20PST100031012TV1	Snord35a-201	FALSE	reverse_complement	snoRNA	ATCAGCTTAGCCTTTGG	17	ATCAGCTTAGCCTTTGGTATCCTACTATACGTATCACATAGCGTTCCGTATGTGGCCGGG	60
Snord14e-201	7.84642	7.45221	1.31422	up	0.162799	0.343942	184.731	185.374	165.962	124.013	284.742	320.21	7.41361	7.93346	8.19218	7.48772	7.47463	7.39427	TCACAATGATGATGAATGGTCCAAACATTCGCGGTTTCCACCAGAACGCAAGGCAGTGTTGGCAGTTACCTTCCTTGGATGTCTGAGTGA	90	Snord14e	chr9:40804748-40804837:+	ASMM10SMR20PST100043121TV1	Snord14e-201	FALSE	reverse_complement	snoRNA	CAACACTGCCTTGCG	15	CAACACTGCCTTGCGTATCCTACTATACGTATCACATAGCGTTCCGTATGTGGCCGGGAT	60
Gm25526-201	6.37864	7.33145	0.516624	down	0.00192161	0.0131019	181.446	162.01	149.029	61.8632	111.831	122.232	6.16353	6.42124	6.55114	7.46206	7.27634	7.25596	ACTTTCCCTAGAGACACTGCAGATGTGGCTGCTGTGTCACCTGTGCATCGGTAGGAGGCAGAGAGGAGAGAGGCTATGTCTACACTCAGGGTTCTGCCCTGTGAGTCTCTGAATGATTGGCAGCCTAACACT	132	Gm25526	chr10:41216045-41216176:+	ASMM10SMR20PST100014000TV1	Gm25526-201	FALSE	reverse_complement	snoRNA	TCTGCCTCCTACCGA	15	TCTGCCTCCTACCGATATCCTACTATACGTATCACATAGCGTTCCGTATGTGGCCGGGAT	60
Gm23979-201	3.51777	4.09924	0.668284	down	0.0397918	0.114784	15.364	16.2291	12.0855	9.02869	13.6765	18.2291	3.37462	3.40321	3.77549	4.21986	4.26583	3.81202	CCTGCCCCTGGAGGCTCTGCAGTATGTGTCACATGTGTGTCAGTCAGTAGGTGGCTGAAAGGAGAGAGGCTATGTCTGTGCTCAGTGTTTTGACCTATGAATATCTGAATGATTAGTAGACTAATATA	128	Gm23979	chr12:9643690-9643817:-	ASMM10SMR20PST100008404TV1	Gm23979-201	FALSE	reverse_complement	snoRNA	TACTGCAGAGCCTCC	15	TACTGCAGAGCCTCCTATCCTACTATACGTATCACATAGCGTTCCGTATGTGGCCGGGAT	60
Gm24452-201	5.69611	5.97798	0.822524	down	0.155174	0.332516	57.1786	53.0317	48.8028	37.5116	76.7973	82.5283	5.40412	5.81321	5.871	6.09657	5.96948	5.86789	CACTTAATGATGAACAATGTAAATGACAAGCATATGGCTGAGTTGCAATGATGTCATCTTACTACTGAAATG	72	Gm24452	chr19:8724531-8724602:+	ASMM10SMR20PST100008726TV1	Gm24452-201	FALSE	reverse_complement	snoRNA	CATTGCAACTCAGCCAT	17	CATTGCAACTCAGCCATTATCCTACTATACGTATCACATAGCGTTCCGTATGTGGCCGGG	60
Gm26075-201	3.01006	4.62445	0.326604	down	0.00216654	0.0132442	17.6439	22.036	23.2396	8.53265	10.8162	6.90709	3.3117	3.09583	2.62266	4.41469	4.69244	4.76621	CCCACCACTGACCTGACCAGTATGGTTGGCTGGTACAATATAGTAGTGAACTGACAGTGAGCCCCAGCTTTCAGGGAATGGGGCTGTCCTACATATGAATGTTGAAAGCATGGGAACACCC	121	Gm26075	chr6:8501236-8501356:-	ASMM10SMR20PST100017404TV1	Gm26075-201	FALSE	reverse_complement	snoRNA	CAGGTCAGTGGTGGG	15	CAGGTCAGTGGTGGGTATCCTACTATACGTATCACATAGCGTTCCGTATGTGGCCGGGAT	60
Snora33-201	5.76359	6.28321	0.697557	down	0.00951108	0.0407618	71.2006	70.5964	60.8832	42.9541	76.0364	84.3817	5.59084	5.79533	5.90462	6.3655	6.32378	6.16036	AAGCCAGCCAATTAATCTGCTTATCTCAATGTTTCTGCAGAAATTTAGAAAGGGCTGGCAATATTAATGCCATGGTACGAGCCTTAGGGGCAGCTGAAGCCTTTAAGGTCCCTGAAAGTGGCTACAGTA	129	Snora33	chr10:23785347-23785475:-	ASMM10SMR20PST100004515TV1	Snora33-201	FALSE	reverse_complement	snoRNA	ATTGCCAGCCCTTTCTA	17	ATTGCCAGCCCTTTCTATATCCTACTATACGTATCACATAGCGTTCCGTATGTGGCCGGG	60
Gm23277-201	2.84319	2.78633	1.0402	up	0.839124	0.905529	6.51254	6.82365	6.66569	5	9.81497	11.1713	2.33888	2.97477	3.21592	2.74966	2.78383	2.82551	CCTGCTCTCTGGAGGAGTTACAGGTGTGCCTGCTATGTCACATTTGTTTTACTAGGTGGCAAAGAGGAGAGACGACGCTCTAGCAATACTCAGTATTTTGACCTATGAACATCTGATTGATTAATGACCTAACATT	136	Gm23277	chrX:121712089-121712224:+	ASMM10SMR20PST100022847TV1	Gm23277-201	FALSE	reverse_complement	snoRNA	TCGTCTCTCCTCTTTGC	17	TCGTCTCTCCTCTTTGCTATCCTACTATACGTATCACATAGCGTTCCGTATGTGGCCGGG	60
Gm22870-201	4.25369	4.75022	0.708813	down	0.110942	0.277356	23.0578	23.4795	21.955	12.2807	29.521	31.9422	3.77414	4.44432	4.54262	4.78222	4.77956	4.68887	ATGGGCCCTAGAGGTGTTGCAGATATGGCAACTGTGTCATATCTGTAGGTGGCGGAAAGAAGAGAAGCTATTTTTATGCTCAGTGTTCTGACATGTGTTGAGGTTTGCCCTT	112	Gm22870	chr18:30476407-30476518:+	ASMM10SMR20PST100035731TV1	Gm22870-201	FALSE	reverse_complement	snoRNA	TCTTTCCGCCACCTAC	16	TCTTTCCGCCACCTACTATCCTACTATACGTATCACATAGCGTTCCGTATGTGGCCGGGA	60
Gm24942-201	3.39144	3.48618	0.936438	down	0.537155	0.665895	9.726	11.2111	8.8537	7.86516	14.378	14.2516	3.22362	3.46397	3.48672	3.46354	3.69145	3.30356	CCTGCCTGGTGGTCCCAGGCAGGGCTCTTCTAGTCTCTGGCAGAGAGGAGAGAGGCTATGTCCATGTTCAGTGTTCTGACCCAGGACCATCTGAATGATTGGTAGGCTAACATT	114	Gm24942	chr1:63032706-63032819:+	ASMM10SMR20PST100038268TV1	Gm24942-201	FALSE	reverse_complement	snoRNA	GAAGAGCCCTGCCTG	15	GAAGAGCCCTGCCTGTATCCTACTATACGTATCACATAGCGTTCCGTATGTGGCCGGGAT	60
Gm24896-201	4.41688	4.87569	0.727585	down	0.0200917	0.0700873	25.4454	26.9234	22.8922	16.822	30.9961	31.6206	4.2126	4.51374	4.52429	4.91806	4.96602	4.74298	ATTTATTCTTAACAAAACTGCAGCTGTTTCTAGATAGCTTCTTTGATCACAAAGGAGACCTGGAGTAAATCAGTTCCTTGAGAGAATTATGATTCTGTTTGCTGTGACTGATATACATTTTGGAAAAAGACAATT	135	Gm24896	chr9:5111399-5111533:+	ASMM10SMR20PST100033417TV1	Gm24896-201	FALSE	reverse_complement	snoRNA	TTACTCCAGGTCTCCT	16	TTACTCCAGGTCTCCTTATCCTACTATACGTATCACATAGCGTTCCGTATGTGGCCGGGA	60
Gm24911-201	5.14189	6.36498	0.428365	down	0.000208966	0.00439343	73.846	72.944	69.3782	30.4195	42.5332	53.0013	5.11651	4.998	5.31115	6.41123	6.36216	6.32155	CCTGCCTTCCAGAGGCATTGCAGGTGTGTATTTTGTGTCATACGAACTTCACTAGGAGGCAGAGAAGATGAAGGCTGTCTATGCTCAGCTAACTGTCCTGACCTATGAATGTCTGAATGATTAGTAGCCTAACATT	136	Gm24911	chr6:67804375-67804510:-	ASMM10SMR20PST100013683TV1	Gm24911-201	FALSE	reverse_complement	snoRNA	TCTCTGCCTCCTAGTGA	17	TCTCTGCCTCCTAGTGATATCCTACTATACGTATCACATAGCGTTCCGTATGTGGCCGGG	60
Gm26344-201	2.4796	3.99076	0.350828	down	0.000617942	0.00731703	12.5722	13.9988	13.7943	5	8.38435	5	2.33888	2.77797	2.32194	3.90945	4.04376	4.01908	CCTGTCCCAAGGGCCATTGCAGGTGTGGCTGCTGAGTCACATGCACATCAGTAGGTGGCAGAGAGGAGAGAGGCTATATCTACTCTCAGTGTTCAAACCTATGAACATCTGAATAATTAGTAGCTTAACATA	132	Gm26344	chr3:116065788-116065919:-	ASMM10SMR20PST100028772TV1	Gm26344-201	FALSE	reverse_complement	snoRNA	ATGTGCATGTGACTC	15	ATGTGCATGTGACTCTATCCTACTATACGTATCACATAGCGTTCCGTATGTGGCCGGGAT	60
Gm50452-201	3.33214	3.471	0.908239	down	0.453323	0.60713	9.80736	10.658	8.9899	8.20667	11.0277	15.8402	3.26823	3.12062	3.60757	3.47726	3.61497	3.32076	TACTGTTAGTGATGATCAATAAAGTTAAACAGATGGGAATCTCTCTGAATAAGATTGAAGATTGATTGTTAAGCTGAAACAGTA	84	Gm50452	chr1:161037356-161037439:+	ASMM10SMR20PST100005779TV1	Gm50452-201	FALSE	reverse_complement	snoRNA	TTCCCATCTGTTTAACT	17	TTCCCATCTGTTTAACTTATCCTACTATACGTATCACATAGCGTTCCGTATGTGGCCGGG	60
Gm24016-201	4.25673	4.69089	0.740123	down	0.0283444	0.0885763	20.748	23.5865	21.322	14.9422	26.1862	30.1766	4.04466	4.26531	4.46021	4.63741	4.78665	4.6486	CGGCGATGAGGAGATACCAACCGTATTGAGTTATAGTGATATTTCTTATACGCTATTCTGAGCCGATA	68	Gm24016	chr4:3835079-3835146:-	ASMM10SMR20PST100028789TV1	Gm24016-201	FALSE	reverse_complement	snoRNA	ATCTCCTCATCGCCG	15	ATCTCCTCATCGCCGTATCCTACTATACGTATCACATAGCGTTCCGTATGTGGCCGGGAT	60
Gm24451-201	7.62575	7.49134	1.09764	up	0.41667	0.58646	182.629	183.75	183.411	139.893	191.669	261.582	7.63386	7.3681	7.87529	7.46741	7.46608	7.54055	GGCCTCCTTGTGCTTACCACAGGCTGTGTTCCTACACTGACTGTATAGAAAGAGGAGGCAGAATAAACCTACCCCATGTACACCTCAGCCTAGGCCACTGTGCCTGGTCTGTATTGTGAATGGGGAGACACGG	133	Gm24451	chr2:130276237-130276369:+	ASMM10SMR20PST100015271TV1	Gm24451-201	FALSE	reverse_complement	snoRNA	AGGTTTATTCTGCCTCC	17	AGGTTTATTCTGCCTCCTATCCTACTATACGTATCACATAGCGTTCCGTATGTGGCCGGG	60
Gm25139-201	4.02135	4.41528	0.761054	down	0.032561	0.0996766	17.8944	19.6429	16.4141	12.9073	24.5762	22.4556	3.84516	4.17569	4.04319	4.43623	4.53577	4.27382	CCAATGTAGTCATACTTGGAAGAAGAGGTCATTCTTCCAGGATCTGTCCTAGTGGCAGAGAGGAGCACAGGGCTCTTCTCTACCGAGAGCCATCCTTGTCCACAGTGTTGGTGAGGAAGCTAGGCCTGGAGTCTTTGACTGTATGTATCTAAGACTTCTCACAGTTCTGTGGACAAGTGACTAAGGACACAACCCTTGCAGAAAACAATA	210	Gm25139	chr10:12368623-12368832:+	ASMM10SMR20PST100015850TV1	Gm25139-201	FALSE	reverse_complement	snoRNA	CTCCTCTCTGCCACTAG	17	CTCCTCTCTGCCACTAGTATCCTACTATACGTATCACATAGCGTTCCGTATGTGGCCGGG	60
Gm22792-201	2.85716	2.77897	1.0557	up	0.448767	0.60713	7.03995	6.50661	6.28961	5.0667	9.26369	9.24855	2.70758	2.90132	2.96258	2.88362	2.71498	2.7383	CTTGTCCCCAGAGGCATTGCTGGTGTGGCTGCGGTGACACCTATGTATCAGTAGGTGGCAGAGAACTGAGAGGCCATGTCCTCACTCAGTGCTCTGACCTACGAACATCCCTGAAAACAGTGAGCCTGAGATG	133	Gm22792	chr6:144803500-144803632:-	ASMM10SMR20PST100034970TV1	Gm22792-201	FALSE	reverse_complement	snoRNA	TGGCCTCTCAGTTCTC	16	TGGCCTCTCAGTTCTCTATCCTACTATACGTATCACATAGCGTTCCGTATGTGGCCGGGA	60
Gm24616-201	4.06753	4.205	0.909115	down	0.509067	0.658276	14.9635	17.1468	14.4398	12.0518	23.2428	28.1159	3.75168	4.09719	4.35372	4.18241	4.34457	4.08801	GTACCAAAAGCTAGATTTGTGGGGAAGGTTTATTAAATAACCTTAACCAATTCAGGCTATTTGGTAGAATAAGTAAGACCACACTCCACAGTGGGCTATACCACTTAGTATGGTTCATTACTATATTGTGGCCTACATT	139	Gm24616	chr16:23111617-23111755:+	ASMM10SMR20PST100001434TV1	Gm24616-201	FALSE	reverse_complement	snoRNA	ACCTTCCCCACAAATC	16	ACCTTCCCCACAAATCTATCCTACTATACGTATCACATAGCGTTCCGTATGTGGCCGGGA	60
Gm26345-201	3.06282	2.91478	1.10806	up	0.526573	0.658406	5.72023	8.66539	7.33283	6.56607	11.4637	9.43994	3.01344	3.17764	2.99736	2.5322	3.23739	2.97477	CCCTCCTGTAGAGACATTGCTGTGTCACATGTGCATCAGTAGATGGCAAAGAAGAGAGAAGCCATGTCTACACTCAGTATTCTGATTTATGAACATCTGAATGATTAGCAGCCTAACATT	120	Gm26345	chr1:15019040-15019159:-	ASMM10SMR20PST100003713TV1	Gm26345-201	FALSE	reverse_complement	snoRNA	GGCTTCTCTCTTCTTT	16	GGCTTCTCTCTTCTTTTATCCTACTATACGTATCACATAGCGTTCCGTATGTGGCCGGGA	60
Gm24533-201	2.52152	2.35874	1.11945	up	0.257167	0.437849	5.344	5	5	5	6.43547	7.77165	2.33888	2.48298	2.74271	2.42905	2.32224	2.32492	CCAACATGGAAACCCCAGCAGGCCACTCTCCCAGGCTCTATCCTAGTGGTATAAGGGAGCAAAGACTCTGTCCCTTTACTGTCCCTTTCCACAAAGCTGGAGATGAAGCTGGGCCTCAAGTCTGCTCCTGCACGTTCCTATGACTTCTGAGTTTTGTGCATGATGACCGAGGAGACAAACCATGCAGGAAACAATT	196	Gm24533	chr6:73141485-73141680:-	ASMM10SMR20PST100042658TV1	Gm24533-201	FALSE	reverse_complement	snoRNA	TTGTCTCCTCGGTCATC	17	TTGTCTCCTCGGTCATCTATCCTACTATACGTATCACATAGCGTTCCGTATGTGGCCGGG	60
Gm24246-201	2.52372	2.48798	1.02508	up	0.861742	0.916747	6.76713	5	5	5	7.85811	6.43732	2.33888	2.68302	2.54927	2.81678	2.32224	2.32492	CCTGCCCAAAGAGGTGTTTCAGATACGGTCTTTGTGTAACATGTACATCAGTAAATGGCAGAGAGAAGAAAGACGATGTCTAAACTGAATGTTCTGACCTATGAACATCTGAATCATTAGTAGCTTAACATT	132	Gm24246	chr18:28309760-28309891:+	ASMM10SMR20PST100001518TV1	Gm24246-201	FALSE	reverse_complement	snoRNA	GTCTTTCTTCTCTCTGC	17	GTCTTTCTTCTCTCTGCTATCCTACTATACGTATCACATAGCGTTCCGTATGTGGCCGGG	60
Gm23786-202	3.97133	4.95661	0.505129	down	0.000205895	0.00439343	25.3944	28.2389	26.336	13.7028	23.3337	19.9117	3.92224	4.10337	3.88839	4.91576	5.02982	4.92424	GTGCTGCCTTTGAGCCCCCTGTAGTGCCGGGGATTAAGCTGCGGCGCCATAGCACTTTGCAGGCGCATAACTGGGGCCGCCTGTCTTTCCCAGGCGGCCCTTTTAACCTAGCTACAGGC	119	Gm23786	chrX:162748556-162748674:+	ASMM10SMR20PST100030660TV1	Gm23786-202	FALSE	reverse_complement	snoRNA	ACAGGGGGCTCAAAG	15	ACAGGGGGCTCAAAGTATCCTACTATACGTATCACATAGCGTTCCGTATGTGGCCGGGAT	60
Snord100-201	5.32389	5.57332	0.841228	down	0.185897	0.376974	40.5648	42.0892	38.3686	28.8715	55.9023	63.2531	5.03823	5.40099	5.53245	5.61829	5.63026	5.4714	GCTGTACATGATGAAAACAGTCTCCCTCTTCTGAATCTCGCTGAGGAAACTGCACGTCACCCTCCTGAAACAGC	74	Snord100	chr10:23785750-23785823:-	ASMM10SMR20PST100037133TV1	Snord100-201	FALSE	reverse_complement	snoRNA	TTTCAGGAGGGTGACG	16	TTTCAGGAGGGTGACGTATCCTACTATACGTATCACATAGCGTTCCGTATGTGGCCGGGA	60
Snora61-201	7.36861	7.18791	1.13344	up	0.0664712	0.181285	137.382	148.129	152.008	113.679	191.375	197.669	7.28238	7.36591	7.45754	7.10784	7.17193	7.28396	ACCCTCCGGTTTCCCTTTCCCATCGGATCTTGACGCTGGTCTTGGTGGTCGTTAAGGAGGAAGAGCACCCTGAAGCTGGCCTCACAGCGATGCAGTCTGCTGTAGAGCAGCAGGCCAGACTCAGACATGC	130	Snora61	chr4:132310240-132310369:+	ASMM10SMR20PST100025049TV1	Snora61-201	FALSE	reverse_complement	snoRNA	GAGTCTGGCCTGCTG	15	GAGTCTGGCCTGCTGTATCCTACTATACGTATCACATAGCGTTCCGTATGTGGCCGGGAT	60
Gm25215-201	4.17732	4.64693	0.722157	down	0.214448	0.397125	21.2198	22.67	19.8409	10.3656	29.602	31.7611	3.55195	4.44826	4.53174	4.66579	4.73304	4.54197	TTTCTCTTCTTACTACTAGATATGGTGGTTACATTTATGCAGTAGATTAAAATTGCCATGATATGAAGAGAGAGGGCTTTTCGGTGTTCTCTTTCTTTATAAAATGGCTGGACATACTATC	121	Gm25215	chr2:49398395-49398515:-	ASMM10SMR20PST100032496TV1	Gm25215-201	FALSE	reverse_complement	snoRNA	AAGCCCTCTCTCTTCATA	18	AAGCCCTCTCTCTTCATATATCCTACTATACGTATCACATAGCGTTCCGTATGTGGCCGG	60
Gm24794-201	4.63256	5.12463	0.711002	down	0.00470795	0.0220685	31.4065	30.811	28.346	20.2909	35.1689	35.3942	4.49414	4.70935	4.69418	5.20245	5.14453	5.02691	GCTGCCCCTAGAGGCATTGCAGGTGTGGCTGCTGTGTCATACGTGCATGTGTCAGTAGGTGGCAGAGGGGAGACAGGCTAGGTCTACCTAGGCTCAATCTTCTGACCTATGAACAGCTGAGTGACTAGTAGCCTAGCATT	140	Gm24794	chr17:12301036-12301175:+	ASMM10SMR20PST100027899TV1	Gm24794-201	FALSE	reverse_complement	snoRNA	TGTCTCCCCTCTGCC	15	TGTCTCCCCTCTGCCTATCCTACTATACGTATCACATAGCGTTCCGTATGTGGCCGGGAT	60
Gm25765-201	3.76606	4.01642	0.840688	down	0.104943	0.266803	14.8427	13.3489	12.8347	10.6581	18.9947	19.8988	3.58851	3.82261	3.88707	4.16972	3.96765	3.91189	CCTACTCCTAGACGATTTGCACATATGGCTGCTGTGTCCCATGTGTATTAGTAGGTCACAGAGGGGACAGAGGCTATATCTATGCTCAGTGTTCTGACCTATGAACATCTGAATGATTAGCATTCCCTGATA	132	Gm25765	chr5:83648823-83648954:-	ASMM10SMR20PST100044600TV1	Gm25765-201	FALSE	reverse_complement	snoRNA	TATAGCCTCTGTCCCCT	17	TATAGCCTCTGTCCCCTTATCCTACTATACGTATCACATAGCGTTCCGTATGTGGCCGGG	60
Gm22778-201	2.39628	2.3312	1.04615	up	0.331264	0.512264	5.01094	5	5	5	5.26501	6.21718	2.33888	2.33686	2.51311	2.34643	2.32224	2.32492	ACTGCACCTAGAGACACTGCAGGTACACCTGCTGTGCTATATGTGTGCCAGTAGGTGGCAGAGAGGAGAGATGCTACGTCTAAGCTCAGTGTCTGACCAGTGAATGGCTGAGTTAGTAGCCTAACATT	128	Gm22778	chr13:91723256-91723383:+	ASMM10SMR20PST100002826TV1	Gm22778-201	FALSE	reverse_complement	snoRNA	GTGTACCTGCAGTGT	15	GTGTACCTGCAGTGTTATCCTACTATACGTATCACATAGCGTTCCGTATGTGGCCGGGAT	60
Gm25275-201	3.89877	4.5662	0.629625	down	0.00105959	0.00842102	18.4239	19.8244	21.7463	14.5213	19.5852	18.9496	4.00181	3.86705	3.82744	4.47601	4.54709	4.67551	CCTGCCCCTAGAGGCATTGCAGGTGTGACTGCTGTGTCACACGTGTGTCAGGAGGTGGCAGAGCGGAGAGAGGCTGTGTCTCAGCTCAGTGATCTCAGCTGACATCTGAATGATTGGCACCCTAGCAGT	129	Gm25275	chr8:66918650-66918778:-	ASMM10SMR20PST100019536TV1	Gm25275-201	FALSE	reverse_complement	snoRNA	CTCTCTCCGCTCTGC	15	CTCTCTCCGCTCTGCTATCCTACTATACGTATCACATAGCGTTCCGTATGTGGCCGGGAT	60
Gm22673-201	2.833	2.97089	0.908845	down	0.604469	0.713939	7.51908	6.25869	8.64641	5.82811	6.64922	10.2966	2.87296	2.51522	3.11082	3.00174	2.65484	3.25611	GCCAAGGCTAGAGTCACATCCTGACATGGTACTTGTCCTGGTGTGCTAGAGTTCTCGAGGAGAATCTGCTGGTCTTGATTTATTGGTAGGGGCCTTCAGTGTCCCTTCTAGTGCCCAGATCAGAAACATGG	131	Gm22673	chr12:59672990-59673120:+	ASMM10SMR20PST100041370TV1	Gm22673-201	FALSE	reverse_complement	snoRNA	ACCAGCAGATTCTCC	15	ACCAGCAGATTCTCCTATCCTACTATACGTATCACATAGCGTTCCGTATGTGGCCGGGAT	60
AF357399-201	4.68737	5.63886	0.517097	down	0.00016441	0.00439343	43.3653	43.0829	39.5049	24.0612	34.6825	33.7741	4.75079	4.68709	4.62421	5.72196	5.67	5.52461	AGCACTTGTATGGGTTTTTGTTGAACTAGTGGGCAAAAACTGGAAAACAAGTGCAAGAACAAATCCTCTTTTGCAACCCAGAACTCATTGTTGTATGAGTTTTGGTACATGTAAGAAGGAATATC	125	AF357399	chr7:28351508-28351632:+	ASMM10SMR20PST100023194TV1	AF357399-201	FALSE	reverse_complement	snoRNA	TTCCAGTTTTTGCCCAC	17	TTCCAGTTTTTGCCCACTATCCTACTATACGTATCACATAGCGTTCCGTATGTGGCCGGG	60
Gm25419-201	13.7463	12.8528	1.85772	up	0.00416735	0.0208368	9182.14	10034.1	9402.33	7792.58	10634.2	11739.2	13.6977	13.5112	14.03	12.8416	12.8549	12.8619	AAGACTATACTTTCAGGGATCATTTCTATAGTTCATTACTAGAGAAGTTTCTCTGACTGTGCAGAGCACCCACAACCACCTGAGCGTGAAGCCGGCTCTAGGTGCTGCTTGATTGCAGCTGCCTCTTGCCATTGATGATTGTTCTTCTCTCCTTTGGGAAGGTGAGAGGGAGGGAACACAGTCTGAGTGGA	191	Gm25419	chr4:55299655-55299845:-	ASMM10SMR20PST100042486TV1	Gm25419-201	FALSE	reverse_complement	snoRNA	ACTCAGACTGTGTTCCC	17	ACTCAGACTGTGTTCCCTATCCTACTATACGTATCACATAGCGTTCCGTATGTGGCCGGG	60
Gm24472-201	2.694	2.70052	0.995491	down	0.968351	0.97807	5.93438	7.32319	5.48826	5.98226	7.12258	6.72564	2.90833	2.57674	2.59693	2.59137	2.92259	2.5876	CCTGCCCCCTAGAGAGAGCCCAGGTGTGGCTGCTGTACCACATGTGTGTCAGTAGGACGCAGAGAGGAGAGAGGATATGAGTACACTTCGTGTTCTGACCTGTGAACATCTGAATGATTAGTAGCCTACATT	132	Gm24472	chr3:87066893-87067024:+	ASMM10SMR20PST100040421TV1	Gm24472-201	FALSE	reverse_complement	snoRNA	ACCTGGGCTCTCTCT	15	ACCTGGGCTCTCTCTTATCCTACTATACGTATCACATAGCGTTCCGTATGTGGCCGGGAT	60
Gm25973-201	4.21077	5.41009	0.435479	down	0.000233224	0.00439343	34.7932	40.0022	34.769	15.386	25.8403	27.0991	4.08503	4.24537	4.3019	5.35978	5.54891	5.32159	GGCTTCCTCATGCTTAACAACAGGTTGTATTCTGTCTGTCAGAAAATGGAGGCAGAGTAAACCTACCCCATGTACATCTCAGCCCAGGCTACGGTACCAGGTATGTCACGTGAAAGGGGTGTGGGGA	127	Gm25973	chr17:36842226-36842352:-	ASMM10SMR20PST100041531TV1	Gm25973-201	FALSE	reverse_complement	snoRNA	GGTTTACTCTGCCTCC	16	GGTTTACTCTGCCTCCTATCCTACTATACGTATCACATAGCGTTCCGTATGTGGCCGGGA	60
Snord17-201	3.60298	3.85144	0.841797	down	0.196983	0.376974	12.0718	13.6351	11.301	8.75218	16.9292	18.4418	3.34304	3.67321	3.79269	3.84786	4.0056	3.70085	GTGAAATGATGATTCTGTTTATCCATTCGCTGAGTACGCTGCTCTGACCTTCTTCCCAGTCTCGGTTCCTGTTCTGGGAGCTTGGGGCTGAGTAGCCACCAGCCCTGCTCTCTGCAGTGTTCTATTGTGGATTGCTTGTGTGCTGGCAGGCTACTACTGGTAAGAATGGCTAGTGTCAGCAGGGATGGCTCCTCTCTGGGTTCCATCTCACCAAGATGAGTGGTGCAAATCTGATCAC	238	Snord17	chr2:144265979-144266216:-	ASMM10SMR20PST100034531TV1	Snord17-201	FALSE	reverse_complement	snoRNA	CATCCCTGCTGACACTA	17	CATCCCTGCTGACACTATATCCTACTATACGTATCACATAGCGTTCCGTATGTGGCCGGG	60
Gm22680-201	4.522	4.8717	0.78475	down	0.126724	0.306589	24.7319	26.7052	23.5403	16.439	34.0183	36.3506	4.17525	4.65737	4.73339	4.87647	4.95586	4.78276	ATATATGATGACTTTCATAGAATCTCGTTCGGCTGATGATTGCTGTTGAGACTTGGAAATCTGATTTTT	69	Gm22680	chr19:8725341-8725409:+	ASMM10SMR20PST100016423TV1	Gm22680-201	FALSE	reverse_complement	snoRNA	GTCTCAACAGCAATCAT	17	GTCTCAACAGCAATCATTATCCTACTATACGTATCACATAGCGTTCCGTATGTGGCCGGG	60
Gm22592-201	2.76009	3.0548	0.815235	down	0.255479	0.437849	8.01103	8.08216	7.13482	5	9.1925	9.77989	2.33888	2.89199	3.04939	3.11563	3.10284	2.94592	AATGCCCTAGAGGAGTTGCTGGTGTGACTGCTGTATCACATGTGTGTCAGTAGGTGGCAGAGGAGAGGTTGTGTCTATGCTCAGTGTTCTGACCTATGAACATCAGAATGAGTGATTAGTAACCTAACATT	131	Gm22592	chrX:21500366-21500496:-	ASMM10SMR20PST100042275TV1	Gm22592-201	FALSE	reverse_complement	snoRNA	ACCTCTCCTCTGCCA	15	ACCTCTCCTCTGCCATATCCTACTATACGTATCACATAGCGTTCCGTATGTGGCCGGGAT	60
Gm22493-201	2.44817	2.79271	0.787562	down	0.100559	0.260066	7.36137	7.35693	5.09367	5	6.43849	6.28991	2.33888	2.48505	2.52059	2.96048	2.92867	2.48896	GCTTCCCCTAGAAGCATTGCAGGTGTGGCCACTGTGTCACATGTTTATCAGTAGGTGGCAGAGAGGAGAGAGGATATGTTTATGCTTAGTGTTCTGACCTGTGAACATCTGATTGATTAGTAGTCTAAGATC	132	Gm22493	chr6:56600818-56600949:-	ASMM10SMR20PST100036851TV1	Gm22493-201	FALSE	reverse_complement	snoRNA	ACATATCCTCTCTCCTC	17	ACATATCCTCTCTCCTCTATCCTACTATACGTATCACATAGCGTTCCGTATGTGGCCGGG	60
Gm25296-201	2.82044	2.79682	1.01651	up	0.934146	0.973069	7.17291	5.9558	7.02063	5	10.5887	9.80674	2.33888	3.07014	3.05231	2.91628	2.55912	2.91508	GAGCAATGATGACCCCAACATGCCATCTGAGTGGCTTTGCTGAAATCCAGAGGCTGTTTCTGAGCTG	67	Gm25296	chr11:48800866-48800932:+	ASMM10SMR20PST100039417TV1	Gm25296-201	FALSE	reverse_complement	snoRNA	TGGGGTCATCATTGC	15	TGGGGTCATCATTGCTATCCTACTATACGTATCACATAGCGTTCCGTATGTGGCCGGGAT	60
Gm23969-201	3.81475	3.77612	1.02714	up	0.929651	0.973069	17.9309	10.7392	8.66389	9.27061	19.6283	24.4833	3.41185	3.87029	4.16213	4.43978	3.62773	3.26086	TGCAGATGATGTGACAGAATATTTGCTATCAGATGAGTGGTGATGACACTAGAACCACCAAGATCGCTGATGCA	74	Gm23969	chr2:26911261-26911334:+	ASMM10SMR20PST100030477TV1	Gm23969-201	FALSE	reverse_complement	snoRNA	TGTCACATCATCTGC	15	TGTCACATCATCTGCTATCCTACTATACGTATCACATAGCGTTCCGTATGTGGCCGGGAT	60
Gm25152-201	4.0567	4.22892	0.88747	down	0.239999	0.42857	17.2113	15.9821	14.1635	13.83	21.8913	25.5288	3.93487	4.01635	4.21887	4.37965	4.24508	4.06204	CCTGCCCCTACAAGTGTGGCTGCTATGTCACATGTGCATCAGTAGGTGGCAGAGAGACAGGCTATTTCTTCACTCTGTTCTGATTTGTGAACATTTAAATGATTGATTAACATT	114	Gm25152	chr3:27108982-27109095:+	ASMM10SMR20PST100000412TV1	Gm25152-201	FALSE	reverse_complement	snoRNA	TGTCTCTCTGCCACC	15	TGTCTCTCTGCCACCTATCCTACTATACGTATCACATAGCGTTCCGTATGTGGCCGGGAT	60
Gm26448-201	7.90812	7.87075	1.02624	up	0.363379	0.545068	239.328	253.598	236.872	168.059	270.855	265.04	7.9571	7.85392	7.91336	7.83254	7.87529	7.90443	CCAACGTGGACAACCCAGGAGGTCACTCTCCCTGGGCTCTGTCCTAGTGGCATAGGGGAGCATAGGCCTTGCCCAGTGACGTACAGTCCCTTTCCACGGCGTTGGAGATGAAGCTGGGCTTTGTGCCCGCGCCTGCATATTCCTACGACTTCTCAGAGTCCTGTGGACAGTGACTGAGGAGGCAAACCATGCAGGAAACAGTG	203	Gm26448	chr9:120129351-120129553:+	ASMM10SMR20PST100006796TV1	Gm26448-201	FALSE	reverse_complement	snoRNA	TTGCCTCCTCAGTCAC	16	TTGCCTCCTCAGTCACTATCCTACTATACGTATCACATAGCGTTCCGTATGTGGCCGGGA	60
Snord57-201	6.6173	6.52155	1.06862	up	0.386166	0.567892	86.6138	83.459	79.2244	74.0619	119.513	138.102	6.49983	6.54698	6.80509	6.57312	6.5068	6.48472	TGGAAAGGATGAACGAACTTGGCCTGACCTTCAGAAATGGAGGCAATACAACTGATTTAATGAGCCTGATCC	72	Snord57	chr2:130278016-130278087:+	ASMM10SMR20PST100020913TV1	Snord57-201	FALSE	reverse_complement	snoRNA	TCAGGCCAAGTTCGT	15	TCAGGCCAAGTTCGTTATCCTACTATACGTATCACATAGCGTTCCGTATGTGGCCGGGAT	60
Gm24278-201	2.42762	2.52785	0.932882	down	0.465319	0.61405	5.11007	6.18359	5.43575	5	7.45935	5	2.33888	2.62203	2.32194	2.37629	2.63052	2.57674	TCTGCTCTTAGAGATATTGCAGGCTGCTGTGCCACATGCAAACCAGTAAGTCACAGTGAGGAGACAGGCTCTGTCTATGCTCAGTGTTCTGACCTATGATCATCTGAATGATTAGTAGCCTAATACT	127	Gm24278	chr9:39537826-39537952:-	ASMM10SMR20PST100016037TV1	Gm24278-201	FALSE	reverse_complement	snoRNA	GTCTCCTCACTGTGACT	17	GTCTCCTCACTGTGACTTATCCTACTATACGTATCACATAGCGTTCCGTATGTGGCCGGG	60
Gm23297-201	2.34158	2.61556	0.827036	down	0.123352	0.303326	5.44755	5.68438	6.93827	5	5.55668	5	2.33888	2.36393	2.32194	2.45509	2.49672	2.89488	CAGCACTGTTCGTAACCTGTCAGCCTTGCTGTGGCTGGTGGGTTCCATTCCAGTGCTACAGGATTTCCAGTGACACATGACTGACTGGCTGGCTAGTGGCTTTCAGTTTCAGGTCTTGGAGACACAC	127	Gm23297	chr7:143531394-143531520:-	ASMM10SMR20PST100035140TV1	Gm23297-201	FALSE	reverse_complement	snoRNA	CACTAGCCAGCCAGT	15	CACTAGCCAGCCAGTTATCCTACTATACGTATCACATAGCGTTCCGTATGTGGCCGGGAT	60
Gm24044-201	2.46403	2.45704	1.00485	up	0.965039	0.97807	6.41872	5	5	5	6.43383	6.55838	2.33888	2.48092	2.57228	2.72397	2.32224	2.32492	CCTGCACACTATTAAAGCTCAGAGTGGAGGCCAGTCTTGGCCAGTGAACTTCTGAGTGTCGGAAGTGTGCTACATTGAATTTATGGCAGGATTTTCGCTAACACCAGTAGAGCTTGCCTCTATGACTGGAGTTTGGTAGTGGTCACTGCCACATGC	156	Gm24044	chr9:120128780-120128935:+	ASMM10SMR20PST100016091TV1	Gm24044-201	FALSE	reverse_complement	snoRNA	CTGGCCTCCACTCTGA	16	CTGGCCTCCACTCTGATATCCTACTATACGTATCACATAGCGTTCCGTATGTGGCCGGGA	60
Gm22672-201	3.57131	3.74449	0.886884	down	0.195144	0.376974	11.13	11.7202	11.7352	9.0134	15.86	17.8442	3.37308	3.59025	3.75059	3.7019	3.76533	3.76624	ACTGCCCCTAGAAGCATTGTGGGTGTGGCTGCTGTGTCATATGTGCATCACTAGGTGGCAGAGAGTGTAGAGAGGCTATGCCTGTGCTCAGTTCTCTGATCTATAAACATCTGAATGATTAGCAGCCTAATATT	134	Gm22672	chr16:24884173-24884306:+	ASMM10SMR20PST100020063TV1	Gm22672-201	FALSE	reverse_complement	snoRNA	ACACTCTCTGCCACC	15	ACACTCTCTGCCACCTATCCTACTATACGTATCACATAGCGTTCCGTATGTGGCCGGGAT	60
Gm25915-201	3.65005	4.54817	0.536585	down	0.000227319	0.00439343	20.7666	18.9311	19.6177	10.3304	17.1308	17.3348	3.54412	3.68898	3.71704	4.63816	4.48035	4.526	TCTGCCCCCACAAGTGTTGCAGGTGTGGCTCCTGTGTCACATGTGCTTCAATAGGTGGCAGAGAGGAGAGAGGCTATTTCAATGCTGAGTATTCTTCTTTATGAACATCTGATATAGCCTAACATT	126	Gm25915	chrX:142485322-142485447:-	ASMM10SMR20PST100040384TV1	Gm25915-201	FALSE	reverse_complement	snoRNA	ACTTGTGGGGGCAGA	15	ACTTGTGGGGGCAGATATCCTACTATACGTATCACATAGCGTTCCGTATGTGGCCGGGAT	60
Gm24295-201	4.67247	5.16495	0.710804	down	0.0557817	0.157873	34.5143	32.2808	26.6075	19.2193	35.026	40.2901	4.41588	4.70385	4.89769	5.34776	5.20842	4.93867	CCTGCCCCTATAGGTGCTGCAGGTGTGACTGCTATGTCATGTATGTGTCAGTAGGTGGCTGAGAGGAGAAACGCTATGTCCTGTGTGTGGCAAGTGTTCTGACCTATTTGAACAATTAGTAGCCTAACATT	131	Gm24295	chr13:82050751-82050881:+	ASMM10SMR20PST100021853TV1	Gm24295-201	FALSE	reverse_complement	snoRNA	CACCTGCAGCACCTA	15	CACCTGCAGCACCTATATCCTACTATACGTATCACATAGCGTTCCGTATGTGGCCGGGAT	60
Snora78-201	2.41251	2.65932	0.842757	down	0.207684	0.389407	7.28578	5.95349	5.05149	5	5	6.58321	2.33888	2.32191	2.57674	2.94064	2.55639	2.48092	GTTCGTTGAAAATCACCCTCGGCTTTGGCTTGTAGCCGGGGGTGAGATTCGGCGCCCAGAGCCACAGAGGCCTCAGCTCACCGCCCGCTGCCCCGGTGTGGGAGGGTGAAACCCAGGCCCCTACATTC	128	Snora78	chr17:24719676-24719803:-	ASMM10SMR20PST100003019TV1	Snora78-201	FALSE	reverse_complement	snoRNA	CCTCTGTGGCTCTGG	15	CCTCTGTGGCTCTGGTATCCTACTATACGTATCACATAGCGTTCCGTATGTGGCCGGGAT	60
Gm24394-201	3.36338	3.31056	1.03729	up	0.850122	0.910845	8.66245	10.9183	7.62194	6.38487	14.9339	15.6271	2.98695	3.5126	3.59058	3.24715	3.6509	3.03363	TCGGTCCCTAGAGGTGTTAGAGGTATCAGATTTGCATCAGTAGGCCGCAGAGAGGAGAAAGCCTGTTATGCTCAGTGTTCTGACCTGTGAACATCTGAATGCTTTGATTAGTGGCATAACATT	123	Gm24394	chr14:36612117-36612239:+	ASMM10SMR20PST100006665TV1	Gm24394-201	FALSE	reverse_complement	snoRNA	AGGCTTTCTCCTCTCTG	17	AGGCTTTCTCCTCTCTGTATCCTACTATACGTATCACATAGCGTTCCGTATGTGGCCGGG	60
Gm25835-201	6.41592	6.48081	0.956022	down	0.64537	0.750431	82.9048	84.8279	73.5328	63.2048	110.478	126.401	6.21228	6.39963	6.63585	6.53036	6.52137	6.39068	GCTCTGTGATGAACCCCATGCGTGTCATCTGAGCCTGGCTTCCCTGTTGTTACCTTAGCCCAGGTAGTGTTCTACTTACCAGGGCTTTTGCCTGGCTTATCAGGGAAGCTTTGGGCAAAGGATCAGTCCTTGTATTCTGAGAGC	144	Gm25835	chr11:69668852-69668995:-	ASMM10SMR20PST100010381TV1	Gm25835-201	FALSE	reverse_complement	snoRNA	CCCAAAGCTTCCCTGAT	17	CCCAAAGCTTCCCTGATTATCCTACTATACGTATCACATAGCGTTCCGTATGTGGCCGGG	60
Gm22210-201	2.69382	2.42265	1.20678	up	0.263369	0.438948	5	6.15431	5	5	8.44696	9.14611	2.33888	2.79075	2.95182	2.32207	2.62098	2.32492	TCCCCCTGGCAATGGGCAAAGGGACACCCTGTGGGTGGTGTTGCTCTTCTATCAGTCAGGGGCAAAGCACATGGCAGTCCTCAGTTCACCCTAGCTTGATGCCTGGCTTGGTGGCCATAGCTGTACTATACCTAGTACACAAAA	144	Gm22210	chr18:63533068-63533211:+	ASMM10SMR20PST100027942TV1	Gm22210-201	FALSE	reverse_complement	snoRNA	GAGCAACACCACCCA	15	GAGCAACACCACCCATATCCTACTATACGTATCACATAGCGTTCCGTATGTGGCCGGGAT	60
Snord42a-201	5.48807	6.59033	0.465786	down	0.000467052	0.00700577	89.6933	90.2177	85.1496	38.7513	69.9557	53.7423	5.44752	5.68614	5.33055	6.60472	6.5946	6.57168	GTGCAAATGATGGAAAACTCAATGTTTGGAAAAGAATGACACCAACAAAGGAACCACTGATGCTG	65	Snord42a	chr11:78181299-78181363:-	ASMM10SMR20PST100033551TV1	Snord42a-201	FALSE	reverse_complement	snoRNA	AGTGGTTCCTTTGTTG	16	AGTGGTTCCTTTGTTGTATCCTACTATACGTATCACATAGCGTTCCGTATGTGGCCGGGA	60
Gm22529-201	2.47412	2.42767	1.03272	up	0.755869	0.833679	5	6.19296	5	5	6.07926	7.16742	2.33888	2.43173	2.65174	2.32207	2.63602	2.32492	TCTGCCCCTAGAGGCATTGTAGGCATAGCTGCTGTGTCACATGAGCATCAGTAGGTGGCAGAGAGGAGAGAGGCTGACTTAGTGTACTGACCTATGAACAGCAGAAGGATGTTCTCTGAAAAA	123	Gm22529	chr6:25199929-25200051:-	ASMM10SMR20PST100000595TV1	Gm22529-201	FALSE	reverse_complement	snoRNA	GTCAGCCTCTCTCCT	15	GTCAGCCTCTCTCCTTATCCTACTATACGTATCACATAGCGTTCCGTATGTGGCCGGGAT	60
Gm25261-201	3.74502	4.08458	0.790287	down	0.00265244	0.0142095	13.8921	14.027	14.9362	12.6538	16.8952	17.7827	3.81784	3.67094	3.7463	4.06662	4.04687	4.14024	CCTGCCCGCCAGGCACTGCAGGTGTGGCTGCTGTGTCCCATGTGTGTCAGCAGGTGGCAGAGGGGAGAGAGCTGGTGTCTAGGCTCAGTGTAAACCTGACCTGCAAACACCTGAATAACCAGTAGCCTAACATT	134	Gm25261	chr4:131239277-131239410:+	ASMM10SMR20PST100002112TV1	Gm25261-201	FALSE	reverse_complement	snoRNA	CACCAGCTCTCTCCC	15	CACCAGCTCTCTCCCTATCCTACTATACGTATCACATAGCGTTCCGTATGTGGCCGGGAT	60
Snord59a-201	3.19666	3.18554	1.00774	up	0.958923	0.97807	8.82351	9.19822	7.10934	6.16605	11.3468	14.281	2.94064	3.16129	3.48806	3.27925	3.34179	2.93557	CATTCTGTGATGACTTTACCAAATGACTTTCGTTCTTCTGAGTTTGCTGAAGCCACACTCAGGTGCTGAGAGGG	74	Snord59a	chr10:128084143-128084216:+	ASMM10SMR20PST100027387TV1	Snord59a-201	FALSE	reverse_complement	snoRNA	ACCTGAGTGTGGCTTC	16	ACCTGAGTGTGGCTTCTATCCTACTATACGTATCACATAGCGTTCCGTATGTGGCCGGGA	60
Gm23746-201	4.08323	4.53561	0.730838	down	0.00229565	0.0132442	19.3124	20.1727	19.1551	16.7348	22.0708	22.044	4.20505	4.02704	4.01761	4.54562	4.57079	4.49041	CCCACCCCTAGAGGCATTGCAGGTGTGGCTGCTTTATCATATCTGCATCAGTAGGTTGCAGAGAGGGGAGAGGCTACCTGTGTTCAGTGTTCTGATCTGATCTGAACTATCAGTAGCCTAACACT	125	Gm23746	chr4:48896499-48896623:+	ASMM10SMR20PST100019102TV1	Gm23746-201	FALSE	reverse_complement	snoRNA	CTCTCCCCTCTCTGCAA	17	CTCTCCCCTCTCTGCAATATCCTACTATACGTATCACATAGCGTTCCGTATGTGGCCGGG	60
Gm24349-201	3.39828	3.2332	1.12123	up	0.319105	0.50487	9.08753	9.30881	7.48943	8.08049	13.5782	15.1547	3.24944	3.39399	3.55141	3.33254	3.36533	3.00174	CCAGCCTTAGAGGTGTTGCAGGTGTGGCTGCTGTGTCACTTGTACATCAGTAGGTGGCAGAGAGGAGGGAGAGGCTATGTCTGTTTTATGACCTCTGGAAA	101	Gm24349	chr1:53100050-53100150:+	ASMM10SMR20PST100020767TV1	Gm24349-201	FALSE	reverse_complement	snoRNA	CAGACATAGCCTCTCC	16	CAGACATAGCCTCTCCTATCCTACTATACGTATCACATAGCGTTCCGTATGTGGCCGGGA	60
Gm23903-201	2.69451	2.80372	0.927099	down	0.742072	0.824524	6.32536	7.72901	6.04568	5	6.4223	11.6582	2.33888	2.47812	3.26653	2.69972	3.02643	2.685	ACCATGAAGTACTGCAGATGTGGCTGCTGTGTCACATGTGCATCCCTAGGTGGCAGAGAGGAATGCGAGAGGCTATGTCTATACTCAGTGTTCTGACCTAGGAACATCTGAATGATTAGCAACTTAAAATT	131	Gm23903	chr15:27061736-27061866:-	ASMM10SMR20PST100001384TV1	Gm23903-201	FALSE	reverse_complement	snoRNA	CGCATTCCTCTCTGC	15	CGCATTCCTCTCTGCTATCCTACTATACGTATCACATAGCGTTCCGTATGTGGCCGGGAT	60
Snora3-201	5.98861	6.85453	0.548698	down	0.0280181	0.0885763	116.577	122.703	96.7604	40.0316	101.718	103.141	5.49053	6.24585	6.22946	6.89592	6.93647	6.7312	TCCGAGGCTAGAGTCACGCTCAGGTATTGCTTGTTGCCTTAGTGTGCTTAAGTCCTCGAAGAATAACTGCTGACCTTATTCACTGGCTGTGTGGACTTTCTGGCACAGTCAGTCACCAGGTTAGTGACATAT	132	Snora3	chr7:109520120-109520251:+	ASMM10SMR20PST100044867TV1	Snora3-201	FALSE	reverse_complement	snoRNA	AGTCCACACAGCCAGT	16	AGTCCACACAGCCAGTTATCCTACTATACGTATCACATAGCGTTCCGTATGTGGCCGGGA	60
Gm25744-201	4.15694	4.54027	0.766663	down	0.0139857	0.0511671	18.8162	20.6879	19.3579	14.3949	26.3225	25.3279	3.99021	4.27335	4.20725	4.5102	4.60711	4.50351	AGTAATGATGATTTCTGGTGATTCTGAGTGTCTCGCTGACGCCATCACCGCAGCGCGCTGACC	63	Gm25744	chr17:34952013-34952075:-	ASMM10SMR20PST100023945TV1	Gm25744-201	FALSE	reverse_complement	snoRNA	CTGCGGTGATGGCGTC	16	CTGCGGTGATGGCGTCTATCCTACTATACGTATCACATAGCGTTCCGTATGTGGCCGGGA	60
Gm26100-201	3.5537	3.70964	0.897549	down	0.184599	0.376974	12.1364	10.7286	10.9094	9.44977	15.5643	16.474	3.43686	3.56515	3.6591	3.8553	3.62705	3.64656	GCTTCTTCTAGAGGTGTTGCAGATATGACTGCTGTGTTATATGTACTTTAGTAGGTAGTAGAGAGGAGAGTTGATATGTCTACACTCGGTGTTCTGACCTGTTAAAACTGAATTATTAGTAGGCTAA	127	Gm26100	chr8:128771170-128771296:+	ASMM10SMR20PST100017765TV1	Gm26100-201	FALSE	reverse_complement	snoRNA	ACTCTCCTCTCTACTAC	17	ACTCTCCTCTCTACTACTATCCTACTATACGTATCACATAGCGTTCCGTATGTGGCCGGG	60
Gm25975-201	2.797	2.46667	1.2573	up	0.234026	0.422939	5.28948	5.18259	5.44292	5	10.1514	9.64967	2.33888	3.01689	3.03522	2.41924	2.40222	2.57855	GTTACCTCTAGAGGTGTTGCAGGTATGGCTGCCGTATCACGTGTGTGTTGGTGGGTGGCAGAGAGGAGAGAGACTATGTCTATGTTCAGTGTTCTATAACCTATGAATATTAGTAACCTAACATT	125	Gm25975	chr4:25513451-25513575:-	ASMM10SMR20PST100000474TV1	Gm25975-201	FALSE	reverse_complement	snoRNA	GCCACCCACCAACAC	15	GCCACCCACCAACACTATCCTACTATACGTATCACATAGCGTTCCGTATGTGGCCGGGAT	60
Gm26186-201	2.81287	3.11962	0.808461	down	0.466678	0.61405	9.75743	9.08032	5.41906	5	8.90945	11.4776	2.33888	2.8542	3.24552	3.4687	3.31788	2.57228	GTTGAGGTCTATCCCAGGGCTTCTCCTATAGCTGCATATTGTTAGAAACCCCTCATACAGTTACTGGTTTTGCATCACACACAGGACTATTTCTCAGGTCTATGGGAAGGGACAAGATGGCCAAC	125	Gm26186	chr4:121075798-121075922:-	ASMM10SMR20PST100027089TV1	Gm26186-201	FALSE	reverse_complement	snoRNA	GTCCCTTCCCATAGACC	17	GTCCCTTCCCATAGACCTATCCTACTATACGTATCACATAGCGTTCCGTATGTGGCCGGG	60
Gm24869-201	4.58507	4.81559	0.852329	down	0.186018	0.376974	25.0925	26.5961	20.6789	21.3653	29.1393	37.0265	4.56771	4.42685	4.76065	4.89787	4.94629	4.6026	CCTGCCCCTGGAAGCATTGCAGGTGTGGCTACTGTGTTGCATGAGTATTAGTGGGTGGGAGAGGAGAGAGGTCTATGTCTAGCCTCCGTGTTCTAACCTATGAACATCTGATTTAATAGGTTAACATT	128	Gm24869	chr4:102736812-102736939:+	ASMM10SMR20PST100025023TV1	Gm24869-201	FALSE	reverse_complement	snoRNA	CTCTCCCACCCACTAA	16	CTCTCCCACCCACTAATATCCTACTATACGTATCACATAGCGTTCCGTATGTGGCCGGGA	60
Gm25117-201	3.70784	5.15557	0.366598	down	0.000823301	0.00842102	34.1122	32.3353	26.3671	10.5419	20.2566	16.1316	3.57568	3.91681	3.63102	5.32956	5.21144	4.92569	ACCCCCTGGCAATGGGCAGAGAGACACCTTGTTAATGGTGTTGTTCTTATATCAGCCAGGGGCAGAGTAGATGGTAGTCCTTTGTTCATCCTAGCTTGATGCCTGCCTTGGTGGCCAAAGCTGTTTCATGCCTAGGGCACAATA	144	Gm25117	chr10:111481493-111481636:+	ASMM10SMR20PST100006533TV1	Gm25117-201	FALSE	reverse_complement	snoRNA	GGTGTCTCTCTGCCC	15	GGTGTCTCTCTGCCCTATCCTACTATACGTATCACATAGCGTTCCGTATGTGGCCGGGAT	60
Snord22-201	8.53386	8.32309	1.1573	up	0.00763317	0.0336758	343.013	345.456	333.163	254.922	415.04	385.105	8.59965	8.53039	8.47153	8.29695	8.30853	8.36378	TCCCCATGAAGAAATGTTCACACGTCCTACTTCCTGTCCTAGCTCCAGAGCCTGAAAAGGTGAACCCACTGGGGCTGGCTGGGGGAAAAGAGGAAACTTTGTTCCAGAAGGAACTGTCTGAGGGAT	126	Snord22	chr19:8725866-8725991:+	ASMM10SMR20PST100003081TV1	Snord22-201	FALSE	reverse_complement	snoRNA	TCCTCTTTTCCCCCAG	16	TCCTCTTTTCCCCCAGTATCCTACTATACGTATCACATAGCGTTCCGTATGTGGCCGGGA	60
Gm25880-201	2.44915	2.67466	0.855289	down	0.319751	0.50487	7.35496	6.62473	5	5	7.1398	5.67057	2.33888	2.5827	2.42586	2.95637	2.74271	2.32492	CGAGCCCCTAGAGGCCTTGTGGGTGTGGCTGCTGTGTTACGTGTACAGCAACAGCTGGCAGAGAGGAGAGAGGCCATGACTACACTCAGTGTACTGACCTTTCAACATCTGAATGATTAGTAGCCTAATTCT	132	Gm25880	chr4:153876384-153876515:+	ASMM10SMR20PST100009790TV1	Gm25880-201	FALSE	reverse_complement	snoRNA	CCTCTCTGCCAGCTG	15	CCTCTCTGCCAGCTGTATCCTACTATACGTATCACATAGCGTTCCGTATGTGGCCGGGAT	60
Gm23598-201	4.68818	5.8284	0.453692	down	0.00632901	0.0287682	45.3392	51.4115	45.8367	17.4468	40.9158	39.2723	4.26688	4.93867	4.85899	5.78711	5.92597	5.77211	ACCCCCTCACAATGGGCAAAGAGACACCTTGGTGGGGGTGGTGTTCTTATATCAGTCAGGGGCAGAGCAGATGGCAGTCCCTTGTTCATCCTAGCTTGATGCCTGGCTTGATAGCCAAAGCTGTCTCATGCCTAGGACTCATAA	144	Gm23598	chr2:150883723-150883866:+	ASMM10SMR20PST100018942TV1	Gm23598-201	FALSE	reverse_complement	snoRNA	AAGAACACCACCCCC	15	AAGAACACCACCCCCTATCCTACTATACGTATCACATAGCGTTCCGTATGTGGCCGGGAT	60
Gm24453-201	2.48838	2.40989	1.05591	up	0.586128	0.708749	5	6.02861	5	5	6.16512	7.37354	2.33888	2.4461	2.68015	2.32207	2.5827	2.32492	GTCAGATGATTTGAAATGATGACACTGAACACTCCGTGAAGGTGTGAATTTATAGCATGTTAGAGTTCTGATGGCA	76	Gm24453	chr19:8724868-8724943:+	ASMM10SMR20PST100045641TV1	Gm24453-201	FALSE	reverse_complement	snoRNA	GTGTTCAGTGTCATCAT	17	GTGTTCAGTGTCATCATTATCCTACTATACGTATCACATAGCGTTCCGTATGTGGCCGGG	60
Snora21-201	7.21754	7.25301	0.975714	down	0.288492	0.465309	156.891	158.741	146.525	112.301	170.643	170.985	7.26797	7.18487	7.1998	7.27634	7.25374	7.22897	CCCCTTTTAAAAGCACTCAGTGAGCCTTTTGCTAGTGACCCACTGAGCCGTCAAGAAGGGGCAGAGTGAAAAACACCACTTTTGGGTGAAGTGGCAACGTGTTGTGTTGTTTAACTTCAATCGGTGTTGTGACAAGA	137	Snora21	chr11:97781639-97781775:-	ASMM10SMR20PST100002749TV1	Snora21-201	FALSE	reverse_complement	snoRNA	ACTCTGCCCCTTCTTG	16	ACTCTGCCCCTTCTTGTATCCTACTATACGTATCACATAGCGTTCCGTATGTGGCCGGGA	60
Gm23484-201	5.60543	5.99795	0.761798	down	0.0231477	0.077159	58.858	55.6442	47.5901	41.7111	62.1098	74.2328	5.54646	5.53716	5.73266	6.13224	6.03257	5.82904	CCTGCCCTTAGAGGCATTGCAGAAGTGGTGCTGGGTCACATATCCGCCACTAGGTGGCAGAGTGGAGAAAGGCCACGTCTATGTTAGGTGTTCTGACCTGTGAACAACTGAATGATTAGTAGCCTAAGATT	131	Gm23484	chr3:69962315-69962445:-	ASMM10SMR20PST100011518TV1	Gm23484-201	FALSE	reverse_complement	snoRNA	ACGTGGCCTTTCTCC	15	ACGTGGCCTTTCTCCTATCCTACTATACGTATCACATAGCGTTCCGTATGTGGCCGGGAT	60
Gm22620-201	8.61241	8.35598	1.19452	up	0.036511	0.107385	349.005	379.933	328.442	237.062	435.158	444.079	8.48986	8.59382	8.75355	8.32657	8.41912	8.32225	AGCCTCATTGTACATAAGAATGGGCATTGTTGGTCATTGTCCAGAACTGGTCGATGTGGCTAAATTGAGATACAGGTCATGCTTCCATCACAGCAGATACATTACAGTGGTGACAATGAGACCTGTAACATTT	133	Gm22620	chr9:15315189-15315321:+	ASMM10SMR20PST100037394TV1	Gm22620-201	FALSE	reverse_complement	snoRNA	GGTCTCATTGTCACCAC	17	GGTCTCATTGTCACCACTATCCTACTATACGTATCACATAGCGTTCCGTATGTGGCCGGG	60
Snord55-201	2.54697	2.39597	1.11034	up	0.425095	0.58646	5.7354	5	5	5	6.28993	8.37349	2.33888	2.45428	2.84773	2.54075	2.32224	2.32492	CGCGGATGATGACACCTGGGTATGCTGCACACTCCCGACTGCGTCGTGGGGAAGCCAACCTTGGAGAGCTGAGCGTGCG	79	Snord55	chr4:117155770-117155848:-	ASMM10SMR20PST100002099TV1	Snord55-201	FALSE	reverse_complement	snoRNA	GTGTCATCATCCGCG	15	GTGTCATCATCCGCGTATCCTACTATACGTATCACATAGCGTTCCGTATGTGGCCGGGAT	60
Gm24698-201	3.70128	4.35638	0.63503	down	0.139899	0.323636	20.128	18.6993	13.6915	6.96974	21.6688	22.0474	3.08343	4.00257	4.01783	4.59998	4.4586	4.01056	TCCGAGGCTAGAGTCACGCTCTGGTATTGCTTGTTGCCTTAGTGTGCTAGAGTCCTCGAAGAATAACTGCTGACCTTATTCACTGGCTGTGGACTTTCTGGCACAGTCAGTCACCAGGTTAGTGACATCC	130	Gm24698	chr8:13876097-13876226:+	ASMM10SMR20PST100014037TV1	Gm24698-201	FALSE	reverse_complement	snoRNA	AAAGTCCACAGCCAGT	16	AAAGTCCACAGCCAGTTATCCTACTATACGTATCACATAGCGTTCCGTATGTGGCCGGGA	60
Gm22744-201	3.07516	2.99686	1.05577	up	0.682771	0.775876	8.66684	6.91973	7.05008	6.01352	9.93214	12.0517	2.9176	2.99248	3.31539	3.24901	2.819	2.92259	TTTCTATGATGAATCAAACTAGCTCACTATGACTGCTAATGAAAACACAGGAACACCTGAGAAAC	65	Gm22744	chr19:8725092-8725156:+	ASMM10SMR20PST100029821TV1	Gm22744-201	FALSE	reverse_complement	snoRNA	GTGAGCTAGTTTGATT	16	GTGAGCTAGTTTGATTTATCCTACTATACGTATCACATAGCGTTCCGTATGTGGCCGGGA	60
Gm23262-201	4.98402	5.13261	0.902132	down	0.418955	0.58646	31.6777	30.9694	28.3533	23.1264	48.9416	44.5525	4.68649	5.21012	5.05544	5.21837	5.15189	5.02756	TTGCCCGATGATTATAAAAAGACGCCAAAGAGGACTTAAAGCTGGAATTCTTTTTCCTTTTATTCTCTCCTCTACTCTTATGTCTTCAACTTCTTTTCTACTTTTCTCTGCTTTTTCTCTCTGGATGTCCAGCGTCCTATGAGCGAAGATTATGAGATATGAGGGCAA	168	Gm23262	chr7:111076060-111076227:-	ASMM10SMR20PST100017607TV1	Gm23262-201	FALSE	reverse_complement	snoRNA	CCTCTTTGGCGTCTTTT	17	CCTCTTTGGCGTCTTTTTATCCTACTATACGTATCACATAGCGTTCCGTATGTGGCCGGG	60
Gm25852-201	3.85055	4.15619	0.809082	down	0.140629	0.323636	14.2675	17.2392	13.6665	11.0319	18.9238	23.3147	3.64097	3.81784	4.09284	4.10748	4.35294	4.00815	GAGCAGGATCAATGTACAATGTAGCTGTAAAGTGCTACATTGTTTTACTCCCTGCTCAAAAGAAAAGTGTTACCTTCCGAGCCCTGCCTGCTATGGTACCCAGGCAGCAGGGATGCTTGGTTTCATACAG	130	Gm25852	chr6:97547438-97547567:-	ASMM10SMR20PST100036865TV1	Gm25852-201	FALSE	reverse_complement	snoRNA	GAAACCAAGCATCCCTG	17	GAAACCAAGCATCCCTGTATCCTACTATACGTATCACATAGCGTTCCGTATGTGGCCGGG	60
Rnu3b1-201	6.24012	6.56141	0.80035	down	0.0152343	0.0544081	90.248	89.2231	79.3858	59.8285	106.046	107.734	6.10163	6.31357	6.30515	6.61153	6.58553	6.48717	AAGACTATACTTTCAGGGATCATTTCTATAGTTCGTTACTAGAGAAGTTTCTCTGACTGTGTAGAGCACCCGAAACCACGAGGACGAGACGTAGCGTTCCCTCCTGAGCGTGAAGCCGGCTCTAGGTGCTGCTTGACTGCAGCTGCCTCCTGCCATTGATGATCGTTCTTCCCTCCTTTGGGAGGGTGAGAGGGAGGGAACGCAGTCTGAGTGGAC	216	Rnu3b1	chr11:87443237-87443452:+	ASMM10SMR20PST100017996TV1	Rnu3b1-201	FALSE	reverse_complement	snoRNA	AAAGGAGGGAAGAACGAT	18	AAAGGAGGGAAGAACGATTATCCTACTATACGTATCACATAGCGTTCCGTATGTGGCCGG	60
Snord49b-201	2.63163	2.61886	1.00889	up	0.949787	0.97807	6.10678	6.00785	5.81382	5	7.07611	9.38472	2.33888	2.56988	2.98614	2.64187	2.57505	2.63966	TGATGATGAAACTAGAAAAAAAAGGAAGTGCCGTCCGATGCGACAACTGACGACATCCCTAGTTAGCTGACT	72	Snord49b	chr11:62603079-62603150:+	ASMM10SMR20PST100033531TV1	Snord49b-201	FALSE	reverse_complement	snoRNA	TCGTCAGTTGTCGCAT	16	TCGTCAGTTGTCGCATTATCCTACTATACGTATCACATAGCGTTCCGTATGTGGCCGGGA	60
Snord49a-201	2.73505	2.33618	1.31848	up	0.137674	0.323636	5.06423	5	5	5	8.44394	10.0148	2.33888	2.78832	3.07796	2.36137	2.32224	2.32492	TGCTGTGATGAGATGACTAAGTAGGAAGTGCCGTCAGAGTCGATAACTGACGATAACTGCTCCTGGCTGACT	72	Snord49a	chr11:62603450-62603521:+	ASMM10SMR20PST100023691TV1	Snord49a-201	FALSE	reverse_complement	snoRNA	TCATCTCATCACAGC	15	TCATCTCATCACAGCTATCCTACTATACGTATCACATAGCGTTCCGTATGTGGCCGGGAT	60
Gm22327-201	2.33647	2.80925	0.720577	down	0.00186759	0.0131019	6.9147	7.20771	6.03887	5	5.36995	5	2.33888	2.34859	2.32194	2.84773	2.89618	2.68383	CTGTAGAGCTACATCTTTGGTGTGCAATGGCTGCAAACAGCAGCCTCCTTGGTAGTGTATGTAGCCTGTTGTCAATATGGGTTGCCTCAAGGAACCTTGGAGACAATT	108	Gm22327	chr17:29984034-29984141:-	ASMM10SMR20PST100033845TV1	Gm22327-201	FALSE	reverse_complement	snoRNA	AGGTTCCTTGAGGCAA	16	AGGTTCCTTGAGGCAATATCCTACTATACGTATCACATAGCGTTCCGTATGTGGCCGGGA	60
Gm23175-201	2.46313	2.46667	0.997552	down	0.985097	0.985097	5	5	6.34958	5	5.70681	7.30108	2.33888	2.3813	2.66921	2.32207	2.32224	2.75569	CCTGCCACTGAAGGCATTGCAGATGTGGCTGCTGTGTCACATGTGCATCAGAAGGTGGCAGAGGGGAGAGACGCTATGAGTATGCTCAGTGTTCTTTCCTACGAACATCTGAATGATTAGCAGCCTAACTTA	132	Gm23175	chr3:33959069-33959200:-	ASMM10SMR20PST100020986TV1	Gm23175-201	FALSE	reverse_complement	snoRNA	TAGCGTCTCTCCCCT	15	TAGCGTCTCTCCCCTTATCCTACTATACGTATCACATAGCGTTCCGTATGTGGCCGGGAT	60
Gm26224-201	6.02421	6.18572	0.89409	down	0.248065	0.432672	64.344	66.2421	56.4486	53.2277	85.0229	103.107	5.89454	5.94955	6.22855	6.24854	6.24288	6.06575	GTGTTCATGCTATGATGAAGGCTATGTTGGTAGGGACAACTGAGCTTGTTGATGAATACCAACGATTCTGATGGCAGAGC	80	Gm26224	chr1:161035394-161035473:+	ASMM10SMR20PST100032453TV1	Gm26224-201	FALSE	reverse_complement	snoRNA	AAGCTCAGTTGTCCCT	16	AAGCTCAGTTGTCCCTTATCCTACTATACGTATCACATAGCGTTCCGTATGTGGCCGGGA	60
Gm24411-201	4.61389	4.81672	0.86885	down	0.368549	0.54735	25.3489	24.8285	21.7791	17.2583	35.3187	39.6332	4.25059	4.71684	4.87425	4.91323	4.85899	4.67792	CCCTGTATTCGAAAGTGATTGTGGGCTGCCGGTGCCCTGGTCATTGATACTGCAGGGAGAGGATGCCGAAAGCCTTTCCCCGTGTTTGGAGGATCACACTTGTCCTTGCCAAACCCTGGTGCTTTCGAACA	131	Gm24411	chr2:158356424-158356554:-	ASMM10SMR20PST100022777TV1	Gm24411-201	FALSE	reverse_complement	snoRNA	CGGCATCCTCTCCCTG	16	CGGCATCCTCTCCCTGTATCCTACTATACGTATCACATAGCGTTCCGTATGTGGCCGGGA	60
Gm25161-201	4.65856	5.25508	0.661348	down	0.0114925	0.0442019	33.9545	34.7636	30.5447	19.351	35.8873	38.211	4.42555	4.74052	4.80961	5.3196	5.32057	5.12507	TCTGCACCTGGAGGCTTTGCAGGTATGGCTGCTGTTTTACATGTGTGTTAATAAGTGGCAGAGAGGAGGCATACTATGTCTACACTCAGTTTTCTAAGCTATAAATATCTGAAATATTAGTAGCCTAATCAT	132	Gm25161	chr6:46481709-46481840:-	ASMM10SMR20PST100021146TV1	Gm25161-201	FALSE	reverse_complement	snoRNA	CCTCCTCTCTGCCACTT	17	CCTCCTCTCTGCCACTTTATCCTACTATACGTATCACATAGCGTTCCGTATGTGGCCGGG	60
Gm25200-201	5.65742	6.85087	0.437255	down	0.000634143	0.00731703	111.248	116.235	104.591	38.3073	70.2797	81.4656	5.43085	5.69091	5.8505	6.84005	6.87924	6.83332	GGAGTCCTGCTTACCACACACTGTATTCTTATGCTGACGGTATATGGAGAGGAGGCAGAGCAAACCGACTCCCTGTACAGCTTATCCCAGGTCATTGTGCCTGATCTGTATTGTGAATGGGGAGACATGG	130	Gm25200	chr8:118120954-118121083:+	ASMM10SMR20PST100041007TV1	Gm25200-201	FALSE	reverse_complement	snoRNA	TCTGCCTCCTCTCCATA	17	TCTGCCTCCTCTCCATATATCCTACTATACGTATCACATAGCGTTCCGTATGTGGCCGGG	60
Gm26147-201	3.74163	4.40789	0.630139	down	0.0139817	0.0511671	18.0589	20.0542	15.7309	10.4033	21.1222	17.064	3.55546	3.9714	3.69804	4.44792	4.56264	4.21311	ATAAATGTAATTTTAAGGGAGACTGGCTTCCTAGCCATGGAAGAGGATGTTCTTGATTGGCAAAGCTGTTACCATTTAGTTGATACTGGATTGGGACTTATACAAGGCGCATTC	114	Gm26147	chr7:118832565-118832678:+	ASMM10SMR20PST100004481TV1	Gm26147-201	FALSE	reverse_complement	snoRNA	GAAGCCAGTCTCCCTTA	17	GAAGCCAGTCTCCCTTATATCCTACTATACGTATCACATAGCGTTCCGTATGTGGCCGGG	60
Gm22268-201	2.73815	2.89315	0.898137	down	0.588103	0.708749	8.62388	6.44112	6.29733	5	9.49452	9.08967	2.33888	2.93198	2.9436	3.23653	2.70186	2.74105	TCTGACCTAGAGACATTGCAGGTGTGGCTACTGTGTCGTGTGTGCCTCAGTAGGTGGCAGAGGGAAGAGACGCTATCTCTACGCTCAGTGTTCTGACCTGTGAACATCTGAAGGAATAGTACTCTAACCTT	131	Gm22268	chr16:76132541-76132671:-	ASMM10SMR20PST100005087TV1	Gm22268-201	FALSE	reverse_complement	snoRNA	GCGTCTCTTCCCTCT	15	GCGTCTCTTCCCTCTTATCCTACTATACGTATCACATAGCGTTCCGTATGTGGCCGGGAT	60
Gm23315-201	3.34023	3.7333	0.761509	down	0.25979	0.437849	12.2531	11.4076	10.6362	5.42066	14.5364	17.9282	2.78276	3.4828	3.75512	3.87269	3.71963	3.60757	TGCATGTTCAACTGTCAAAGACAGGGAAGGCAGATGCAAAATAAATCCTCCATCGAAACCCAGAACTCATTGATCAGTATGAGTTTTGATACATATAAGAAGGGATATG	109	Gm23315	chr2:53700847-53700955:-	ASMM10SMR20PST100000341TV1	Gm23315-201	FALSE	reverse_complement	snoRNA	CTGCCTTCCCTGTCT	15	CTGCCTTCCCTGTCTTATCCTACTATACGTATCACATAGCGTTCCGTATGTGGCCGGGAT	60
Snord118-201	2.33991	2.42327	0.943857	down	0.450128	0.60713	6.02256	5	5	5	5.30662	5.07425	2.33888	2.34131	2.33955	2.62266	2.32224	2.32492	TCGTCAGGAGGTTAATCCTTACCTGTTCCTCCTTTCGGAGGGCAGTAGAAAATGATGATTGGAGCTTGCATGATCTGCTGATTAGCATTTCCATGCAATCAGGACCTGACAACATCCTGGTTGCTCCTATCTGAT	135	Snord118	chr11:69073427-69073561:+	ASMM10SMR20PST100031516TV1	Snord118-201	FALSE	reverse_complement	snoRNA	TTAACCTCCTGACGA	15	TTAACCTCCTGACGATATCCTACTATACGTATCACATAGCGTTCCGTATGTGGCCGGGAT	60
Mir1949-201	3.70777	3.88358	0.885267	down	0.401968	0.580103	13.2721	14.0234	10.6454	10.1725	16.6076	21.0237	3.52553	3.64574	3.95203	3.99577	4.04636	3.60863	CCCAGCTGTAGGCAGCTACCTAGGTTTCCTTGTACCTAGGCAAGTGTTACACTGCTGGGAGAACAGCAGCCAATAGCTGGTTGGCATTCTGGGCCTGGTTCATGCCACCTCTGTTGTTAACTATACCAGGATGTCAGCATA	141	Mir1949	chr18:35554492-35554632:+	ASMM10SMR20PST100016409TV1	Mir1949-201	FALSE	reverse_complement	snoRNA	GTTCTCCCAGCAGTG	15	GTTCTCCCAGCAGTGTATCCTACTATACGTATCACATAGCGTTCCGTATGTGGCCGGGAT	60
Gm26288-201	5.61103	5.85533	0.844221	down	0.19854	0.376974	50.3151	54.7193	41.7677	39.8868	61.8064	79.5233	5.48673	5.52976	5.81659	5.9357	6.01152	5.61879	CCTGGCCCCAAAGACATTGCAGGTGTGGCTGCTGTGTCACATGTATGTCACTAGGTGGCAGAGAGGAGAGAGGCTGTGACTACACTCAGTTTTCTGACCTGTGAACATCTGAATGATTAATTTACTAACACT	132	Gm26288	chr7:58148096-58148227:-	ASMM10SMR20PST100044740TV1	Gm26288-201	FALSE	reverse_complement	snoRNA	GTCACAGCCTCTCTCC	16	GTCACAGCCTCTCTCCTATCCTACTATACGTATCACATAGCGTTCCGTATGTGGCCGGGA	60
Gm23615-201	2.80835	2.86203	0.963475	down	0.790496	0.865506	6.34788	8.48965	6.00308	5.10143	8.09756	9.33759	2.71293	2.73228	2.97983	2.70758	3.19836	2.68015	TTTTATGAAAAATGTGCCAGTTCTGCTGCTGACCTCTAAGTGAGGATGAAGTGTATCTGAGGAGA	65	Gm23615	chrX:73809417-73809481:+	ASMM10SMR20PST100005915TV1	Gm23615-201	FALSE	reverse_complement	snoRNA	ACACTTCATCCTCAC	15	ACACTTCATCCTCACTATCCTACTATACGTATCACATAGCGTTCCGTATGTGGCCGGGAT	60
Snord110-201	7.33131	7.09038	1.18176	up	0.247842	0.432672	139.437	138.861	125.51	95.5579	194.05	213.856	7.00333	7.38035	7.61025	7.12441	7.09683	7.0499	TTGCAATGATGACTTATATATCTGTCAATCCCCTGAGAGATCACTGACGACTCCATGTGTCTGAGCAA	68	Snord110	chr2:130275506-130275573:+	ASMM10SMR20PST100016915TV1	Snord110-201	FALSE	reverse_complement	snoRNA	TGCTCAGACACATGGAG	17	TGCTCAGACACATGGAGTATCCTACTATACGTATCACATAGCGTTCCGTATGTGGCCGGG	60
Gm23442-201	2.81072	2.69288	1.08511	up	0.740333	0.824524	8.04106	6.17684	5	5	10.4496	9.65639	2.33888	3.05692	3.03637	3.12475	2.62898	2.32492	TCCTCCTACAAAGGCGTGTTTTTGGTTCCCTGTCCTTGGACACGTAAGAATCGGAGGCAAAGTAATGTGGTGGATTTGAAAAGGTCTTGGACCAGCTTGCCCCCCGCAGGCTCAGGATCAACCATCCCACAGAT	134	Gm23442	chr17:35162563-35162696:-	ASMM10SMR20PST100001481TV1	Gm23442-201	FALSE	reverse_complement	snoRNA	ACTTTGCCTCCGATT	15	ACTTTGCCTCCGATTTATCCTACTATACGTATCACATAGCGTTCCGTATGTGGCCGGGAT	60
Gm23498-201	2.83197	3.05684	0.855667	down	0.487746	0.636191	7.66199	9.0796	6.63837	5	9.63032	11.0974	2.33888	2.95295	3.20407	3.03522	3.31631	2.819	TGTGCCAAGGTGGCAGAGAGGAGAGAGGCCATGTCTACACTCAGTGTTCTGACCTGTGAATGTCTGAATGATTACTCTCCAAATACC	87	Gm23498	chr6:145366858-145366944:+	ASMM10SMR20PST100044696TV1	Gm23498-201	FALSE	reverse_complement	snoRNA	CTCTCTGCCACCTTG	15	CTCTCTGCCACCTTGTATCCTACTATACGTATCACATAGCGTTCCGTATGTGGCCGGGAT	60
Snord21-201	3.34602	3.51	0.89256	down	0.583256	0.708749	11.3207	10.5909	8.35809	6.32711	12.8915	17.7466	2.97746	3.31788	3.74273	3.73594	3.60147	3.1926	GCCAATGATGACACCACACTAACTGAGCAGTTAGTAGTTGGTCCTTTGATTGCATGTGATGTAATCATTGTTTCAAGACGGGACTGAAGGCGGC	94	Snord21	chr5:107904555-107904648:+	ASMM10SMR20PST100019196TV1	Snord21-201	FALSE	reverse_complement	snoRNA	GGTGTCATCATTGGC	15	GGTGTCATCATTGGCTATCCTACTATACGTATCACATAGCGTTCCGTATGTGGCCGGGAT	60
Gm22347-201	3.3662	4.46981	0.465351	down	0.0111811	0.0442019	16.3025	20.1533	19.7445	12.06	13.6386	9.10753	3.75249	3.3996	2.94652	4.30506	4.56941	4.53496	CCCCCTCCTAGAAGCCTTGCAGGTGTGGCTGCTGTGTCACATATGTGTCAGCAGGTGGCAGAGAGGAGAGAAGCTATGTCTATGTTTACTGTTCTGACCTATGGACACCTGAATGAAGAGTAGCCTAAAATT	132	Gm22347	chr14:102329530-102329661:-	ASMM10SMR20PST100023632TV1	Gm22347-201	FALSE	reverse_complement	snoRNA	GCTTCTAGGAGGGGG	15	GCTTCTAGGAGGGGGTATCCTACTATACGTATCACATAGCGTTCCGTATGTGGCCGGGAT	60
Gm26175-201	2.38045	2.39194	0.992068	down	0.890135	0.940284	5	5	5.24458	5	5.41722	5.80169	2.33888	2.35241	2.45007	2.32207	2.32224	2.53152	CTCCAAAGTGTTGAGTTCAGTTCAGGGCAGCTTCCCTGTTCTGTTAATTAAACTTTGGGACATTGAAATTGGCTGAGGGAAATGAACTGAATAGAGTAATTACTCTATTCATATACTTCGAGCCTACACAA	131	Gm26175	chr6:97162817-97162947:-	ASMM10SMR20PST100006279TV1	Gm26175-201	FALSE	reverse_complement	snoRNA	TTCATTTCCCTCAGCCA	17	TTCATTTCCCTCAGCCATATCCTACTATACGTATCACATAGCGTTCCGTATGTGGCCGGG	60
Gm24948-201	3.05274	4.60441	0.341115	down	0.000907959	0.00842102	17.9389	23.1966	20.8095	5.35701	12.3665	10.4227	2.76631	3.26867	3.12324	4.44064	4.76183	4.61076	TCAACATGGACACCCTGGAGGTCATTCATTCTCCCGGAGCTCTCTCCTAGTGGCATAGTGAACCACAGGGCACTGCATGGTGATATAAAGTTCCTTTCCACAATGTTGGAGATGAAGCTGGACTTCAAGTCTGTGCCTTCATATCCCTAAGACTTCTTGGAGTCCCGTGGATGATGACTAAGGAGAAAAGCCATGCATAAAACAAAC	207	Gm24948	chr12:45984343-45984549:+	ASMM10SMR20PST100002841TV1	Gm24948-201	FALSE	reverse_complement	snoRNA	AGTGCCCTGTGGTTC	15	AGTGCCCTGTGGTTCTATCCTACTATACGTATCACATAGCGTTCCGTATGTGGCCGGGAT	60
Gm24039-201	3.59384	3.98484	0.762604	down	0.0110802	0.0442019	13.3656	14.48	12.3627	9.95217	16.4602	16.3943	3.4959	3.63198	3.65365	4.00542	4.09837	3.85073	CCTGCCCCTAGAGGTGTGACAGATGTGGCTGGCATCTCACTTGTGCATCAGTAGGTGTCAGAGAGGAGAGAGGCTATGCTTACTCTCAGTGTTCTGATGTAGGAACATCTGAATGATTTGTAGCCTAACATT	132	Gm24039	chr16:57884008-57884139:-	ASMM10SMR20PST100007121TV1	Gm24039-201	FALSE	reverse_complement	snoRNA	AGTGAGATGCCAGCC	15	AGTGAGATGCCAGCCTATCCTACTATACGTATCACATAGCGTTCCGTATGTGGCCGGGAT	60
Gm23201-201	2.48024	2.35274	1.0924	up	0.278769	0.454514	5	5.24575	5	5	6.10237	7.29327	2.33888	2.43449	2.66734	2.32207	2.41123	2.32492	ACAGGCATGTGTGATGACACAACTTTTTTCCCCATCAGATCGACCATGTTGATCACATTCTTTTAAGCCAGTATGTCTGACATGCCTGC	89	Gm23201	chr2:167064998-167065086:+	ASMM10SMR20PST100016949TV1	Gm23201-201	FALSE	reverse_complement	snoRNA	GTCGATCTGATGGGG	15	GTCGATCTGATGGGGTATCCTACTATACGTATCACATAGCGTTCCGTATGTGGCCGGGAT	60
Gm22270-201	5.16841	5.97256	0.572699	down	0.00207984	0.0132442	53.9216	55.3788	48.6378	28.5518	54.472	46.442	5.02367	5.35918	5.12238	6.02669	6.02655	5.86444	CTGCAAACTCGATCACTAGCTCTGCATAATGTGGCAGCAGCTAAGGGAACCAGGTTTGCTAGAGTAATTGTGGCGACAGCAATGTACCAACCTCAGAAGCTACTGAGGTGCCCATTCTGTCACAGTACAGCC	132	Gm22270	chr5:107905177-107905308:+	ASMM10SMR20PST100040559TV1	Gm22270-201	FALSE	reverse_complement	snoRNA	CCTGGTTCCCTTAGC	15	CCTGGTTCCCTTAGCTATCCTACTATACGTATCACATAGCGTTCCGTATGTGGCCGGGAT	60
Gm26354-201	4.94145	5.22482	0.821669	down	0.033888	0.101664	31.7963	32.0549	33.2714	25.3785	39.2023	46.3132	4.83645	4.87144	5.11646	5.22203	5.19971	5.25273	CCTGCCTTTATGGGGGAGGGGGGGTTATAGCAGATATGTCTTCTGTGTCATATGTGTGCCAACAGGTGGCAGAGAGGAGAGGGACTATATTCTACCTATGAACATCTGAATGATTAGTAGACTAATATT	129	Gm26354	chr3:22409923-22410051:-	ASMM10SMR20PST100019037TV1	Gm26354-201	FALSE	reverse_complement	snoRNA	AGTCCCTCTCCTCTCTG	17	AGTCCCTCTCCTCTCTGTATCCTACTATACGTATCACATAGCGTTCCGTATGTGGCCGGG	60
Gm25092-201	2.73501	2.62855	1.07658	up	0.71254	0.803617	5.166	7.54387	5.16952	5	8.97118	9.50479	2.33888	2.8605	3.00564	2.39706	2.97673	2.51185	TCTGCCCTAGAGGCATTGCAGGTGTGGCTGCTGTGTCACCTGTGCATCAGTAGGTGACCGAGGAGACAGGCTATGTCTGTGCTCAGTGCTCTGACCTGTGGACATCTGAATAATTGGTAACCTAACAGT	129	Gm25092	chr17:24023200-24023328:-	ASMM10SMR20PST100043506TV1	Gm25092-201	FALSE	reverse_complement	snoRNA	GTCTCCTCGGTCACC	15	GTCTCCTCGGTCACCTATCCTACTATACGTATCACATAGCGTTCCGTATGTGGCCGGGAT	60
Snord82-201	5.02842	5.139	0.926219	down	0.590624	0.708749	30.6081	31.1845	29.7291	22.8359	45.9249	52.5283	4.66843	5.11651	5.30032	5.16816	5.1605	5.08832	AGCACAAGTGATGAGTGACAAAGGGACTTAATACTGAACCATGGGGTTGAAATGAAATATGCTGATGTGC	70	Snord82	chr1:86356261-86356330:-	ASMM10SMR20PST100024633TV1	Snord82-201	FALSE	reverse_complement	snoRNA	CCCCATGGTTCAGTATT	17	CCCCATGGTTCAGTATTTATCCTACTATACGTATCACATAGCGTTCCGTATGTGGCCGGG	60
Gm26016-201	2.35709	2.38956	0.977744	down	0.525994	0.658406	5.13834	5.46017	5	5	5.91391	5	2.33888	2.41043	2.32194	2.38679	2.45696	2.32492	CCTAACCCTAGGGGCATTGCAGGTGTGGTTGTGTGACATGCATGTCAGTAGGTGGCAGGGAGGAGAGAGGCTATGTCTACACTTGGCGATCTGATGTGTGAACATCTGAATGATTAGTAGCCTAACACT	129	Gm26016	chr10:45268603-45268731:-	ASMM10SMR20PST100002445TV1	Gm26016-201	FALSE	reverse_complement	snoRNA	CCTGCAATGCCCCTA	15	CCTGCAATGCCCCTATATCCTACTATACGTATCACATAGCGTTCCGTATGTGGCCGGGAT	60
Snord1a-201	2.35523	2.85495	0.707247	down	0.0270562	0.0882267	7.69437	7.42882	5.41743	5	5.16543	5.49662	2.33888	2.32975	2.39706	3.04759	2.94652	2.57074	ATAAGCCTATGATGGATTGGTTATCCCTGTCTGAAGATTTCAGCTGAGGGAAAATACTCTATTCTGAGGCTTAG	74	Snord1a	chr11:116674598-116674671:+	ASMM10SMR20PST100037503TV1	Snord1a-201	FALSE	reverse_complement	snoRNA	TAAGCCTCAGAATAGAG	17	TAAGCCTCAGAATAGAGTATCCTACTATACGTATCACATAGCGTTCCGTATGTGGCCGGG	60
Gm25878-201	2.46009	2.3725	1.06259	up	0.356095	0.539537	5	5.53971	5	5	6.3441	6.57506	2.33888	2.46633	2.57505	2.32207	2.47052	2.32492	GCTGGTGTAAATGATGAACTCACTTTTTTCCCCGTCATATCGACAGTGCTGATGTTTTAAAACATTTGCCAGTTTGTCCTGATAAACACCAGC	93	Gm25878	chr2:167063473-167063565:+	ASMM10SMR20PST100044384TV1	Gm25878-201	FALSE	reverse_complement	snoRNA	CAGGACAAACTGGCAA	16	CAGGACAAACTGGCAATATCCTACTATACGTATCACATAGCGTTCCGTATGTGGCCGGGA	60
Gm22362-201	8.84213	8.59362	1.18798	up	0.00448575	0.0217052	423.945	423.242	406.342	292.652	511.118	506.259	8.77876	8.83281	8.91482	8.59633	8.56274	8.62177	CTGCAGCCAATTAAGCCGACCAGCTTTCTCTCTTGGTGGATCCTGGTGTGCAATGGCTGCATACAGCAGCCTCCTGGGTTGTGTATGCTGCCTATTTCTTGTATAGGTTGCTCTAAGGGACCCAGGAGATAAAA	134	Gm22362	chr6:131380273-131380406:-	ASMM10SMR20PST100040683TV1	Gm22362-201	FALSE	reverse_complement	snoRNA	GGTCCCTTAGAGCAACC	17	GGTCCCTTAGAGCAACCTATCCTACTATACGTATCACATAGCGTTCCGTATGTGGCCGGG	60
Gm24258-201	3.66388	4.1616	0.708226	down	0.0919999	0.246428	18.5701	15.7385	11.751	10.6412	15.7876	18.8523	3.58695	3.58317	3.82153	4.49236	4.22419	3.76825	CCCTGTATTCGAGAGTGACTGTGGGCTGCCATGTCCCCTGTCATTGGTACTAACTACATGGAGAGGATGTTGAAGTTTTTCCATGTGTTTGGAAGGTTGCTTCTGTCCTTGCCAAACTCTGGTGCTTCTAACA	133	Gm24258	chr14:66970452-66970584:+	ASMM10SMR20PST100002594TV1	Gm24258-201	FALSE	reverse_complement	snoRNA	AGCCCACAGTCACTC	15	AGCCCACAGTCACTCTATCCTACTATACGTATCACATAGCGTTCCGTATGTGGCCGGGAT	60
Snord23-201	2.48998	2.48499	1.00347	up	0.97155	0.97807	6.07028	5.69067	5	5	7.7324	5.86062	2.33888	2.67053	2.46054	2.63268	2.49738	2.32492	TGCCCAGTGATGATAACCATCCTTGCTCCCCGTGCCTACTCGGGCTGTGGGCGACACCATGGCTGCCCTGGGCTGGGCCAGTTGGGCCATTGCCTGGGGACTGAGGGCA	109	Snord23	chr7:15938762-15938870:-	ASMM10SMR20PST100009888TV1	Snord23-201	FALSE	reverse_complement	snoRNA	CAGTCCCCAGGCAATG	16	CAGTCCCCAGGCAATGTATCCTACTATACGTATCACATAGCGTTCCGTATGTGGCCGGGA	60
Gm24548-201	4.506	5.05411	0.683916	down	0.00294483	0.0152319	31.2774	29.0887	25.9137	20.5113	30.6399	31.2615	4.51001	4.49964	4.50836	5.19558	5.06404	4.90271	GCTGAGCCCTGGCTGTGTCATGTGTGTCAGGAGGTGGCAGAGAGGAGAGAGCGTCTGTCCTCTCAGTGTTCTGATCTGTGAACATTGAGTGGTTAGTAGCCTAACATT	108	Gm24548	chr1:58154981-58155088:-	ASMM10SMR20PST100011227TV1	Gm24548-201	FALSE	reverse_complement	snoRNA	ACGCTCTCTCCTCTC	15	ACGCTCTCTCCTCTCTATCCTACTATACGTATCACATAGCGTTCCGTATGTGGCCGGGAT	60
Gm26048-201	2.46117	4.17725	0.304375	down	0.000158703	0.00439343	14.4631	15.8397	15.2236	5	7.98877	5.12331	2.33888	2.70186	2.34278	4.12898	4.23348	4.16928	GCATGAATTCCTGAAACATTAAACTAACAAAACCTGAAAGATGGATGTAATGGGGACAGACAGTGCTATACTAGAGCAGAGGAAATCCAGATGGGTCGTTTCCATCTGCCCTGGGGCCTGTCTCTACAACGCTGCCACACTC	142	Gm26048	chr1:140003825-140003966:+	ASMM10SMR20PST100034459TV1	Gm26048-201	FALSE	reverse_complement	snoRNA	GTGGCAGCGTTGTAGAG	17	GTGGCAGCGTTGTAGAGTATCCTACTATACGTATCACATAGCGTTCCGTATGTGGCCGGG	60
Gm24212-201	2.3737	2.98536	0.654442	down	0.00259723	0.0142095	6.95814	8.33458	7.1217	5	5.75567	5.47372	2.33888	2.38835	2.39387	2.85772	3.15848	2.93988	CTTGCCCTTTAAGGTGCTGTAGATGTGACTACTGTGTCACATATGCGTCCATGGGGAGCAGAGAGGAGAGGGGTTCTGTCTATACTCATCATTCTGCCCTAAGTACATCTGAACAACTACTAGCCTAACATT	132	Gm24212	chr8:89667173-89667304:-	ASMM10SMR20PST100014093TV1	Gm24212-201	FALSE	reverse_complement	snoRNA	TCTCTGCTCCCCATGG	16	TCTCTGCTCCCCATGGTATCCTACTATACGTATCACATAGCGTTCCGTATGTGGCCGGGA	60
Gm26040-201	2.51755	2.36055	1.11497	up	0.402205	0.580103	5.36504	5	5	5	5.58939	8.34858	2.33888	2.36953	2.84425	2.43449	2.32224	2.32492	ATCTTTTTGTTGAGCAGTGTGCCACAGTTACAAAAATTAGGAGCATGTCTTGGATTTTGTAATACTGAGCACACAAAAGCAGAAATGGATACACTGGACCCCAGTGACTGGGTTGGACCTCTCTTCTCGTGTCCAGTGTTTTAATATTTGATAAAATATAC	161	Gm26040	chr3:27868113-27868273:+	ASMM10SMR20PST100040398TV1	Gm26040-201	FALSE	reverse_complement	snoRNA	GCTTTTGTGTGCTCAGT	17	GCTTTTGTGTGCTCAGTTATCCTACTATACGTATCACATAGCGTTCCGTATGTGGCCGGG	60
Gm23176-201	3.85974	4.03242	0.887197	down	0.418494	0.58646	11.2124	16.8219	14.1814	13.8165	17.3378	20.8014	3.93318	3.70483	3.94122	3.71429	4.31894	4.06403	TCTGCCCCTAGCAGCACTGTAGGCATGGTTGCTGTGTCACATGTGCATCAGTAGGTGGCAGAGAGGAGAGAGGCTATGTCTATGCAGGGTTCTGATCTATGAACATCTGAATGGTTAGTAGCTTAACATC	130	Gm23176	chr9:88021420-88021549:-	ASMM10SMR20PST100027630TV1	Gm23176-201	FALSE	reverse_complement	snoRNA	GCCTACAGTGCTGCT	15	GCCTACAGTGCTGCTTATCCTACTATACGTATCACATAGCGTTCCGTATGTGGCCGGGAT	60
Gm22581-201	5.79408	6.18794	0.761093	down	0.00106392	0.00842102	63.7668	65.5301	57.9846	49.3672	76.3767	78.5593	5.776	5.80225	5.80401	6.2365	6.2305	6.09681	TGCAGTCAAGTCAAATTCAGTCCCTGCCCTGTCATGGTGGGAACTGGCCTAGATGGCTGCCACAACAAGTTCTGCTGCTCATGGGCCCCGGGTCTCCTGTCCTGGAACCTGGGGATAAGTTTGGCTGCAGACACTA	136	Gm22581	chr3:96724265-96724400:-	ASMM10SMR20PST100026980TV1	Gm22581-201	FALSE	reverse_complement	snoRNA	GTGTCTGCAGCCAAAC	16	GTGTCTGCAGCCAAACTATCCTACTATACGTATCACATAGCGTTCCGTATGTGGCCGGGA	60
Gm26504-201	2.74591	2.59584	1.10962	up	0.526725	0.658406	5.52827	6.25465	5.86578	5	8.98738	9.59618	2.33888	2.86747	3.03137	2.48092	2.6533	2.6533	AGATCTATGATGATTCCCAGTCAAACATTCCTTGGAAAAGCTGAACAAAATGAGTGAAAACTCTGTACCGCCACTCTCATCGGAACTGAGGTCC	94	Gm26504	chr7:59675988-59676081:-	ASMM10SMR20PST100040769TV1	Gm26504-201	FALSE	reverse_complement	snoRNA	AGAGTGGCGGTACAGAG	17	AGAGTGGCGGTACAGAGTATCCTACTATACGTATCACATAGCGTTCCGTATGTGGCCGGG	60
Gm24895-201	2.92026	4.29859	0.384664	down	0.000886058	0.00842102	14.3896	17.8535	17.7009	7.48009	8.22447	8.34469	3.16926	2.74799	2.84354	4.12226	4.39534	4.37817	CGGGCCAATGATGACGAGGTTTCGGGATTATAAGTCACGGACGATGACTACGTCACTAGAGGTCTGAGGTCCAT	74	Gm24895	chr12:109646129-109646202:+	ASMM10SMR20PST100041394TV1	Gm24895-201	FALSE	reverse_complement	snoRNA	GTCATCATTGGCCCG	15	GTCATCATTGGCCCGTATCCTACTATACGTATCACATAGCGTTCCGTATGTGGCCGGGAT	60
Snord8-201	2.32758	2.69968	0.772654	down	0.0113465	0.0442019	6.84972	5.92387	6.16828	5	5	5	2.33888	2.32191	2.32194	2.83941	2.55016	2.70948	TCCCGATGATGAGCTGCCATGCTAATACTGAGTCACCAGGCAGGGCAGTATTGTCCTGGTTTGGGTGCCAGTGAGTTTAACAAAACTTCTCATGTGGAGACCTGAGGGAC	110	Snord8	chr14:52209785-52209894:-	ASMM10SMR20PST100045023TV1	Snord8-201	FALSE	reverse_complement	snoRNA	CTGCCTGGTGACTCAG	16	CTGCCTGGTGACTCAGTATCCTACTATACGTATCACATAGCGTTCCGTATGTGGCCGGGA	60
Gm24337-201	2.32758	3.42651	0.466862	down	5.20661e-06	0.000780992	9.21572	9.69653	9.81232	5	5	5	2.33888	2.32191	2.32194	3.36352	3.44028	3.47572	ACTGCCTCTAGGGGCACTGCAGGTGTGGCTATTGTGTCACATGTGCACTACTAGGTGGAGATAGAGGCTATGCCTACATTCACTGTTCTGACCTGTGAACATCTGAATGACTAATAGCCTAACATT	126	Gm24337	chr4:5687677-5687802:-	ASMM10SMR20PST100004125TV1	Gm24337-201	FALSE	reverse_complement	snoRNA	GCAGTGCCCCTAGAG	15	GCAGTGCCCCTAGAGTATCCTACTATACGTATCACATAGCGTTCCGTATGTGGCCGGGAT	60
Gm24709-201	4.215	4.56545	0.784341	down	0.150487	0.331809	20.794	21.0394	18.2814	13.7005	24.4106	32.1914	3.9216	4.16767	4.55573	4.63987	4.63082	4.42565	TTTGTCCCTAGAGGAGTTGCAGGTGTGGCTGCTGTGTCACATGGGTGTCAGTAGGTGGCAGAGAGGAGAGAGGTTATGTCTATGCTCAGTGTTCTGATCTGTGAACCTCTGAATGATAGGTAGTTTAACATA	132	Gm24709	chr6:56583715-56583846:-	ASMM10SMR20PST100044634TV1	Gm24709-201	FALSE	reverse_complement	snoRNA	ACCTACTGACACCCA	15	ACCTACTGACACCCATATCCTACTATACGTATCACATAGCGTTCCGTATGTGGCCGGGAT	60
Gm22011-201	2.57147	2.83214	0.834699	down	0.150234	0.331809	6.93388	7.30072	6.25755	5.73446	6.07366	5.7639	2.84354	2.43056	2.4403	2.85283	2.91508	2.7285	CCTGTCCCTAGAAGCATTGTGGGTATGGTTGCTCCGTCACATGTGCATGAGGAGGTGGCAGAGACGAGAGAGAAGCTCTGTGTTCTGACCTATGAATATCTGAACAATTAGTAGACTAGCATT	123	Gm22011	chr5:77669724-77669846:-	ASMM10SMR20PST100042551TV1	Gm22011-201	FALSE	reverse_complement	snoRNA	CCACCTCCTCATGCA	15	CCACCTCCTCATGCATATCCTACTATACGTATCACATAGCGTTCCGTATGTGGCCGGGAT	60
Gm22488-201	2.58003	4.02166	0.36815	down	0.00148381	0.0111286	13.7863	15.1599	12.3116	5	9.08932	6.26543	2.33888	2.88362	2.51757	4.05425	4.16519	3.84554	GGGGTGTGCTCAGAGCAGGTGGCCTGAAGAATGGCTTCTCTGTTTACAACACACCCAAGAAGAATCTGGGACCATTGTAATGAGGGGCACAAGCAGTTCCCTCTCTGTGAATGGATCCCCTACATGT	127	Gm22488	chr15:58146616-58146742:+	ASMM10SMR20PST100027843TV1	Gm22488-201	FALSE	reverse_complement	snoRNA	TGTGCCCCTCATTACA	16	TGTGCCCCTCATTACATATCCTACTATACGTATCACATAGCGTTCCGTATGTGGCCGGGA	60
Gm25170-201	2.7737	2.32308	1.36663	up	0.0987295	0.259815	5	5	5	5.59923	5.76045	10.3361	2.8184	2.38924	3.11345	2.32207	2.32224	2.32492	CCTGACCCTAGAAGAATTGCAGGAGTGGCTGCTGTGTCACATGTGCATCAGAAGGTGGCAGAGAGGAGAAAGGTCATGACTACATTCAGTGTTCCGACCTATGAACACCTGAATGATTGCCCCGACCTG	129	Gm25170	chrX:130915299-130915427:-	ASMM10SMR20PST100038461TV1	Gm25170-201	FALSE	reverse_complement	snoRNA	GCCACTCCTGCAATTC	16	GCCACTCCTGCAATTCTATCCTACTATACGTATCACATAGCGTTCCGTATGTGGCCGGGA	60
Gm22489-201	9.71889	9.28475	1.35111	up	0.00106666	0.00842102	698.827	736.428	647.834	596.222	867.833	918.199	9.70147	9.64547	9.80973	9.28818	9.31314	9.25292	AGCCCATGATGGTATGAGAGTAGTGGACAGAAGGGATTTCTGAAAAACACTTTTCTGAGGCT	62	Gm22489	chr1:161035850-161035911:+	ASMM10SMR20PST100038287TV1	Gm22489-201	FALSE	reverse_complement	snoRNA	AATCCCTTCTGTCCAC	16	AATCCCTTCTGTCCACTATCCTACTATACGTATCACATAGCGTTCCGTATGTGGCCGGGA	60
Gm22884-201	3.39583	4.98672	0.331966	down	0.000397907	0.00663178	28.68	29.4631	23.7875	8.30877	16.2362	11.8675	3.27925	3.61541	3.29282	5.08043	5.08394	4.79578	TGTCCCATTTGACTACCACATTTTCTACTGATAATAGATTTTGGTGGCTATGCTTATGGGATAGATTAAAGTTGCCATGATCTGAAGAGAGAGGGCTTTGCAGTGTCCTCCCTCTATATGAAATGGCTGGACAGTAAACC	140	Gm22884	chr11:55482694-55482833:+	ASMM10SMR20PST100012270TV1	Gm22884-201	FALSE	reverse_complement	snoRNA	GTTTACTGTCCAGCCAT	17	GTTTACTGTCCAGCCATTATCCTACTATACGTATCACATAGCGTTCCGTATGTGGCCGGG	60
