# Supplementary material for: Multiomics Analysis Reveals Role of ncRNA in Hypoxia of Mouse Brain Microvascular Endothelial Cells
Source: Int J Mol Sci. 2025 Jun 12;26(12):5629. doi: 10.3390/ijms26125629 (PMC12193265; doi:10.3390/ijms26125629)
Supplement: Supplementary file 1 [file ijms-26-05629-s001.zip › Supplementary TableS6-circRNA Comparison.xlsx]

## Sheet: Sheet1
Accession	H1_srpbm	H2_srpbm	H3_srpbm	C1_srpbm	C2_srpbm	C3_srpbm	H1_count	H2_count	H3_count	C1_count	C2_count	C3_count	log2FoldChange	regulation	pvalue	qvalue	significant	chr	start	end	strand	exon Count	circType	isoformName	geneName	flankIntron	gene Discription	GO	KEGG	EC
circRNA958	2147.79	1542.35	1627.48	6343.06	4162.51	6518.94	50	62	59	171	152	198	-1.67876	down	4.39658e-17	5.28909e-14	yes	chr2	93334272	93364238	-	1	intergenic	intergenic_circRNA	intergenic_circRNA	chr2:93334271-93364238	NA	NA	NA	NA
circRNA230	0	0	0	333.845	410.774	164.62	0	0	0	9	15	5	-inf	down	7.23823e-05	0.043538	yes	chr16	94383912	94393174	+	9	circRNA	ENSMUST00000117648	Ttc3	chr16:94370861-94383911|chr16:94393174-94403313	tetratricopeptide repeat domain 3 [Source:MGI Symbol;Acc:MGI:1276539]	GO:0004842(ubiquitin-protein transferase activity);GO:0005515(protein binding);GO:0005634(nucleus);GO:0005654(nucleoplasm);GO:0005730(nucleolus);GO:0005829(cytosol);GO:0006511(ubiquitin-dependent protein catabolic process);GO:0016020(membrane);GO:0016021(integral component of membrane);GO:0046872(metal ion binding);GO:0070936(protein K48-linked ubiquitination)	NA	EC:2.3.2.27
circRNA1420	214.779	273.642	331.013	0	27.3849	0	5	11	12	0	1	0	4.90318	up	0.000231228	0.0713731	yes	chr6	5757378	5800890	+	5	circRNA	ENSMUST00000115556	Dync1i1	chr6:5725936-5757377|chr6:5800890-5905104	dynein cytoplasmic 1 intermediate chain 1 [Source:MGI Symbol;Acc:MGI:107743]	GO:0000775(chromosome, centromeric region);GO:0000776(kinetochore);GO:0000777(condensed chromosome kinetochore);GO:0000922(spindle pole);GO:0003774(motor activity);GO:0003777(microtubule motor activity);GO:0005515(protein binding);GO:0005634(nucleus);GO:0005694(chromosome);GO:0005737(cytoplasm);GO:0005856(cytoskeleton);GO:0005868(cytoplasmic dynein complex);GO:0005874(microtubule);GO:0007018(micr…	04145(Phagosome);04962(Vasopressin-regulated water reabsorption);05132(Salmonella infection)	NA
mmu_circ_0001306	386.603	149.259	137.922	0	0	0	9	6	5	0	0	0	inf	up	0.000237317	0.0713731	yes	chr4	151830418	151835883	-	2	circRNA	ENSMUST00000169423	Camta1	chr4:151586482-151830417|chr4:151835883-151861624	calmodulin binding transcription activator 1 [Source:MGI Symbol;Acc:MGI:2140230]	GO:0000981(DNA-binding transcription factor activity, RNA polymerase II-specific);GO:0003677(DNA binding);GO:0005515(protein binding);GO:0005634(nucleus);GO:0005730(nucleolus);GO:0005737(cytoplasm);GO:0005829(cytosol);GO:0006357(regulation of transcription by RNA polymerase II);GO:0035307(positive regulation of protein dephosphorylation);GO:0043565(sequence-specific DNA binding);GO:0045944(positi…	NA	NA
circRNA3399	171.824	74.6297	165.507	0	0	0	4	3	6	0	0	0	inf	up	0.00364545	0.808453	yes	chr3	41703387	41730919	-	7	circRNA	ENSMUST00000148769	Sclt1	chr3:41682372-41703386|chr3:41730919-41734168	sodium channel and clathrin linker 1 [Source:MGI Symbol;Acc:MGI:1914411]	GO:0005737(cytoplasm);GO:0005813(centrosome);GO:0005814(centriole);GO:0005856(cytoskeleton);GO:0008022(protein C-terminus binding);GO:0017080(sodium channel regulator activity);GO:0030276(clathrin binding);GO:0045162(clustering of voltage-gated sodium channels);GO:0060271(cilium assembly);GO:0071439(clathrin complex);GO:0097539(ciliary transition fiber)	NA	NA
circRNA181	0	24.8766	55.1689	222.563	219.079	362.163	0	1	2	6	8	11	-3.32796	down	0.0043504	0.808453	yes	chr17	71640234	71642833	+	3	circRNA	ENSMUST00000234560	Wdr43	chr17:71638480-71640233|chr17:71642833-71648776	WD repeat domain 43 [Source:MGI Symbol;Acc:MGI:1919765]	GO:0000785(chromatin);GO:0000993(RNA polymerase II complex binding);GO:0001650(fibrillar center);GO:0003711(transcription elongation regulator activity);GO:0003723(RNA binding);GO:0005515(protein binding);GO:0005634(nucleus);GO:0005654(nucleoplasm);GO:0005730(nucleolus);GO:0006364(rRNA processing);GO:0034243(regulation of transcription elongation from RNA polymerase II promoter);GO:0042254(riboso…	03008(Ribosome biogenesis in eukaryotes)	NA
mmu_circ_0000857	85.9118	99.5062	193.091	0	0	0	2	4	7	0	0	0	inf	up	0.00538376	0.808453	yes	chr18	25339714	25344962	+	2	circRNA	ENSMUST00000097643	AW554918	chr18:25290066-25339713|chr18:25344962-25399925	expressed sequence AW554918 [Source:MGI Symbol;Acc:MGI:2147376]	GO:0003674(molecular_function);GO:0005575(cellular_component);GO:0008150(biological_process)	NA	NA
circRNA954	128.868	199.012	82.7534	593.503	465.544	493.859	3	8	3	16	17	15	-1.91905	down	0.00598138	0.808453	yes	chr2	93324597	93364238	-	1	intergenic	intergenic_circRNA	intergenic_circRNA	chr2:93324596-93364238	NA	NA	NA	NA
circRNA3483	300.691	99.5062	55.1689	0	0	0	7	4	2	0	0	0	inf	up	0.00621555	0.808453	yes	chr12	40626338	40640445	+	4	circRNA	ENSMUST00000220912	Dock4	chr12:40623843-40626337|chr12:40640445-40649338	dedicator of cytokinesis 4 [Source:MGI Symbol;Acc:MGI:1918006]	GO:0005085(guanyl-nucleotide exchange factor activity);GO:0005096(GTPase activator activity);GO:0005515(protein binding);GO:0005730(nucleolus);GO:0005737(cytoplasm);GO:0005794(Golgi apparatus);GO:0005829(cytosol);GO:0005886(plasma membrane);GO:0007264(small GTPase mediated signal transduction);GO:0016020(membrane);GO:0017124(SH3 domain binding);GO:0030165(PDZ domain binding);GO:0030676(Rac guanyl…	04015(Rap1 signaling pathway)	NA
circRNA3009	214.779	24.8766	220.676	0	0	0	5	1	8	0	0	0	inf	up	0.00738544	0.808453	yes	chr6	5800775	5923290	+	5	circRNA	ENSMUST00000115556	Dync1i1	chr6:5784498-5800774|chr6:5923290-5961840	dynein cytoplasmic 1 intermediate chain 1 [Source:MGI Symbol;Acc:MGI:107743]	GO:0000775(chromosome, centromeric region);GO:0000776(kinetochore);GO:0000777(condensed chromosome kinetochore);GO:0000922(spindle pole);GO:0003774(motor activity);GO:0003777(microtubule motor activity);GO:0005515(protein binding);GO:0005634(nucleus);GO:0005694(chromosome);GO:0005737(cytoplasm);GO:0005856(cytoskeleton);GO:0005868(cytoplasmic dynein complex);GO:0005874(microtubule);GO:0007018(micr…	04145(Phagosome);04962(Vasopressin-regulated water reabsorption);05132(Salmonella infection)	NA
circRNA970	0	0	82.7534	408.033	136.925	428.011	0	0	3	11	5	13	-3.5555	down	0.00768479	0.808453	yes	chr9	59485979	59560359	-	1	intergenic	intergenic_circRNA	intergenic_circRNA	chr9:59485978-59560359	NA	NA	NA	NA
ciRNA1381	85.9118	174.136	82.7534	0	0	0	2	7	3	0	0	0	inf	up	0.00806437	0.808453	yes	chr2	167317707	167332065	+	1	ciRNA	ENSMUST00000109221	B4galt5	chr2:167317706-167332065	UDP-Gal:betaGlcNAc beta 1,4-galactosyltransferase, polypeptide 5 [Source:MGI Symbol;Acc:MGI:1927169]	GO:0003945(N-acetyllactosamine synthase activity);GO:0005794(Golgi apparatus);GO:0005975(carbohydrate metabolic process);GO:0006486(protein glycosylation);GO:0006629(lipid metabolic process);GO:0006665(sphingolipid metabolic process);GO:0008489(UDP-galactose:glucosylceramide beta-1,4-galactosyltransferase activity);GO:0010706(ganglioside biosynthetic process via lactosylceramide);GO:0016020(membr…	00512(Mucin type O-glycan biosynthesis)	NA
ciRNA291	128.868	223.889	220.676	74.1878	0	0	3	9	8	2	0	0	2.95037	up	0.0112283	0.967201	yes	chr2	24863440	24863771	-	1	ciRNA	ENSMUST00000147147	Ehmt1	chr2:24863411-24863771	euchromatic histone methyltransferase 1 [Source:MGI Symbol;Acc:MGI:1924933]	GO:0000122(negative regulation of transcription by RNA polymerase II);GO:0001226(RNA polymerase II transcription corepressor binding);GO:0002039(p53 binding);GO:0005515(protein binding);GO:0005634(nucleus);GO:0005654(nucleoplasm);GO:0005694(chromosome);GO:0006306(DNA methylation);GO:0006325(chromatin organization);GO:0008168(methyltransferase activity);GO:0008270(zinc ion binding);GO:0016279(prot…	00310(Lysine degradation);04211(Longevity regulating pathway)	EC:2.1.1.43
circRNA931	0	0	0	74.1878	82.1548	230.467	0	0	0	2	3	7	-inf	down	0.0112559	0.967201	yes	chr13	100227633	100300851	-	1	intergenic	intergenic_circRNA	intergenic_circRNA	chr13:100227632-100300851	NA	NA	NA	NA
circRNA130	558.426	422.901	468.936	964.442	739.393	987.718	13	17	17	26	27	30	-0.892123	down	0.0121856	0.977284	no	chr10	13105855	13116781	+	3	circRNA	ENSMUST00000123135	Plagl1	chr10:13091020-13105854|chr10:13116781-13124855	pleiomorphic adenoma gene-like 1 [Source:MGI Symbol;Acc:MGI:1100874]	GO:0000977(RNA polymerase II regulatory region sequence-specific DNA binding);GO:0001228(DNA-binding transcription activator activity, RNA polymerase II-specific);GO:0003676(nucleic acid binding);GO:0003677(DNA binding);GO:0005515(protein binding);GO:0005794(Golgi apparatus);GO:0006357(regulation of transcription by RNA polymerase II);GO:0010468(regulation of gene expression);GO:0016604(nuclear b…	NA	NA
mmu_circ_0011474	128.868	24.8766	220.676	0	0	0	3	1	8	0	0	0	inf	up	0.0142053	1	yes	chr4	152496649	152507483	+	6	circRNA	ENSMUST00000142027	Nphp4	chr4:152488894-152496648|chr4:152507483-152518092	nephronophthisis 4 (juvenile) homolog (human) [Source:MGI Symbol;Acc:MGI:2384210]	GO:0005515(protein binding);GO:0005654(nucleoplasm);GO:0005737(cytoplasm);GO:0005813(centrosome);GO:0005815(microtubule organizing center);GO:0005829(cytosol);GO:0005856(cytoskeleton);GO:0005911(cell-cell junction);GO:0005923(bicellular tight junction);GO:0005929(cilium);GO:0016604(nuclear body);GO:0030054(cell junction);GO:0030317(flagellated sperm motility);GO:0032391(photoreceptor connecting c…	NA	NA
circRNA558	0	0	0	185.47	246.464	0	0	0	0	5	9	0	-inf	down	0.0200371	1	yes	chr5	106634831	106638635	-	2	circRNA	ENSMUST00000112696	Zfp644	chr5:106619642-106634830|chr5:106638635-106666784	zinc finger protein 644 [Source:MGI Symbol;Acc:MGI:1277212]	GO:0001226(RNA polymerase II transcription corepressor binding);GO:0003676(nucleic acid binding);GO:0003700(DNA-binding transcription factor activity);GO:0005634(nucleus);GO:0006355(regulation of transcription, DNA-templated)	NA	NA
mmu_circ_0003641	85.9118	74.6297	137.922	0	0	0	2	3	5	0	0	0	inf	up	0.0203333	1	yes	chr12	100446860	100495440	-	3	circRNA	ENSMUST00000062957	Ttc7b	chr12:100419570-100446859|chr12:100495440-100500075	tetratricopeptide repeat domain 7B [Source:MGI Symbol;Acc:MGI:2144724]	GO:0003674(molecular_function);GO:0005515(protein binding);GO:0005737(cytoplasm);GO:0005829(cytosol);GO:0005886(plasma membrane);GO:0016020(membrane);GO:0046854(phosphatidylinositol phosphorylation);GO:0072659(protein localization to plasma membrane)	NA	NA
circRNA3402	85.9118	0	386.182	0	0	0	2	0	14	0	0	0	inf	up	0.0225406	1	yes	chr1	173879925	173938026	-	1	intergenic	intergenic_circRNA	intergenic_circRNA	chr1:173879924-173938026	NA	NA	NA	NA
circRNA471	730.25	223.889	275.845	111.282	164.31	65.8478	17	9	10	3	6	2	1.84894	up	0.0263724	1	yes	chr6	84149675	84152409	+	4	circRNA	ENSMUST00000113821	Dysf	chr6:84141952-84149674|chr6:84152409-84179671	dysferlin [Source:MGI Symbol;Acc:MGI:1349385]	GO:0001525(angiogenesis);GO:0001778(plasma membrane repair);GO:0001938(positive regulation of endothelial cell proliferation);GO:0002280(monocyte activation involved in immune response);GO:0002281(macrophage activation involved in immune response);GO:0005509(calcium ion binding);GO:0005515(protein binding);GO:0005543(phospholipid binding);GO:0005544(calcium-dependent phospholipid binding);GO:0005…	NA	NA
ciRNA372	171.824	199.012	193.091	111.282	0	0	4	8	7	3	0	0	2.34129	up	0.0310933	1	yes	chr11	107428924	107429869	-	1	ciRNA	ENSMUST00000040380	Pitpnc1	chr11:107428923-107429869	phosphatidylinositol transfer protein, cytoplasmic 1 [Source:MGI Symbol;Acc:MGI:1919045]	GO:0005548(phospholipid transporter activity);GO:0005634(nucleus);GO:0005737(cytoplasm);GO:0006869(lipid transport);GO:0007165(signal transduction);GO:0008289(lipid binding);GO:0008526(phosphatidylinositol transfer activity);GO:0015914(phospholipid transport);GO:0035091(phosphatidylinositol binding);GO:0046488(phosphatidylinositol metabolic process);GO:0120009(intermembrane lipid transfer)	NA	NA
mmu_circ_0000968	300.691	174.136	358.598	37.0939	82.1548	131.696	7	7	13	1	3	4	1.73168	up	0.0324509	1	yes	chr19	57751630	57797503	+	5	circRNA	ENSMUST00000077282	Atrnl1	chr19:57740232-57751629|chr19:57797503-57935596	attractin like 1 [Source:MGI Symbol;Acc:MGI:2147749]	GO:0005515(protein binding);GO:0005604(basement membrane);GO:0005886(plasma membrane);GO:0007186(G protein-coupled receptor signaling pathway);GO:0009887(animal organ morphogenesis);GO:0009888(tissue development);GO:0016020(membrane);GO:0016021(integral component of membrane);GO:0016477(cell migration);GO:0030246(carbohydrate binding);GO:0034446(substrate adhesion-dependent cell spreading)	NA	NA
mmu_circ_0000037	0	49.7531	55.1689	185.47	191.694	197.544	0	2	2	5	7	6	-2.45351	down	0.0370527	1	yes	chr1	52708164	52709755	-	1	circRNA	ENSMUST00000156876	Mfsd6	chr1:52676575-52708163|chr1:52709755-52727022	major facilitator superfamily domain containing 6 [Source:MGI Symbol;Acc:MGI:1922925]	GO:0002250(adaptive immune response);GO:0002376(immune system process);GO:0005886(plasma membrane);GO:0016020(membrane);GO:0016021(integral component of membrane);GO:0032393(MHC class I receptor activity);GO:0042288(MHC class I protein binding);GO:0042590(antigen processing and presentation of exogenous peptide antigen via MHC class I)	NA	NA
mmu_circ_0015526	171.824	24.8766	110.338	0	0	0	4	1	4	0	0	0	inf	up	0.0388176	1	yes	chr9	32452133	32476773	-	4	circRNA	ENSMUST00000016231	Fli1	chr9:32429973-32452132|chr9:32476773-32541190	Friend leukemia integration 1 [Source:MGI Symbol;Acc:MGI:95554]	GO:0000978(RNA polymerase II cis-regulatory region sequence-specific DNA binding);GO:0000981(DNA-binding transcription factor activity, RNA polymerase II-specific);GO:0001228(DNA-binding transcription activator activity, RNA polymerase II-specific);GO:0003677(DNA binding);GO:0003682(chromatin binding);GO:0003700(DNA-binding transcription factor activity);GO:0005634(nucleus);GO:0005654(nucleoplasm…	05202(Transcriptional misregulation in cancer)	NA
mmu_circ_0011494	42.9559	99.5062	110.338	0	0	0	1	4	4	0	0	0	inf	up	0.0396661	1	yes	chr4	155527413	155543193	+	5	circRNA	ENSMUST00000165335	Gnb1	chr4:155515679-155527412|chr4:155543193-155551654	guanine nucleotide binding protein (G protein), beta 1 [Source:MGI Symbol;Acc:MGI:95781]	GO:0001750(photoreceptor outer segment);GO:0001917(photoreceptor inner segment);GO:0003924(GTPase activity);GO:0005515(protein binding);GO:0005737(cytoplasm);GO:0005834(heterotrimeric G-protein complex);GO:0005886(plasma membrane);GO:0007165(signal transduction);GO:0007186(G protein-coupled receptor signaling pathway);GO:0007200(phospholipase C-activating G protein-coupled receptor signaling path…	04014(Ras signaling pathway);04062(Chemokine signaling pathway);04151(PI3K-Akt signaling pathway);04371(Apelin signaling pathway);04713(Circadian entrainment);04723(Retrograde endocannabinoid signaling);04724(Glutamatergic synapse);04725(Cholinergic synapse);04726(Serotonergic synapse);04727(GABAergic synapse);04728(Dopaminergic synapse);04740(Olfactory transduction);04744(Phototransduction);0492…	NA
ciRNA384	0	0	0	259.657	0	131.696	0	0	0	7	0	4	-inf	down	0.0467961	1	yes	chr7	65336032	65486689	-	1	ciRNA	ENSMUST00000102592	Tjp1	chr7:65336031-65486689	tight junction protein 1 [Source:MGI Symbol;Acc:MGI:98759]	GO:0001825(blastocyst formation);GO:0005515(protein binding);GO:0005516(calmodulin binding);GO:0005634(nucleus);GO:0005737(cytoplasm);GO:0005829(cytosol);GO:0005886(plasma membrane);GO:0005911(cell-cell junction);GO:0005912(adherens junction);GO:0005921(gap junction);GO:0005923(bicellular tight junction);GO:0007605(sensory perception of sound);GO:0008022(protein C-terminus binding);GO:0009986(cel…	04520(Adherens junction);04530(Tight junction);04540(Gap junction);05132(Salmonella infection)	NA
mmu_circ_0001600	300.691	298.519	137.922	111.282	0	98.7718	7	12	5	3	0	3	1.81117	up	0.0470253	1	yes	chr7	98243949	98266247	-	6	circRNA	ENSMUST00000033020	Acer3	chr7:98226500-98243948|chr7:98266247-98309347	alkaline ceramidase 3 [Source:MGI Symbol;Acc:MGI:1913440]	GO:0000139(Golgi membrane);GO:0005509(calcium ion binding);GO:0005783(endoplasmic reticulum);GO:0005789(endoplasmic reticulum membrane);GO:0005794(Golgi apparatus);GO:0006629(lipid metabolic process);GO:0006665(sphingolipid metabolic process);GO:0006672(ceramide metabolic process);GO:0006954(inflammatory response);GO:0008270(zinc ion binding);GO:0008284(positive regulation of cell population prol…	00600(Sphingolipid metabolism)	NA
circRNA925	214.779	0	110.338	519.315	438.159	197.544	5	0	4	14	16	6	-1.82888	down	0.0485318	1	yes	chr1	173874351	173935177	-	1	intergenic	intergenic_circRNA	intergenic_circRNA	chr1:173874350-173935177	NA	NA	NA	NA
circRNA47	0	0	0	74.1878	54.7698	131.696	0	0	0	2	2	4	-inf	down	0.0485645	1	yes	chr12	4961218	5006791	+	10	circRNA	ENSMUST00000045664	Atad2b	chr12:4958231-4961217|chr12:5006791-5010252	ATPase family, AAA domain containing 2B [Source:MGI Symbol;Acc:MGI:2444798]	GO:0003682(chromatin binding);GO:0005515(protein binding);GO:0005524(ATP binding);GO:0005634(nucleus);GO:0005654(nucleoplasm);GO:0016887(ATPase activity);GO:0031936(negative regulation of chromatin silencing);GO:0042393(histone binding);GO:0045944(positive regulation of transcription by RNA polymerase II);GO:0070577(lysine-acetylated histone binding)	NA	NA
mmu_circ_0006932	0	0	0	185.47	0	164.62	0	0	0	5	0	5	-inf	down	0.0614873	1	no	chr17	65803211	65816050	+	8	circRNA	ENSMUST00000160664	Ppp4r1	chr17:65783668-65803210|chr17:65816050-65824259	protein phosphatase 4, regulatory subunit 1 [Source:MGI Symbol;Acc:MGI:1917601]	GO:0005515(protein binding);GO:0007165(signal transduction);GO:0019888(protein phosphatase regulator activity);GO:0030289(protein phosphatase 4 complex);GO:0043666(regulation of phosphoprotein phosphatase activity);GO:0050790(regulation of catalytic activity)	NA	NA
mmu_circ_0007921	128.868	99.5062	137.922	0	0	65.8478	3	4	5	0	0	2	2.4758	up	0.0650158	1	no	chr19	57629085	57657238	+	8	circRNA	ENSMUST00000077282	Atrnl1	chr19:57611643-57629085|chr19:57657238-57673119	attractin like 1 [Source:MGI Symbol;Acc:MGI:2147749]	GO:0005515(protein binding);GO:0005604(basement membrane);GO:0005886(plasma membrane);GO:0007186(G protein-coupled receptor signaling pathway);GO:0009887(animal organ morphogenesis);GO:0009888(tissue development);GO:0016020(membrane);GO:0016021(integral component of membrane);GO:0016477(cell migration);GO:0030246(carbohydrate binding);GO:0034446(substrate adhesion-dependent cell spreading)	NA	NA
mmu_circ_0000823	429.559	124.383	0	593.503	492.929	724.326	10	5	0	16	18	22	-1.70879	down	0.06632	1	no	chr17	81647809	81649638	-	1	circRNA	ENSMUST00000235015	Slc8a1	chr17:81445593-81647808|chr17:81649638-81738308	solute carrier family 8 (sodium/calcium exchanger), member 1 [Source:MGI Symbol;Acc:MGI:107956]	GO:0001666(response to hypoxia);GO:0002028(regulation of sodium ion transport);GO:0005432(calcium:sodium antiporter activity);GO:0005516(calmodulin binding);GO:0005654(nucleoplasm);GO:0005739(mitochondrion);GO:0005874(microtubule);GO:0005886(plasma membrane);GO:0005887(integral component of plasma membrane);GO:0006811(ion transport);GO:0006814(sodium ion transport);GO:0006816(calcium ion transpor…	04020(Calcium signaling pathway);04022(cGMP-PKG signaling pathway);04260(Cardiac muscle contraction);04261(Adrenergic signaling in cardiomyocytes);04371(Apelin signaling pathway);04740(Olfactory transduction);04961(Endocrine and other factor-regulated calcium reabsorption);04974(Protein digestion and absorption);04978(Mineral absorption);05410(Hypertrophic cardiomyopathy (HCM));05412(Arrhythmogen…	NA
circRNA226	128.868	223.889	82.7534	74.1878	27.3849	0	3	9	3	2	1	0	2.10019	up	0.0699789	1	no	chr16	85013627	85043743	-	7	circRNA	ENSMUST00000227723	App	chr16:84978285-85013626|chr16:85043743-85056323	amyloid beta (A4) precursor protein [Source:MGI Symbol;Acc:MGI:88059]	GO:0000122(negative regulation of transcription by RNA polymerase II);GO:0000185(activation of MAPKKK activity);GO:0000187(activation of MAPK activity);GO:0000978(RNA polymerase II cis-regulatory region sequence-specific DNA binding);GO:0000979(RNA polymerase II core promoter sequence-specific DNA binding);GO:0001664(G protein-coupled receptor binding);GO:0001774(microglial cell activation);GO:00…	04726(Serotonergic synapse);05010(Alzheimer disease)	NA
circRNA3415	85.9118	199.012	0	0	0	0	2	8	0	0	0	0	inf	up	0.0706168	1	no	chr5	105122875	105161668	-	1	intergenic	intergenic_circRNA	intergenic_circRNA	chr5:105122874-105161668	NA	NA	NA	NA
circRNA2846	171.824	124.383	0	0	0	0	4	5	0	0	0	0	inf	up	0.073735	1	no	chr16	44028679	44040158	-	4	circRNA	ENSMUST00000214098	Gramd1c	chr16:44013037-44028678|chr16:44040158-44059101	GRAM domain containing 1C [Source:MGI Symbol;Acc:MGI:2443024]	GO:0005783(endoplasmic reticulum);GO:0005789(endoplasmic reticulum membrane);GO:0005886(plasma membrane);GO:0006869(lipid transport);GO:0008289(lipid binding);GO:0015485(cholesterol binding);GO:0015918(sterol transport);GO:0016020(membrane);GO:0016021(integral component of membrane);GO:0071397(cellular response to cholesterol);GO:0120009(intermembrane lipid transfer);GO:0120020(cholesterol transf…	NA	NA
circRNA3428	214.779	99.5062	0	0	0	0	5	4	0	0	0	0	inf	up	0.0740447	1	no	chr5	66391628	66400281	-	4	circRNA	ENSMUST00000087256	Apbb2	chr5:66365120-66391627|chr5:66400281-66451468	amyloid beta (A4) precursor protein-binding, family B, member 2 [Source:MGI Symbol;Acc:MGI:108405]	GO:0001540(amyloid-beta binding);GO:0001764(neuron migration);GO:0005515(protein binding);GO:0005634(nucleus);GO:0005737(cytoplasm);GO:0006355(regulation of transcription, DNA-templated);GO:0007050(cell cycle arrest);GO:0007411(axon guidance);GO:0008134(transcription factor binding);GO:0030048(actin filament-based movement);GO:0030198(extracellular matrix organization);GO:0030308(negative regulat…	NA	NA
mmu_circ_0013167	42.9559	99.5062	55.1689	0	0	0	1	4	2	0	0	0	inf	up	0.0756793	1	no	chr6	143180587	143197565	+	5	circRNA	ENSMUST00000204947	Etnk1	chr6:143167636-143180586|chr6:143197565-143217596	ethanolamine kinase 1 [Source:MGI Symbol;Acc:MGI:1922570]	GO:0000166(nucleotide binding);GO:0004305(ethanolamine kinase activity);GO:0005524(ATP binding);GO:0005654(nucleoplasm);GO:0005737(cytoplasm);GO:0005829(cytosol);GO:0005886(plasma membrane);GO:0006629(lipid metabolic process);GO:0006646(phosphatidylethanolamine biosynthetic process);GO:0008654(phospholipid biosynthetic process);GO:0016301(kinase activity);GO:0016310(phosphorylation);GO:0016740(tr…	00564(Glycerophospholipid metabolism)	EC:2.7.1.82
mmu_circ_0001794	42.9559	124.383	110.338	0	27.3849	0	1	5	4	0	1	0	3.34195	up	0.0777972	1	no	chr9	64204431	64214609	-	4	circRNA	ENSMUST00000005066	Map2k1	chr9:64193826-64204430|chr9:64214609-64253212	mitogen-activated protein kinase kinase 1 [Source:MGI Symbol;Acc:MGI:1346866]	GO:0000166(nucleotide binding);GO:0000187(activation of MAPK activity);GO:0000278(mitotic cell cycle);GO:0003056(regulation of vascular smooth muscle contraction);GO:0004672(protein kinase activity);GO:0004674(protein serine/threonine kinase activity);GO:0004708(MAP kinase kinase activity);GO:0004712(protein serine/threonine/tyrosine kinase activity);GO:0004713(protein tyrosine kinase activity);G…	01521(EGFR tyrosine kinase inhibitor resistance);01522(Endocrine resistance);04010(MAPK signaling pathway);04012(ErbB signaling pathway);04014(Ras signaling pathway);04015(Rap1 signaling pathway);04022(cGMP-PKG signaling pathway);04024(cAMP signaling pathway);04062(Chemokine signaling pathway);04066(HIF-1 signaling pathway);04068(FoxO signaling pathway);04071(Sphingolipid signaling pathway);04072…	EC:2.7.12.2
mmu_circ_0001506	0	0	0	74.1878	54.7698	65.8478	0	0	0	2	2	2	-inf	down	0.078509	1	no	chr6	115634553	115644642	-	4	circRNA	ENSMUST00000112949	Raf1	chr6:115632995-115634552|chr6:115644642-115675688	v-raf-leukemia viral oncogene 1 [Source:MGI Symbol;Acc:MGI:97847]	GO:0000165(MAPK cascade);GO:0000166(nucleotide binding);GO:0000186(activation of MAPKK activity);GO:0001666(response to hypoxia);GO:0001678(cellular glucose homeostasis);GO:0001934(positive regulation of protein phosphorylation);GO:0004672(protein kinase activity);GO:0004674(protein serine/threonine kinase activity);GO:0004709(MAP kinase kinase kinase activity);GO:0005515(protein binding);GO:0005…	01521(EGFR tyrosine kinase inhibitor resistance);01522(Endocrine resistance);04010(MAPK signaling pathway);04012(ErbB signaling pathway);04014(Ras signaling pathway);04015(Rap1 signaling pathway);04022(cGMP-PKG signaling pathway);04024(cAMP signaling pathway);04062(Chemokine signaling pathway);04068(FoxO signaling pathway);04071(Sphingolipid signaling pathway);04072(Phospholipase D signaling path…	EC:2.7.11.1
circRNA4081	0	99.5062	137.922	0	0	0	0	4	5	0	0	0	inf	up	0.0795799	1	no	chr5	147450654	147503202	+	4	circRNA	ENSMUST00000176466	Pan3	chr5:147431009-147450653|chr5:147519752-147521830	PAN3 poly(A) specific ribonuclease subunit [Source:MGI Symbol;Acc:MGI:1919837]	GO:0000166(nucleotide binding);GO:0000288(nuclear-transcribed mRNA catabolic process, deadenylation-dependent decay);GO:0000289(nuclear-transcribed mRNA poly(A) tail shortening);GO:0000290(deadenylation-dependent decapping of nuclear-transcribed mRNA);GO:0000932(P-body);GO:0003723(RNA binding);GO:0004535(poly(A)-specific ribonuclease activity);GO:0004672(protein kinase activity);GO:0005515(protei…	03018(RNA degradation)	NA
mmu_circ_0000802	816.162	447.778	717.196	370.939	438.159	428.011	19	18	26	10	16	13	0.679355	up	0.0796824	1	no	chr17	63471408	63490887	-	3	circRNA	ENSMUST00000024761	Fbxl17	chr17:63385052-63471407|chr17:63490887-63499024	F-box and leucine-rich repeat protein 17 [Source:MGI Symbol;Acc:MGI:1354704]	GO:0000086(G2/M transition of mitotic cell cycle);GO:0000209(protein polyubiquitination);GO:0005515(protein binding);GO:0005634(nucleus);GO:0005654(nucleoplasm);GO:0005737(cytoplasm);GO:0005829(cytosol);GO:0006515(protein quality control for misfolded or incompletely synthesized proteins);GO:0007399(nervous system development);GO:0008589(regulation of smoothened signaling pathway);GO:0014033(neur…	NA	NA
circRNA133	0	0	0	37.0939	54.7698	131.696	0	0	0	1	2	4	-inf	down	0.0815167	1	no	chr10	26302653	26352375	-	15	circRNA	ENSMUST00000105519	L3mbtl3	chr10:26292793-26302652|chr10:26352375-26373700	L3MBTL3 histone methyl-lysine binding protein [Source:MGI Symbol;Acc:MGI:2143628]	GO:0003682(chromatin binding);GO:0005515(protein binding);GO:0005634(nucleus);GO:0005654(nucleoplasm);GO:0005730(nucleolus);GO:0006325(chromatin organization);GO:0006355(regulation of transcription, DNA-templated);GO:0008270(zinc ion binding);GO:0030099(myeloid cell differentiation);GO:0030225(macrophage differentiation);GO:0030851(granulocyte differentiation);GO:0042393(histone binding);GO:00428…	NA	NA
mmu_circ_0004688	0	74.6297	165.507	0	0	0	0	3	6	0	0	0	inf	up	0.0821897	1	no	chr13	58030413	58051138	-	3	circRNA	ENSMUST00000091583	Klhl3	chr13:58019486-58030412|chr13:58051138-58063700	kelch-like 3 [Source:MGI Symbol;Acc:MGI:2445185]	GO:0003779(actin binding);GO:0003824(catalytic activity);GO:0005515(protein binding);GO:0005737(cytoplasm);GO:0005829(cytosol);GO:0005856(cytoskeleton);GO:0006511(ubiquitin-dependent protein catabolic process);GO:0016567(protein ubiquitination);GO:0031463(Cul3-RING ubiquitin ligase complex);GO:0050801(ion homeostasis);GO:0070294(renal sodium ion absorption);GO:0070936(protein K48-linked ubiquitin…	NA	NA
mmu_circ_0000738	0	0	0	185.47	0	131.696	0	0	0	5	0	4	-inf	down	0.0865196	1	no	chr17	30513556	30530365	-	5	circRNA	ENSMUST00000168787	Btbd9	chr17:30334332-30513555|chr17:30530365-30576145	BTB (POZ) domain containing 9 [Source:MGI Symbol;Acc:MGI:1916625]	GO:0005515(protein binding);GO:0007616(long-term memory);GO:0008344(adult locomotory behavior);GO:0042428(serotonin metabolic process);GO:0042748(circadian sleep/wake cycle, non-REM sleep);GO:0048512(circadian behavior);GO:0050804(modulation of chemical synaptic transmission);GO:0050951(sensory perception of temperature stimulus);GO:0060586(multicellular organismal iron ion homeostasis);GO:190024…	NA	NA
circRNA907	85.9118	0	110.338	296.751	219.079	164.62	2	0	4	8	8	5	-1.7938	down	0.0912417	1	no	chr9	120950174	120959529	+	14	circRNA	ENSMUST00000178812	Ctnnb1	chr9:120933616-120950173	catenin (cadherin associated protein), beta 1 [Source:MGI Symbol;Acc:MGI:88276]	GO:0000122(negative regulation of transcription by RNA polymerase II);GO:0000209(protein polyubiquitination);GO:0000578(embryonic axis specification);GO:0000904(cell morphogenesis involved in differentiation);GO:0000922(spindle pole);GO:0001085(RNA polymerase II transcription factor binding);GO:0001102(RNA polymerase II activating transcription factor binding);GO:0001501(skeletal system developme…	04015(Rap1 signaling pathway);04310(Wnt signaling pathway);04390(Hippo signaling pathway);04510(Focal adhesion);04520(Adherens junction);04550(Signaling pathways regulating pluripotency of stem cells);04670(Leukocyte transendothelial migration);04916(Melanogenesis);04919(Thyroid hormone signaling pathway);04934(Cushing syndrome);05100(Bacterial invasion of epithelial cells);05160(Hepatitis C);051…	NA
mmu_circ_0001625	128.868	99.5062	55.1689	0	27.3849	0	3	4	2	0	1	0	3.37211	up	0.0914593	1	no	chr7	121052087	121057399	+	2	circRNA	ENSMUST00000033163	Mettl9	chr7:121048028-121052086|chr7:121057399-121076129	methyltransferase like 9 [Source:MGI Symbol;Acc:MGI:1914862]	GO:0003674(molecular_function);GO:0005575(cellular_component);GO:0008150(biological_process)	NA	NA
circRNA977	0	0	0	222.563	82.1548	0	0	0	0	6	3	0	-inf	down	0.0914909	1	no	chr5	111335496	111349574	+	6	circRNA	ENSMUST00000200298	Pitpnb	chr5:111330833-111335495|chr5:111349574-111371312	phosphatidylinositol transfer protein, beta [Source:MGI Symbol;Acc:MGI:1927542]	GO:0001701(in utero embryonic development);GO:0005543(phospholipid binding);GO:0005548(phospholipid transporter activity);GO:0005737(cytoplasm);GO:0005794(Golgi apparatus);GO:0008289(lipid binding);GO:0008525(phosphatidylcholine transporter activity);GO:0008526(phosphatidylinositol transfer activity);GO:0015914(phospholipid transport);GO:0031210(phosphatidylcholine binding);GO:0035091(phosphatidy…	NA	NA
mmu_circ_0001038	0	0	0	74.1878	27.3849	98.7718	0	0	0	2	1	3	-inf	down	0.0948414	1	no	chr2	74568941	74573626	-	3	circRNA	ENSMUST00000111993	Lnpk	chr2:74555046-74568940|chr2:74573626-74578818	lunapark, ER junction formation factor [Source:MGI Symbol;Acc:MGI:1918115]	GO:0005654(nucleoplasm);GO:0005783(endoplasmic reticulum);GO:0005789(endoplasmic reticulum membrane);GO:0007029(endoplasmic reticulum organization);GO:0007275(multicellular organism development);GO:0007596(blood coagulation);GO:0016020(membrane);GO:0016021(integral component of membrane);GO:0030176(integral component of endoplasmic reticulum membrane);GO:0032330(regulation of chondrocyte differen…	NA	NA
mmu_circ_0013111	42.9559	49.7531	82.7534	0	0	0	1	2	3	0	0	0	inf	up	0.102061	1	no	chr6	134066307	134137417	+	2	circRNA	ENSMUST00000111963	Etv6	chr6:134036138-134066306|chr6:134137417-134222864	ets variant 6 [Source:MGI Symbol;Acc:MGI:109336]	GO:0000122(negative regulation of transcription by RNA polymerase II);GO:0000977(RNA polymerase II regulatory region sequence-specific DNA binding);GO:0000978(RNA polymerase II cis-regulatory region sequence-specific DNA binding);GO:0000981(DNA-binding transcription factor activity, RNA polymerase II-specific);GO:0001227(DNA-binding transcription repressor activity, RNA polymerase II-specific);GO…	05202(Transcriptional misregulation in cancer)	NA
circRNA4167	0	99.5062	110.338	0	0	0	0	4	4	0	0	0	inf	up	0.103307	1	no	chr6	31166477	31181149	-	2	circRNA	ENSMUST00000185982	Lncpint	chr6:31181149-31197780	long non-protein coding RNA, Trp53 induced transcript [Source:MGI Symbol;Acc:MGI:2673128]	NA	NA	NA
circRNA910	0	0	110.338	259.657	54.7698	362.163	0	0	4	7	2	11	-2.61636	down	0.10461	1	no	chr5	106634832	106666845	-	4	circRNA	ENSMUST00000112698	Zfp644	chr5:106619642-106634831|chr5:106666845-106696532	zinc finger protein 644 [Source:MGI Symbol;Acc:MGI:1277212]	GO:0001226(RNA polymerase II transcription corepressor binding);GO:0003676(nucleic acid binding);GO:0003700(DNA-binding transcription factor activity);GO:0005634(nucleus);GO:0006355(regulation of transcription, DNA-templated)	NA	NA
circRNA3435	171.824	99.5062	0	0	0	0	4	4	0	0	0	0	inf	up	0.105533	1	no	chr1	52479239	52490755	-	3	circRNA	ENSMUST00000069792	Nab1	chr1:52466979-52479238|chr1:52490755-52500210	Ngfi-A binding protein 1 [Source:MGI Symbol;Acc:MGI:107564]	GO:0001958(endochondral ossification);GO:0003712(transcription coregulator activity);GO:0005634(nucleus);GO:0006355(regulation of transcription, DNA-templated);GO:0008134(transcription factor binding);GO:0014037(Schwann cell differentiation);GO:0042552(myelination);GO:0045682(regulation of epidermis development);GO:0045892(negative regulation of transcription, DNA-templated)	NA	NA
mmu_circ_0011675	128.868	24.8766	55.1689	0	0	0	3	1	2	0	0	0	inf	up	0.107582	1	no	chr4	53107006	53144095	-	6	circRNA	ENSMUST00000030010	Abca1	chr4:53095677-53107005|chr4:53144095-53159675	ATP-binding cassette, sub-family A (ABC1), member 1 [Source:MGI Symbol;Acc:MGI:99607]	GO:0000166(nucleotide binding);GO:0002790(peptide secretion);GO:0005102(signaling receptor binding);GO:0005319(lipid transporter activity);GO:0005515(protein binding);GO:0005524(ATP binding);GO:0005548(phospholipid transporter activity);GO:0005768(endosome);GO:0005794(Golgi apparatus);GO:0005886(plasma membrane);GO:0005887(integral component of plasma membrane);GO:0006497(protein lipidation);GO:0…	02010(ABC transporters);04975(Fat digestion and absorption);04979(Cholesterol metabolism)	NA
circRNA3008	128.868	0	137.922	0	0	0	3	0	5	0	0	0	inf	up	0.107869	1	no	chr6	5767030	5800890	+	4	circRNA	ENSMUST00000115556	Dync1i1	chr6:5757494-5767029|chr6:5800890-5905104	dynein cytoplasmic 1 intermediate chain 1 [Source:MGI Symbol;Acc:MGI:107743]	GO:0000775(chromosome, centromeric region);GO:0000776(kinetochore);GO:0000777(condensed chromosome kinetochore);GO:0000922(spindle pole);GO:0003774(motor activity);GO:0003777(microtubule motor activity);GO:0005515(protein binding);GO:0005634(nucleus);GO:0005694(chromosome);GO:0005737(cytoplasm);GO:0005856(cytoskeleton);GO:0005868(cytoplasmic dynein complex);GO:0005874(microtubule);GO:0007018(micr…	04145(Phagosome);04962(Vasopressin-regulated water reabsorption);05132(Salmonella infection)	NA
circRNA4075	0	74.6297	137.922	0	0	0	0	3	5	0	0	0	inf	up	0.108381	1	no	chr2	169883527	169886459	+	1	circRNA	ENSMUST00000109159	Tshz2	chr2:169633779-169883526|chr2:169886586-169912608	teashirt zinc finger family member 2 [Source:MGI Symbol;Acc:MGI:2153084]	GO:0003676(nucleic acid binding);GO:0003677(DNA binding);GO:0003682(chromatin binding);GO:0005515(protein binding);GO:0005634(nucleus);GO:0006357(regulation of transcription by RNA polymerase II);GO:0007275(multicellular organism development);GO:0010468(regulation of gene expression);GO:0046872(metal ion binding)	NA	NA
circRNA3665	0	74.6297	137.922	0	0	0	0	3	5	0	0	0	inf	up	0.108678	1	no	chr15	9085725	9096092	+	4	circRNA	ENSMUST00000067760	Nadk2	chr15:9084250-9085724|chr15:9096092-9098808	NAD kinase 2, mitochondrial [Source:MGI Symbol;Acc:MGI:1915896]	GO:0000166(nucleotide binding);GO:0003951(NAD+ kinase activity);GO:0005524(ATP binding);GO:0005739(mitochondrion);GO:0006741(NADP biosynthetic process);GO:0016301(kinase activity);GO:0016310(phosphorylation);GO:0016740(transferase activity);GO:0019674(NAD metabolic process);GO:0042803(protein homodimerization activity)	00760(Nicotinate and nicotinamide metabolism)	EC:2.7.1.23
circRNA912	0	0	0	148.376	109.54	0	0	0	0	4	4	0	-inf	down	0.11009	1	no	chr9	108528590	108534618	+	2	circRNA	ENSMUST00000006851	Qrich1	chr9:108518826-108528589|chr9:108534618-108541688	glutamine-rich 1 [Source:MGI Symbol;Acc:MGI:1916482]	GO:0005654(nucleoplasm)	NA	NA
mmu_circ_0013415	42.9559	0	27.5845	111.282	82.1548	131.696	1	0	1	3	3	4	-2.20451	down	0.110535	1	no	chr6	47551732	47558294	-	5	circRNA	ENSMUST00000081721	Ezh2	chr6:47547436-47551731|chr6:47558294-47576535	enhancer of zeste 2 polycomb repressive complex 2 subunit [Source:MGI Symbol;Acc:MGI:107940]	GO:0000122(negative regulation of transcription by RNA polymerase II);GO:0000781(chromosome, telomeric region);GO:0000790(nuclear chromatin);GO:0000976(transcription regulatory region sequence-specific DNA binding);GO:0000978(RNA polymerase II cis-regulatory region sequence-specific DNA binding);GO:0000979(RNA polymerase II core promoter sequence-specific DNA binding);GO:0001226(RNA polymerase II…	00310(Lysine degradation);05206(MicroRNAs in cancer)	EC:2.1.1.43
mmu_circ_0004965	257.735	0	55.1689	0	0	0	6	0	2	0	0	0	inf	up	0.1179	1	no	chr14	105287617	105298127	+	4	circRNA	ENSMUST00000181969	Ndfip2	chr14:105259002-105287616|chr14:105298127-105302298	Nedd4 family interacting protein 2 [Source:MGI Symbol;Acc:MGI:1923523]	GO:0000139(Golgi membrane);GO:0005737(cytoplasm);GO:0005739(mitochondrion);GO:0005783(endoplasmic reticulum);GO:0005794(Golgi apparatus);GO:0007034(vacuolar transport);GO:0010008(endosome membrane);GO:0010629(negative regulation of gene expression);GO:0016020(membrane);GO:0016021(integral component of membrane);GO:0030001(metal ion transport);GO:0031398(positive regulation of protein ubiquitinati…	NA	NA
mmu_circ_0004760	0	0	0	222.563	54.7698	0	0	0	0	6	2	0	-inf	down	0.123907	1	no	chr13	67683403	67711007	-	1	intergenic	intergenic_circRNA	intergenic_circRNA	chr13:67683402-67711007	NA	NA	NA	NA
ciRNA1235	42.9559	49.7531	55.1689	0	0	0	1	2	2	0	0	0	inf	up	0.125762	1	no	X	139211436	139211672	+	1	ciRNA	ENSMUST00000113043	Pwwp3b	X:139211435-139213090	PWWP domain containing 3B [Source:MGI Symbol;Acc:MGI:2445062]	GO:0003674(molecular_function);GO:0008150(biological_process)	NA	NA
mmu_circ_0001052	558.426	248.766	303.429	964.442	684.623	428.011	13	10	11	26	25	13	-0.903187	down	0.12938	1	no	chr2	104470749	104471847	-	1	circRNA	ENSMUST00000028600	Hipk3	chr2:104446635-104470748|chr2:104471847-104493947	homeodomain interacting protein kinase 3 [Source:MGI Symbol;Acc:MGI:1314882]	GO:0000122(negative regulation of transcription by RNA polymerase II);GO:0000166(nucleotide binding);GO:0003714(transcription corepressor activity);GO:0004672(protein kinase activity);GO:0004674(protein serine/threonine kinase activity);GO:0004713(protein tyrosine kinase activity);GO:0005515(protein binding);GO:0005524(ATP binding);GO:0005634(nucleus);GO:0005737(cytoplasm);GO:0005829(cytosol);GO:…	04218(Cellular senescence)	EC:2.7.11.1
mmu_circ_0002812	171.824	24.8766	27.5845	0	0	0	4	1	1	0	0	0	inf	up	0.129886	1	no	chr11	119208771	119210740	-	2	circRNA	ENSMUST00000036113	Tbc1d16	chr11:119158892-119208770|chr11:119210740-119228395	TBC1 domain family, member 16 [Source:MGI Symbol;Acc:MGI:2652878]	GO:0001919(regulation of receptor recycling);GO:0005096(GTPase activator activity);GO:0005769(early endosome);GO:0005829(cytosol);GO:0006886(intracellular protein transport);GO:0017137(Rab GTPase binding);GO:0090630(activation of GTPase activity)	NA	NA
circRNA3926	0	74.6297	110.338	0	0	0	0	3	4	0	0	0	inf	up	0.131869	1	no	chr3	116348454	116392914	-	2	circRNA	ENSMUST00000106491	Cdc14a	chr3:116332882-116348453|chr3:116392914-116404542	CDC14 cell division cycle 14A [Source:MGI Symbol;Acc:MGI:2442676]	GO:0000226(microtubule cytoskeleton organization);GO:0000278(mitotic cell cycle);GO:0000922(spindle pole);GO:0004721(phosphoprotein phosphatase activity);GO:0004722(protein serine/threonine phosphatase activity);GO:0004725(protein tyrosine phosphatase activity);GO:0005634(nucleus);GO:0005654(nucleoplasm);GO:0005730(nucleolus);GO:0005737(cytoplasm);GO:0005813(centrosome);GO:0005815(microtubule org…	04110(Cell cycle)	EC:3.1.3.16
mmu_circ_0001190	85.9118	74.6297	82.7534	0	27.3849	0	2	3	3	0	1	0	3.15125	up	0.132133	1	no	chr4	34839332	34839986	-	3	circRNA	ENSMUST00000098163	Zfp292	chr4:34826880-34839331|chr4:34839986-34882757	zinc finger protein 292 [Source:MGI Symbol;Acc:MGI:1353423]	GO:0001228(DNA-binding transcription activator activity, RNA polymerase II-specific);GO:0003676(nucleic acid binding);GO:0003677(DNA binding);GO:0005634(nucleus);GO:0006357(regulation of transcription by RNA polymerase II);GO:0045944(positive regulation of transcription by RNA polymerase II);GO:0046872(metal ion binding)	NA	NA
circRNA984	85.9118	0	0	148.376	82.1548	98.7718	2	0	0	4	3	3	-1.93848	down	0.134807	1	no	chr2	18092785	18146872	+	7	circRNA	ENSMUST00000114671	Mllt10	chr2:18071204-18092784|chr2:18146872-18159456	myeloid/lymphoid or mixed-lineage leukemia; translocated to, 10 [Source:MGI Symbol;Acc:MGI:1329038]	GO:0003682(chromatin binding);GO:0005515(protein binding);GO:0005634(nucleus);GO:0005654(nucleoplasm);GO:0005829(cytosol);GO:0031491(nucleosome binding);GO:0032991(protein-containing complex);GO:0042393(histone binding);GO:0045944(positive regulation of transcription by RNA polymerase II);GO:0046872(metal ion binding)	NA	NA
ciRNA392	3436.47	1517.47	1627.48	3227.17	2355.1	3226.54	80	61	59	87	86	98	-0.420549	down	0.141007	1	no	chr10	22285691	22307298	+	1	ciRNA	ENSMUST00000181645	Raet1e	chr10:22285690-22307298	retinoic acid early transcript 1E [Source:MGI Symbol;Acc:MGI:2675273]	GO:0001913(T cell mediated cytotoxicity);GO:0005615(extracellular space);GO:0005886(plasma membrane);GO:0009897(external side of plasma membrane);GO:0016020(membrane);GO:0016021(integral component of membrane);GO:0031225(anchored component of membrane);GO:0044214(spanning component of plasma membrane);GO:0045954(positive regulation of natural killer cell mediated cytotoxicity);GO:0046658(anchored…	04650(Natural killer cell mediated cytotoxicity)	NA
circRNA3451	214.779	0	55.1689	0	0	0	5	0	2	0	0	0	inf	up	0.143253	1	no	chr15	73292036	73309869	-	7	circRNA	ENSMUST00000226742	Ptk2	chr15:73282235-73292035|chr15:73309869-73320775	PTK2 protein tyrosine kinase 2 [Source:MGI Symbol;Acc:MGI:95481]	GO:0000165(MAPK cascade);GO:0000166(nucleotide binding);GO:0000226(microtubule cytoskeleton organization);GO:0001525(angiogenesis);GO:0001568(blood vessel development);GO:0001570(vasculogenesis);GO:0001725(stress fiber);GO:0001764(neuron migration);GO:0001932(regulation of protein phosphorylation);GO:0001934(positive regulation of protein phosphorylation);GO:0003779(actin binding);GO:0004672(prot…	01522(Endocrine resistance);04012(ErbB signaling pathway);04062(Chemokine signaling pathway);04151(PI3K-Akt signaling pathway);04360(Axon guidance);04370(VEGF signaling pathway);04510(Focal adhesion);04670(Leukocyte transendothelial migration);04810(Regulation of actin cytoskeleton);05100(Bacterial invasion of epithelial cells);05146(Amoebiasis);05163(Human cytomegalovirus infection);05165(Human …	EC:2.7.10.2
circRNA3392	85.9118	124.383	0	0	0	0	2	5	0	0	0	0	inf	up	0.143308	1	no	chr8	72367905	72380306	-	7	circRNA	ENSMUST00000212950	Eps15l1	chr8:72358445-72367904|chr8:72380306-72380894	epidermal growth factor receptor pathway substrate 15-like 1 [Source:MGI Symbol;Acc:MGI:104582]	GO:0005509(calcium ion binding);GO:0005515(protein binding);GO:0005634(nucleus);GO:0005886(plasma membrane);GO:0005905(clathrin-coated pit);GO:0006897(endocytosis);GO:0016020(membrane);GO:0016197(endosomal transport);GO:0030132(clathrin coat of coated pit);GO:0046872(metal ion binding)	04144(Endocytosis)	NA
mmu_circ_0001478	0	0	0	148.376	82.1548	0	0	0	0	4	3	0	-inf	down	0.144468	1	no	chr6	65855949	65870469	+	6	circRNA	ENSMUST00000031976	Prdm5	chr6:65831371-65855948|chr6:65870469-65881048	PR domain containing 5 [Source:MGI Symbol;Acc:MGI:1918029]	GO:0000122(negative regulation of transcription by RNA polymerase II);GO:0000278(mitotic cell cycle);GO:0000976(transcription regulatory region sequence-specific DNA binding);GO:0000978(RNA polymerase II cis-regulatory region sequence-specific DNA binding);GO:0001227(DNA-binding transcription repressor activity, RNA polymerase II-specific);GO:0003676(nucleic acid binding);GO:0003677(DNA binding);…	NA	NA
ciRNA381	0	0	0	111.282	109.54	0	0	0	0	3	4	0	-inf	down	0.144502	1	no	chr7	65336032	65379675	-	1	ciRNA	ENSMUST00000102592	Tjp1	chr7:65336031-65379675	tight junction protein 1 [Source:MGI Symbol;Acc:MGI:98759]	GO:0001825(blastocyst formation);GO:0005515(protein binding);GO:0005516(calmodulin binding);GO:0005634(nucleus);GO:0005737(cytoplasm);GO:0005829(cytosol);GO:0005886(plasma membrane);GO:0005911(cell-cell junction);GO:0005912(adherens junction);GO:0005921(gap junction);GO:0005923(bicellular tight junction);GO:0007605(sensory perception of sound);GO:0008022(protein C-terminus binding);GO:0009986(cel…	04520(Adherens junction);04530(Tight junction);04540(Gap junction);05132(Salmonella infection)	NA
circRNA352	300.691	124.383	137.922	148.376	27.3849	65.8478	7	5	5	4	1	2	1.22045	up	0.1462	1	no	chr18	65638750	65656632	+	4	circRNA	ENSMUST00000235822	Zfp532	chr18:65625334-65638749|chr18:65656632-65682894	zinc finger protein 532 [Source:MGI Symbol;Acc:MGI:3036282]	GO:0003676(nucleic acid binding);GO:0003677(DNA binding);GO:0005634(nucleus);GO:0008150(biological_process);GO:0046872(metal ion binding)	NA	NA
mmu_circ_0001505	42.9559	24.8766	82.7534	0	0	0	1	1	3	0	0	0	inf	up	0.14684	1	no	chr6	113408905	113409340	+	1	circRNA	ENSMUST00000032414	Ttll3	chr6:113407419-113408904|chr6:113409340-113412788	tubulin tyrosine ligase-like family, member 3 [Source:MGI Symbol;Acc:MGI:2141418]	GO:0000166(nucleotide binding);GO:0005524(ATP binding);GO:0005737(cytoplasm);GO:0005856(cytoskeleton);GO:0005874(microtubule);GO:0005929(cilium);GO:0005930(axoneme);GO:0006464(cellular protein modification process);GO:0015630(microtubule cytoskeleton);GO:0016874(ligase activity);GO:0018094(protein polyglycylation);GO:0035082(axoneme assembly);GO:0042995(cell projection);GO:0060271(cilium assembly…	NA	NA
ciRNA856	0	124.383	220.676	0	0	65.8478	0	5	8	0	0	2	2.38963	up	0.147072	1	no	chr16	32898471	32898849	+	1	ciRNA	ENSMUST00000023489	Fyttd1	chr16:32898470-32898877	forty-two-three domain containing 1 [Source:MGI Symbol;Acc:MGI:1917955]	GO:0003723(RNA binding);GO:0003729(mRNA binding);GO:0005634(nucleus);GO:0005654(nucleoplasm);GO:0006406(mRNA export from nucleus);GO:0016607(nuclear speck);GO:0051028(mRNA transport)	NA	NA
mmu_circ_0013310	85.9118	24.8766	0	111.282	109.54	131.696	2	1	0	3	4	4	-1.66989	down	0.148666	1	no	chr6	35077981	35080226	-	2	circRNA	ENSMUST00000202143	Cnot4	chr6:35070303-35077980|chr6:35080226-35133501	CCR4-NOT transcription complex, subunit 4 [Source:MGI Symbol;Acc:MGI:1859026]	GO:0003676(nucleic acid binding);GO:0003723(RNA binding);GO:0004842(ubiquitin-protein transferase activity);GO:0005634(nucleus);GO:0005737(cytoplasm);GO:0006511(ubiquitin-dependent protein catabolic process);GO:0016567(protein ubiquitination);GO:0016740(transferase activity);GO:0030014(CCR4-NOT complex);GO:0045652(regulation of megakaryocyte differentiation);GO:0046872(metal ion binding);GO:00518…	03018(RNA degradation)	EC:2.3.2.27
ciRNA34	0	0	0	74.1878	0	164.62	0	0	0	2	0	5	-inf	down	0.151118	1	no	chr11	54056346	54059937	-	1	ciRNA	ENSMUST00000018755	Pdlim4	chr11:54056324-54059937	PDZ and LIM domain 4 [Source:MGI Symbol;Acc:MGI:1353470]	GO:0001725(stress fiber);GO:0003779(actin binding);GO:0005515(protein binding);GO:0005634(nucleus);GO:0005737(cytoplasm);GO:0005768(endosome);GO:0005856(cytoskeleton);GO:0005912(adherens junction);GO:0007507(heart development);GO:0015629(actin cytoskeleton);GO:0016020(membrane);GO:0019903(protein phosphatase binding);GO:0030018(Z disc);GO:0030027(lamellipodium);GO:0030036(actin cytoskeleton organ…	NA	NA
circRNA985	0	0	0	185.47	0	65.8478	0	0	0	5	0	2	-inf	down	0.152175	1	no	chr7	89955532	89962361	-	3	circRNA	ENSMUST00000238792	Eed	chr7:89955063-89955531|chr7:89962361-89964729	embryonic ectoderm development [Source:MGI Symbol;Acc:MGI:95286]	GO:0000122(negative regulation of transcription by RNA polymerase II);GO:0000978(RNA polymerase II cis-regulatory region sequence-specific DNA binding);GO:0001226(RNA polymerase II transcription corepressor binding);GO:0001739(sex chromatin);GO:0003682(chromatin binding);GO:0005515(protein binding);GO:0005634(nucleus);GO:0005654(nucleoplasm);GO:0005694(chromosome);GO:0005829(cytosol);GO:0006325(c…	NA	NA
circRNA1018	0	49.7531	0	111.282	54.7698	164.62	0	2	0	3	2	5	-2.73254	down	0.152922	1	no	chr11	104423923	104426468	-	2	circRNA	ENSMUST00000106971	Kansl1	chr11:104378826-104423922	KAT8 regulatory NSL complex subunit 1 [Source:MGI Symbol;Acc:MGI:1923969]	GO:0000123(histone acetyltransferase complex);GO:0000775(chromosome, centromeric region);GO:0000776(kinetochore);GO:0000777(condensed chromosome kinetochore);GO:0005634(nucleus);GO:0005654(nucleoplasm);GO:0005694(chromosome);GO:0006325(chromatin organization);GO:0035035(histone acetyltransferase binding);GO:0043981(histone H4-K5 acetylation);GO:0043982(histone H4-K8 acetylation);GO:0043984(histon…	NA	NA
ciRNA385	0	0	0	185.47	54.7698	0	0	0	0	5	2	0	-inf	down	0.155539	1	no	chr14	65094114	65095157	+	1	ciRNA	ENSMUST00000022550	Extl3	chr14:65094113-65095157	exostosin-like glycosyltransferase 3 [Source:MGI Symbol;Acc:MGI:1860765]	GO:0005783(endoplasmic reticulum);GO:0005789(endoplasmic reticulum membrane);GO:0005794(Golgi apparatus);GO:0006486(protein glycosylation);GO:0015012(heparan sulfate proteoglycan biosynthetic process);GO:0016020(membrane);GO:0016021(integral component of membrane);GO:0016757(transferase activity, transferring glycosyl groups);GO:0030307(positive regulation of cell growth)	00534(Glycosaminoglycan biosynthesis - heparan sulfate / heparin)	EC:2.4.1.223
circRNA518	0	0	0	37.0939	54.7698	32.9239	0	0	0	1	2	1	-inf	down	0.156734	1	no	chr5	28331111	28394670	+	13	circRNA	ENSMUST00000114884	Rbm33	chr5:28317410-28331110|chr5:28394670-28408251	RNA binding motif protein 33 [Source:MGI Symbol;Acc:MGI:1919670]	GO:0003676(nucleic acid binding);GO:0005575(cellular_component);GO:0008150(biological_process)	NA	NA
circRNA875	0	0	0	37.0939	54.7698	32.9239	0	0	0	1	2	1	-inf	down	0.157875	1	no	chr8	124725256	124731941	+	4	circRNA	ENSMUST00000034463	Arv1	chr8:124722342-124725255|chr8:124731941-124733806	ARV1 homolog, fatty acid homeostasis modulator [Source:MGI Symbol;Acc:MGI:1916115]	GO:0003674(molecular_function);GO:0005783(endoplasmic reticulum);GO:0005789(endoplasmic reticulum membrane);GO:0005794(Golgi apparatus);GO:0006629(lipid metabolic process);GO:0006665(sphingolipid metabolic process);GO:0006869(lipid transport);GO:0008202(steroid metabolic process);GO:0008203(cholesterol metabolic process);GO:0008206(bile acid metabolic process);GO:0016020(membrane);GO:0016021(inte…	NA	NA
mmu_circ_0000628	429.559	273.642	248.26	741.878	629.853	362.163	10	11	9	20	23	11	-0.8658	down	0.16064	1	no	chr15	82825231	82857284	-	2	circRNA	ENSMUST00000048966	Tcf20	chr15:82815660-82825230|chr15:82857284-82911985	transcription factor 20 [Source:MGI Symbol;Acc:MGI:108399]	GO:0000976(transcription regulatory region sequence-specific DNA binding);GO:0000978(RNA polymerase II cis-regulatory region sequence-specific DNA binding);GO:0001228(DNA-binding transcription activator activity, RNA polymerase II-specific);GO:0003677(DNA binding);GO:0003700(DNA-binding transcription factor activity);GO:0005634(nucleus);GO:0005654(nucleoplasm);GO:0016604(nuclear body);GO:0045944(…	NA	NA
mmu_circ_0007530	0	0	0	74.1878	27.3849	32.9239	0	0	0	2	1	1	-inf	down	0.161078	1	no	chr18	77097249	77105889	+	2	circRNA	ENSMUST00000114777	Pias2	chr18:77065419-77097248|chr18:77105889-77119911	protein inhibitor of activated STAT 2 [Source:MGI Symbol;Acc:MGI:1096566]	GO:0001085(RNA polymerase II transcription factor binding);GO:0003677(DNA binding);GO:0003712(transcription coregulator activity);GO:0005515(protein binding);GO:0005634(nucleus);GO:0005654(nucleoplasm);GO:0006355(regulation of transcription, DNA-templated);GO:0006357(regulation of transcription by RNA polymerase II);GO:0008134(transcription factor binding);GO:0008270(zinc ion binding);GO:0016605(…	04120(Ubiquitin mediated proteolysis);04630(Jak-STAT signaling pathway)	NA
mmu_circ_0001521	128.868	99.5062	165.507	37.0939	0	98.7718	3	4	6	1	0	3	1.53558	up	0.162214	1	no	chr6	124705158	124705656	-	2	circRNA	ENSMUST00000004379	Emg1	chr6:124705088-124705157|chr6:124705656-124705740	EMG1 N1-specific pseudouridine methyltransferase [Source:MGI Symbol;Acc:MGI:1315195]	GO:0001824(blastocyst development);GO:0003723(RNA binding);GO:0005634(nucleus);GO:0005654(nucleoplasm);GO:0005730(nucleolus);GO:0006364(rRNA processing);GO:0008168(methyltransferase activity);GO:0016740(transferase activity);GO:0017126(nucleologenesis);GO:0019843(rRNA binding);GO:0031167(rRNA methylation);GO:0032040(small-subunit processome);GO:0032259(methylation);GO:0042254(ribosome biogenesis)…	03008(Ribosome biogenesis in eukaryotes)	EC:2.1.1.260
circRNA1014	1804.15	497.531	772.365	2225.63	1177.55	1712.04	42	20	28	60	43	52	-0.734662	down	0.165931	1	no	chr17	6137212	6139156	+	2	circRNA	ENSMUST00000149756	Tulp4	chr17:6176957-6185137	tubby like protein 4 [Source:MGI Symbol;Acc:MGI:1916092]	GO:0005515(protein binding);GO:0005737(cytoplasm);GO:0016567(protein ubiquitination)	NA	NA
mmu_circ_0013841	0	0	0	37.0939	27.3849	65.8478	0	0	0	1	1	2	-inf	down	0.167605	1	no	chr7	122113250	122123708	-	5	circRNA	ENSMUST00000106469	Palb2	chr7:122112032-122113249|chr7:122123708-122124256	partner and localizer of BRCA2 [Source:MGI Symbol;Acc:MGI:3040695]	GO:0000724(double-strand break repair via homologous recombination);GO:0001701(in utero embryonic development);GO:0001756(somitogenesis);GO:0001833(inner cell mass cell proliferation);GO:0003677(DNA binding);GO:0005515(protein binding);GO:0005634(nucleus);GO:0005654(nucleoplasm);GO:0006281(DNA repair);GO:0006310(DNA recombination);GO:0006974(cellular response to DNA damage stimulus);GO:0007498(me…	03440(Homologous recombination);03460(Fanconi anemia pathway)	NA
mmu_circ_0011938	128.868	149.259	27.5845	0	54.7698	0	3	6	1	0	2	0	2.48072	up	0.167982	1	no	chr5	103783124	103784513	+	2	circRNA	ENSMUST00000126335	Aff1	chr5:103715405-103783123|chr5:103784513-103811062	AF4/FMR2 family, member 1 [Source:MGI Symbol;Acc:MGI:1100819]	GO:0005634(nucleus);GO:0008023(transcription elongation factor complex)	05202(Transcriptional misregulation in cancer)	NA
circRNA960	0	0	0	111.282	0	98.7718	0	0	0	3	0	3	-inf	down	0.169285	1	no	chr2	93334272	93372034	-	1	intergenic	intergenic_circRNA	intergenic_circRNA	chr2:93334271-93372034	NA	NA	NA	NA
circRNA1865	0	0	0	0	82.1548	98.7718	0	0	0	0	3	3	-inf	down	0.174482	1	no	chr7	104264963	104338979	+	1	intergenic	intergenic_circRNA	intergenic_circRNA	chr7:104264962-104338979	NA	NA	NA	NA
circRNA3461	128.868	0	82.7534	0	0	0	3	0	3	0	0	0	inf	up	0.177514	1	no	chr6	31166477	31197851	-	3	circRNA	ENSMUST00000185982	Lncpint	chr6:31197851-31218074	long non-protein coding RNA, Trp53 induced transcript [Source:MGI Symbol;Acc:MGI:2673128]	NA	NA	NA
ciRNA26	0	24.8766	0	37.0939	136.925	65.8478	0	1	0	1	5	2	-3.26937	down	0.177528	1	no	chr12	84171792	84172753	-	1	ciRNA	ENSMUST00000046266	Elmsan1	chr12:84171759-84172753	ELM2 and Myb/SANT-like domain containing 1 [Source:MGI Symbol;Acc:MGI:2685106]	GO:0000118(histone deacetylase complex);GO:0000976(transcription regulatory region sequence-specific DNA binding);GO:0003676(nucleic acid binding);GO:0003677(DNA binding);GO:0003700(DNA-binding transcription factor activity);GO:0005634(nucleus);GO:0005654(nucleoplasm);GO:0006355(regulation of transcription, DNA-templated);GO:0008134(transcription factor binding)	NA	NA
mmu_circ_0009284	0	74.6297	82.7534	0	0	0	0	3	3	0	0	0	inf	up	0.178779	1	no	chr2	122070865	122072309	-	2	circRNA	ENSMUST00000036450	Spg11	chr2:122069976-122070864|chr2:122072309-122072845	SPG11, spatacsin vesicle trafficking associated [Source:MGI Symbol;Acc:MGI:2444989]	GO:0003674(molecular_function);GO:0005634(nucleus);GO:0005730(nucleolus);GO:0005737(cytoplasm);GO:0005829(cytosol);GO:0005886(plasma membrane);GO:0007040(lysosome organization);GO:0007268(chemical synaptic transmission);GO:0007409(axonogenesis);GO:0008088(axo-dendritic transport);GO:0030054(cell junction);GO:0030424(axon);GO:0030425(dendrite);GO:0031410(cytoplasmic vesicle);GO:0042995(cell projec…	NA	NA
circRNA1830	0	0	0	0	54.7698	131.696	0	0	0	0	2	4	-inf	down	0.178874	1	no	chr11	19998121	20008477	+	4	circRNA	ENSMUST00000123036	Spred2	chr11:19954739-19998120|chr11:20008477-20018052	sprouty-related EVH1 domain containing 2 [Source:MGI Symbol;Acc:MGI:2150019]	GO:0000188(inactivation of MAPK activity);GO:0005173(stem cell factor receptor binding);GO:0005515(protein binding);GO:0005737(cytoplasm);GO:0005886(plasma membrane);GO:0007275(multicellular organism development);GO:0009966(regulation of signal transduction);GO:0010719(negative regulation of epithelial to mesenchymal transition);GO:0010801(negative regulation of peptidyl-threonine phosphorylation…	NA	NA
mmu_circ_0004802	0	0	0	148.376	0	65.8478	0	0	0	4	0	2	-inf	down	0.180581	1	no	chr13	77083441	77092411	-	5	circRNA	ENSMUST00000151524	Slf1	chr13:77066747-77083440|chr13:77092411-77100921	SMC5-SMC6 complex localization factor 1 [Source:MGI Symbol;Acc:MGI:2145448]	GO:0000786(nucleosome);GO:0005515(protein binding);GO:0005634(nucleus);GO:0005654(nucleoplasm);GO:0005737(cytoplasm);GO:0005813(centrosome);GO:0005815(microtubule organizing center);GO:0005856(cytoskeleton);GO:0006281(DNA repair);GO:0006974(cellular response to DNA damage stimulus);GO:0031334(positive regulation of protein-containing complex assembly);GO:0031625(ubiquitin protein ligase binding);…	NA	NA
circRNA3053	128.868	74.6297	0	0	0	0	3	3	0	0	0	0	inf	up	0.180686	1	no	chr6	93745434	93815825	-	9	circRNA	ENSMUST00000055224	Magi1	chr6:93717271-93745433|chr6:93815825-93943203	membrane associated guanylate kinase, WW and PDZ domain containing 1 [Source:MGI Symbol;Acc:MGI:1203522]	GO:0000166(nucleotide binding);GO:0005515(protein binding);GO:0005524(ATP binding);GO:0005634(nucleus);GO:0005654(nucleoplasm);GO:0005730(nucleolus);GO:0005737(cytoplasm);GO:0005886(plasma membrane);GO:0005911(cell-cell junction);GO:0005912(adherens junction);GO:0005923(bicellular tight junction);GO:0007165(signal transduction);GO:0016020(membrane);GO:0022409(positive regulation of cell-cell adhe…	04015(Rap1 signaling pathway);04151(PI3K-Akt signaling pathway);04530(Tight junction);05165(Human papillomavirus infection)	NA
circRNA950	0	0	0	111.282	82.1548	0	0	0	0	3	3	0	-inf	down	0.181032	1	no	chr17	39846000	39846346	-	1	intergenic	intergenic_circRNA	intergenic_circRNA	chr17:39845999-39846346	NA	NA	NA	NA
mmu_circ_0000553	0	0	0	148.376	0	65.8478	0	0	0	4	0	2	-inf	down	0.181838	1	no	chr14	72589754	72599142	-	2	circRNA	ENSMUST00000089017	Fndc3a	chr14:72584844-72589753|chr14:72599142-72652015	fibronectin type III domain containing 3A [Source:MGI Symbol;Acc:MGI:1196463]	GO:0000139(Golgi membrane);GO:0001669(acrosomal vesicle);GO:0005515(protein binding);GO:0005794(Golgi apparatus);GO:0005829(cytosol);GO:0007286(spermatid development);GO:0009566(fertilization);GO:0012506(vesicle membrane);GO:0016020(membrane);GO:0016021(integral component of membrane);GO:0031410(cytoplasmic vesicle);GO:0060009(Sertoli cell development);GO:0098609(cell-cell adhesion)	NA	NA
mmu_circ_0006757	0	49.7531	110.338	0	0	0	0	2	4	0	0	0	inf	up	0.182012	1	no	chr17	39845055	39845215	+	1	intergenic	intergenic_circRNA	intergenic_circRNA	chr17:39845054-39845215	NA	NA	NA	NA
circRNA4188	0	49.7531	110.338	0	0	0	0	2	4	0	0	0	inf	up	0.1828	1	no	chr12	3442475	3484608	+	7	circRNA	ENSMUST00000153102	Asxl2	chr12:3427212-3442474|chr12:3484608-3489637	additional sex combs like 2, transcriptional regulator [Source:MGI Symbol;Acc:MGI:1922552]	GO:0003677(DNA binding);GO:0005634(nucleus);GO:0005654(nucleoplasm);GO:0006351(transcription, DNA-templated);GO:0006355(regulation of transcription, DNA-templated);GO:0035360(positive regulation of peroxisome proliferator activated receptor signaling pathway);GO:0042975(peroxisome proliferator activated receptor binding);GO:0045600(positive regulation of fat cell differentiation);GO:0045944(posit…	NA	NA
ciRNA1708	0	49.7531	110.338	0	0	0	0	2	4	0	0	0	inf	up	0.183323	1	no	chr11	106445188	106453965	+	1	ciRNA	ENSMUST00000001059	Ern1	chr11:106445187-106453965	endoplasmic reticulum (ER) to nucleus signalling 1 [Source:MGI Symbol;Acc:MGI:1930134]	GO:0000166(nucleotide binding);GO:0000287(magnesium ion binding);GO:0001935(endothelial cell proliferation);GO:0003824(catalytic activity);GO:0004519(endonuclease activity);GO:0004521(endoribonuclease activity);GO:0004540(ribonuclease activity);GO:0004672(protein kinase activity);GO:0004674(protein serine/threonine kinase activity);GO:0005161(platelet-derived growth factor receptor binding);GO:00…	04140(Autophagy - animal);04141(Protein processing in endoplasmic reticulum);04210(Apoptosis);04932(Non-alcoholic fatty liver disease (NAFLD));05010(Alzheimer disease)	EC:2.7.11.1
mmu_circ_0006628	85.9118	99.5062	0	0	0	0	2	4	0	0	0	0	inf	up	0.183601	1	no	chr17	26736789	26743131	+	3	circRNA	ENSMUST00000062519	Crebrf	chr17:26715774-26736788|chr17:26743131-26757804	CREB3 regulatory factor [Source:MGI Symbol;Acc:MGI:1924378]	GO:0000122(negative regulation of transcription by RNA polymerase II);GO:0000977(RNA polymerase II regulatory region sequence-specific DNA binding);GO:0001228(DNA-binding transcription activator activity, RNA polymerase II-specific);GO:0003700(DNA-binding transcription factor activity);GO:0005634(nucleus);GO:0005654(nucleoplasm);GO:0005737(cytoplasm);GO:0005829(cytosol);GO:0006355(regulation of t…	NA	NA
circRNA3445	171.824	0	55.1689	0	0	0	4	0	2	0	0	0	inf	up	0.184043	1	no	chr18	39120120	39150118	+	5	circRNA	ENSMUST00000155576	Arhgap26	chr18:39111900-39120119|chr18:39150118-39205284	Rho GTPase activating protein 26 [Source:MGI Symbol;Acc:MGI:1918552]	GO:0005096(GTPase activator activity);GO:0005515(protein binding);GO:0005543(phospholipid binding);GO:0005737(cytoplasm);GO:0005856(cytoskeleton);GO:0005925(focal adhesion);GO:0007165(signal transduction);GO:0030036(actin cytoskeleton organization);GO:0030054(cell junction);GO:0043547(positive regulation of GTPase activity);GO:0051056(regulation of small GTPase mediated signal transduction)	NA	NA
circRNA3047	42.9559	49.7531	27.5845	0	0	0	1	2	1	0	0	0	inf	up	0.184728	1	no	chr6	88089989	88090295	+	1	circRNA	ENSMUST00000032143	Rpn1	chr6:88088414-88089988|chr6:88090295-88093785	ribophorin I [Source:MGI Symbol;Acc:MGI:98084]	GO:0005783(endoplasmic reticulum);GO:0005789(endoplasmic reticulum membrane);GO:0005791(rough endoplasmic reticulum);GO:0005829(cytosol);GO:0006486(protein glycosylation);GO:0006487(protein N-linked glycosylation);GO:0008250(oligosaccharyltransferase complex);GO:0016020(membrane);GO:0016021(integral component of membrane);GO:0018279(protein N-linked glycosylation via asparagine);GO:0042470(melano…	00510(N-Glycan biosynthesis);04141(Protein processing in endoplasmic reticulum)	NA
mmu_circ_0003064	85.9118	99.5062	0	0	0	0	2	4	0	0	0	0	inf	up	0.184962	1	no	chr11	48801663	48802420	+	1	circRNA	ENSMUST00000139959	Rack1	chr11:48800572-48801662|chr11:48802420-48803403	receptor for activated C kinase 1 [Source:MGI Symbol;Acc:MGI:101849]	GO:0001891(phagocytic cup);GO:0001934(positive regulation of protein phosphorylation);GO:0005080(protein kinase C binding);GO:0005515(protein binding);GO:0005634(nucleus);GO:0005654(nucleoplasm);GO:0005737(cytoplasm);GO:0005739(mitochondrion);GO:0005829(cytosol);GO:0005840(ribosome);GO:0005886(plasma membrane);GO:0006412(translation);GO:0006417(regulation of translation);GO:0006915(apoptotic proc…	05162(Measles)	NA
mmu_circ_0001415	85.9118	99.5062	0	0	0	0	2	4	0	0	0	0	inf	up	0.185221	1	no	chr5	130187401	130198116	+	3	circRNA	ENSMUST00000119797	Rabgef1	chr5:130171894-130187400|chr5:130198116-130207008	RAB guanine nucleotide exchange factor (GEF) 1 [Source:MGI Symbol;Acc:MGI:1929459]	GO:0001933(negative regulation of protein phosphorylation);GO:0002686(negative regulation of leukocyte migration);GO:0003677(DNA binding);GO:0005515(protein binding);GO:0005730(nucleolus);GO:0005737(cytoplasm);GO:0005768(endosome);GO:0005769(early endosome);GO:0005829(cytosol);GO:0006612(protein targeting to membrane);GO:0006897(endocytosis);GO:0008270(zinc ion binding);GO:0015031(protein transpo…	NA	NA
mmu_circ_0013471	171.824	49.7531	0	0	0	0	4	2	0	0	0	0	inf	up	0.185479	1	no	chr6	5913316	5923290	+	3	circRNA	ENSMUST00000115556	Dync1i1	chr6:5905194-5913315|chr6:5923290-5961840	dynein cytoplasmic 1 intermediate chain 1 [Source:MGI Symbol;Acc:MGI:107743]	GO:0000775(chromosome, centromeric region);GO:0000776(kinetochore);GO:0000777(condensed chromosome kinetochore);GO:0000922(spindle pole);GO:0003774(motor activity);GO:0003777(microtubule motor activity);GO:0005515(protein binding);GO:0005634(nucleus);GO:0005694(chromosome);GO:0005737(cytoplasm);GO:0005856(cytoskeleton);GO:0005868(cytoplasmic dynein complex);GO:0005874(microtubule);GO:0007018(micr…	04145(Phagosome);04962(Vasopressin-regulated water reabsorption);05132(Salmonella infection)	NA
circRNA1000	0	0	0	74.1878	109.54	0	0	0	0	2	4	0	-inf	down	0.188743	1	no	chr6	115632898	115644642	-	5	circRNA	ENSMUST00000127503	Raf1	chr6:115631368-115632897|chr6:115644642-115676236	v-raf-leukemia viral oncogene 1 [Source:MGI Symbol;Acc:MGI:97847]	GO:0000165(MAPK cascade);GO:0000166(nucleotide binding);GO:0000186(activation of MAPKK activity);GO:0001666(response to hypoxia);GO:0001678(cellular glucose homeostasis);GO:0001934(positive regulation of protein phosphorylation);GO:0004672(protein kinase activity);GO:0004674(protein serine/threonine kinase activity);GO:0004709(MAP kinase kinase kinase activity);GO:0005515(protein binding);GO:0005…	01521(EGFR tyrosine kinase inhibitor resistance);01522(Endocrine resistance);04010(MAPK signaling pathway);04012(ErbB signaling pathway);04014(Ras signaling pathway);04015(Rap1 signaling pathway);04022(cGMP-PKG signaling pathway);04024(cAMP signaling pathway);04062(Chemokine signaling pathway);04068(FoxO signaling pathway);04071(Sphingolipid signaling pathway);04072(Phospholipase D signaling path…	EC:2.7.11.1
mmu_circ_0003999	85.9118	74.6297	55.1689	0	0	32.9239	2	3	2	0	0	1	2.71189	up	0.191687	1	no	chr12	4658015	4666326	+	5	circRNA	ENSMUST00000062580	Itsn2	chr12:4653543-4658014|chr12:4666326-4671272	intersectin 2 [Source:MGI Symbol;Acc:MGI:1338049]	GO:0005085(guanyl-nucleotide exchange factor activity);GO:0005509(calcium ion binding);GO:0005515(protein binding);GO:0005813(centrosome);GO:0006897(endocytosis);GO:1903861(positive regulation of dendrite extension)	NA	NA
ciRNA62	42.9559	124.383	82.7534	37.0939	0	32.9239	1	5	3	1	0	1	1.83666	up	0.193356	1	no	chr10	81049912	81050998	-	1	ciRNA	ENSMUST00000005067	Sgta	chr10:81049881-81050998	small glutamine-rich tetratricopeptide repeat (TPR)-containing, alpha [Source:MGI Symbol;Acc:MGI:1098703]	GO:0005515(protein binding);GO:0005634(nucleus);GO:0005737(cytoplasm);GO:0005829(cytosol);GO:0006620(posttranslational protein targeting to endoplasmic reticulum membrane);GO:0016020(membrane);GO:0030433(ubiquitin-dependent ERAD pathway);GO:0042802(identical protein binding);GO:0042803(protein homodimerization activity);GO:0043621(protein self-association);GO:0046982(protein heterodimerization ac…	NA	NA
circRNA1823	343.647	99.5062	55.1689	0	109.54	0	8	4	2	0	4	0	2.18563	up	0.197842	1	no	chr5	121745724	121749229	+	4	circRNA	ENSMUST00000160813	Atxn2	chr5:121713024-121745723|chr5:121749229-121772667	ataxin 2 [Source:MGI Symbol;Acc:MGI:1277223]	GO:0002091(negative regulation of receptor internalization);GO:0005154(epidermal growth factor receptor binding);GO:0005737(cytoplasm);GO:0005794(Golgi apparatus);GO:0005802(trans-Golgi network);GO:0005829(cytosol);GO:0005844(polysome);GO:0008022(protein C-terminus binding);GO:0010494(cytoplasmic stress granule);GO:0033962(cytoplasmic mRNA processing body assembly);GO:0034063(stress granule assem…	NA	NA
mmu_circ_0003030	42.9559	74.6297	82.7534	0	0	32.9239	1	3	3	0	0	1	2.60523	up	0.206317	1	no	chr11	4517741	4531305	-	5	circRNA	ENSMUST00000109943	Mtmr3	chr11:4507686-4517740|chr11:4531305-4594602	myotubularin related protein 3 [Source:MGI Symbol;Acc:MGI:1921552]	GO:0004438(phosphatidylinositol-3-phosphatase activity);GO:0004721(phosphoprotein phosphatase activity);GO:0004722(protein serine/threonine phosphatase activity);GO:0004725(protein tyrosine phosphatase activity);GO:0005737(cytoplasm);GO:0006470(protein dephosphorylation);GO:0006629(lipid metabolic process);GO:0016020(membrane);GO:0016311(dephosphorylation);GO:0019898(extrinsic component of membra…	00562(Inositol phosphate metabolism);04070(Phosphatidylinositol signaling system);04140(Autophagy - animal)	EC:3.1.3.48
mmu_circ_0001482	0	49.7531	0	111.282	54.7698	131.696	0	2	0	3	2	4	-2.58123	down	0.207999	1	no	chr6	65869181	65901859	+	6	circRNA	ENSMUST00000031976	Prdm5	chr6:65862994-65869180|chr6:65901859-65927916	PR domain containing 5 [Source:MGI Symbol;Acc:MGI:1918029]	GO:0000122(negative regulation of transcription by RNA polymerase II);GO:0000278(mitotic cell cycle);GO:0000976(transcription regulatory region sequence-specific DNA binding);GO:0000978(RNA polymerase II cis-regulatory region sequence-specific DNA binding);GO:0001227(DNA-binding transcription repressor activity, RNA polymerase II-specific);GO:0003676(nucleic acid binding);GO:0003677(DNA binding);…	NA	NA
mmu_circ_0009246	42.9559	0	137.922	0	0	0	1	0	5	0	0	0	inf	up	0.208224	1	no	chr2	120377893	120385891	-	4	circRNA	ENSMUST00000090042	Tmem87a	chr2:120375512-120377892|chr2:120385891-120392180	transmembrane protein 87A [Source:MGI Symbol;Acc:MGI:2441844]	GO:0005829(cytosol);GO:0016020(membrane);GO:0016021(integral component of membrane);GO:0032580(Golgi cisterna membrane);GO:0042147(retrograde transport, endosome to Golgi)	NA	NA
circRNA2619	171.824	124.383	55.1689	0	0	98.7718	4	5	2	0	0	3	1.83084	up	0.208345	1	no	chr11	89004730	89016794	+	7	circRNA	ENSMUST00000000284	Trim25	chr11:89000082-89004729	tripartite motif-containing 25 [Source:MGI Symbol;Acc:MGI:102749]	GO:0002376(immune system process);GO:0005515(protein binding);GO:0005654(nucleoplasm);GO:0005737(cytoplasm);GO:0005829(cytosol);GO:0006511(ubiquitin-dependent protein catabolic process);GO:0006513(protein monoubiquitination);GO:0010494(cytoplasmic stress granule);GO:0016567(protein ubiquitination);GO:0016604(nuclear body);GO:0016740(transferase activity);GO:0016874(ligase activity);GO:0030433(ubi…	04064(NF-kappa B signaling pathway);04622(RIG-I-like receptor signaling pathway);05164(Influenza A)	EC:2.3.2.27
mmu_circ_0003759	214.779	24.8766	0	0	0	0	5	1	0	0	0	0	inf	up	0.208626	1	no	chr12	111336026	111345623	-	4	circRNA	ENSMUST00000041965	Cdc42bpb	chr12:111329232-111336025|chr12:111345623-111377096	CDC42 binding protein kinase beta [Source:MGI Symbol;Acc:MGI:2136459]	GO:0000166(nucleotide binding);GO:0000287(magnesium ion binding);GO:0004672(protein kinase activity);GO:0004674(protein serine/threonine kinase activity);GO:0005515(protein binding);GO:0005524(ATP binding);GO:0005737(cytoplasm);GO:0005856(cytoskeleton);GO:0005886(plasma membrane);GO:0005911(cell-cell junction);GO:0006468(protein phosphorylation);GO:0016020(membrane);GO:0016301(kinase activity);GO…	NA	EC:2.7.11.1
mmu_circ_0008912	128.868	24.8766	82.7534	0	0	32.9239	3	1	3	0	0	1	2.84462	up	0.21085	1	no	chr1	66801049	66802168	-	1	circRNA	ENSMUST00000068168	Kansl1l	chr1:66778108-66801048|chr1:66802168-66817373	KAT8 regulatory NSL complex subunit 1-like [Source:MGI Symbol;Acc:MGI:1915941]	GO:0000123(histone acetyltransferase complex);GO:0008150(biological_process);GO:0035035(histone acetyltransferase binding);GO:0043981(histone H4-K5 acetylation);GO:0043982(histone H4-K8 acetylation);GO:0043984(histone H4-K16 acetylation);GO:0043995(histone acetyltransferase activity (H4-K5 specific));GO:0043996(histone acetyltransferase activity (H4-K8 specific));GO:0044545(NSL complex);GO:004697…	NA	NA
mmu_circ_0010364	128.868	24.8766	82.7534	37.0939	0	0	3	1	3	1	0	0	2.67257	up	0.212865	1	no	chr3	109525869	109528384	+	3	circRNA	ENSMUST00000046864	Vav3	chr3:109521527-109525868|chr3:109528384-109562742	vav 3 oncogene [Source:MGI Symbol;Acc:MGI:1888518]	GO:0001525(angiogenesis);GO:0001772(immunological synapse);GO:0005085(guanyl-nucleotide exchange factor activity);GO:0005089(Rho guanyl-nucleotide exchange factor activity);GO:0005154(epidermal growth factor receptor binding);GO:0005515(protein binding);GO:0005737(cytoplasm);GO:0005886(plasma membrane);GO:0006906(vesicle fusion);GO:0006974(cellular response to DNA damage stimulus);GO:0007229(inte…	04024(cAMP signaling pathway);04062(Chemokine signaling pathway);04510(Focal adhesion);04650(Natural killer cell mediated cytotoxicity);04660(T cell receptor signaling pathway);04662(B cell receptor signaling pathway);04664(Fc epsilon RI signaling pathway);04666(Fc gamma R-mediated phagocytosis);04670(Leukocyte transendothelial migration);04810(Regulation of actin cytoskeleton)	NA
circRNA609	0	0	0	74.1878	82.1548	0	0	0	0	2	3	0	-inf	down	0.214933	1	no	chr4	108717789	108727545	-	3	circRNA	ENSMUST00000106658	Zfyve9	chr4:108695868-108717788|chr4:108727545-108780452	zinc finger, FYVE domain containing 9 [Source:MGI Symbol;Acc:MGI:2652838]	GO:0005515(protein binding);GO:0005545(1-phosphatidylinositol binding);GO:0005737(cytoplasm);GO:0005768(endosome);GO:0005769(early endosome);GO:0005829(cytosol);GO:0007179(transforming growth factor beta receptor signaling pathway);GO:0016020(membrane);GO:0016197(endosomal transport);GO:0017015(regulation of transforming growth factor beta receptor signaling pathway);GO:0019904(protein domain spe…	04144(Endocytosis);04350(TGF-beta signaling pathway)	NA
mmu_circ_0004696	214.779	99.5062	110.338	148.376	0	0	5	4	4	4	0	0	1.51693	up	0.215099	1	no	chr13	58191722	58199070	-	5	circRNA	ENSMUST00000058735	Ubqln1	chr13:58183324-58191721|chr13:58199070-58215283	ubiquilin 1 [Source:MGI Symbol;Acc:MGI:1860276]	GO:0000045(autophagosome assembly);GO:0000502(proteasome complex);GO:0005102(signaling receptor binding);GO:0005515(protein binding);GO:0005634(nucleus);GO:0005654(nucleoplasm);GO:0005737(cytoplasm);GO:0005776(autophagosome);GO:0005783(endoplasmic reticulum);GO:0005829(cytosol);GO:0005886(plasma membrane);GO:0006511(ubiquitin-dependent protein catabolic process);GO:0006914(autophagy);GO:0016020(m…	04141(Protein processing in endoplasmic reticulum)	NA
ciRNA76	0	0	0	111.282	54.7698	0	0	0	0	3	2	0	-inf	down	0.216765	1	no	chr17	26004671	26008854	-	1	ciRNA	ENSMUST00000118828	Rab11fip3	chr17:26004644-26008854	RAB11 family interacting protein 3 (class II) [Source:MGI Symbol;Acc:MGI:2444431]	GO:0005509(calcium ion binding);GO:0005515(protein binding);GO:0005654(nucleoplasm);GO:0005737(cytoplasm);GO:0005768(endosome);GO:0005813(centrosome);GO:0005815(microtubule organizing center);GO:0005856(cytoskeleton);GO:0007049(cell cycle);GO:0016020(membrane);GO:0016192(vesicle-mediated transport);GO:0017137(Rab GTPase binding);GO:0030139(endocytic vesicle);GO:0030306(ADP-ribosylation factor bin…	04144(Endocytosis)	NA
circRNA1006	0	0	0	111.282	54.7698	0	0	0	0	3	2	0	-inf	down	0.218228	1	no	chr13	30900786	30911250	-	5	circRNA	ENSMUST00000021785	Exoc2	chr13:30886314-30900785|chr13:30911250-30925723	exocyst complex component 2 [Source:MGI Symbol;Acc:MGI:1913732]	GO:0000145(exocyst);GO:0005886(plasma membrane);GO:0006887(exocytosis);GO:0006893(Golgi to plasma membrane transport);GO:0015031(protein transport);GO:0016192(vesicle-mediated transport);GO:0017160(Ral GTPase binding);GO:0019901(protein kinase binding);GO:0045921(positive regulation of exocytosis);GO:0047485(protein N-terminus binding);GO:0090543(Flemming body);GO:2000535(regulation of entry of b…	04014(Ras signaling pathway)	NA
mmu_circ_0001469	0	0	0	0	82.1548	65.8478	0	0	0	0	3	2	-inf	down	0.218414	1	no	chr6	47484744	47509103	+	8	circRNA	ENSMUST00000146200	Cul1	chr6:47454029-47484743|chr6:47509103-47514794	cullin 1 [Source:MGI Symbol;Acc:MGI:1349658]	GO:0004842(ubiquitin-protein transferase activity);GO:0005515(protein binding);GO:0005654(nucleoplasm);GO:0006511(ubiquitin-dependent protein catabolic process);GO:0006513(protein monoubiquitination);GO:0006915(apoptotic process);GO:0008283(cell population proliferation);GO:0009887(animal organ morphogenesis);GO:0016032(viral process);GO:0016567(protein ubiquitination);GO:0019005(SCF ubiquitin li…	04110(Cell cycle);04114(Oocyte meiosis);04120(Ubiquitin mediated proteolysis);04141(Protein processing in endoplasmic reticulum);04310(Wnt signaling pathway);04340(Hedgehog signaling pathway);04350(TGF-beta signaling pathway);04710(Circadian rhythm);05170(Human immunodeficiency virus 1 infection);05200(Pathways in cancer)	NA
mmu_circ_0015782	0	0	0	0	82.1548	65.8478	0	0	0	0	3	2	-inf	down	0.218508	1	no	chr9	64725502	64728429	-	3	circRNA	ENSMUST00000172298	Rab11a	chr9:64716988-64725501|chr9:64728429-64737583	RAB11A, member RAS oncogene family [Source:MGI Symbol;Acc:MGI:1858202]	GO:0000166(nucleotide binding);GO:0000922(spindle pole);GO:0003924(GTPase activity);GO:0005515(protein binding);GO:0005525(GTP binding);GO:0005737(cytoplasm);GO:0005739(mitochondrion);GO:0005768(endosome);GO:0005771(multivesicular body);GO:0005802(trans-Golgi network);GO:0005813(centrosome);GO:0005828(kinetochore microtubule);GO:0005886(plasma membrane);GO:0006887(exocytosis);GO:0007049(cell cycl…	04144(Endocytosis);04961(Endocrine and other factor-regulated calcium reabsorption);04962(Vasopressin-regulated water reabsorption);04972(Pancreatic secretion)	NA
mmu_circ_0001389	42.9559	24.8766	220.676	0	54.7698	0	1	1	8	0	2	0	2.39716	up	0.218694	1	no	chr5	111182924	111183431	+	1	circRNA	ENSMUST00000040111	Ttc28	chr5:111177712-111182923|chr5:111183431-111223109	tetratricopeptide repeat domain 28 [Source:MGI Symbol;Acc:MGI:2140873]	GO:0000922(spindle pole);GO:0005515(protein binding);GO:0005737(cytoplasm);GO:0005813(centrosome);GO:0005815(microtubule organizing center);GO:0005819(spindle);GO:0005856(cytoskeleton);GO:0007049(cell cycle);GO:0007346(regulation of mitotic cell cycle);GO:0019900(kinase binding);GO:0030496(midbody);GO:0051301(cell division);GO:0072686(mitotic spindle);GO:0097431(mitotic spindle pole);GO:1990023(m…	NA	NA
circRNA900	0	0	0	111.282	54.7698	0	0	0	0	3	2	0	-inf	down	0.218842	1	no	chr5	5227165	5373489	-	3	circRNA	ENSMUST00000153331	Cdk14	chr5:5195357-5227164|chr5:5373489-5380035	cyclin-dependent kinase 14 [Source:MGI Symbol;Acc:MGI:894318]	GO:0000083(regulation of transcription involved in G1/S transition of mitotic cell cycle);GO:0000086(G2/M transition of mitotic cell cycle);GO:0000166(nucleotide binding);GO:0000308(cytoplasmic cyclin-dependent protein kinase holoenzyme complex);GO:0004672(protein kinase activity);GO:0004674(protein serine/threonine kinase activity);GO:0004693(cyclin-dependent protein serine/threonine kinase acti…	05202(Transcriptional misregulation in cancer)	EC:2.7.11.22
circRNA909	214.779	0	55.1689	296.751	136.925	164.62	5	0	2	8	5	5	-1.14818	down	0.22106	1	no	chr5	106618072	106638635	-	5	circRNA	ENSMUST00000112698	Zfp644	chr5:106638635-106666785	zinc finger protein 644 [Source:MGI Symbol;Acc:MGI:1277212]	GO:0001226(RNA polymerase II transcription corepressor binding);GO:0003676(nucleic acid binding);GO:0003700(DNA-binding transcription factor activity);GO:0005634(nucleus);GO:0006355(regulation of transcription, DNA-templated)	NA	NA
circRNA2342	85.9118	24.8766	110.338	0	0	32.9239	2	1	4	0	0	1	2.74766	up	0.221317	1	no	chr4	9635901	9639347	-	2	circRNA	ENSMUST00000078139	Asph	chr4:9610938-9635900|chr4:9639347-9668780	aspartate-beta-hydroxylase [Source:MGI Symbol;Acc:MGI:1914186]	GO:0004597(peptide-aspartate beta-dioxygenase activity);GO:0005509(calcium ion binding);GO:0005515(protein binding);GO:0005737(cytoplasm);GO:0005783(endoplasmic reticulum);GO:0005789(endoplasmic reticulum membrane);GO:0005886(plasma membrane);GO:0007389(pattern specification process);GO:0008285(negative regulation of cell population proliferation);GO:0010524(positive regulation of calcium ion tra…	NA	EC:1.14.11.16
mmu_circ_0000074	0	49.7531	82.7534	0	0	0	0	2	3	0	0	0	inf	up	0.221623	1	no	chr1	127791605	127799553	+	5	circRNA	ENSMUST00000112570	Ccnt2	chr1:127775182-127791604|chr1:127799553-127801605	cyclin T2 [Source:MGI Symbol;Acc:MGI:1920199]	GO:0000079(regulation of cyclin-dependent protein serine/threonine kinase activity);GO:0001223(transcription coactivator binding);GO:0003682(chromatin binding);GO:0005515(protein binding);GO:0005634(nucleus);GO:0005654(nucleoplasm);GO:0005737(cytoplasm);GO:0005829(cytosol);GO:0005886(plasma membrane);GO:0006351(transcription, DNA-templated);GO:0006357(regulation of transcription by RNA polymerase…	05202(Transcriptional misregulation in cancer)	NA
circRNA4201	0	74.6297	55.1689	0	0	0	0	3	2	0	0	0	inf	up	0.222837	1	no	chr6	3532159	3555466	+	7	circRNA	ENSMUST00000164052	Vps50	chr6:3524175-3532158|chr6:3555466-3562268	VPS50 EARP/GARPII complex subunit [Source:MGI Symbol;Acc:MGI:1920538]	GO:0000149(SNARE binding);GO:0005768(endosome);GO:0005829(cytosol);GO:0015031(protein transport);GO:0016020(membrane);GO:0032456(endocytic recycling);GO:0042147(retrograde transport, endosome to Golgi);GO:0048471(perinuclear region of cytoplasm);GO:0055037(recycling endosome);GO:1990745(EARP complex)	NA	NA
mmu_circ_0008923	0	0	0	74.1878	0	98.7718	0	0	0	2	0	3	-inf	down	0.222971	1	no	chr1	71046678	71089527	-	8	circRNA	ENSMUST00000027393	Bard1	chr1:71031456-71046678|chr1:71089527-71102668	BRCA1 associated RING domain 1 [Source:MGI Symbol;Acc:MGI:1328361]	GO:0003723(RNA binding);GO:0004842(ubiquitin-protein transferase activity);GO:0005515(protein binding);GO:0005634(nucleus);GO:0005737(cytoplasm);GO:0006281(DNA repair);GO:0006974(cellular response to DNA damage stimulus);GO:0016567(protein ubiquitination);GO:0016607(nuclear speck);GO:0016740(transferase activity);GO:0031436(BRCA1-BARD1 complex);GO:0036464(cytoplasmic ribonucleoprotein granule);GO…	03440(Homologous recombination)	NA
mmu_circ_0003608	85.9118	74.6297	0	0	0	0	2	3	0	0	0	0	inf	up	0.222993	1	no	chr11	98372070	98373570	+	2	circRNA	ENSMUST00000154960	Stard3	chr11:98358508-98372069|chr11:98373570-98375079	START domain containing 3 [Source:MGI Symbol;Acc:MGI:1929618]	GO:0005654(nucleoplasm);GO:0005737(cytoplasm);GO:0005739(mitochondrion);GO:0005768(endosome);GO:0005770(late endosome);GO:0005789(endoplasmic reticulum membrane);GO:0006701(progesterone biosynthetic process);GO:0006869(lipid transport);GO:0008289(lipid binding);GO:0010008(endosome membrane);GO:0015485(cholesterol binding);GO:0016020(membrane);GO:0016021(integral component of membrane);GO:0030301(…	04979(Cholesterol metabolism)	NA
circRNA4189	0	74.6297	55.1689	0	0	0	0	3	2	0	0	0	inf	up	0.223112	1	no	chr2	160750964	160752574	+	8	circRNA	ENSMUST00000017077	Plcg1	chr2:160748329-160750963|chr2:160752574-160753185	phospholipase C, gamma 1 [Source:MGI Symbol;Acc:MGI:97615]	GO:0001701(in utero embryonic development);GO:0001726(ruffle);GO:0004435(phosphatidylinositol phospholipase C activity);GO:0005158(insulin receptor binding);GO:0005168(neurotrophin TRKA receptor binding);GO:0005509(calcium ion binding);GO:0005515(protein binding);GO:0005737(cytoplasm);GO:0005829(cytosol);GO:0005886(plasma membrane);GO:0005911(cell-cell junction);GO:0006629(lipid metabolic process…	00562(Inositol phosphate metabolism);01521(EGFR tyrosine kinase inhibitor resistance);04012(ErbB signaling pathway);04014(Ras signaling pathway);04015(Rap1 signaling pathway);04020(Calcium signaling pathway);04064(NF-kappa B signaling pathway);04066(HIF-1 signaling pathway);04070(Phosphatidylinositol signaling system);04072(Phospholipase D signaling pathway);04360(Axon guidance);04370(VEGF signal…	EC:3.1.4.11
circRNA3487	85.9118	74.6297	0	0	0	0	2	3	0	0	0	0	inf	up	0.223387	1	no	chr2	71506786	71512168	+	4	circRNA	ENSMUST00000124875	Metap1d	chr2:71500869-71506785|chr2:71512168-71522533	methionyl aminopeptidase type 1D (mitochondrial) [Source:MGI Symbol;Acc:MGI:1913809]	GO:0004177(aminopeptidase activity);GO:0005739(mitochondrion);GO:0006508(proteolysis);GO:0008233(peptidase activity);GO:0008235(metalloexopeptidase activity);GO:0016787(hydrolase activity);GO:0046872(metal ion binding);GO:0070006(metalloaminopeptidase activity);GO:0070084(protein initiator methionine removal)	NA	NA
mmu_circ_0001148	0	74.6297	55.1689	0	0	0	0	3	2	0	0	0	inf	up	0.223424	1	no	chr3	89001773	89007877	+	2	circRNA	ENSMUST00000186583	Ash1l	chr3:88985790-89001772|chr3:89007877-89023030	ASH1 like histone lysine methyltransferase [Source:MGI Symbol;Acc:MGI:2183158]	GO:0001501(skeletal system development);GO:0002674(negative regulation of acute inflammatory response);GO:0003677(DNA binding);GO:0003682(chromatin binding);GO:0005515(protein binding);GO:0005634(nucleus);GO:0005654(nucleoplasm);GO:0005694(chromosome);GO:0005794(Golgi apparatus);GO:0005923(bicellular tight junction);GO:0006325(chromatin organization);GO:0007338(single fertilization);GO:0008168(me…	00310(Lysine degradation)	EC:2.1.1.43
circRNA4102	0	49.7531	82.7534	0	0	0	0	2	3	0	0	0	inf	up	0.223454	1	no	chr16	94383913	94393174	+	9	circRNA	ENSMUST00000232395	Ttc3	chr16:94381453-94383912|chr16:94393174-94403314	tetratricopeptide repeat domain 3 [Source:MGI Symbol;Acc:MGI:1276539]	GO:0004842(ubiquitin-protein transferase activity);GO:0005515(protein binding);GO:0005634(nucleus);GO:0005654(nucleoplasm);GO:0005730(nucleolus);GO:0005829(cytosol);GO:0006511(ubiquitin-dependent protein catabolic process);GO:0016020(membrane);GO:0016021(integral component of membrane);GO:0046872(metal ion binding);GO:0070936(protein K48-linked ubiquitination)	NA	EC:2.3.2.27
circRNA3040	85.9118	74.6297	0	0	0	0	2	3	0	0	0	0	inf	up	0.223516	1	no	chr6	84137218	84152409	+	8	circRNA	ENSMUST00000113821	Dysf	chr6:84130193-84137217|chr6:84152409-84179671	dysferlin [Source:MGI Symbol;Acc:MGI:1349385]	GO:0001525(angiogenesis);GO:0001778(plasma membrane repair);GO:0001938(positive regulation of endothelial cell proliferation);GO:0002280(monocyte activation involved in immune response);GO:0002281(macrophage activation involved in immune response);GO:0005509(calcium ion binding);GO:0005515(protein binding);GO:0005543(phospholipid binding);GO:0005544(calcium-dependent phospholipid binding);GO:0005…	NA	NA
circRNA3486	85.9118	74.6297	0	0	0	0	2	3	0	0	0	0	inf	up	0.223756	1	no	chr6	84149676	84157201	+	5	circRNA	ENSMUST00000204354	Dysf	chr6:84141952-84149675|chr6:84157201-84179672	dysferlin [Source:MGI Symbol;Acc:MGI:1349385]	GO:0001525(angiogenesis);GO:0001778(plasma membrane repair);GO:0001938(positive regulation of endothelial cell proliferation);GO:0002280(monocyte activation involved in immune response);GO:0002281(macrophage activation involved in immune response);GO:0005509(calcium ion binding);GO:0005515(protein binding);GO:0005543(phospholipid binding);GO:0005544(calcium-dependent phospholipid binding);GO:0005…	NA	NA
circRNA3429	85.9118	0	82.7534	0	0	0	2	0	3	0	0	0	inf	up	0.224488	1	no	chr14	72589755	72599142	-	2	circRNA	ENSMUST00000161550	Fndc3a	chr14:72574680-72589754|chr14:72599142-72652016	fibronectin type III domain containing 3A [Source:MGI Symbol;Acc:MGI:1196463]	GO:0000139(Golgi membrane);GO:0001669(acrosomal vesicle);GO:0005515(protein binding);GO:0005794(Golgi apparatus);GO:0005829(cytosol);GO:0007286(spermatid development);GO:0009566(fertilization);GO:0012506(vesicle membrane);GO:0016020(membrane);GO:0016021(integral component of membrane);GO:0031410(cytoplasmic vesicle);GO:0060009(Sertoli cell development);GO:0098609(cell-cell adhesion)	NA	NA
ciRNA1206	85.9118	0	82.7534	0	0	0	2	0	3	0	0	0	inf	up	0.224602	1	no	chr14	45293199	45294303	-	1	ciRNA	ENSMUST00000022378	Ero1l	chr14:45293177-45294303	ERO1-like (S. cerevisiae) [Source:MGI Symbol;Acc:MGI:1354385]	GO:0003756(protein disulfide isomerase activity);GO:0005783(endoplasmic reticulum);GO:0005789(endoplasmic reticulum membrane);GO:0006457(protein folding);GO:0006915(apoptotic process);GO:0010260(animal organ senescence);GO:0015035(protein disulfide oxidoreductase activity);GO:0016020(membrane);GO:0016491(oxidoreductase activity);GO:0016671(oxidoreductase activity, acting on a sulfur group of dono…	04141(Protein processing in endoplasmic reticulum)	NA
circRNA3426	128.868	49.7531	0	0	0	0	3	2	0	0	0	0	inf	up	0.227439	1	no	X	142752041	142834393	+	5	circRNA	ENSMUST00000133634	Tmem164	X:142682949-142752040|X:142834393-142841583	transmembrane protein 164 [Source:MGI Symbol;Acc:MGI:2148020]	GO:0003674(molecular_function);GO:0005575(cellular_component);GO:0008150(biological_process);GO:0016020(membrane);GO:0016021(integral component of membrane)	NA	NA
mmu_circ_0002826	128.868	49.7531	0	0	0	0	3	2	0	0	0	0	inf	up	0.227743	1	no	chr11	120128423	120134882	-	4	circRNA	ENSMUST00000045402	Slc38a10	chr11:120117021-120128422|chr11:120134882-120137856	solute carrier family 38, member 10 [Source:MGI Symbol;Acc:MGI:1919305]	GO:0003333(amino acid transmembrane transport);GO:0005794(Golgi apparatus);GO:0006811(ion transport);GO:0006814(sodium ion transport);GO:0006865(amino acid transport);GO:0015171(amino acid transmembrane transporter activity);GO:0016020(membrane);GO:0016021(integral component of membrane);GO:0060348(bone development)	NA	NA
circRNA3433	128.868	49.7531	0	0	0	0	3	2	0	0	0	0	inf	up	0.228267	1	no	chr2	18159457	18171075	+	4	circRNA	ENSMUST00000114669	Mllt10	chr2:18146872-18159456|chr2:18171075-18186218	myeloid/lymphoid or mixed-lineage leukemia; translocated to, 10 [Source:MGI Symbol;Acc:MGI:1329038]	GO:0003682(chromatin binding);GO:0005515(protein binding);GO:0005634(nucleus);GO:0005654(nucleoplasm);GO:0005829(cytosol);GO:0031491(nucleosome binding);GO:0032991(protein-containing complex);GO:0042393(histone binding);GO:0045944(positive regulation of transcription by RNA polymerase II);GO:0046872(metal ion binding)	NA	NA
mmu_circ_0000943	601.382	323.395	193.091	333.845	219.079	98.7718	14	13	7	9	8	3	0.778479	up	0.23724	1	no	chr19	28530873	28531986	-	1	circRNA	ENSMUST00000162022	Glis3	chr19:28357952-28530872|chr19:28531986-28540200	GLIS family zinc finger 3 [Source:MGI Symbol;Acc:MGI:2444289]	GO:0000122(negative regulation of transcription by RNA polymerase II);GO:0000977(RNA polymerase II regulatory region sequence-specific DNA binding);GO:0000978(RNA polymerase II cis-regulatory region sequence-specific DNA binding);GO:0000981(DNA-binding transcription factor activity, RNA polymerase II-specific);GO:0001227(DNA-binding transcription repressor activity, RNA polymerase II-specific);GO…	NA	NA
mmu_circ_0004524	42.9559	124.383	137.922	111.282	0	0	1	5	5	3	0	0	1.45583	up	0.241719	1	no	chr13	20274520	20290493	+	6	circRNA	ENSMUST00000072519	Elmo1	chr13:20261592-20274519|chr13:20290493-20342367	engulfment and cell motility 1 [Source:MGI Symbol;Acc:MGI:2153044]	GO:0005085(guanyl-nucleotide exchange factor activity);GO:0005515(protein binding);GO:0005737(cytoplasm);GO:0005886(plasma membrane);GO:0006909(phagocytosis);GO:0006911(phagocytosis, engulfment);GO:0006915(apoptotic process);GO:0007015(actin filament organization);GO:0016020(membrane);GO:0016477(cell migration);GO:0016601(Rac protein signal transduction);GO:0017124(SH3 domain binding);GO:0030029(…	04062(Chemokine signaling pathway);05100(Bacterial invasion of epithelial cells)	NA
mmu_circ_0010477	42.9559	0	110.338	0	0	0	1	0	4	0	0	0	inf	up	0.247272	1	no	chr3	135655500	135669339	-	5	circRNA	ENSMUST00000029812	Nfkb1	chr3:135626743-135655499|chr3:135669339-135691122	nuclear factor of kappa light polypeptide gene enhancer in B cells 1, p105 [Source:MGI Symbol;Acc:MGI:97312]	GO:0000122(negative regulation of transcription by RNA polymerase II);GO:0000976(transcription regulatory region sequence-specific DNA binding);GO:0000977(RNA polymerase II regulatory region sequence-specific DNA binding);GO:0000978(RNA polymerase II cis-regulatory region sequence-specific DNA binding);GO:0001225(RNA polymerase II transcription coactivator binding);GO:0001227(DNA-binding transcri…	01523(Antifolate resistance);04010(MAPK signaling pathway);04014(Ras signaling pathway);04024(cAMP signaling pathway);04062(Chemokine signaling pathway);04064(NF-kappa B signaling pathway);04066(HIF-1 signaling pathway);04071(Sphingolipid signaling pathway);04151(PI3K-Akt signaling pathway);04210(Apoptosis);04211(Longevity regulating pathway);04218(Cellular senescence);04380(Osteoclast differenti…	NA
mmu_circ_0005533	42.9559	0	110.338	0	0	0	1	0	4	0	0	0	inf	up	0.247343	1	no	chr15	12339628	12343151	+	2	circRNA	ENSMUST00000228301	Golph3	chr15:12321956-12339627|chr15:12343151-12343272	golgi phosphoprotein 3 [Source:MGI Symbol;Acc:MGI:1913879]	GO:0005739(mitochondrion);GO:0005758(mitochondrial intermembrane space);GO:0005768(endosome);GO:0005794(Golgi apparatus);GO:0005802(trans-Golgi network);GO:0005829(cytosol);GO:0005886(plasma membrane);GO:0006890(retrograde vesicle-mediated transport, Golgi to endoplasmic reticulum);GO:0007030(Golgi organization);GO:0008289(lipid binding);GO:0009101(glycoprotein biosynthetic process);GO:0009306(pr…	NA	NA
mmu_circ_0000451	0	99.5062	27.5845	0	0	0	0	4	1	0	0	0	inf	up	0.250233	1	no	chr13	35815909	35816575	+	1	circRNA	ENSMUST00000075220	Cdyl	chr13:35790175-35815908|chr13:35816575-35856662	chromodomain protein, Y chromosome-like [Source:MGI Symbol;Acc:MGI:1339956]	GO:0003682(chromatin binding);GO:0003714(transcription corepressor activity);GO:0003824(catalytic activity);GO:0004402(histone acetyltransferase activity);GO:0005515(protein binding);GO:0005634(nucleus);GO:0005694(chromosome);GO:0005737(cytoplasm);GO:0007283(spermatogenesis);GO:0007286(spermatid development);GO:0016573(histone acetylation);GO:0016607(nuclear speck);GO:0016740(transferase activity…	NA	EC:2.3.1.48
circRNA554	128.868	621.914	275.845	148.376	164.31	263.391	3	25	10	4	6	8	0.833578	up	0.250403	1	no	chr5	100475689	100485855	-	3	circRNA	ENSMUST00000149714	Lin54	chr5:100459802-100475688|chr5:100485855-100500500	lin-54 homolog (C. elegans) [Source:MGI Symbol;Acc:MGI:2140902]	GO:0000977(RNA polymerase II regulatory region sequence-specific DNA binding);GO:0003677(DNA binding);GO:0005634(nucleus);GO:0006355(regulation of transcription, DNA-templated);GO:0007049(cell cycle);GO:0046872(metal ion binding)	04218(Cellular senescence)	NA
circRNA657	0	0	0	148.376	27.3849	0	0	0	0	4	1	0	-inf	down	0.250731	1	no	chr3	132904658	132917553	-	6	circRNA	ENSMUST00000042744	Npnt	chr3:132891488-132904657|chr3:132917553-132948046	nephronectin [Source:MGI Symbol;Acc:MGI:2148811]	GO:0001657(ureteric bud development);GO:0001658(branching involved in ureteric bud morphogenesis);GO:0005178(integrin binding);GO:0005509(calcium ion binding);GO:0005576(extracellular region);GO:0005604(basement membrane);GO:0007155(cell adhesion);GO:0007160(cell-matrix adhesion);GO:0007275(multicellular organism development);GO:0010694(positive regulation of alkaline phosphatase activity);GO:001…	04512(ECM-receptor interaction)	NA
ciRNA128	0	0	0	148.376	0	32.9239	0	0	0	4	0	1	-inf	down	0.250899	1	no	chr14	31017929	31018928	-	1	ciRNA	ENSMUST00000226740	Gnl3	chr14:31017866-31018928	guanine nucleotide binding protein-like 3 (nucleolar) [Source:MGI Symbol;Acc:MGI:1353651]	GO:0000166(nucleotide binding);GO:0005515(protein binding);GO:0005525(GTP binding);GO:0005634(nucleus);GO:0005654(nucleoplasm);GO:0005730(nucleolus);GO:0008283(cell population proliferation);GO:0016604(nuclear body);GO:0017145(stem cell division);GO:0019827(stem cell population maintenance);GO:0032206(positive regulation of telomere maintenance);GO:0033235(positive regulation of protein sumoylati…	03008(Ribosome biogenesis in eukaryotes)	NA
circRNA1016	0	0	0	74.1878	54.7698	0	0	0	0	2	2	0	-inf	down	0.251036	1	no	chr17	6137212	6207057	+	6	circRNA	ENSMUST00000149756	Tulp4	chr17:6207057-6213384	tubby like protein 4 [Source:MGI Symbol;Acc:MGI:1916092]	GO:0005515(protein binding);GO:0005737(cytoplasm);GO:0016567(protein ubiquitination)	NA	NA
mmu_circ_0015773	0	0	0	37.0939	27.3849	32.9239	0	0	0	1	1	1	-inf	down	0.251609	1	no	chr9	62919351	62923655	-	4	circRNA	ENSMUST00000098651	Pias1	chr9:62912855-62919350|chr9:62923655-62951755	protein inhibitor of activated STAT 1 [Source:MGI Symbol;Acc:MGI:1913125]	GO:0000082(G1/S transition of mitotic cell cycle);GO:0000122(negative regulation of transcription by RNA polymerase II);GO:0001085(RNA polymerase II transcription factor binding);GO:0003677(DNA binding);GO:0003712(transcription coregulator activity);GO:0003714(transcription corepressor activity);GO:0005515(protein binding);GO:0005634(nucleus);GO:0005654(nucleoplasm);GO:0006357(regulation of trans…	04120(Ubiquitin mediated proteolysis);04630(Jak-STAT signaling pathway);05160(Hepatitis C)	NA
mmu_circ_0006203	0	0	0	37.0939	27.3849	32.9239	0	0	0	1	1	1	-inf	down	0.251609	1	no	chr16	32952057	32961744	+	4	circRNA	ENSMUST00000023491	Lrch3	chr16:32950436-32952056|chr16:32961744-32973879	leucine-rich repeats and calponin homology (CH) domain containing 3 [Source:MGI Symbol;Acc:MGI:1917394]	GO:0003674(molecular_function);GO:0005515(protein binding);GO:0005737(cytoplasm);GO:0005829(cytosol);GO:0016020(membrane);GO:0016021(integral component of membrane);GO:0032185(septin cytoskeleton organization)	NA	NA
circRNA971	0	0	0	74.1878	54.7698	0	0	0	0	2	2	0	-inf	down	0.252645	1	no	chr16	91782162	91793767	+	4	circRNA	ENSMUST00000135057	Itsn1	chr16:91793767-91803038	intersectin 1 (SH3 domain protein 1A) [Source:MGI Symbol;Acc:MGI:1338069]	GO:0005085(guanyl-nucleotide exchange factor activity);GO:0005509(calcium ion binding);GO:0005515(protein binding);GO:0005634(nucleus);GO:0005635(nuclear envelope);GO:0005737(cytoplasm);GO:0005768(endosome);GO:0005829(cytosol);GO:0005886(plasma membrane);GO:0005905(clathrin-coated pit);GO:0006887(exocytosis);GO:0006897(endocytosis);GO:0007264(small GTPase mediated signal transduction);GO:0007420(…	NA	NA
mmu_circ_0015534	0	0	0	74.1878	54.7698	0	0	0	0	2	2	0	-inf	down	0.253599	1	no	chr9	3441055	3460131	+	8	circRNA	ENSMUST00000027027	Cwf19l2	chr9:3431087-3441054|chr9:3460131-3475482	CWF19-like 2, cell cycle control (S. pombe) [Source:MGI Symbol;Acc:MGI:1918023]	GO:0000398(mRNA splicing, via spliceosome);GO:0003674(molecular_function);GO:0071014(post-mRNA release spliceosomal complex)	NA	NA
mmu_circ_0006335	0	0	0	74.1878	54.7698	0	0	0	0	2	2	0	-inf	down	0.254264	1	no	chr16	52288918	52309912	-	7	circRNA	ENSMUST00000023312	Alcam	chr16:52276900-52288917|chr16:52309912-52452392	activated leukocyte cell adhesion molecule [Source:MGI Symbol;Acc:MGI:1313266]	GO:0001772(immunological synapse);GO:0002250(adaptive immune response);GO:0002376(immune system process);GO:0005515(protein binding);GO:0005886(plasma membrane);GO:0005887(integral component of plasma membrane);GO:0007155(cell adhesion);GO:0007157(heterophilic cell-cell adhesion via plasma membrane cell adhesion molecules);GO:0007411(axon guidance);GO:0008045(motor neuron axon guidance);GO:000989…	04514(Cell adhesion molecules (CAMs))	NA
mmu_circ_0014841	0	0	0	74.1878	54.7698	0	0	0	0	2	2	0	-inf	down	0.254532	1	no	chr8	46103515	46105291	-	2	circRNA	ENSMUST00000170416	Snx25	chr8:46080292-46103514|chr8:46105291-46116181	sorting nexin 25 [Source:MGI Symbol;Acc:MGI:2142610]	GO:0005768(endosome);GO:0010008(endosome membrane);GO:0015031(protein transport);GO:0016020(membrane);GO:0016021(integral component of membrane);GO:0030512(negative regulation of transforming growth factor beta receptor signaling pathway);GO:0032801(receptor catabolic process);GO:0034713(type I transforming growth factor beta receptor binding);GO:0035091(phosphatidylinositol binding);GO:0043231(i…	NA	NA
circRNA3052	42.9559	24.8766	27.5845	0	0	0	1	1	1	0	0	0	inf	up	0.254627	1	no	chr6	92849292	92912912	-	25	circRNA	ENSMUST00000113438	Adamts9	chr6:92823514-92849291|chr6:92912912-92937246	a disintegrin-like and metallopeptidase (reprolysin type) with thrombospondin type 1 motif, 9 [Source:MGI Symbol;Acc:MGI:1916320]	GO:0003179(heart valve morphogenesis);GO:0003229(ventricular cardiac muscle tissue development);GO:0004175(endopeptidase activity);GO:0004222(metalloendopeptidase activity);GO:0005576(extracellular region);GO:0005615(extracellular space);GO:0005783(endoplasmic reticulum);GO:0006508(proteolysis);GO:0008233(peptidase activity);GO:0008237(metallopeptidase activity);GO:0008270(zinc ion binding);GO:00…	NA	NA
mmu_circ_0013339	42.9559	24.8766	27.5845	0	0	0	1	1	1	0	0	0	inf	up	0.254721	1	no	chr6	37903533	37919490	+	4	circRNA	ENSMUST00000149828	Trim24	chr6:37871474-37903532|chr6:37919490-37927525	tripartite motif-containing 24 [Source:MGI Symbol;Acc:MGI:109275]	GO:0002039(p53 binding);GO:0003677(DNA binding);GO:0003682(chromatin binding);GO:0003713(transcription coactivator activity);GO:0004672(protein kinase activity);GO:0004842(ubiquitin-protein transferase activity);GO:0005515(protein binding);GO:0005634(nucleus);GO:0005654(nucleoplasm);GO:0005719(nuclear euchromatin);GO:0005726(perichromatin fibrils);GO:0005737(cytoplasm);GO:0006468(protein phosphor…	NA	EC:2.3.2.27
ciRNA1489	0	49.7531	55.1689	0	0	0	0	2	2	0	0	0	inf	up	0.255793	1	no	chr15	65819871	65824578	+	1	ciRNA	ENSMUST00000015146	Efr3a	chr15:65819870-65824613	EFR3 homolog A [Source:MGI Symbol;Acc:MGI:1923990]	GO:0001533(cornified envelope);GO:0005737(cytoplasm);GO:0005829(cytosol);GO:0005886(plasma membrane);GO:0016020(membrane);GO:0042803(protein homodimerization activity);GO:0072659(protein localization to plasma membrane);GO:0098609(cell-cell adhesion)	NA	NA
mmu_circ_0016362	0	49.7531	55.1689	0	0	0	0	2	2	0	0	0	inf	up	0.25584	1	no	X	75024778	75033474	-	3	circRNA	ENSMUST00000037374	Gab3	X:75005371-75024777|X:75033474-75084667	growth factor receptor bound protein 2-associated protein 3 [Source:MGI Symbol;Acc:MGI:2387324]	GO:0005515(protein binding);GO:0005575(cellular_component);GO:0030225(macrophage differentiation)	NA	NA
mmu_circ_0015414	0	49.7531	55.1689	0	0	0	0	2	2	0	0	0	inf	up	0.256278	1	no	chr9	14592754	14596600	-	2	circRNA	ENSMUST00000013220	Amotl1	chr9:14575439-14592753|chr9:14596600-14614733	angiomotin-like 1 [Source:MGI Symbol;Acc:MGI:1922973]	GO:0001525(angiogenesis);GO:0003365(establishment of cell polarity involved in ameboidal cell migration);GO:0005515(protein binding);GO:0005886(plasma membrane);GO:0005923(bicellular tight junction);GO:0008180(COP9 signalosome);GO:0016055(Wnt signaling pathway);GO:0016324(apical plasma membrane);GO:0030027(lamellipodium);GO:0030036(actin cytoskeleton organization);GO:0030054(cell junction);GO:003…	04530(Tight junction)	NA
circRNA3828	0	49.7531	55.1689	0	0	0	0	2	2	0	0	0	inf	up	0.256612	1	no	chr6	146144109	146173408	-	6	circRNA	ENSMUST00000079573	Itpr2	chr6:146112538-146144108|chr6:146173408-146180179	inositol 1,4,5-triphosphate receptor 2 [Source:MGI Symbol;Acc:MGI:99418]	GO:0001666(response to hypoxia);GO:0005216(ion channel activity);GO:0005220(inositol 1,4,5-trisphosphate-sensitive calcium-release channel activity);GO:0005262(calcium channel activity);GO:0005509(calcium ion binding);GO:0005515(protein binding);GO:0005654(nucleoplasm);GO:0005737(cytoplasm);GO:0005783(endoplasmic reticulum);GO:0005789(endoplasmic reticulum membrane);GO:0005886(plasma membrane);GO…	04020(Calcium signaling pathway);04022(cGMP-PKG signaling pathway);04070(Phosphatidylinositol signaling system);04114(Oocyte meiosis);04210(Apoptosis);04218(Cellular senescence);04270(Vascular smooth muscle contraction);04371(Apelin signaling pathway);04540(Gap junction);04611(Platelet activation);04621(NOD-like receptor signaling pathway);04625(C-type lectin receptor signaling pathway);04720(Lon…	NA
circRNA1412	0	0	0	0	54.7698	65.8478	0	0	0	0	2	2	-inf	down	0.259238	1	no	chr7	132262683	132271001	-	4	circRNA	ENSMUST00000077472	Chst15	chr7:132248020-132262682|chr7:132271001-132316304	carbohydrate sulfotransferase 15 [Source:MGI Symbol;Acc:MGI:1924840]	GO:0000139(Golgi membrane);GO:0005794(Golgi apparatus);GO:0016020(membrane);GO:0016021(integral component of membrane);GO:0016740(transferase activity);GO:0019319(hexose biosynthetic process);GO:0050656(3'-phosphoadenosine 5'-phosphosulfate binding);GO:0050659(N-acetylgalactosamine 4-sulfate 6-O-sulfotransferase activity)	00532(Glycosaminoglycan biosynthesis - chondroitin sulfate / dermatan sulfate)	EC:2.8.2.33
ciRNA13	42.9559	74.6297	55.1689	37.0939	0	0	1	3	2	1	0	0	2.21947	up	0.263109	1	no	chr13	55527660	55528448	-	1	ciRNA	ENSMUST00000047877	Dok3	chr13:55527637-55528448	docking protein 3 [Source:MGI Symbol;Acc:MGI:1351490]	GO:0005515(protein binding);GO:0005737(cytoplasm);GO:0005886(plasma membrane);GO:0007265(Ras protein signal transduction);GO:0016020(membrane)	NA	NA
circRNA901	0	0	0	74.1878	0	65.8478	0	0	0	2	0	2	-inf	down	0.266505	1	no	chr14	57856611	57878459	-	6	circRNA	ENSMUST00000226057	Zdhhc20	chr14:57850180-57856610|chr14:57878459-57890063	zinc finger, DHHC domain containing 20 [Source:MGI Symbol;Acc:MGI:1923215]	GO:0000139(Golgi membrane);GO:0005737(cytoplasm);GO:0005783(endoplasmic reticulum);GO:0005794(Golgi apparatus);GO:0005886(plasma membrane);GO:0006612(protein targeting to membrane);GO:0008270(zinc ion binding);GO:0016020(membrane);GO:0016021(integral component of membrane);GO:0016409(palmitoyltransferase activity);GO:0016740(transferase activity);GO:0016746(transferase activity, transferring acyl…	NA	EC:2.3.1.225
mmu_circ_0015186	0	0	0	74.1878	0	65.8478	0	0	0	2	0	2	-inf	down	0.266776	1	no	chr9	102861874	102875883	+	5	circRNA	ENSMUST00000175883	Ryk	chr9:102835239-102861873|chr9:102875883-102881653	receptor-like tyrosine kinase [Source:MGI Symbol;Acc:MGI:101766]	GO:0000166(nucleotide binding);GO:0004672(protein kinase activity);GO:0004713(protein tyrosine kinase activity);GO:0004888(transmembrane signaling receptor activity);GO:0005109(frizzled binding);GO:0005515(protein binding);GO:0005524(ATP binding);GO:0005634(nucleus);GO:0005737(cytoplasm);GO:0005886(plasma membrane);GO:0005887(integral component of plasma membrane);GO:0006468(protein phosphorylati…	04310(Wnt signaling pathway);04360(Axon guidance)	EC:2.7.10.1
circRNA108	0	0	0	74.1878	0	65.8478	0	0	0	2	0	2	-inf	down	0.267115	1	no	chr11	97231889	97238258	-	4	circRNA	ENSMUST00000167806	Npepps	chr11:97229893-97231888|chr11:97238258-97240928	aminopeptidase puromycin sensitive [Source:MGI Symbol;Acc:MGI:1101358]	GO:0004177(aminopeptidase activity);GO:0005634(nucleus);GO:0005737(cytoplasm);GO:0005829(cytosol);GO:0006508(proteolysis);GO:0008233(peptidase activity);GO:0008237(metallopeptidase activity);GO:0008270(zinc ion binding);GO:0016787(hydrolase activity);GO:0042277(peptide binding);GO:0043171(peptide catabolic process);GO:0046872(metal ion binding);GO:0070006(metalloaminopeptidase activity);GO:007145…	NA	NA
mmu_circ_0005963	85.9118	24.8766	82.7534	0	27.3849	0	2	1	3	0	1	0	2.82119	up	0.272179	1	no	chr15	89547626	89549882	+	1	circRNA	ENSMUST00000109309	Shank3	chr15:89543878-89547625|chr15:89549882-89557734	SH3 and multiple ankyrin repeat domains 3 [Source:MGI Symbol;Acc:MGI:1930016]	GO:0000165(MAPK cascade);GO:0001838(embryonic epithelial tube formation);GO:0003779(actin binding);GO:0005515(protein binding);GO:0005737(cytoplasm);GO:0007416(synapse assembly);GO:0007611(learning or memory);GO:0007612(learning);GO:0007613(memory);GO:0007626(locomotory behavior);GO:0008022(protein C-terminus binding);GO:0008270(zinc ion binding);GO:0008328(ionotropic glutamate receptor complex);…	04724(Glutamatergic synapse)	NA
ciRNA168	0	0	0	37.0939	54.7698	0	0	0	0	1	2	0	-inf	down	0.273349	1	no	chr7	25724872	25725923	-	1	ciRNA	ENSMUST00000206832	Hnrnpul1	chr7:25724844-25725923	heterogeneous nuclear ribonucleoprotein U-like 1 [Source:MGI Symbol;Acc:MGI:2443517]	GO:0003723(RNA binding);GO:0005515(protein binding);GO:0005634(nucleus);GO:0005654(nucleoplasm);GO:0006396(RNA processing);GO:0009615(response to virus);GO:0019899(enzyme binding)	05164(Influenza A)	NA
ciRNA244	0	0	0	37.0939	54.7698	0	0	0	0	1	2	0	-inf	down	0.274116	1	no	chr5	114408217	114410993	+	1	ciRNA	ENSMUST00000074002	Ube3b	chr5:114408216-114411018	ubiquitin protein ligase E3B [Source:MGI Symbol;Acc:MGI:1891295]	GO:0000209(protein polyubiquitination);GO:0004842(ubiquitin-protein transferase activity);GO:0005515(protein binding);GO:0006511(ubiquitin-dependent protein catabolic process);GO:0016567(protein ubiquitination);GO:0016740(transferase activity);GO:0061631(ubiquitin conjugating enzyme activity)	04120(Ubiquitin mediated proteolysis)	EC:2.3.2.26
circRNA157	0	0	0	37.0939	54.7698	0	0	0	0	1	2	0	-inf	down	0.274871	1	no	chr10	116343793	116350915	+	5	circRNA	ENSMUST00000218553	Ptprb	chr10:116341649-116343792|chr10:116350915-116353790	protein tyrosine phosphatase, receptor type, B [Source:MGI Symbol;Acc:MGI:97809]	GO:0001525(angiogenesis);GO:0004721(phosphoprotein phosphatase activity);GO:0004725(protein tyrosine phosphatase activity);GO:0005515(protein binding);GO:0006470(protein dephosphorylation);GO:0016020(membrane);GO:0016021(integral component of membrane);GO:0016311(dephosphorylation);GO:0016787(hydrolase activity);GO:0016791(phosphatase activity);GO:0030246(carbohydrate binding);GO:0035335(peptidyl…	04520(Adherens junction)	EC:3.1.3.48
circRNA743	0	24.8766	0	74.1878	82.1548	32.9239	0	1	0	2	3	1	-2.92756	down	0.274894	1	no	chr1	11169853	11208655	+	11	circRNA	ENSMUST00000027056	Prex2	chr1:11162401-11169852|chr1:11208655-11231681	phosphatidylinositol-3,4,5-trisphosphate-dependent Rac exchange factor 2 [Source:MGI Symbol;Acc:MGI:1923385]	GO:0005085(guanyl-nucleotide exchange factor activity);GO:0005096(GTPase activator activity);GO:0005515(protein binding);GO:0005886(plasma membrane);GO:0007186(G protein-coupled receptor signaling pathway);GO:0008344(adult locomotory behavior);GO:0014065(phosphatidylinositol 3-kinase signaling);GO:0016020(membrane);GO:0016021(integral component of membrane);GO:0030676(Rac guanyl-nucleotide exchan…	NA	NA
circRNA253	0	0	0	37.0939	54.7698	0	0	0	0	1	2	0	-inf	down	0.275619	1	no	chr15	73532819	73537411	+	3	circRNA	ENSMUST00000043414	Dennd3	chr15:73528027-73532818|chr15:73537411-73540692	DENN/MADD domain containing 3 [Source:MGI Symbol;Acc:MGI:2146009]	GO:0005085(guanyl-nucleotide exchange factor activity);GO:0005515(protein binding);GO:0005737(cytoplasm);GO:0008333(endosome to lysosome transport);GO:0017112(Rab guanyl-nucleotide exchange factor activity);GO:0044257(cellular protein catabolic process)	NA	NA
circRNA3371	85.9118	49.7531	0	0	0	0	2	2	0	0	0	0	inf	up	0.276203	1	no	chr16	91657843	91658096	-	1	circRNA	ENSMUST00000114036	Son	chr16:91651796-91654611|chr16:91660580-91662101	Son DNA binding protein [Source:MGI Symbol;Acc:MGI:98353]	GO:0000226(microtubule cytoskeleton organization);GO:0000281(mitotic cytokinesis);GO:0003676(nucleic acid binding);GO:0003677(DNA binding);GO:0003723(RNA binding);GO:0005515(protein binding);GO:0005634(nucleus);GO:0006397(mRNA processing);GO:0007049(cell cycle);GO:0008380(RNA splicing);GO:0016607(nuclear speck);GO:0043066(negative regulation of apoptotic process);GO:0043484(regulation of RNA spli…	NA	NA
mmu_circ_0001670	0	0	0	37.0939	54.7698	0	0	0	0	1	2	0	-inf	down	0.276365	1	no	chr8	39063191	39071516	+	3	circRNA	ENSMUST00000209440	Tusc3	chr8:39046684-39063190|chr8:39071516-39096924	tumor suppressor candidate 3 [Source:MGI Symbol;Acc:MGI:1933134]	GO:0005739(mitochondrion);GO:0005783(endoplasmic reticulum);GO:0005789(endoplasmic reticulum membrane);GO:0006486(protein glycosylation);GO:0008250(oligosaccharyltransferase complex);GO:0015095(magnesium ion transmembrane transporter activity);GO:0015693(magnesium ion transport);GO:0016020(membrane);GO:0016021(integral component of membrane);GO:0018279(protein N-linked glycosylation via asparagin…	00510(N-Glycan biosynthesis);04141(Protein processing in endoplasmic reticulum)	NA
circRNA3457	85.9118	49.7531	0	0	0	0	2	2	0	0	0	0	inf	up	0.276546	1	no	chr5	73069884	73072921	-	3	circRNA	ENSMUST00000202381	Fryl	chr5:73068914-73069883|chr5:73072921-73073842	FRY like transcription coactivator [Source:MGI Symbol;Acc:MGI:1919563]	GO:0000902(cell morphogenesis);GO:0005938(cell cortex);GO:0030427(site of polarized growth);GO:0031175(neuron projection development)	NA	NA
mmu_circ_0003085	85.9118	49.7531	0	0	0	0	2	2	0	0	0	0	inf	up	0.277079	1	no	chr11	50301758	50308929	-	5	circRNA	ENSMUST00000179865	Canx	chr11:50301054-50301757|chr11:50308929-50310371	calnexin [Source:MGI Symbol;Acc:MGI:88261]	GO:0005509(calcium ion binding);GO:0005515(protein binding);GO:0005737(cytoplasm);GO:0005783(endoplasmic reticulum);GO:0005789(endoplasmic reticulum membrane);GO:0005790(smooth endoplasmic reticulum);GO:0005791(rough endoplasmic reticulum);GO:0005840(ribosome);GO:0006457(protein folding);GO:0007568(aging);GO:0016020(membrane);GO:0016021(integral component of membrane);GO:0030246(carbohydrate bind…	04141(Protein processing in endoplasmic reticulum);04145(Phagosome);04612(Antigen processing and presentation);04918(Thyroid hormone synthesis);05166(Human T-cell leukemia virus 1 infection)	NA
mmu_circ_0006906	0	0	0	37.0939	54.7698	0	0	0	0	1	2	0	-inf	down	0.277111	1	no	chr17	63896018	63924178	+	6	circRNA	ENSMUST00000232945	Fer	chr17:63864055-63896017|chr17:63924178-63934289	fer (fms/fps related) protein kinase [Source:MGI Symbol;Acc:MGI:105917]	GO:0000166(nucleotide binding);GO:0000226(microtubule cytoskeleton organization);GO:0000790(nuclear chromatin);GO:0001932(regulation of protein phosphorylation);GO:0003779(actin binding);GO:0004672(protein kinase activity);GO:0004713(protein tyrosine kinase activity);GO:0004715(non-membrane spanning protein tyrosine kinase activity);GO:0005102(signaling receptor binding);GO:0005154(epidermal grow…	04520(Adherens junction)	EC:2.7.10.2
circRNA964	214.779	522.408	0	185.47	82.1548	0	5	21	0	5	3	0	1.46182	up	0.277399	1	no	chr5	100490306	100528690	+	1	intergenic	intergenic_circRNA	intergenic_circRNA	chr5:100490305-100528690	NA	NA	NA	NA
mmu_circ_0010382	0	0	0	37.0939	54.7698	0	0	0	0	1	2	0	-inf	down	0.277859	1	no	chr3	116392822	116404618	-	2	circRNA	ENSMUST00000106491	Cdc14a	chr3:116348516-116392821|chr3:116404618-116422566	CDC14 cell division cycle 14A [Source:MGI Symbol;Acc:MGI:2442676]	GO:0000226(microtubule cytoskeleton organization);GO:0000278(mitotic cell cycle);GO:0000922(spindle pole);GO:0004721(phosphoprotein phosphatase activity);GO:0004722(protein serine/threonine phosphatase activity);GO:0004725(protein tyrosine phosphatase activity);GO:0005634(nucleus);GO:0005654(nucleoplasm);GO:0005730(nucleolus);GO:0005737(cytoplasm);GO:0005813(centrosome);GO:0005815(microtubule org…	04110(Cell cycle)	EC:3.1.3.16
mmu_circ_0013505	85.9118	49.7531	0	0	0	0	2	2	0	0	0	0	inf	up	0.278159	1	no	chr6	71413250	71414919	-	2	circRNA	ENSMUST00000002292	Rmnd5a	chr6:71399293-71413249|chr6:71414919-71429017	required for meiotic nuclear division 5 homolog A [Source:MGI Symbol;Acc:MGI:1915727]	GO:0000151(ubiquitin ligase complex);GO:0000209(protein polyubiquitination);GO:0004842(ubiquitin-protein transferase activity);GO:0005515(protein binding);GO:0005634(nucleus);GO:0005654(nucleoplasm);GO:0005737(cytoplasm);GO:0006511(ubiquitin-dependent protein catabolic process);GO:0016740(transferase activity);GO:0034657(GID complex);GO:0043161(proteasome-mediated ubiquitin-dependent protein cata…	NA	NA
mmu_circ_0013671	85.9118	0	55.1689	0	0	0	2	0	2	0	0	0	inf	up	0.278713	1	no	chr7	96955944	96973562	+	4	circRNA	ENSMUST00000044466	Nars2	chr7:96951944-96955943|chr7:96973562-97002797	asparaginyl-tRNA synthetase 2 (mitochondrial)(putative) [Source:MGI Symbol;Acc:MGI:2142075]	GO:0000166(nucleotide binding);GO:0003676(nucleic acid binding);GO:0004812(aminoacyl-tRNA ligase activity);GO:0004816(asparagine-tRNA ligase activity);GO:0005524(ATP binding);GO:0005654(nucleoplasm);GO:0005739(mitochondrion);GO:0005759(mitochondrial matrix);GO:0005829(cytosol);GO:0006412(translation);GO:0006418(tRNA aminoacylation for protein translation);GO:0006421(asparaginyl-tRNA aminoacylatio…	00970(Aminoacyl-tRNA biosynthesis)	EC:6.1.1.22
mmu_circ_0001496	730.25	248.766	331.013	333.845	164.31	362.163	17	10	12	9	6	11	0.606657	up	0.278719	1	no	chr6	93792347	93815825	-	2	circRNA	ENSMUST00000055224	Magi1	chr6:93785646-93792346|chr6:93815825-93943203	membrane associated guanylate kinase, WW and PDZ domain containing 1 [Source:MGI Symbol;Acc:MGI:1203522]	GO:0000166(nucleotide binding);GO:0005515(protein binding);GO:0005524(ATP binding);GO:0005634(nucleus);GO:0005654(nucleoplasm);GO:0005730(nucleolus);GO:0005737(cytoplasm);GO:0005886(plasma membrane);GO:0005911(cell-cell junction);GO:0005912(adherens junction);GO:0005923(bicellular tight junction);GO:0007165(signal transduction);GO:0016020(membrane);GO:0022409(positive regulation of cell-cell adhe…	04015(Rap1 signaling pathway);04151(PI3K-Akt signaling pathway);04530(Tight junction);05165(Human papillomavirus infection)	NA
mmu_circ_0009586	85.9118	0	55.1689	0	0	0	2	0	2	0	0	0	inf	up	0.278797	1	no	chr2	166834471	166836457	+	3	circRNA	ENSMUST00000099078	Arfgef2	chr2:166827665-166834470|chr2:166836457-166842684	ADP-ribosylation factor guanine nucleotide-exchange factor 2 (brefeldin A-inhibited) [Source:MGI Symbol;Acc:MGI:2139354]	GO:0000139(Golgi membrane);GO:0001881(receptor recycling);GO:0005085(guanyl-nucleotide exchange factor activity);GO:0005086(ARF guanyl-nucleotide exchange factor activity);GO:0005737(cytoplasm);GO:0005768(endosome);GO:0005794(Golgi apparatus);GO:0005802(trans-Golgi network);GO:0005815(microtubule organizing center);GO:0005829(cytosol);GO:0005856(cytoskeleton);GO:0005879(axonemal microtubule);GO:0…	04144(Endocytosis)	NA
mmu_circ_0001765	85.9118	0	55.1689	0	0	0	2	0	2	0	0	0	inf	up	0.279114	1	no	chr9	32181842	32208265	+	5	circRNA	ENSMUST00000174641	Arhgap32	chr9:32170176-32181841|chr9:32208265-32239261	Rho GTPase activating protein 32 [Source:MGI Symbol;Acc:MGI:2450166]	GO:0000139(Golgi membrane);GO:0001650(fibrillar center);GO:0005096(GTPase activator activity);GO:0005515(protein binding);GO:0005654(nucleoplasm);GO:0005737(cytoplasm);GO:0005768(endosome);GO:0005783(endoplasmic reticulum);GO:0005789(endoplasmic reticulum membrane);GO:0005794(Golgi apparatus);GO:0005938(cell cortex);GO:0007165(signal transduction);GO:0007264(small GTPase mediated signal transduct…	NA	NA
mmu_circ_0013575	85.9118	49.7531	0	0	0	0	2	2	0	0	0	0	inf	up	0.279619	1	no	chr6	8737017	8758458	-	5	circRNA	ENSMUST00000115519	Ica1	chr6:8672423-8737016|chr6:8758458-8778071	islet cell autoantigen 1 [Source:MGI Symbol;Acc:MGI:96391]	GO:0000139(Golgi membrane);GO:0003674(molecular_function);GO:0005515(protein binding);GO:0005737(cytoplasm);GO:0005794(Golgi apparatus);GO:0005795(Golgi stack);GO:0005829(cytosol);GO:0006836(neurotransmitter transport);GO:0016020(membrane);GO:0019904(protein domain specific binding);GO:0030054(cell junction);GO:0030425(dendrite);GO:0030658(transport vesicle membrane);GO:0030667(secretory granule …	04940(Type I diabetes mellitus)	NA
circRNA1195	0	0	0	0	54.7698	32.9239	0	0	0	0	2	1	-inf	down	0.279738	1	no	chr17	13832368	13859976	+	10	circRNA	ENSMUST00000139666	Afdn	chr17:13830132-13832367|chr17:13859976-13861768	afadin, adherens junction formation factor [Source:MGI Symbol;Acc:MGI:1314653]	GO:0005515(protein binding);GO:0005654(nucleoplasm);GO:0005737(cytoplasm);GO:0005829(cytosol);GO:0005886(plasma membrane);GO:0005911(cell-cell junction);GO:0005912(adherens junction);GO:0007155(cell adhesion);GO:0007165(signal transduction);GO:0010628(positive regulation of gene expression);GO:0016607(nuclear speck);GO:0017016(Ras GTPase binding);GO:0021537(telencephalon development);GO:0021987(c…	04014(Ras signaling pathway);04015(Rap1 signaling pathway);04024(cAMP signaling pathway);04520(Adherens junction);04530(Tight junction);04670(Leukocyte transendothelial migration)	NA
circRNA1468	0	0	0	0	54.7698	32.9239	0	0	0	0	2	1	-inf	down	0.279744	1	no	chr6	115626291	115644642	-	9	circRNA	ENSMUST00000112949	Raf1	chr6:115623548-115626290|chr6:115644642-115675688	v-raf-leukemia viral oncogene 1 [Source:MGI Symbol;Acc:MGI:97847]	GO:0000165(MAPK cascade);GO:0000166(nucleotide binding);GO:0000186(activation of MAPKK activity);GO:0001666(response to hypoxia);GO:0001678(cellular glucose homeostasis);GO:0001934(positive regulation of protein phosphorylation);GO:0004672(protein kinase activity);GO:0004674(protein serine/threonine kinase activity);GO:0004709(MAP kinase kinase kinase activity);GO:0005515(protein binding);GO:0005…	01521(EGFR tyrosine kinase inhibitor resistance);01522(Endocrine resistance);04010(MAPK signaling pathway);04012(ErbB signaling pathway);04014(Ras signaling pathway);04015(Rap1 signaling pathway);04022(cGMP-PKG signaling pathway);04024(cAMP signaling pathway);04062(Chemokine signaling pathway);04068(FoxO signaling pathway);04071(Sphingolipid signaling pathway);04072(Phospholipase D signaling path…	EC:2.7.11.1
mmu_circ_0000506	0	0	0	0	54.7698	32.9239	0	0	0	0	2	1	-inf	down	0.279749	1	no	chr14	21618891	21637640	+	9	circRNA	ENSMUST00000182855	Kat6b	chr14:21609862-21618890|chr14:21637640-21660742	K(lysine) acetyltransferase 6B [Source:MGI Symbol;Acc:MGI:1858746]	GO:0000123(histone acetyltransferase complex);GO:0000786(nucleosome);GO:0000790(nuclear chromatin);GO:0003677(DNA binding);GO:0004402(histone acetyltransferase activity);GO:0005634(nucleus);GO:0006325(chromatin organization);GO:0006334(nucleosome assembly);GO:0006355(regulation of transcription, DNA-templated);GO:0008134(transcription factor binding);GO:0010485(H4 histone acetyltransferase activi…	NA	EC:2.3.1.48
mmu_circ_0007581	0	0	0	0	54.7698	32.9239	0	0	0	0	2	1	-inf	down	0.279755	1	no	chr18	89028892	89101768	+	19	circRNA	ENSMUST00000023828	Rttn	chr18:89027047-89028891|chr18:89101768-89103843	rotatin [Source:MGI Symbol;Acc:MGI:2179288]	GO:0003674(molecular_function);GO:0005737(cytoplasm);GO:0005813(centrosome);GO:0005814(centriole);GO:0005856(cytoskeleton);GO:0005929(cilium);GO:0007099(centriole replication);GO:0007275(multicellular organism development);GO:0007368(determination of left/right symmetry);GO:0010457(centriole-centriole cohesion);GO:0016021(integral component of membrane);GO:0032053(ciliary basal body organization)…	NA	NA
circRNA577	0	0	0	74.1878	27.3849	0	0	0	0	2	1	0	-inf	down	0.280101	1	no	chr5	143412491	143418208	+	2	circRNA	ENSMUST00000110731	Kdelr2	chr5:143404052-143412490|chr5:143418208-143419439	KDEL (Lys-Asp-Glu-Leu) endoplasmic reticulum protein retention receptor 2 [Source:MGI Symbol;Acc:MGI:1914163]	GO:0000139(Golgi membrane);GO:0005046(KDEL sequence binding);GO:0005783(endoplasmic reticulum);GO:0005789(endoplasmic reticulum membrane);GO:0005794(Golgi apparatus);GO:0005801(cis-Golgi network);GO:0006621(protein retention in ER lumen);GO:0006888(endoplasmic reticulum to Golgi vesicle-mediated transport);GO:0006890(retrograde vesicle-mediated transport, Golgi to endoplasmic reticulum);GO:001503…	NA	NA
mmu_circ_0007399	0	0	0	74.1878	0	32.9239	0	0	0	2	0	1	-inf	down	0.280441	1	no	chr18	56807664	56812075	-	2	circRNA	ENSMUST00000102912	Marchf3	chr18:56783228-56807663|chr18:56812075-56925306	membrane associated ring-CH-type finger 3 [Source:MGI Symbol;Acc:MGI:2443667]	GO:0004842(ubiquitin-protein transferase activity);GO:0005764(lysosome);GO:0005768(endosome);GO:0006897(endocytosis);GO:0008270(zinc ion binding);GO:0016020(membrane);GO:0016021(integral component of membrane);GO:0016567(protein ubiquitination);GO:0016740(transferase activity);GO:0030659(cytoplasmic vesicle membrane);GO:0031410(cytoplasmic vesicle);GO:0031901(early endosome membrane);GO:0043231(i…	NA	EC:2.3.2.27
circRNA3048	85.9118	0	55.1689	0	0	0	2	0	2	0	0	0	inf	up	0.280547	1	no	chr6	88297577	88298236	-	1	circRNA	ENSMUST00000165242	Eefsec	chr6:88281705-88297576|chr6:88298236-88355482	eukaryotic elongation factor, selenocysteine-tRNA-specific [Source:MGI Symbol;Acc:MGI:2137092]	GO:0000049(tRNA binding);GO:0000166(nucleotide binding);GO:0001514(selenocysteine incorporation);GO:0003746(translation elongation factor activity);GO:0003924(GTPase activity);GO:0005515(protein binding);GO:0005525(GTP binding);GO:0005634(nucleus);GO:0005737(cytoplasm);GO:0005739(mitochondrion);GO:0005829(cytosol);GO:0006412(translation);GO:0006414(translational elongation);GO:0035368(selenocyste…	NA	NA
mmu_circ_0000883	0	0	0	74.1878	0	32.9239	0	0	0	2	0	1	-inf	down	0.280552	1	no	chr18	65622984	65625334	+	1	circRNA	ENSMUST00000235822	Zfp532	chr18:65583006-65622983|chr18:65625334-65638749	zinc finger protein 532 [Source:MGI Symbol;Acc:MGI:3036282]	GO:0003676(nucleic acid binding);GO:0003677(DNA binding);GO:0005634(nucleus);GO:0008150(biological_process);GO:0046872(metal ion binding)	NA	NA
circRNA656	0	0	0	74.1878	0	32.9239	0	0	0	2	0	1	-inf	down	0.280664	1	no	chr3	132904658	132910015	-	5	circRNA	ENSMUST00000042744	Npnt	chr3:132891488-132904657|chr3:132910015-132917460	nephronectin [Source:MGI Symbol;Acc:MGI:2148811]	GO:0001657(ureteric bud development);GO:0001658(branching involved in ureteric bud morphogenesis);GO:0005178(integrin binding);GO:0005509(calcium ion binding);GO:0005576(extracellular region);GO:0005604(basement membrane);GO:0007155(cell adhesion);GO:0007160(cell-matrix adhesion);GO:0007275(multicellular organism development);GO:0010694(positive regulation of alkaline phosphatase activity);GO:001…	04512(ECM-receptor interaction)	NA
ciRNA311	0	0	0	74.1878	0	32.9239	0	0	0	2	0	1	-inf	down	0.280776	1	no	chr2	90708983	90710019	+	1	ciRNA	ENSMUST00000057481	Nup160	chr2:90708982-90710032	nucleoporin 160 [Source:MGI Symbol;Acc:MGI:1926227]	GO:0000776(kinetochore);GO:0005634(nucleus);GO:0005643(nuclear pore);GO:0006406(mRNA export from nucleus);GO:0015031(protein transport);GO:0017056(structural constituent of nuclear pore);GO:0031080(nuclear pore outer ring);GO:0051028(mRNA transport);GO:0072006(nephron development)	03013(RNA transport)	NA
circRNA759	0	0	0	74.1878	27.3849	0	0	0	0	2	1	0	-inf	down	0.280872	1	no	chr1	64558503	64576329	+	5	circRNA	ENSMUST00000185594	Creb1	chr1:64550970-64558502|chr1:64576329-64597233	cAMP responsive element binding protein 1 [Source:MGI Symbol;Acc:MGI:88494]	GO:0000785(chromatin);GO:0000790(nuclear chromatin);GO:0000976(transcription regulatory region sequence-specific DNA binding);GO:0000978(RNA polymerase II cis-regulatory region sequence-specific DNA binding);GO:0000981(DNA-binding transcription factor activity, RNA polymerase II-specific);GO:0001102(RNA polymerase II activating transcription factor binding);GO:0001225(RNA polymerase II transcript…	04022(cGMP-PKG signaling pathway);04024(cAMP signaling pathway);04151(PI3K-Akt signaling pathway);04152(AMPK signaling pathway);04211(Longevity regulating pathway);04261(Adrenergic signaling in cardiomyocytes);04380(Osteoclast differentiation);04612(Antigen processing and presentation);04668(TNF signaling pathway);04710(Circadian rhythm);04713(Circadian entrainment);04714(Thermogenesis);04725(Cho…	NA
circRNA2860	85.9118	0	55.1689	0	0	0	2	0	2	0	0	0	inf	up	0.281445	1	no	chr16	97399634	97424658	+	7	circRNA	ENSMUST00000047275	Bace2	chr16:97357101-97399633|chr16:97424658-97436641	beta-site APP-cleaving enzyme 2 [Source:MGI Symbol;Acc:MGI:1860440]	GO:0004190(aspartic-type endopeptidase activity);GO:0005737(cytoplasm);GO:0005768(endosome);GO:0005783(endoplasmic reticulum);GO:0005794(Golgi apparatus);GO:0005886(plasma membrane);GO:0006508(proteolysis);GO:0006509(membrane protein ectodomain proteolysis);GO:0008233(peptidase activity);GO:0016020(membrane);GO:0016021(integral component of membrane);GO:0016787(hydrolase activity);GO:0031045(dens…	05010(Alzheimer disease)	EC:3.4.23.45
circRNA3893	0	74.6297	27.5845	0	0	0	0	3	1	0	0	0	inf	up	0.281508	1	no	chr4	103319022	103319528	+	1	circRNA	ENSMUST00000035780	Oma1	chr4:103313883-103319021|chr4:103319528-103321639	OMA1 zinc metallopeptidase [Source:MGI Symbol;Acc:MGI:1914263]	GO:0002024(diet induced thermogenesis);GO:0004222(metalloendopeptidase activity);GO:0005739(mitochondrion);GO:0005743(mitochondrial inner membrane);GO:0006006(glucose metabolic process);GO:0006508(proteolysis);GO:0006515(protein quality control for misfolded or incompletely synthesized proteins);GO:0006629(lipid metabolic process);GO:0007005(mitochondrion organization);GO:0008233(peptidase activi…	NA	NA
mmu_circ_0003751	0	0	0	74.1878	27.3849	0	0	0	0	2	1	0	-inf	down	0.281653	1	no	chr12	110896087	110919026	+	4	circRNA	ENSMUST00000165978	Tecpr2	chr12:110889326-110896086|chr12:110919026-110926163	tectonin beta-propeller repeat containing 2 [Source:MGI Symbol;Acc:MGI:2144865]	GO:0003674(molecular_function);GO:0005515(protein binding);GO:0005737(cytoplasm);GO:0032527(protein exit from endoplasmic reticulum)	NA	NA
mmu_circ_0002383	0	74.6297	27.5845	0	0	0	0	3	1	0	0	0	inf	up	0.281768	1	no	chr10	70142579	70154836	+	2	circRNA	ENSMUST00000147545	Ccdc6	chr10:70097581-70142578|chr10:70154836-70167001	coiled-coil domain containing 6 [Source:MGI Symbol;Acc:MGI:1923801]	GO:0005737(cytoplasm);GO:0005829(cytosol);GO:0005856(cytoskeleton);GO:0008150(biological_process);GO:0017124(SH3 domain binding);GO:0042802(identical protein binding)	05200(Pathways in cancer);05216(Thyroid cancer)	NA
mmu_circ_0005531	0	0	0	0	27.3849	65.8478	0	0	0	0	1	2	-inf	down	0.282089	1	no	chr15	12230274	12238019	+	5	circRNA	ENSMUST00000038172	Mtmr12	chr15:12205279-12230273|chr15:12238019-12244983	myotubularin related protein 12 [Source:MGI Symbol;Acc:MGI:2443034]	GO:0004438(phosphatidylinositol-3-phosphatase activity);GO:0005737(cytoplasm);GO:0016529(sarcoplasmic reticulum);GO:0019208(phosphatase regulator activity);GO:0030017(sarcomere);GO:0046856(phosphatidylinositol dephosphorylation);GO:0050790(regulation of catalytic activity);GO:1901998(toxin transport)	NA	NA
mmu_circ_0001089	0	0	0	0	27.3849	65.8478	0	0	0	0	1	2	-inf	down	0.282206	1	no	chr2	152302152	152308431	+	4	circRNA	ENSMUST00000028963	Tbc1d20	chr2:152294040-152302151|chr2:152308431-152310385	TBC1 domain family, member 20 [Source:MGI Symbol;Acc:MGI:1914481]	GO:0001675(acrosome assembly);GO:0002088(lens development in camera-type eye);GO:0005096(GTPase activator activity);GO:0005783(endoplasmic reticulum);GO:0005789(endoplasmic reticulum membrane);GO:0006888(endoplasmic reticulum to Golgi vesicle-mediated transport);GO:0007030(Golgi organization);GO:0007283(spermatogenesis);GO:0008584(male gonad development);GO:0016020(membrane);GO:0016021(integral c…	NA	NA
mmu_circ_0013308	0	74.6297	27.5845	0	0	0	0	3	1	0	0	0	inf	up	0.283115	1	no	chr6	35064889	35080226	-	6	circRNA	ENSMUST00000114989	Cnot4	chr6:35056268-35064888|chr6:35080226-35133501	CCR4-NOT transcription complex, subunit 4 [Source:MGI Symbol;Acc:MGI:1859026]	GO:0003676(nucleic acid binding);GO:0003723(RNA binding);GO:0004842(ubiquitin-protein transferase activity);GO:0005634(nucleus);GO:0005737(cytoplasm);GO:0006511(ubiquitin-dependent protein catabolic process);GO:0016567(protein ubiquitination);GO:0016740(transferase activity);GO:0030014(CCR4-NOT complex);GO:0045652(regulation of megakaryocyte differentiation);GO:0046872(metal ion binding);GO:00518…	03018(RNA degradation)	EC:2.3.2.27
circRNA392	343.647	49.7531	27.5845	259.657	328.619	230.467	8	2	1	7	12	7	-0.959645	down	0.286544	1	no	chr7	65336032	65354888	-	7	circRNA	ENSMUST00000102592	Tjp1	chr7:65329765-65336031|chr7:65354888-65370809	tight junction protein 1 [Source:MGI Symbol;Acc:MGI:98759]	GO:0001825(blastocyst formation);GO:0005515(protein binding);GO:0005516(calmodulin binding);GO:0005634(nucleus);GO:0005737(cytoplasm);GO:0005829(cytosol);GO:0005886(plasma membrane);GO:0005911(cell-cell junction);GO:0005912(adherens junction);GO:0005921(gap junction);GO:0005923(bicellular tight junction);GO:0007605(sensory perception of sound);GO:0008022(protein C-terminus binding);GO:0009986(cel…	04520(Adherens junction);04530(Tight junction);04540(Gap junction);05132(Salmonella infection)	NA
mmu_circ_0007684	0	0	0	111.282	27.3849	0	0	0	0	3	1	0	-inf	down	0.286943	1	no	chr19	29753600	29755017	-	1	circRNA	ENSMUST00000175726	9930021J03Rik	chr19:29743612-29753599|chr19:29755017-29786248	RIKEN cDNA 9930021J03 gene [Source:MGI Symbol;Acc:MGI:2444398]	GO:0003674(molecular_function);GO:0005515(protein binding);GO:0005575(cellular_component);GO:0008150(biological_process)	NA	NA
circRNA3882	0	24.8766	82.7534	0	0	0	0	1	3	0	0	0	inf	up	0.291244	1	no	chr4	53107006	53109285	-	2	circRNA	ENSMUST00000030010	Abca1	chr4:53095677-53107005|chr4:53109285-53127596	ATP-binding cassette, sub-family A (ABC1), member 1 [Source:MGI Symbol;Acc:MGI:99607]	GO:0000166(nucleotide binding);GO:0002790(peptide secretion);GO:0005102(signaling receptor binding);GO:0005319(lipid transporter activity);GO:0005515(protein binding);GO:0005524(ATP binding);GO:0005548(phospholipid transporter activity);GO:0005768(endosome);GO:0005794(Golgi apparatus);GO:0005886(plasma membrane);GO:0005887(integral component of plasma membrane);GO:0006497(protein lipidation);GO:0…	02010(ABC transporters);04975(Fat digestion and absorption);04979(Cholesterol metabolism)	NA
mmu_circ_0015303	0	0	0	37.0939	0	98.7718	0	0	0	1	0	3	-inf	down	0.291346	1	no	chr9	110573612	110574274	+	1	circRNA	ENSMUST00000153838	Setd2	chr9:110572066-110573611|chr9:110574274-110590387	SET domain containing 2 [Source:MGI Symbol;Acc:MGI:1918177]	GO:0001525(angiogenesis);GO:0001570(vasculogenesis);GO:0001763(morphogenesis of a branching structure);GO:0001843(neural tube closure);GO:0002376(immune system process);GO:0005515(protein binding);GO:0005634(nucleus);GO:0005694(chromosome);GO:0006281(DNA repair);GO:0006298(mismatch repair);GO:0006325(chromatin organization);GO:0006355(regulation of transcription, DNA-templated);GO:0006368(transcr…	00310(Lysine degradation)	EC:2.1.1.43
circRNA3727	0	24.8766	82.7534	0	0	0	0	1	3	0	0	0	inf	up	0.291383	1	no	chr19	40321793	40365166	-	9	circRNA	ENSMUST00000239304	Sorbs1	chr19:40318068-40321792|chr19:40365166-40369689	sorbin and SH3 domain containing 1 [Source:MGI Symbol;Acc:MGI:700014]	GO:0005158(insulin receptor binding);GO:0005515(protein binding);GO:0005634(nucleus);GO:0005813(centrosome);GO:0005925(focal adhesion);GO:0030159(receptor signaling complex adaptor activity)	03320(PPAR signaling pathway);04520(Adherens junction);04910(Insulin signaling pathway)	NA
mmu_circ_0008262	0	24.8766	82.7534	0	0	0	0	1	3	0	0	0	inf	up	0.291911	1	no	chr1	152549067	152557587	-	4	circRNA	ENSMUST00000111859	Rgl1	chr1:152544435-152549066|chr1:152557587-152571597	ral guanine nucleotide dissociation stimulator,-like 1 [Source:MGI Symbol;Acc:MGI:107484]	GO:0005085(guanyl-nucleotide exchange factor activity);GO:0007165(signal transduction);GO:0007264(small GTPase mediated signal transduction);GO:0008321(Ral guanyl-nucleotide exchange factor activity)	04014(Ras signaling pathway)	NA
circRNA539	0	0	0	37.0939	0	65.8478	0	0	0	1	0	2	-inf	down	0.292185	1	no	chr5	64285945	64311244	+	2	circRNA	ENSMUST00000043893	Tbc1d1	chr5:64284809-64285944|chr5:64311244-64316353	TBC1 domain family, member 1 [Source:MGI Symbol;Acc:MGI:1889508]	GO:0005096(GTPase activator activity);GO:0005515(protein binding);GO:0005634(nucleus);GO:0005829(cytosol);GO:0006886(intracellular protein transport);GO:0017137(Rab GTPase binding);GO:0032880(regulation of protein localization);GO:0043547(positive regulation of GTPase activity);GO:0090630(activation of GTPase activity)	04152(AMPK signaling pathway)	NA
mmu_circ_0012352	128.868	0	110.338	0	0	32.9239	3	0	4	0	0	1	2.86104	up	0.29248	1	no	chr5	147699782	147700417	-	2	circRNA	ENSMUST00000031653	Flt1	chr5:147683941-147699781|chr5:147700417-147725670	FMS-like tyrosine kinase 1 [Source:MGI Symbol;Acc:MGI:95558]	GO:0001525(angiogenesis);GO:0002548(monocyte chemotaxis);GO:0004672(protein kinase activity);GO:0004713(protein tyrosine kinase activity);GO:0004714(transmembrane receptor protein tyrosine kinase activity);GO:0005021(vascular endothelial growth factor-activated receptor activity);GO:0005524(ATP binding);GO:0005886(plasma membrane);GO:0005887(integral component of plasma membrane);GO:0006468(prote…	04010(MAPK signaling pathway);04014(Ras signaling pathway);04015(Rap1 signaling pathway);04066(HIF-1 signaling pathway);04151(PI3K-Akt signaling pathway);04510(Focal adhesion);05202(Transcriptional misregulation in cancer);05323(Rheumatoid arthritis)	EC:2.7.10.1
mmu_circ_0013540	0	0	0	37.0939	0	98.7718	0	0	0	1	0	3	-inf	down	0.292482	1	no	chr6	83928653	83930165	+	1	circRNA	ENSMUST00000204751	Zfp638	chr6:83914489-83928652|chr6:83930165-83934948	zinc finger protein 638 [Source:MGI Symbol;Acc:MGI:1203484]	GO:0003676(nucleic acid binding);GO:0003677(DNA binding);GO:0003723(RNA binding);GO:0005634(nucleus);GO:0005654(nucleoplasm);GO:0008270(zinc ion binding);GO:0008380(RNA splicing);GO:0016607(nuclear speck);GO:0043231(intracellular membrane-bounded organelle);GO:0046872(metal ion binding)	NA	NA
mmu_circ_0000874	85.9118	0	0	37.0939	191.694	32.9239	2	0	0	1	7	1	-1.60705	down	0.292579	1	no	chr18	54946553	54946808	-	1	circRNA	ENSMUST00000064763	Zfp608	chr18:54900300-54946552|chr18:54946808-54987610	zinc finger protein 608 [Source:MGI Symbol;Acc:MGI:2442338]	GO:0000122(negative regulation of transcription by RNA polymerase II);GO:0003676(nucleic acid binding);GO:0005634(nucleus);GO:0006357(regulation of transcription by RNA polymerase II);GO:0033085(negative regulation of T cell differentiation in thymus);GO:0046872(metal ion binding)	NA	NA
mmu_circ_0002718	0	0	0	37.0939	0	98.7718	0	0	0	1	0	3	-inf	down	0.292977	1	no	chr11	106566965	106568627	-	1	circRNA	ENSMUST00000042780	Tex2	chr11:106548914-106566964|chr11:106568627-106612857	testis expressed gene 2 [Source:MGI Symbol;Acc:MGI:102465]	GO:0005634(nucleus);GO:0005783(endoplasmic reticulum);GO:0005789(endoplasmic reticulum membrane);GO:0006869(lipid transport);GO:0008150(biological_process);GO:0008289(lipid binding);GO:0016020(membrane);GO:0016021(integral component of membrane);GO:0031965(nuclear membrane)	NA	NA
mmu_circ_0000372	42.9559	74.6297	0	0	0	0	1	3	0	0	0	0	inf	up	0.293249	1	no	chr12	51647994	51661713	-	6	circRNA	ENSMUST00000013130	Strn3	chr12:51643214-51647993|chr12:51661713-51691421	striatin, calmodulin binding protein 3 [Source:MGI Symbol;Acc:MGI:2151064]	GO:0000122(negative regulation of transcription by RNA polymerase II);GO:0003700(DNA-binding transcription factor activity);GO:0005515(protein binding);GO:0005516(calmodulin binding);GO:0005634(nucleus);GO:0005654(nucleoplasm);GO:0005737(cytoplasm);GO:0005794(Golgi apparatus);GO:0005886(plasma membrane);GO:0016020(membrane);GO:0017048(Rho GTPase binding);GO:0030425(dendrite);GO:0032355(response t…	NA	NA
circRNA2938	42.9559	74.6297	0	0	0	0	1	3	0	0	0	0	inf	up	0.293286	1	no	chr19	57691767	57797503	+	13	circRNA	ENSMUST00000077282	Atrnl1	chr19:57686777-57691766|chr19:57797503-57935596	attractin like 1 [Source:MGI Symbol;Acc:MGI:2147749]	GO:0005515(protein binding);GO:0005604(basement membrane);GO:0005886(plasma membrane);GO:0007186(G protein-coupled receptor signaling pathway);GO:0009887(animal organ morphogenesis);GO:0009888(tissue development);GO:0016020(membrane);GO:0016021(integral component of membrane);GO:0016477(cell migration);GO:0030246(carbohydrate binding);GO:0034446(substrate adhesion-dependent cell spreading)	NA	NA
circRNA856	0	0	0	37.0939	0	65.8478	0	0	0	1	0	2	-inf	down	0.293747	1	no	chr8	61979257	61983943	+	3	circRNA	ENSMUST00000093485	Ddx60	chr8:61978003-61979256|chr8:61983943-61984079	DEAD (Asp-Glu-Ala-Asp) box polypeptide 60 [Source:MGI Symbol;Acc:MGI:2384570]	GO:0000166(nucleotide binding);GO:0003676(nucleic acid binding);GO:0003690(double-stranded DNA binding);GO:0003723(RNA binding);GO:0003725(double-stranded RNA binding);GO:0003727(single-stranded RNA binding);GO:0005515(protein binding);GO:0005524(ATP binding);GO:0005737(cytoplasm);GO:0005829(cytosol);GO:0009615(response to virus);GO:0045111(intermediate filament cytoskeleton);GO:0051607(defense r…	NA	EC:3.6.4.13
ciRNA240	0	0	0	37.0939	0	98.7718	0	0	0	1	0	3	-inf	down	0.294115	1	no	chr5	65391014	65391375	-	1	ciRNA	ENSMUST00000057885	Rpl9	chr5:65390992-65391375	ribosomal protein L9 [Source:MGI Symbol;Acc:MGI:1298373]	GO:0002181(cytoplasmic translation);GO:0003735(structural constituent of ribosome);GO:0005840(ribosome);GO:0006412(translation);GO:0019843(rRNA binding);GO:0022625(cytosolic large ribosomal subunit);GO:0045202(synapse)	03010(Ribosome)	NA
mmu_circ_0001775	0	0	0	37.0939	0	65.8478	0	0	0	1	0	2	-inf	down	0.294189	1	no	chr9	56145489	56147578	-	5	circRNA	ENSMUST00000214970	Tspan3	chr9:56136735-56145488|chr9:56147578-56160687	tetraspanin 3 [Source:MGI Symbol;Acc:MGI:1928098]	GO:0005887(integral component of plasma membrane);GO:0016020(membrane);GO:0016021(integral component of membrane)	NA	NA
ciRNA30	0	0	0	111.282	0	32.9239	0	0	0	3	0	1	-inf	down	0.294353	1	no	chr12	113049970	113050490	+	1	ciRNA	ENSMUST00000223502	Pacs2	chr12:113049969-113050516	phosphofurin acidic cluster sorting protein 2 [Source:MGI Symbol;Acc:MGI:1924399]	GO:0000045(autophagosome assembly);GO:0005739(mitochondrion);GO:0005783(endoplasmic reticulum);GO:0006915(apoptotic process);GO:0032469(endoplasmic reticulum calcium ion homeostasis);GO:0034497(protein localization to phagophore assembly site);GO:0044325(ion channel binding);GO:0072659(protein localization to plasma membrane);GO:1990456(mitochondrion-endoplasmic reticulum membrane tethering)	NA	NA
circRNA2895	42.9559	0	82.7534	0	0	0	1	0	3	0	0	0	inf	up	0.296584	1	no	chr15	99149634	99167159	+	2	circRNA	ENSMUST00000230628	Spats2	chr15:99126026-99149633|chr15:99167159-99173401	spermatogenesis associated, serine-rich 2 [Source:MGI Symbol;Acc:MGI:1919822]	GO:0005515(protein binding);GO:0005737(cytoplasm);GO:0005829(cytosol);GO:0008150(biological_process)	NA	NA
circRNA2992	42.9559	0	82.7534	0	0	0	1	0	3	0	0	0	inf	up	0.296796	1	no	chr7	90189150	90197020	+	6	circRNA	ENSMUST00000207225	Picalm	chr7:90177603-90189149|chr7:90197020-90207582	phosphatidylinositol binding clathrin assembly protein [Source:MGI Symbol;Acc:MGI:2385902]	GO:0000149(SNARE binding);GO:0005543(phospholipid binding);GO:0005545(1-phosphatidylinositol binding);GO:0005546(phosphatidylinositol-4,5-bisphosphate binding);GO:0005634(nucleus);GO:0005768(endosome);GO:0005769(early endosome);GO:0005794(Golgi apparatus);GO:0005886(plasma membrane);GO:0005905(clathrin-coated pit);GO:0006897(endocytosis);GO:0006898(receptor-mediated endocytosis);GO:0006900(vesicl…	NA	NA
mmu_circ_0000639	0	0	27.5845	111.282	109.54	0	0	0	1	3	4	0	-3.00095	down	0.298422	1	no	chr15	91705106	91712862	+	3	circRNA	ENSMUST00000060642	Lrrk2	chr15:91702276-91705105|chr15:91712862-91723091	leucine-rich repeat kinase 2 [Source:MGI Symbol;Acc:MGI:1913975]	GO:0000139(Golgi membrane);GO:0000149(SNARE binding);GO:0000165(MAPK cascade);GO:0000166(nucleotide binding);GO:0000186(activation of MAPKK activity);GO:0000187(activation of MAPK activity);GO:0000287(magnesium ion binding);GO:0001933(negative regulation of protein phosphorylation);GO:0001934(positive regulation of protein phosphorylation);GO:0003779(actin binding);GO:0003924(GTPase activity);GO:…	05012(Parkinson disease)	NA
mmu_circ_0005309	0	0	0	0	27.3849	98.7718	0	0	0	0	1	3	-inf	down	0.29891	1	no	chr14	57733878	57734418	-	1	circRNA	ENSMUST00000174694	Gm49361	chr14:57703054-57733877|chr14:57734418-57745889	predicted gene, 49361 [Source:MGI Symbol;Acc:MGI:6121571]	GO:0000082(G1/S transition of mitotic cell cycle);GO:0000166(nucleotide binding);GO:0000922(spindle pole);GO:0004672(protein kinase activity);GO:0004674(protein serine/threonine kinase activity);GO:0005524(ATP binding);GO:0005634(nucleus);GO:0006468(protein phosphorylation);GO:0018105(peptidyl-serine phosphorylation);GO:0035329(hippo signaling);GO:0035556(intracellular signal transduction);GO:004…	NA	NA
mmu_circ_0003031	0	0	0	0	27.3849	98.7718	0	0	0	0	1	3	-inf	down	0.29938	1	no	chr11	4517741	4546268	-	6	circRNA	ENSMUST00000040448	Mtmr3	chr11:4507686-4517740|None	myotubularin related protein 3 [Source:MGI Symbol;Acc:MGI:1921552]	GO:0004438(phosphatidylinositol-3-phosphatase activity);GO:0004721(phosphoprotein phosphatase activity);GO:0004722(protein serine/threonine phosphatase activity);GO:0004725(protein tyrosine phosphatase activity);GO:0005737(cytoplasm);GO:0006470(protein dephosphorylation);GO:0006629(lipid metabolic process);GO:0016020(membrane);GO:0016311(dephosphorylation);GO:0019898(extrinsic component of membra…	00562(Inositol phosphate metabolism);04070(Phosphatidylinositol signaling system);04140(Autophagy - animal)	EC:3.1.3.48
circRNA3150	128.868	24.8766	0	0	0	0	3	1	0	0	0	0	inf	up	0.301192	1	no	chr4	109083089	109087485	-	3	circRNA	ENSMUST00000084366	Osbpl9	chr4:109073149-109083088|chr4:109087485-109091660	oxysterol binding protein-like 9 [Source:MGI Symbol;Acc:MGI:1923784]	GO:0005768(endosome);GO:0005794(Golgi apparatus);GO:0005829(cytosol);GO:0006869(lipid transport);GO:0008289(lipid binding);GO:0015248(sterol transporter activity);GO:0015918(sterol transport);GO:0016020(membrane);GO:0031902(late endosome membrane);GO:0032934(sterol binding);GO:0043231(intracellular membrane-bounded organelle)	NA	NA
circRNA2982	128.868	24.8766	0	0	0	0	3	1	0	0	0	0	inf	up	0.301496	1	no	chr7	19853572	19853898	-	1	circRNA	ENSMUST00000014830	Ceacam16	chr7:19852313-19853571|chr7:19853898-19856073	carcinoembryonic antigen-related cell adhesion molecule 16 [Source:MGI Symbol;Acc:MGI:2685615]	GO:0005515(protein binding);GO:0005576(extracellular region);GO:0005615(extracellular space);GO:0007605(sensory perception of sound);GO:0032426(stereocilium tip);GO:0042802(identical protein binding)	NA	NA
mmu_circ_0000094	128.868	0	27.5845	0	0	0	3	0	1	0	0	0	inf	up	0.302193	1	no	chr1	155953154	155962560	-	5	circRNA	ENSMUST00000138762	Cep350	chr1:155944212-155953153|chr1:155962560-155972848	centrosomal protein 350 [Source:MGI Symbol;Acc:MGI:1921331]	GO:0005515(protein binding);GO:0005634(nucleus);GO:0005737(cytoplasm);GO:0005813(centrosome);GO:0005814(centriole);GO:0005815(microtubule organizing center);GO:0005819(spindle);GO:0005856(cytoskeleton);GO:0008017(microtubule binding);GO:0034453(microtubule anchoring);GO:0042995(cell projection);GO:0071539(protein localization to centrosome);GO:1905515(non-motile cilium assembly)	NA	NA
mmu_circ_0006376	128.868	0	27.5845	0	0	0	3	0	1	0	0	0	inf	up	0.302254	1	no	chr16	70433545	70441319	+	4	circRNA	ENSMUST00000171132	Gbe1	chr16:70401849-70433544|chr16:70441319-70478305	glucan (1,4-alpha-), branching enzyme 1 [Source:MGI Symbol;Acc:MGI:1921435]	GO:0003824(catalytic activity);GO:0003844(1,4-alpha-glucan branching enzyme activity);GO:0004553(hydrolase activity, hydrolyzing O-glycosyl compounds);GO:0005737(cytoplasm);GO:0005975(carbohydrate metabolic process);GO:0005978(glycogen biosynthetic process);GO:0016740(transferase activity);GO:0016757(transferase activity, transferring glycosyl groups);GO:0030246(carbohydrate binding);GO:0043169(c…	00500(Starch and sucrose metabolism)	EC:2.4.1.18
mmu_circ_0000541	128.868	24.8766	0	0	0	0	3	1	0	0	0	0	inf	up	0.302544	1	no	chr14	56748835	56772006	-	5	circRNA	ENSMUST00000022507	Pspc1	chr14:56728577-56748834|chr14:56772006-56777790	paraspeckle protein 1 [Source:MGI Symbol;Acc:MGI:1913895]	GO:0000398(mRNA splicing, via spliceosome);GO:0000976(transcription regulatory region sequence-specific DNA binding);GO:0001650(fibrillar center);GO:0002218(activation of innate immune response);GO:0002376(immune system process);GO:0003676(nucleic acid binding);GO:0003723(RNA binding);GO:0005515(protein binding);GO:0005634(nucleus);GO:0005654(nucleoplasm);GO:0005730(nucleolus);GO:0005737(cytoplas…	NA	NA
mmu_circ_0013536	128.868	0	27.5845	0	0	0	3	0	1	0	0	0	inf	up	0.302813	1	no	chr6	83402667	83404824	-	1	circRNA	ENSMUST00000089622	Tet3	chr6:83386075-83402666|chr6:83404824-83441216	tet methylcytosine dioxygenase 3 [Source:MGI Symbol;Acc:MGI:2446229]	GO:0001939(female pronucleus);GO:0001940(male pronucleus);GO:0003677(DNA binding);GO:0005515(protein binding);GO:0005634(nucleus);GO:0005654(nucleoplasm);GO:0005694(chromosome);GO:0005737(cytoplasm);GO:0006211(5-methylcytosine catabolic process);GO:0006325(chromatin organization);GO:0006493(protein O-linked glycosylation);GO:0007275(multicellular organism development);GO:0008270(zinc ion binding)…	NA	NA
circRNA1297	85.9118	0	137.922	0	27.3849	0	2	0	5	0	1	0	3.03098	up	0.305605	1	no	chr15	99401580	99402169	+	2	circRNA	ENSMUST00000023749	Tmbim6	chr15:99393040-99401579|chr15:99402169-99404413	transmembrane BAX inhibitor motif containing 6 [Source:MGI Symbol;Acc:MGI:99682]	GO:0005737(cytoplasm);GO:0005783(endoplasmic reticulum);GO:0005789(endoplasmic reticulum membrane);GO:0006914(autophagy);GO:0006915(apoptotic process);GO:0006986(response to unfolded protein);GO:0010523(negative regulation of calcium ion transport into cytosol);GO:0016020(membrane);GO:0016021(integral component of membrane);GO:0019899(enzyme binding);GO:0031625(ubiquitin protein ligase binding);G…	NA	NA
mmu_circ_0005709	214.779	49.7531	0	0	27.3849	0	5	2	0	0	1	0	3.27199	up	0.305773	1	no	chr15	58052224	58055082	-	1	circRNA	ENSMUST00000110168	Zhx1	chr15:58048785-58052223|chr15:58055082-58064054	zinc fingers and homeoboxes 1 [Source:MGI Symbol;Acc:MGI:109271]	GO:0000122(negative regulation of transcription by RNA polymerase II);GO:0003676(nucleic acid binding);GO:0003677(DNA binding);GO:0003700(DNA-binding transcription factor activity);GO:0003714(transcription corepressor activity);GO:0005634(nucleus);GO:0005654(nucleoplasm);GO:0006355(regulation of transcription, DNA-templated);GO:0006357(regulation of transcription by RNA polymerase II);GO:0045892(…	NA	NA
mmu_circ_0010164	0	24.8766	0	37.0939	27.3849	131.696	0	1	0	1	1	4	-2.97928	down	0.306436	1	no	chr2	72970155	72971514	-	1	circRNA	ENSMUST00000102689	Sp3	chr2:72946738-72970154|chr2:72971514-72978897	trans-acting transcription factor 3 [Source:MGI Symbol;Acc:MGI:1277166]	GO:0000122(negative regulation of transcription by RNA polymerase II);GO:0000976(transcription regulatory region sequence-specific DNA binding);GO:0000977(RNA polymerase II regulatory region sequence-specific DNA binding);GO:0000978(RNA polymerase II cis-regulatory region sequence-specific DNA binding);GO:0000981(DNA-binding transcription factor activity, RNA polymerase II-specific);GO:0000987(ci…	NA	NA
circRNA78	386.603	0	137.922	148.376	0	0	9	0	5	4	0	0	1.82176	up	0.307603	1	no	chr11	19998120	20008477	+	4	circRNA	ENSMUST00000093299	Spred2	chr11:19924956-19998119|chr11:20008477-20018051	sprouty-related EVH1 domain containing 2 [Source:MGI Symbol;Acc:MGI:2150019]	GO:0000188(inactivation of MAPK activity);GO:0005173(stem cell factor receptor binding);GO:0005515(protein binding);GO:0005737(cytoplasm);GO:0005886(plasma membrane);GO:0007275(multicellular organism development);GO:0009966(regulation of signal transduction);GO:0010719(negative regulation of epithelial to mesenchymal transition);GO:0010801(negative regulation of peptidyl-threonine phosphorylation…	NA	NA
circRNA1429	0	99.5062	137.922	0	54.7698	0	0	4	5	0	2	0	2.11604	up	0.311071	1	no	chr6	29361560	29361753	+	1	circRNA	ENSMUST00000090481	Calu	chr6:29356697-29361559|chr6:29361753-29366039	calumenin [Source:MGI Symbol;Acc:MGI:1097158]	GO:0004857(enzyme inhibitor activity);GO:0005509(calcium ion binding);GO:0005576(extracellular region);GO:0005783(endoplasmic reticulum);GO:0005788(endoplasmic reticulum lumen);GO:0005789(endoplasmic reticulum membrane);GO:0005794(Golgi apparatus);GO:0016020(membrane);GO:0016529(sarcoplasmic reticulum);GO:0019899(enzyme binding);GO:0033018(sarcoplasmic reticulum lumen);GO:0042470(melanosome);GO:0…	NA	NA
circRNA120	0	0	27.5845	74.1878	0	164.62	0	0	1	2	0	5	-3.11392	down	0.31146	1	no	chr11	106695754	106699885	-	3	circRNA	ENSMUST00000103069	Pecam1	chr11:106691184-106695753|chr11:106699885-106714901	platelet/endothelial cell adhesion molecule 1 [Source:MGI Symbol;Acc:MGI:97537]	GO:0001525(angiogenesis);GO:0001726(ruffle);GO:0001886(endothelial cell morphogenesis);GO:0001934(positive regulation of protein phosphorylation);GO:0002687(positive regulation of leukocyte migration);GO:0002693(positive regulation of cellular extravasation);GO:0004888(transmembrane signaling receptor activity);GO:0005515(protein binding);GO:0005615(extracellular space);GO:0005737(cytoplasm);GO:0…	04514(Cell adhesion molecules (CAMs));04670(Leukocyte transendothelial migration);05144(Malaria);05418(Fluid shear stress and atherosclerosis)	NA
ciRNA378	214.779	174.136	55.1689	408.033	273.849	164.62	5	7	2	11	10	5	-0.93068	down	0.313014	1	no	chr9	124423792	124440885	+	1	ciRNA	ENSMUST00000180270	Ppp2r3d	chr9:124423791-124440885	protein phosphatase 2 (formerly 2A), regulatory subunit B'', delta [Source:MGI Symbol;Acc:MGI:1335093]	GO:0005509(calcium ion binding)	03015(mRNA surveillance pathway);04071(Sphingolipid signaling pathway);04151(PI3K-Akt signaling pathway);04152(AMPK signaling pathway);04261(Adrenergic signaling in cardiomyocytes);04728(Dopaminergic synapse);05165(Human papillomavirus infection)	NA
circRNA3648	0	49.7531	27.5845	0	0	0	0	2	1	0	0	0	inf	up	0.323997	1	no	chr16	16910939	16917803	+	4	circRNA	ENSMUST00000027373	Ppm1f	chr16:16903591-16910938|chr16:16917803-16922462	protein phosphatase 1F (PP2C domain containing) [Source:MGI Symbol;Acc:MGI:1918464]	GO:0003824(catalytic activity);GO:0004721(phosphoprotein phosphatase activity);GO:0004722(protein serine/threonine phosphatase activity);GO:0004724(magnesium-dependent protein serine/threonine phosphatase activity);GO:0005634(nucleus);GO:0005829(cytosol);GO:0006469(negative regulation of protein kinase activity);GO:0006470(protein dephosphorylation);GO:0006915(apoptotic process);GO:0008138(protei…	NA	EC:3.1.3.16
circRNA3682	0	49.7531	27.5845	0	0	0	0	2	1	0	0	0	inf	up	0.324888	1	no	chr15	89543100	89543878	+	2	circRNA	ENSMUST00000109309	Shank3	chr15:89538038-89543099|chr15:89543878-89547625	SH3 and multiple ankyrin repeat domains 3 [Source:MGI Symbol;Acc:MGI:1930016]	GO:0000165(MAPK cascade);GO:0001838(embryonic epithelial tube formation);GO:0003779(actin binding);GO:0005515(protein binding);GO:0005737(cytoplasm);GO:0007416(synapse assembly);GO:0007611(learning or memory);GO:0007612(learning);GO:0007613(memory);GO:0007626(locomotory behavior);GO:0008022(protein C-terminus binding);GO:0008270(zinc ion binding);GO:0008328(ionotropic glutamate receptor complex);…	04724(Glutamatergic synapse)	NA
circRNA3903	0	49.7531	27.5845	0	0	0	0	2	1	0	0	0	inf	up	0.325781	1	no	chr4	137518383	137520214	+	7	circRNA	ENSMUST00000030547	Hspg2	chr4:137517650-137518382|chr4:137520214-137520509	perlecan (heparan sulfate proteoglycan 2) [Source:MGI Symbol;Acc:MGI:96257]	GO:0005509(calcium ion binding);GO:0005515(protein binding);GO:0005576(extracellular region);GO:0005604(basement membrane);GO:0008022(protein C-terminus binding);GO:0016020(membrane)	04512(ECM-receptor interaction);05161(Hepatitis B);05205(Proteoglycans in cancer)	NA
circRNA1766	902.073	199.012	606.858	0	301.234	493.859	21	8	22	0	11	15	1.10307	up	0.325994	1	no	chr9	122131893	122137601	+	3	circRNA	ENSMUST00000119215	Snrk	chr9:122117407-122131892|chr9:122137601-122157155	SNF related kinase [Source:MGI Symbol;Acc:MGI:108104]	GO:0000166(nucleotide binding);GO:0000287(magnesium ion binding);GO:0004672(protein kinase activity);GO:0004674(protein serine/threonine kinase activity);GO:0005524(ATP binding);GO:0005634(nucleus);GO:0005737(cytoplasm);GO:0006468(protein phosphorylation);GO:0016301(kinase activity);GO:0016310(phosphorylation);GO:0016740(transferase activity);GO:0035556(intracellular signal transduction);GO:00468…	NA	EC:2.7.11.1
mmu_circ_0004907	0	49.7531	27.5845	0	0	0	0	2	1	0	0	0	inf	up	0.326514	1	no	chr13	9560671	9576918	+	9	circRNA	ENSMUST00000174552	Dip2c	chr13:9553471-9560670|chr13:9576918-9601356	disco interacting protein 2 homolog C [Source:MGI Symbol;Acc:MGI:1920179]	GO:0003674(molecular_function);GO:0003824(catalytic activity);GO:0005575(cellular_component);GO:0008150(biological_process)	NA	NA
circRNA3942	0	49.7531	27.5845	0	0	0	0	2	1	0	0	0	inf	up	0.326674	1	no	chr2	18109782	18186396	+	10	circRNA	ENSMUST00000028076	Mllt10	chr2:18101512-18109781|chr2:18186396-18196582	myeloid/lymphoid or mixed-lineage leukemia; translocated to, 10 [Source:MGI Symbol;Acc:MGI:1329038]	GO:0003682(chromatin binding);GO:0005515(protein binding);GO:0005634(nucleus);GO:0005654(nucleoplasm);GO:0005829(cytosol);GO:0031491(nucleosome binding);GO:0032991(protein-containing complex);GO:0042393(histone binding);GO:0045944(positive regulation of transcription by RNA polymerase II);GO:0046872(metal ion binding)	NA	NA
mmu_circ_0002096	0	49.7531	27.5845	0	0	0	0	2	1	0	0	0	inf	up	0.32675	1	no	chr10	17908034	17916032	-	2	circRNA	ENSMUST00000037879	Heca	chr10:17902377-17908033|chr10:17916032-17947508	hdc homolog, cell cycle regulator [Source:MGI Symbol;Acc:MGI:2685715]	GO:0003674(molecular_function);GO:0005634(nucleus);GO:0005737(cytoplasm);GO:0045930(negative regulation of mitotic cell cycle)	NA	NA
circRNA4014	0	49.7531	27.5845	0	0	0	0	2	1	0	0	0	inf	up	0.326779	1	no	chr1	155953154	155958720	-	2	circRNA	ENSMUST00000138762	Cep350	chr1:155944212-155953153|chr1:155958720-155959719	centrosomal protein 350 [Source:MGI Symbol;Acc:MGI:1921331]	GO:0005515(protein binding);GO:0005634(nucleus);GO:0005737(cytoplasm);GO:0005813(centrosome);GO:0005814(centriole);GO:0005815(microtubule organizing center);GO:0005819(spindle);GO:0005856(cytoskeleton);GO:0008017(microtubule binding);GO:0034453(microtubule anchoring);GO:0042995(cell projection);GO:0071539(protein localization to centrosome);GO:1905515(non-motile cilium assembly)	NA	NA
mmu_circ_0000012	0	49.7531	27.5845	0	0	0	0	2	1	0	0	0	inf	up	0.326884	1	no	chr1	16440323	16463194	-	2	circRNA	ENSMUST00000162751	Stau2	chr1:16394210-16440322|chr1:16463194-16486019	staufen double-stranded RNA binding protein 2 [Source:MGI Symbol;Acc:MGI:1352508]	GO:0003723(RNA binding);GO:0003725(double-stranded RNA binding);GO:0005634(nucleus);GO:0005730(nucleolus);GO:0005737(cytoplasm);GO:0005783(endoplasmic reticulum);GO:0005874(microtubule);GO:0010468(regulation of gene expression);GO:0010494(cytoplasmic stress granule);GO:0019894(kinesin binding);GO:0030424(axon);GO:0030425(dendrite);GO:0030544(Hsp70 protein binding);GO:0031965(nuclear membrane);GO:…	NA	NA
mmu_circ_0000231	0	49.7531	27.5845	0	0	0	0	2	1	0	0	0	inf	up	0.326987	1	no	chr11	6313788	6317080	+	2	circRNA	ENSMUST00000003461	Ogdh	chr11:6297199-6313787|chr11:6317080-6334532	oxoglutarate (alpha-ketoglutarate) dehydrogenase (lipoamide) [Source:MGI Symbol;Acc:MGI:1098267]	GO:0004591(oxoglutarate dehydrogenase (succinyl-transferring) activity);GO:0005634(nucleus);GO:0005739(mitochondrion);GO:0005759(mitochondrial matrix);GO:0006091(generation of precursor metabolites and energy);GO:0006096(glycolytic process);GO:0006099(tricarboxylic acid cycle);GO:0006103(2-oxoglutarate metabolic process);GO:0006104(succinyl-CoA metabolic process);GO:0006734(NADH metabolic process…	00020(Citrate cycle (TCA cycle))	EC:1.2.4.2
mmu_circ_0013341	257.735	49.7531	27.5845	37.0939	0	65.8478	6	2	1	1	0	2	1.70265	up	0.329558	1	no	chr6	37903533	37931500	+	6	circRNA	ENSMUST00000149828	Trim24	chr6:37871474-37903532|chr6:37931500-37945520	tripartite motif-containing 24 [Source:MGI Symbol;Acc:MGI:109275]	GO:0002039(p53 binding);GO:0003677(DNA binding);GO:0003682(chromatin binding);GO:0003713(transcription coactivator activity);GO:0004672(protein kinase activity);GO:0004842(ubiquitin-protein transferase activity);GO:0005515(protein binding);GO:0005634(nucleus);GO:0005654(nucleoplasm);GO:0005719(nuclear euchromatin);GO:0005726(perichromatin fibrils);GO:0005737(cytoplasm);GO:0006468(protein phosphor…	NA	EC:2.3.2.27
mmu_circ_0001636	0	174.136	110.338	0	82.1548	0	0	7	4	0	3	0	1.79188	up	0.330724	1	no	chr7	132948044	132950435	+	1	ciRNA	ENSMUST00000106157	Zranb1	chr7:132948043-132950435	zinc finger, RAN-binding domain containing 1 [Source:MGI Symbol;Acc:MGI:106441]	GO:0004843(thiol-dependent ubiquitin-specific protease activity);GO:0005634(nucleus);GO:0005654(nucleoplasm);GO:0005737(cytoplasm);GO:0005829(cytosol);GO:0006508(proteolysis);GO:0007010(cytoskeleton organization);GO:0008233(peptidase activity);GO:0008234(cysteine-type peptidase activity);GO:0016055(Wnt signaling pathway);GO:0016477(cell migration);GO:0016787(hydrolase activity);GO:0022604(regulat…	NA	EC:3.4.19.12
mmu_circ_0001311	300.691	74.6297	82.7534	37.0939	54.7698	98.7718	7	3	3	1	2	3	1.26476	up	0.33115	1	no	chr5	3747021	3772787	-	4	circRNA	ENSMUST00000043551	Ankib1	chr5:3734184-3747020|chr5:3772787-3802596	ankyrin repeat and IBR domain containing 1 [Source:MGI Symbol;Acc:MGI:1918047]	GO:0000151(ubiquitin ligase complex);GO:0000209(protein polyubiquitination);GO:0004842(ubiquitin-protein transferase activity);GO:0005515(protein binding);GO:0005737(cytoplasm);GO:0006511(ubiquitin-dependent protein catabolic process);GO:0016567(protein ubiquitination);GO:0016740(transferase activity);GO:0031624(ubiquitin conjugating enzyme binding);GO:0032436(positive regulation of proteasomal u…	NA	EC:2.3.2.31
mmu_circ_0000604	214.779	174.136	275.845	222.563	82.1548	131.696	5	7	10	6	3	4	0.607136	up	0.337959	1	no	chr15	62107148	62107465	+	1	circRNA	ENSMUST00000182956	Pvt1	chr15:62038201-62107147|chr15:62107465-62175466	Pvt1 oncogene [Source:MGI Symbol;Acc:MGI:97824]	NA	NA	NA
circRNA2881	42.9559	49.7531	0	0	0	0	1	2	0	0	0	0	inf	up	0.338353	1	no	chr15	72903557	72937125	-	3	circRNA	ENSMUST00000023276	Trappc9	chr15:72757358-72903556|chr15:72937125-72941859	trafficking protein particle complex 9 [Source:MGI Symbol;Acc:MGI:1923760]	GO:0005515(protein binding);GO:0005737(cytoplasm);GO:0005783(endoplasmic reticulum);GO:0005794(Golgi apparatus);GO:0005802(trans-Golgi network);GO:0021987(cerebral cortex development);GO:0030008(TRAPP complex);GO:0030154(cell differentiation);GO:0030182(neuron differentiation);GO:0051092(positive regulation of NF-kappaB transcription factor activity)	NA	NA
circRNA3537	0	24.8766	55.1689	0	0	0	0	1	2	0	0	0	inf	up	0.338853	1	no	chr12	87336032	87346801	-	4	circRNA	ENSMUST00000021424	Sptlc2	chr12:87314186-87336031|chr12:87346801-87350260	serine palmitoyltransferase, long chain base subunit 2 [Source:MGI Symbol;Acc:MGI:108074]	GO:0003824(catalytic activity);GO:0004758(serine C-palmitoyltransferase activity);GO:0005737(cytoplasm);GO:0005739(mitochondrion);GO:0005783(endoplasmic reticulum);GO:0005789(endoplasmic reticulum membrane);GO:0006629(lipid metabolic process);GO:0006665(sphingolipid metabolic process);GO:0006686(sphingomyelin biosynthetic process);GO:0009058(biosynthetic process);GO:0016020(membrane);GO:0016021(i…	00600(Sphingolipid metabolism);04071(Sphingolipid signaling pathway)	EC:2.3.1.50
mmu_circ_0008653	0	24.8766	55.1689	0	0	0	0	1	2	0	0	0	inf	up	0.339322	1	no	chr1	33628395	33630433	-	2	circRNA	ENSMUST00000027312	Prim2	chr1:33533363-33628394|chr1:33630433-33662245	DNA primase, p58 subunit [Source:MGI Symbol;Acc:MGI:97758]	GO:0003677(DNA binding);GO:0005658(alpha DNA polymerase:primase complex);GO:0006260(DNA replication);GO:0006269(DNA replication, synthesis of RNA primer);GO:0046872(metal ion binding);GO:0051536(iron-sulfur cluster binding);GO:0051539(4 iron, 4 sulfur cluster binding)	03030(DNA replication)	NA
mmu_circ_0000127	0	24.8766	55.1689	0	0	0	0	1	2	0	0	0	inf	up	0.339559	1	no	chr1	181956394	181961919	-	2	circRNA	ENSMUST00000193703	Enah	chr1:181930762-181956393|chr1:181961919-182019529	ENAH actin regulator [Source:MGI Symbol;Acc:MGI:108360]	GO:0001725(stress fiber);GO:0001843(neural tube closure);GO:0003779(actin binding);GO:0005515(protein binding);GO:0005522(profilin binding);GO:0005737(cytoplasm);GO:0005829(cytosol);GO:0005856(cytoskeleton);GO:0005886(plasma membrane);GO:0005925(focal adhesion);GO:0007015(actin filament organization);GO:0007275(multicellular organism development);GO:0007399(nervous system development);GO:0007411(…	04360(Axon guidance);04810(Regulation of actin cytoskeleton)	NA
circRNA2950	42.9559	49.7531	0	0	0	0	1	2	0	0	0	0	inf	up	0.339692	1	no	chr18	61157343	61157761	-	2	circRNA	ENSMUST00000091884	Hmgxb3	chr18:61155432-61157342|chr18:61157761-61162896	HMG box domain containing 3 [Source:MGI Symbol;Acc:MGI:2441817]	GO:0003674(molecular_function);GO:0003677(DNA binding);GO:0005575(cellular_component);GO:0005634(nucleus);GO:0008150(biological_process)	NA	NA
circRNA3550	0	24.8766	55.1689	0	0	0	0	1	2	0	0	0	inf	up	0.339798	1	no	chr11	44869092	44924575	+	4	circRNA	ENSMUST00000109268	Ebf1	chr11:44643469-44869091|chr11:44924575-44972863	early B cell factor 1 [Source:MGI Symbol;Acc:MGI:95275]	GO:0000978(RNA polymerase II cis-regulatory region sequence-specific DNA binding);GO:0001228(DNA-binding transcription activator activity, RNA polymerase II-specific);GO:0003677(DNA binding);GO:0003700(DNA-binding transcription factor activity);GO:0005515(protein binding);GO:0005634(nucleus);GO:0005654(nucleoplasm);GO:0006355(regulation of transcription, DNA-templated);GO:0007275(multicellular or…	NA	NA
circRNA3022	42.9559	49.7531	0	0	0	0	1	2	0	0	0	0	inf	up	0.341043	1	no	chr6	31418931	31431249	+	4	circRNA	ENSMUST00000026699	Mkln1	chr6:31398954-31418930|chr6:31431249-31432938	muskelin 1, intracellular mediator containing kelch motifs [Source:MGI Symbol;Acc:MGI:1351638]	GO:0000151(ubiquitin ligase complex);GO:0001726(ruffle);GO:0002090(regulation of receptor internalization);GO:0005515(protein binding);GO:0005634(nucleus);GO:0005654(nucleoplasm);GO:0005737(cytoplasm);GO:0005829(cytosol);GO:0005938(cell cortex);GO:0007160(cell-matrix adhesion);GO:0008360(regulation of cell shape);GO:0030054(cell junction);GO:0031532(actin cytoskeleton reorganization);GO:0042802(i…	NA	NA
circRNA3113	42.9559	49.7531	0	0	0	0	1	2	0	0	0	0	inf	up	0.341558	1	no	chr5	121794938	121803080	+	6	circRNA	ENSMUST00000051950	Atxn2	chr5:121786404-121794937|chr5:121803080-121806221	ataxin 2 [Source:MGI Symbol;Acc:MGI:1277223]	GO:0002091(negative regulation of receptor internalization);GO:0005154(epidermal growth factor receptor binding);GO:0005737(cytoplasm);GO:0005794(Golgi apparatus);GO:0005802(trans-Golgi network);GO:0005829(cytosol);GO:0005844(polysome);GO:0008022(protein C-terminus binding);GO:0010494(cytoplasmic stress granule);GO:0033962(cytoplasmic mRNA processing body assembly);GO:0034063(stress granule assem…	NA	NA
mmu_circ_0000250	42.9559	49.7531	0	0	0	0	1	2	0	0	0	0	inf	up	0.342073	1	no	chr11	29705535	29708770	+	2	circRNA	ENSMUST00000102843	Rtn4	chr11:29693693-29705534|chr11:29708770-29733632	reticulon 4 [Source:MGI Symbol;Acc:MGI:1915835]	GO:0001825(blastocyst formation);GO:0005515(protein binding);GO:0005635(nuclear envelope);GO:0005737(cytoplasm);GO:0005783(endoplasmic reticulum);GO:0005789(endoplasmic reticulum membrane);GO:0005886(plasma membrane);GO:0007029(endoplasmic reticulum organization);GO:0007399(nervous system development);GO:0007413(axonal fasciculation);GO:0010634(positive regulation of epithelial cell migration);GO…	05010(Alzheimer disease)	NA
circRNA1004	214.779	49.7531	303.429	148.376	0	131.696	5	2	11	4	0	4	1.02	up	0.342501	1	no	chr15	98740338	98742829	-	4	circRNA	ENSMUST00000053183	Arf3	chr15:98742829-98762980	ADP-ribosylation factor 3 [Source:MGI Symbol;Acc:MGI:99432]	GO:0000166(nucleotide binding);GO:0005525(GTP binding);GO:0005737(cytoplasm);GO:0005794(Golgi apparatus);GO:0005886(plasma membrane);GO:0006886(intracellular protein transport);GO:0006890(retrograde vesicle-mediated transport, Golgi to endoplasmic reticulum);GO:0015031(protein transport);GO:0016192(vesicle-mediated transport);GO:0048471(perinuclear region of cytoplasm)	04144(Endocytosis)	NA
circRNA2698	42.9559	0	55.1689	0	0	0	1	0	2	0	0	0	inf	up	0.346016	1	no	chr12	55057242	55063109	-	4	circRNA	ENSMUST00000021406	2700097O09Rik	chr12:55053407-55057241|chr12:55063109-55079980	RIKEN cDNA 2700097O09 gene [Source:MGI Symbol;Acc:MGI:1919908]	GO:0008168(methyltransferase activity)	NA	NA
circRNA2851	42.9559	0	55.1689	0	0	0	1	0	2	0	0	0	inf	up	0.346224	1	no	chr16	48972222	48984635	-	7	circRNA	ENSMUST00000121869	Dzip3	chr16:48961227-48972221|chr16:48984635-48993789	DAZ interacting protein 3, zinc finger [Source:MGI Symbol;Acc:MGI:1917433]	GO:0000209(protein polyubiquitination);GO:0003723(RNA binding);GO:0004842(ubiquitin-protein transferase activity);GO:0005737(cytoplasm);GO:0016567(protein ubiquitination);GO:0016740(transferase activity);GO:0019902(phosphatase binding);GO:0031593(polyubiquitin modification-dependent protein binding);GO:0046872(metal ion binding);GO:0061630(ubiquitin protein ligase activity)	NA	EC:2.3.2.27
circRNA3069	42.9559	0	55.1689	0	0	0	1	0	2	0	0	0	inf	up	0.346432	1	no	chr6	134233519	134248804	+	2	circRNA	ENSMUST00000081028	Etv6	chr6:134223029-134233518|chr6:134248804-134261689	ets variant 6 [Source:MGI Symbol;Acc:MGI:109336]	GO:0000122(negative regulation of transcription by RNA polymerase II);GO:0000977(RNA polymerase II regulatory region sequence-specific DNA binding);GO:0000978(RNA polymerase II cis-regulatory region sequence-specific DNA binding);GO:0000981(DNA-binding transcription factor activity, RNA polymerase II-specific);GO:0001227(DNA-binding transcription repressor activity, RNA polymerase II-specific);GO…	05202(Transcriptional misregulation in cancer)	NA
mmu_circ_0001032	42.9559	0	55.1689	0	0	0	1	0	2	0	0	0	inf	up	0.346643	1	no	chr2	70770004	70786995	-	2	circRNA	ENSMUST00000135128	Tlk1	chr2:70768930-70770003|chr2:70786995-70825192	tousled-like kinase 1 [Source:MGI Symbol;Acc:MGI:2441683]	GO:0000166(nucleotide binding);GO:0001672(regulation of chromatin assembly or disassembly);GO:0004672(protein kinase activity);GO:0004674(protein serine/threonine kinase activity);GO:0005524(ATP binding);GO:0005634(nucleus);GO:0005654(nucleoplasm);GO:0006325(chromatin organization);GO:0006468(protein phosphorylation);GO:0006886(intracellular protein transport);GO:0006974(cellular response to DNA …	NA	EC:2.7.11.1
mmu_circ_0006865	42.9559	0	55.1689	0	0	0	1	0	2	0	0	0	inf	up	0.346855	1	no	chr17	56344334	56356056	+	5	circRNA	ENSMUST00000139679	Kdm4b	chr17:56326229-56344333|None	lysine (K)-specific demethylase 4B [Source:MGI Symbol;Acc:MGI:2442355]	GO:0005634(nucleus);GO:0005654(nucleoplasm);GO:0005829(cytosol);GO:0006325(chromatin organization);GO:0006338(chromatin remodeling);GO:0016491(oxidoreductase activity);GO:0031618(nuclear pericentric heterochromatin);GO:0032452(histone demethylase activity);GO:0032454(histone demethylase activity (H3-K9 specific));GO:0033169(histone H3-K9 demethylation);GO:0035097(histone methyltransferase complex…	NA	NA
mmu_circ_0007004	42.9559	0	55.1689	0	0	0	1	0	2	0	0	0	inf	up	0.347053	1	no	chr17	74635763	74640342	+	3	circRNA	ENSMUST00000180037	Birc6	chr17:74634906-74635762|chr17:74640342-74641632	baculoviral IAP repeat-containing 6 [Source:MGI Symbol;Acc:MGI:1276108]	GO:0000922(spindle pole);GO:0001890(placenta development);GO:0004842(ubiquitin-protein transferase activity);GO:0004869(cysteine-type endopeptidase inhibitor activity);GO:0005515(protein binding);GO:0005634(nucleus);GO:0005737(cytoplasm);GO:0005768(endosome);GO:0005794(Golgi apparatus);GO:0005802(trans-Golgi network);GO:0005815(microtubule organizing center);GO:0005856(cytoskeleton);GO:0006511(ub…	04120(Ubiquitin mediated proteolysis);04215(Apoptosis - multiple species)	EC:2.3.2.23
circRNA612	85.9118	99.5062	27.5845	37.0939	0	32.9239	2	4	1	1	0	1	1.60508	up	0.350467	1	no	chr4	121182606	121190258	-	3	circRNA	ENSMUST00000056635	Rlf	chr4:121170820-121182605|chr4:121190258-121214834	rearranged L-myc fusion sequence [Source:MGI Symbol;Acc:MGI:1924705]	GO:0001228(DNA-binding transcription activator activity, RNA polymerase II-specific);GO:0003676(nucleic acid binding);GO:0003677(DNA binding);GO:0005575(cellular_component);GO:0005634(nucleus);GO:0006357(regulation of transcription by RNA polymerase II);GO:0015074(DNA integration);GO:0044030(regulation of DNA methylation);GO:0045944(positive regulation of transcription by RNA polymerase II);GO:00…	NA	NA
mmu_circ_0000505	343.647	174.136	248.26	519.315	219.079	526.783	8	7	9	14	8	16	-0.723842	down	0.358449	1	no	chr14	21516626	21517498	+	1	circRNA	ENSMUST00000182855	Kat6b	chr14:21499821-21516625|chr14:21517498-21609753	K(lysine) acetyltransferase 6B [Source:MGI Symbol;Acc:MGI:1858746]	GO:0000123(histone acetyltransferase complex);GO:0000786(nucleosome);GO:0000790(nuclear chromatin);GO:0003677(DNA binding);GO:0004402(histone acetyltransferase activity);GO:0005634(nucleus);GO:0006325(chromatin organization);GO:0006334(nucleosome assembly);GO:0006355(regulation of transcription, DNA-templated);GO:0008134(transcription factor binding);GO:0010485(H4 histone acetyltransferase activi…	NA	EC:2.3.1.48
mmu_circ_0001395	257.735	124.383	110.338	0	0	197.544	6	5	4	0	0	6	1.31782	up	0.359312	1	no	chr5	118092496	118095729	-	2	circRNA	ENSMUST00000049474	Fbxw8	chr5:118077704-118092495|chr5:118095729-118113611	F-box and WD-40 domain protein 8 [Source:MGI Symbol;Acc:MGI:1923041]	GO:0004842(ubiquitin-protein transferase activity);GO:0005515(protein binding);GO:0005737(cytoplasm);GO:0005794(Golgi apparatus);GO:0005829(cytosol);GO:0006511(ubiquitin-dependent protein catabolic process);GO:0007030(Golgi organization);GO:0008283(cell population proliferation);GO:0016567(protein ubiquitination);GO:0019005(SCF ubiquitin ligase complex);GO:0030687(preribosome, large subunit precu…	04120(Ubiquitin mediated proteolysis)	NA
mmu_circ_0000649	85.9118	0	55.1689	37.0939	109.54	164.62	2	0	2	1	4	5	-1.14157	down	0.362116	1	no	chr15	98084970	98087133	-	2	circRNA	ENSMUST00000044189	Senp1	chr15:98082327-98084969|chr15:98087133-98093282	SUMO1/sentrin specific peptidase 1 [Source:MGI Symbol;Acc:MGI:2445054]	GO:0005515(protein binding);GO:0005634(nucleus);GO:0005654(nucleoplasm);GO:0005737(cytoplasm);GO:0005925(focal adhesion);GO:0006508(proteolysis);GO:0006919(activation of cysteine-type endopeptidase activity involved in apoptotic process);GO:0007275(multicellular organism development);GO:0008233(peptidase activity);GO:0008234(cysteine-type peptidase activity);GO:0010724(regulation of definitive er…	NA	EC:3.4.22.68
ciRNA765	515.471	124.383	165.507	0	136.925	230.467	12	5	6	0	5	7	1.13231	up	0.362571	1	no	chr9	107690923	107691448	-	1	ciRNA	ENSMUST00000080560	Sema3f	chr9:107690922-107691448	sema domain, immunoglobulin domain (Ig), short basic domain, secreted, (semaphorin) 3F [Source:MGI Symbol;Acc:MGI:1096347]	GO:0001755(neural crest cell migration);GO:0005515(protein binding);GO:0005576(extracellular region);GO:0005615(extracellular space);GO:0005887(integral component of plasma membrane);GO:0007411(axon guidance);GO:0021612(facial nerve structural organization);GO:0021637(trigeminal nerve structural organization);GO:0021675(nerve development);GO:0021785(branchiomotor neuron axon guidance);GO:0030215(…	04360(Axon guidance)	NA
mmu_circ_0004481	42.9559	0	0	111.282	82.1548	0	1	0	0	3	3	0	-2.17093	down	0.364177	1	no	chr13	12454735	12459316	-	3	circRNA	ENSMUST00000124888	Lgals8	chr13:12453404-12454734|chr13:12459316-12461426	lectin, galactose binding, soluble 8 [Source:MGI Symbol;Acc:MGI:1928481]	GO:0002317(plasma cell differentiation);GO:0005178(integrin binding);GO:0005737(cytoplasm);GO:0005829(cytosol);GO:0006914(autophagy);GO:0030246(carbohydrate binding);GO:0031295(T cell costimulation);GO:0031410(cytoplasmic vesicle);GO:0098586(cellular response to virus);GO:0098792(xenophagy);GO:1904977(lymphatic endothelial cell migration)	NA	NA
mmu_circ_0009141	0	99.5062	55.1689	37.0939	0	0	0	4	2	1	0	0	2.05999	up	0.3651	1	no	chr2	10523945	10568470	+	7	circRNA	ENSMUST00000116594	Sfmbt2	chr2:10461472-10523944|chr2:10568470-10575335	Scm-like with four mbt domains 2 [Source:MGI Symbol;Acc:MGI:2447794]	GO:0003714(transcription corepressor activity);GO:0005515(protein binding);GO:0005634(nucleus);GO:0005654(nucleoplasm);GO:0005829(cytosol);GO:0006355(regulation of transcription, DNA-templated);GO:0010629(negative regulation of gene expression);GO:0016235(aggresome);GO:0016604(nuclear body);GO:0016607(nuclear speck);GO:0042393(histone binding);GO:0043231(intracellular membrane-bounded organelle);…	NA	NA
mmu_circ_0006095	0	99.5062	55.1689	0	0	32.9239	0	4	2	0	0	1	2.23203	up	0.365224	1	no	chr16	17015898	17018475	+	2	circRNA	ENSMUST00000232611	Mapk1	chr16:16983739-17015897|chr16:17018475-17023451	mitogen-activated protein kinase 1 [Source:MGI Symbol;Acc:MGI:1346858]	GO:0000165(MAPK cascade);GO:0000166(nucleotide binding);GO:0000187(activation of MAPK activity);GO:0001784(phosphotyrosine residue binding);GO:0003690(double-stranded DNA binding);GO:0004672(protein kinase activity);GO:0004674(protein serine/threonine kinase activity);GO:0004707(MAP kinase activity);GO:0004708(MAP kinase kinase activity);GO:0005515(protein binding);GO:0005524(ATP binding);GO:0005…	01521(EGFR tyrosine kinase inhibitor resistance);01522(Endocrine resistance);01524(Platinum drug resistance);04010(MAPK signaling pathway);04012(ErbB signaling pathway);04014(Ras signaling pathway);04015(Rap1 signaling pathway);04022(cGMP-PKG signaling pathway);04024(cAMP signaling pathway);04062(Chemokine signaling pathway);04066(HIF-1 signaling pathway);04068(FoxO signaling pathway);04071(Sphin…	NA
mmu_circ_0013028	0	49.7531	110.338	37.0939	0	0	0	2	4	1	0	0	2.10964	up	0.36538	1	no	chr6	119990092	119992560	-	2	circRNA	ENSMUST00000060043	Wnk1	chr6:119972856-119990091|chr6:119992560-120002192	WNK lysine deficient protein kinase 1 [Source:MGI Symbol;Acc:MGI:2442092]	GO:0000166(nucleotide binding);GO:0000287(magnesium ion binding);GO:0002028(regulation of sodium ion transport);GO:0003084(positive regulation of systemic arterial blood pressure);GO:0004672(protein kinase activity);GO:0004674(protein serine/threonine kinase activity);GO:0004860(protein kinase inhibitor activity);GO:0005515(protein binding);GO:0005524(ATP binding);GO:0005737(cytoplasm);GO:0005829…	NA	EC:2.7.11.1
mmu_circ_0014455	0	99.5062	55.1689	0	27.3849	0	0	4	2	0	1	0	2.49779	up	0.365983	1	no	chr7	89955531	89962361	-	3	circRNA	ENSMUST00000238981	Eed	chr7:89955063-89955530|chr7:89962361-89964728	embryonic ectoderm development [Source:MGI Symbol;Acc:MGI:95286]	GO:0000122(negative regulation of transcription by RNA polymerase II);GO:0000978(RNA polymerase II cis-regulatory region sequence-specific DNA binding);GO:0001226(RNA polymerase II transcription corepressor binding);GO:0001739(sex chromatin);GO:0003682(chromatin binding);GO:0005515(protein binding);GO:0005634(nucleus);GO:0005654(nucleoplasm);GO:0005694(chromosome);GO:0005829(cytosol);GO:0006325(c…	NA	NA
circRNA2967	85.9118	0	27.5845	0	0	0	2	0	1	0	0	0	inf	up	0.36656	1	no	X	96497848	96500719	+	3	circRNA	ENSMUST00000033553	Heph	X:96486358-96497847|X:96500719-96527509	hephaestin [Source:MGI Symbol;Acc:MGI:1332240]	GO:0004322(ferroxidase activity);GO:0005507(copper ion binding);GO:0005886(plasma membrane);GO:0006811(ion transport);GO:0006825(copper ion transport);GO:0006826(iron ion transport);GO:0006879(cellular iron ion homeostasis);GO:0008198(ferrous iron binding);GO:0016020(membrane);GO:0016021(integral component of membrane);GO:0016323(basolateral plasma membrane);GO:0016491(oxidoreductase activity);GO…	00860(Porphyrin and chlorophyll metabolism);04978(Mineral absorption)	EC:1.16.3.1
circRNA2885	85.9118	0	27.5845	0	0	0	2	0	1	0	0	0	inf	up	0.36706	1	no	chr15	73325749	73365195	-	4	circRNA	ENSMUST00000227569	Ptk2	chr15:73321120-73325748|chr15:73365195-73394647	PTK2 protein tyrosine kinase 2 [Source:MGI Symbol;Acc:MGI:95481]	GO:0000165(MAPK cascade);GO:0000166(nucleotide binding);GO:0000226(microtubule cytoskeleton organization);GO:0001525(angiogenesis);GO:0001568(blood vessel development);GO:0001570(vasculogenesis);GO:0001725(stress fiber);GO:0001764(neuron migration);GO:0001932(regulation of protein phosphorylation);GO:0001934(positive regulation of protein phosphorylation);GO:0003779(actin binding);GO:0004672(prot…	01522(Endocrine resistance);04012(ErbB signaling pathway);04062(Chemokine signaling pathway);04151(PI3K-Akt signaling pathway);04360(Axon guidance);04370(VEGF signaling pathway);04510(Focal adhesion);04670(Leukocyte transendothelial migration);04810(Regulation of actin cytoskeleton);05100(Bacterial invasion of epithelial cells);05146(Amoebiasis);05163(Human cytomegalovirus infection);05165(Human …	EC:2.7.10.2
circRNA3025	85.9118	0	27.5845	0	0	0	2	0	1	0	0	0	inf	up	0.367346	1	no	chr6	36913633	36937400	-	6	circRNA	ENSMUST00000101532	Dgki	chr6:36894801-36913632|chr6:36937400-36975146	diacylglycerol kinase, iota [Source:MGI Symbol;Acc:MGI:2443430]	GO:0000166(nucleotide binding);GO:0003951(NAD+ kinase activity);GO:0004143(diacylglycerol kinase activity);GO:0005095(GTPase inhibitor activity);GO:0005515(protein binding);GO:0005524(ATP binding);GO:0005634(nucleus);GO:0005737(cytoplasm);GO:0005829(cytosol);GO:0007165(signal transduction);GO:0007205(protein kinase C-activating G protein-coupled receptor signaling pathway);GO:0007269(neurotransmi…	00561(Glycerolipid metabolism);00564(Glycerophospholipid metabolism);04070(Phosphatidylinositol signaling system);04072(Phospholipase D signaling pathway);05231(Choline metabolism in cancer)	EC:2.7.1.107
circRNA2718	85.9118	0	27.5845	0	0	0	2	0	1	0	0	0	inf	up	0.367563	1	no	chr11	21263199	21264871	+	2	circRNA	ENSMUST00000109578	Vps54	chr11:21239371-21263198|chr11:21264871-21268784	VPS54 GARP complex subunit [Source:MGI Symbol;Acc:MGI:2178798]	GO:0000938(GARP complex);GO:0005654(nucleoplasm);GO:0005794(Golgi apparatus);GO:0005802(trans-Golgi network);GO:0005829(cytosol);GO:0006896(Golgi to vacuole transport);GO:0007041(lysosomal transport);GO:0015031(protein transport);GO:0016020(membrane);GO:0019905(syntaxin binding);GO:0040008(regulation of growth);GO:0042147(retrograde transport, endosome to Golgi);GO:0048471(perinuclear region of c…	NA	NA
ciRNA1139	85.9118	0	27.5845	0	0	0	2	0	1	0	0	0	inf	up	0.367681	1	no	chr13	73800490	73800903	+	1	ciRNA	ENSMUST00000017900	Slc12a7	chr13:73800489-73800927	solute carrier family 12, member 7 [Source:MGI Symbol;Acc:MGI:1342283]	GO:0005886(plasma membrane);GO:0005887(integral component of plasma membrane);GO:0006811(ion transport);GO:0006813(potassium ion transport);GO:0006884(cell volume homeostasis);GO:0007268(chemical synaptic transmission);GO:0008519(ammonium transmembrane transporter activity);GO:0015293(symporter activity);GO:0015377(cation:chloride symporter activity);GO:0015379(potassium:chloride symporter activi…	04966(Collecting duct acid secretion)	NA
mmu_circ_0008497	85.9118	24.8766	0	0	0	0	2	1	0	0	0	0	inf	up	0.368544	1	no	chr1	179405283	179411785	-	3	circRNA	ENSMUST00000128302	Smyd3	chr1:179094402-179405282|chr1:179411785-179423354	SET and MYND domain containing 3 [Source:MGI Symbol;Acc:MGI:1916976]	GO:0000978(RNA polymerase II cis-regulatory region sequence-specific DNA binding);GO:0000993(RNA polymerase II complex binding);GO:0001162(RNA polymerase II intronic transcription regulatory region sequence-specific DNA binding);GO:0005515(protein binding);GO:0005634(nucleus);GO:0005654(nucleoplasm);GO:0005737(cytoplasm);GO:0005829(cytosol);GO:0006325(chromatin organization);GO:0006334(nucleosome…	NA	NA
ciRNA587	0	24.8766	0	0	82.1548	98.7718	0	1	0	0	3	3	-2.86255	down	0.368848	1	no	chr7	143570176	143570541	-	1	ciRNA	ENSMUST00000010899	Cars	chr7:143570149-143570541	cysteinyl-tRNA synthetase [Source:MGI Symbol;Acc:MGI:1351477]	GO:0000049(tRNA binding);GO:0000166(nucleotide binding);GO:0004812(aminoacyl-tRNA ligase activity);GO:0004817(cysteine-tRNA ligase activity);GO:0005524(ATP binding);GO:0005737(cytoplasm);GO:0005829(cytosol);GO:0006412(translation);GO:0006418(tRNA aminoacylation for protein translation);GO:0006423(cysteinyl-tRNA aminoacylation);GO:0016874(ligase activity);GO:0042802(identical protein binding);GO:0…	00970(Aminoacyl-tRNA biosynthesis)	EC:6.1.1.16
mmu_circ_0004849	85.9118	24.8766	0	0	0	0	2	1	0	0	0	0	inf	up	0.36905	1	no	chr13	8836783	8861265	-	9	circRNA	ENSMUST00000054251	Wdr37	chr13:8835438-8836782|chr13:8861265-8871482	WD repeat domain 37 [Source:MGI Symbol;Acc:MGI:1920393]	GO:0003674(molecular_function);GO:0005515(protein binding);GO:0005634(nucleus);GO:0005737(cytoplasm);GO:0030687(preribosome, large subunit precursor)	NA	NA
ciRNA1213	85.9118	24.8766	0	0	0	0	2	1	0	0	0	0	inf	up	0.36909	1	no	chr19	5796813	5797003	-	1	ciRNA	ENSMUST00000173314	Malat1	chr19:5795785-5797003	metastasis associated lung adenocarcinoma transcript 1 (non-coding RNA) [Source:MGI Symbol;Acc:MGI:1919539]	NA	NA	NA
circRNA2868	85.9118	24.8766	0	0	0	0	2	1	0	0	0	0	inf	up	0.369419	1	no	chr15	34099484	34118110	+	5	circRNA	ENSMUST00000022865	Mtdh	chr15:34083413-34099483|chr15:34118110-34123667	metadherin [Source:MGI Symbol;Acc:MGI:1914404]	GO:0000122(negative regulation of transcription by RNA polymerase II);GO:0001085(RNA polymerase II transcription factor binding);GO:0001650(fibrillar center);GO:0003712(transcription coregulator activity);GO:0003713(transcription coactivator activity);GO:0003725(double-stranded RNA binding);GO:0005515(protein binding);GO:0005634(nucleus);GO:0005730(nucleolus);GO:0005737(cytoplasm);GO:0005783(endo…	NA	NA
mmu_circ_0001210	85.9118	24.8766	0	0	0	0	2	1	0	0	0	0	inf	up	0.369559	1	no	chr4	56906215	56912130	-	3	circRNA	ENSMUST00000068792	Tmem245	chr4:56904049-56906214|chr4:56912130-56916701	transmembrane protein 245 [Source:MGI Symbol;Acc:MGI:2445107]	GO:0016020(membrane);GO:0016021(integral component of membrane)	NA	NA
circRNA3151	85.9118	0	27.5845	0	0	0	2	0	1	0	0	0	inf	up	0.369567	1	no	chr4	118482256	118482792	-	2	circRNA	ENSMUST00000184261	Tie1	chr4:118480569-118482255|chr4:118482792-118483746	tyrosine kinase with immunoglobulin-like and EGF-like domains 1 [Source:MGI Symbol;Acc:MGI:99906]	GO:0000166(nucleotide binding);GO:0001525(angiogenesis);GO:0001568(blood vessel development);GO:0001570(vasculogenesis);GO:0001701(in utero embryonic development);GO:0004672(protein kinase activity);GO:0004713(protein tyrosine kinase activity);GO:0004714(transmembrane receptor protein tyrosine kinase activity);GO:0005515(protein binding);GO:0005524(ATP binding);GO:0005886(plasma membrane);GO:0005…	NA	NA
circRNA3029	85.9118	24.8766	0	0	0	0	2	1	0	0	0	0	inf	up	0.369747	1	no	chr6	38440455	38491931	+	13	circRNA	ENSMUST00000160583	Ubn2	chr6:38434598-38440454|chr6:38491931-38498687	ubinuclein 2 [Source:MGI Symbol;Acc:MGI:2444236]	GO:0005634(nucleus);GO:0005654(nucleoplasm)	NA	NA
circRNA3122	85.9118	24.8766	0	0	0	0	2	1	0	0	0	0	inf	up	0.370075	1	no	chr5	137363159	137366788	+	5	circRNA	ENSMUST00000061244	Ephb4	chr5:137362514-137363158|chr5:137366788-137369712	Eph receptor B4 [Source:MGI Symbol;Acc:MGI:104757]	GO:0000166(nucleotide binding);GO:0001525(angiogenesis);GO:0002042(cell migration involved in sprouting angiogenesis);GO:0003007(heart morphogenesis);GO:0004672(protein kinase activity);GO:0004713(protein tyrosine kinase activity);GO:0004714(transmembrane receptor protein tyrosine kinase activity);GO:0005003(ephrin receptor activity);GO:0005005(transmembrane-ephrin receptor activity);GO:0005515(p…	04360(Axon guidance)	EC:2.7.10.1
circRNA917	214.779	149.259	0	333.845	164.31	230.467	5	6	0	9	6	7	-1.00108	down	0.370752	1	no	chr2	78913675	78920209	+	3	circRNA	ENSMUST00000121433	Ube2e3	chr2:78872472-78913674	ubiquitin-conjugating enzyme E2E 3 [Source:MGI Symbol;Acc:MGI:107412]	GO:0000166(nucleotide binding);GO:0000209(protein polyubiquitination);GO:0004842(ubiquitin-protein transferase activity);GO:0005515(protein binding);GO:0005524(ATP binding);GO:0005634(nucleus);GO:0005737(cytoplasm);GO:0016567(protein ubiquitination);GO:0016740(transferase activity);GO:0040008(regulation of growth);GO:0061631(ubiquitin conjugating enzyme activity);GO:0070534(protein K63-linked ubi…	04120(Ubiquitin mediated proteolysis)	EC:2.3.2.23
circRNA3190	85.9118	0	27.5845	0	0	0	2	0	1	0	0	0	inf	up	0.371795	1	no	chr3	122007544	122008091	+	2	circRNA	ENSMUST00000037958	Arhgap29	chr3:122006915-122007543|chr3:122008091-122009825	Rho GTPase activating protein 29 [Source:MGI Symbol;Acc:MGI:2443818]	GO:0005096(GTPase activator activity);GO:0005515(protein binding);GO:0005737(cytoplasm);GO:0007165(signal transduction);GO:0030165(PDZ domain binding);GO:0032991(protein-containing complex);GO:0035556(intracellular signal transduction);GO:0043547(positive regulation of GTPase activity);GO:0046872(metal ion binding);GO:0090630(activation of GTPase activity)	NA	NA
mmu_circ_0000986	85.9118	0	27.5845	0	0	0	2	0	1	0	0	0	inf	up	0.373362	1	no	chr2	18284623	18308949	-	5	circRNA	ENSMUST00000091418	Dnajc1	chr2:18231823-18284622|chr2:18308949-18316357	DnaJ heat shock protein family (Hsp40) member C1 [Source:MGI Symbol;Acc:MGI:103268]	GO:0003677(DNA binding);GO:0005515(protein binding);GO:0005634(nucleus);GO:0005783(endoplasmic reticulum);GO:0005788(endoplasmic reticulum lumen);GO:0005789(endoplasmic reticulum membrane);GO:0005886(plasma membrane);GO:0006417(regulation of translation);GO:0006457(protein folding);GO:0016020(membrane);GO:0016021(integral component of membrane);GO:0031090(organelle membrane);GO:0031965(nuclear me…	04141(Protein processing in endoplasmic reticulum)	NA
mmu_circ_0001698	85.9118	0	27.5845	0	0	0	2	0	1	0	0	0	inf	up	0.373758	1	no	chr8	79118175	79136663	+	3	circRNA	ENSMUST00000098614	Zfp827	chr8:79092066-79118174|chr8:79136663-79175832	zinc finger protein 827 [Source:MGI Symbol;Acc:MGI:2444807]	GO:0003676(nucleic acid binding);GO:0003677(DNA binding);GO:0005634(nucleus);GO:0010468(regulation of gene expression);GO:0046872(metal ion binding)	NA	NA
mmu_circ_0011722	85.9118	0	27.5845	0	0	0	2	0	1	0	0	0	inf	up	0.37425	1	no	chr4	59493186	59494610	-	2	circRNA	ENSMUST00000030076	Ptbp3	chr4:59488188-59493185|chr4:59494610-59501309	polypyrimidine tract binding protein 3 [Source:MGI Symbol;Acc:MGI:1923334]	GO:0003676(nucleic acid binding);GO:0003723(RNA binding);GO:0003729(mRNA binding);GO:0005634(nucleus);GO:0006397(mRNA processing);GO:0006417(regulation of translation);GO:0008380(RNA splicing);GO:0030154(cell differentiation);GO:0033119(negative regulation of RNA splicing);GO:0043249(erythrocyte maturation);GO:0043484(regulation of RNA splicing);GO:0045595(regulation of cell differentiation);GO:0…	NA	NA
mmu_circ_0013437	558.426	124.383	165.507	185.47	164.31	131.696	13	5	6	5	6	4	0.817141	up	0.375139	1	no	chr6	52619977	52630349	-	3	circRNA	ENSMUST00000031788	Hibadh	chr6:52557912-52619976|chr6:52630349-52640160	3-hydroxyisobutyrate dehydrogenase [Source:MGI Symbol;Acc:MGI:1889802]	GO:0005739(mitochondrion);GO:0006574(valine catabolic process);GO:0008442(3-hydroxyisobutyrate dehydrogenase activity);GO:0009083(branched-chain amino acid catabolic process);GO:0016491(oxidoreductase activity);GO:0016616(oxidoreductase activity, acting on the CH-OH group of donors, NAD or NADP as acceptor);GO:0050661(NADP binding);GO:0051287(NAD binding);GO:0055114(oxidation-reduction process)	00280(Valine, leucine and isoleucine degradation)	EC:1.1.1.31
circRNA994	257.735	99.5062	0	111.282	0	0	6	4	0	3	0	0	1.68268	up	0.380647	1	no	chr7	132771579	132779385	-	2	circRNA	ENSMUST00000134946	Fam53b	chr7:132760167-132771578|chr7:132779385-132813581	family with sequence similarity 53, member B [Source:MGI Symbol;Acc:MGI:1925188]	GO:0003674(molecular_function);GO:0005634(nucleus);GO:0006606(protein import into nucleus);GO:0016055(Wnt signaling pathway);GO:0060828(regulation of canonical Wnt signaling pathway);GO:0090263(positive regulation of canonical Wnt signaling pathway)	NA	NA
mmu_circ_0011786	128.868	149.259	165.507	37.0939	54.7698	164.62	3	6	6	1	2	5	0.790504	up	0.391847	1	no	chr4	8169596	8189392	-	5	circRNA	ENSMUST00000066674	Car8	chr4:8146216-8169595|chr4:8189392-8221549	carbonic anhydrase 8 [Source:MGI Symbol;Acc:MGI:88253]	GO:0004089(carbonate dehydratase activity);GO:0005515(protein binding);GO:0005737(cytoplasm);GO:0006730(one-carbon metabolic process);GO:0008270(zinc ion binding);GO:0016836(hydro-lyase activity);GO:0046872(metal ion binding);GO:0048015(phosphatidylinositol-mediated signaling)	00910(Nitrogen metabolism)	EC:4.2.1.1
circRNA2584	128.868	74.6297	110.338	0	0	131.696	3	3	4	0	0	4	1.2528	up	0.393897	1	no	Y	90739142	90793680	+	1	intergenic	intergenic_circRNA	intergenic_circRNA	Y:90739141-90793680	NA	NA	NA	NA
circRNA1807	0	0	55.1689	0	136.925	98.7718	0	0	2	0	5	3	-2.095	down	0.394078	1	no	chr2	140042095	140057499	-	3	circRNA	ENSMUST00000099304	Tasp1	chr2:140008819-140042094|chr2:140057499-140066754	taspase, threonine aspartase 1 [Source:MGI Symbol;Acc:MGI:1923062]	GO:0004298(threonine-type endopeptidase activity);GO:0005737(cytoplasm);GO:0006508(proteolysis);GO:0008233(peptidase activity);GO:0016787(hydrolase activity);GO:0042802(identical protein binding);GO:0045893(positive regulation of transcription, DNA-templated);GO:0051604(protein maturation)	NA	NA
mmu_circ_0002263	85.9118	0	0	0	82.1548	164.62	2	0	0	0	3	5	-1.52227	down	0.395687	1	no	chr10	50748806	50767507	+	6	circRNA	ENSMUST00000035606	Ascc3	chr10:50735352-50748805|chr10:50767507-50823635	activating signal cointegrator 1 complex subunit 3 [Source:MGI Symbol;Acc:MGI:1925237]	GO:0000166(nucleotide binding);GO:0003676(nucleic acid binding);GO:0003678(DNA helicase activity);GO:0003723(RNA binding);GO:0004386(helicase activity);GO:0005524(ATP binding);GO:0005634(nucleus);GO:0005829(cytosol);GO:0006281(DNA repair);GO:0006307(DNA dealkylation involved in DNA repair);GO:0006974(cellular response to DNA damage stimulus);GO:0008283(cell population proliferation);GO:0016607(nu…	NA	EC:3.6.4.12
mmu_circ_0006116	214.779	24.8766	0	37.0939	0	0	5	1	0	1	0	0	2.69171	up	0.397005	1	no	chr16	17468893	17469358	+	1	circRNA	ENSMUST00000006293	Crkl	chr16:17452788-17468892|chr16:17469358-17483660	v-crk avian sarcoma virus CT10 oncogene homolog-like [Source:MGI Symbol;Acc:MGI:104686]	GO:0000187(activation of MAPK activity);GO:0001558(regulation of cell growth);GO:0001568(blood vessel development);GO:0001655(urogenital system development);GO:0001764(neuron migration);GO:0001783(B cell apoptotic process);GO:0001784(phosphotyrosine residue binding);GO:0001933(negative regulation of protein phosphorylation);GO:0001934(positive regulation of protein phosphorylation);GO:0002685(reg…	04010(MAPK signaling pathway);04012(ErbB signaling pathway);04015(Rap1 signaling pathway);04062(Chemokine signaling pathway);04510(Focal adhesion);04666(Fc gamma R-mediated phagocytosis);04722(Neurotrophin signaling pathway);04810(Regulation of actin cytoskeleton);04910(Insulin signaling pathway);05100(Bacterial invasion of epithelial cells);05163(Human cytomegalovirus infection);05170(Human immu…	NA
mmu_circ_0000180	42.9559	0	137.922	0	0	32.9239	1	0	5	0	0	1	2.45781	up	0.397412	1	no	chr10	75274017	75279961	+	3	circRNA	ENSMUST00000218766	Specc1l	chr10:75267589-75274016|chr10:75279961-75307236	sperm antigen with calponin homology and coiled-coil domains 1-like [Source:MGI Symbol;Acc:MGI:1921642]	GO:0005515(protein binding);GO:0005737(cytoplasm);GO:0005815(microtubule organizing center);GO:0005819(spindle);GO:0005829(cytosol);GO:0005856(cytoskeleton);GO:0005911(cell-cell junction);GO:0005921(gap junction);GO:0007026(negative regulation of microtubule depolymerization);GO:0007049(cell cycle);GO:0007155(cell adhesion);GO:0008013(beta-catenin binding);GO:0015629(actin cytoskeleton);GO:001563…	NA	NA
mmu_circ_0000495	0	223.889	165.507	0	136.925	0	0	9	6	0	5	0	1.50786	up	0.399244	1	no	chr13	103884143	103889285	-	3	circRNA	ENSMUST00000022222	Erbin	chr13:103868898-103884142|chr13:103889285-103920245	Erbb2 interacting protein [Source:MGI Symbol;Acc:MGI:1890169]	GO:0005102(signaling receptor binding);GO:0005176(ErbB-2 class receptor binding);GO:0005515(protein binding);GO:0005634(nucleus);GO:0005737(cytoplasm);GO:0005886(plasma membrane);GO:0006605(protein targeting);GO:0007165(signal transduction);GO:0016020(membrane);GO:0016323(basolateral plasma membrane);GO:0016607(nuclear speck);GO:0030054(cell junction);GO:0030056(hemidesmosome);GO:0031594(neuromus…	04621(NOD-like receptor signaling pathway)	NA
circRNA1899	0	0	55.1689	0	54.7698	197.544	0	0	2	0	2	6	-2.19329	down	0.405912	1	no	chr9	72669953	72686114	+	5	circRNA	ENSMUST00000184450	Nedd4	chr9:72662613-72669952|chr9:72686114-72709112	neural precursor cell expressed, developmentally down-regulated 4 [Source:MGI Symbol;Acc:MGI:97297]	GO:0000122(negative regulation of transcription by RNA polymerase II);GO:0000151(ubiquitin ligase complex);GO:0000209(protein polyubiquitination);GO:0002250(adaptive immune response);GO:0003151(outflow tract morphogenesis);GO:0003197(endocardial cushion development);GO:0004842(ubiquitin-protein transferase activity);GO:0005515(protein binding);GO:0005737(cytoplasm);GO:0005829(cytosol);GO:0005886(…	04120(Ubiquitin mediated proteolysis);04144(Endocytosis);04530(Tight junction);05169(Epstein-Barr virus infection)	EC:2.3.2.26
mmu_circ_0000148	85.9118	24.8766	27.5845	259.657	0	98.7718	2	1	1	7	0	3	-1.37313	down	0.409475	1	no	chr10	18089448	18096336	+	7	circRNA	ENSMUST00000154718	Reps1	chr10:18056115-18089447|chr10:18096336-18104153	RalBP1 associated Eps domain containing protein [Source:MGI Symbol;Acc:MGI:1196373]	GO:0005509(calcium ion binding);GO:0005515(protein binding);GO:0005886(plasma membrane);GO:0005905(clathrin-coated pit);GO:0006897(endocytosis);GO:0006898(receptor-mediated endocytosis);GO:0016020(membrane);GO:0016197(endosomal transport);GO:0017124(SH3 domain binding);GO:0046872(metal ion binding)	NA	NA
mmu_circ_0001798	0	24.8766	0	0	136.925	32.9239	0	1	0	0	5	1	-2.77139	down	0.409779	1	no	chr9	66540062	66566903	-	7	circRNA	ENSMUST00000127569	Usp3	chr9:66530390-66540061|chr9:66566903-66592783	ubiquitin specific peptidase 3 [Source:MGI Symbol;Acc:MGI:2152450]	GO:0000122(negative regulation of transcription by RNA polymerase II);GO:0000278(mitotic cell cycle);GO:0000790(nuclear chromatin);GO:0000978(RNA polymerase II cis-regulatory region sequence-specific DNA binding);GO:0004843(thiol-dependent ubiquitin-specific protease activity);GO:0005634(nucleus);GO:0005654(nucleoplasm);GO:0005737(cytoplasm);GO:0006281(DNA repair);GO:0006325(chromatin organizatio…	NA	EC:3.4.19.12
mmu_circ_0013775	386.603	124.383	248.26	296.751	0	164.62	9	5	9	8	0	5	0.71864	up	0.411072	1	no	chr7	111597803	111599123	-	1	ciRNA	ENSMUST00000049430	Galnt18	chr7:111597802-111599123	polypeptide N-acetylgalactosaminyltransferase 18 [Source:MGI Symbol;Acc:MGI:2446239]	GO:0000139(Golgi membrane);GO:0004653(polypeptide N-acetylgalactosaminyltransferase activity);GO:0005794(Golgi apparatus);GO:0006486(protein glycosylation);GO:0006493(protein O-linked glycosylation);GO:0016020(membrane);GO:0016021(integral component of membrane);GO:0016740(transferase activity);GO:0016757(transferase activity, transferring glycosyl groups);GO:0030246(carbohydrate binding);GO:0046…	00512(Mucin type O-glycan biosynthesis)	EC:2.4.1.41
mmu_circ_0007746	0	74.6297	110.338	37.0939	27.3849	0	0	3	4	1	1	0	1.52037	up	0.415431	1	no	chr19	37325148	37330612	-	3	circRNA	ENSMUST00000154308	Ide	chr19:37318099-37325147|chr19:37330612-37337808	insulin degrading enzyme [Source:MGI Symbol;Acc:MGI:96412]	GO:0001540(amyloid-beta binding);GO:0003824(catalytic activity);GO:0004175(endopeptidase activity);GO:0004222(metalloendopeptidase activity);GO:0005524(ATP binding);GO:0005615(extracellular space);GO:0005634(nucleus);GO:0005737(cytoplasm);GO:0005739(mitochondrion);GO:0005777(peroxisome);GO:0005782(peroxisomal matrix);GO:0005829(cytosol);GO:0006508(proteolysis);GO:0008233(peptidase activity);GO:00…	05010(Alzheimer disease)	EC:3.4.24.56
mmu_circ_0000668	85.9118	74.6297	82.7534	111.282	0	0	2	3	3	3	0	0	1.12849	up	0.426494	1	no	chr16	17013308	17016080	+	1	ciRNA	ENSMUST00000232611	Mapk1	chr16:17013307-17016080	mitogen-activated protein kinase 1 [Source:MGI Symbol;Acc:MGI:1346858]	GO:0000165(MAPK cascade);GO:0000166(nucleotide binding);GO:0000187(activation of MAPK activity);GO:0001784(phosphotyrosine residue binding);GO:0003690(double-stranded DNA binding);GO:0004672(protein kinase activity);GO:0004674(protein serine/threonine kinase activity);GO:0004707(MAP kinase activity);GO:0004708(MAP kinase kinase activity);GO:0005515(protein binding);GO:0005524(ATP binding);GO:0005…	01521(EGFR tyrosine kinase inhibitor resistance);01522(Endocrine resistance);01524(Platinum drug resistance);04010(MAPK signaling pathway);04012(ErbB signaling pathway);04014(Ras signaling pathway);04015(Rap1 signaling pathway);04022(cGMP-PKG signaling pathway);04024(cAMP signaling pathway);04062(Chemokine signaling pathway);04066(HIF-1 signaling pathway);04068(FoxO signaling pathway);04071(Sphin…	NA
ciRNA380	601.382	298.519	275.845	370.939	328.619	164.62	14	12	10	10	12	5	0.444176	up	0.427412	1	no	chr8	107334912	107335484	+	1	ciRNA	ENSMUST00000133026	Nfat5	chr8:107334911-107335484	nuclear factor of activated T cells 5 [Source:MGI Symbol;Acc:MGI:1859333]	GO:0000978(RNA polymerase II cis-regulatory region sequence-specific DNA binding);GO:0001228(DNA-binding transcription activator activity, RNA polymerase II-specific);GO:0001816(cytokine production);GO:0003677(DNA binding);GO:0003682(chromatin binding);GO:0003700(DNA-binding transcription factor activity);GO:0005634(nucleus);GO:0005654(nucleoplasm);GO:0005667(transcription factor complex);GO:0005…	NA	NA
circRNA198	214.779	0	137.922	74.1878	54.7698	0	5	0	5	2	2	0	1.45155	up	0.428102	1	no	chr17	86098512	86120746	-	7	circRNA	ENSMUST00000095187	Srbd1	chr17:86057767-86098511|chr17:86120746-86126110	S1 RNA binding domain 1 [Source:MGI Symbol;Acc:MGI:1925836]	GO:0003676(nucleic acid binding);GO:0006139(nucleobase-containing compound metabolic process)	NA	NA
circRNA90	85.9118	49.7531	55.1689	37.0939	0	32.9239	2	2	2	1	0	1	1.44652	up	0.434024	1	no	chr11	61532518	61535383	-	3	circRNA	ENSMUST00000108711	Epn2	chr11:61523193-61532517|chr11:61535383-61546149	epsin 2 [Source:MGI Symbol;Acc:MGI:1333766]	GO:0001701(in utero embryonic development);GO:0005543(phospholipid binding);GO:0005737(cytoplasm);GO:0005768(endosome);GO:0005886(plasma membrane);GO:0006897(endocytosis);GO:0007219(Notch signaling pathway);GO:0008289(lipid binding);GO:0030100(regulation of endocytosis);GO:0030125(clathrin vesicle coat);GO:0030128(clathrin coat of endocytic vesicle);GO:0030276(clathrin binding);GO:0030948(negativ…	04144(Endocytosis)	NA
mmu_circ_0012323	214.779	174.136	82.7534	148.376	0	131.696	5	7	3	4	0	4	0.751979	up	0.43697	1	no	chr5	146259505	146271735	+	3	circRNA	ENSMUST00000162494	Cdk8	chr5:146231820-146259504|chr5:146271735-146286107	cyclin-dependent kinase 8 [Source:MGI Symbol;Acc:MGI:1196224]	GO:0000151(ubiquitin ligase complex);GO:0000166(nucleotide binding);GO:0004672(protein kinase activity);GO:0004674(protein serine/threonine kinase activity);GO:0004693(cyclin-dependent protein serine/threonine kinase activity);GO:0005515(protein binding);GO:0005524(ATP binding);GO:0005634(nucleus);GO:0005654(nucleoplasm);GO:0005730(nucleolus);GO:0006468(protein phosphorylation);GO:0008353(RNA pol…	NA	EC:2.7.11.22
circRNA361	257.735	24.8766	27.5845	37.0939	0	65.8478	6	1	1	1	0	2	1.59135	up	0.447557	1	no	chr18	80909592	80917878	-	3	circRNA	ENSMUST00000091790	Atp9b	chr18:80891923-80909591|chr18:80917878-80933823	ATPase, class II, type 9B [Source:MGI Symbol;Acc:MGI:1354757]	GO:0000166(nucleotide binding);GO:0000287(magnesium ion binding);GO:0005524(ATP binding);GO:0005794(Golgi apparatus);GO:0005802(trans-Golgi network);GO:0015914(phospholipid transport);GO:0016020(membrane);GO:0016021(integral component of membrane);GO:0034204(lipid translocation);GO:0046872(metal ion binding);GO:0048471(perinuclear region of cytoplasm);GO:0140326(ATPase-coupled intramembrane lipid…	NA	EC:7.6.2.1
circRNA2120	85.9118	0	82.7534	0	0	32.9239	2	0	3	0	0	1	2.35695	up	0.458264	1	no	chr15	33249926	33302547	+	2	circRNA	ENSMUST00000042167	Cpq	chr15:33213263-33249925|chr15:33302547-33381335	carboxypeptidase Q [Source:MGI Symbol;Acc:MGI:1889205]	GO:0004180(carboxypeptidase activity);GO:0005576(extracellular region);GO:0005615(extracellular space);GO:0005737(cytoplasm);GO:0005764(lysosome);GO:0005783(endoplasmic reticulum);GO:0005794(Golgi apparatus);GO:0006508(proteolysis);GO:0006590(thyroid hormone generation);GO:0008233(peptidase activity);GO:0008237(metallopeptidase activity);GO:0016787(hydrolase activity);GO:0042246(tissue regenerati…	NA	NA
mmu_circ_0000967	171.824	99.5062	193.091	222.563	0	65.8478	4	4	7	6	0	2	0.687305	up	0.458906	1	no	chr19	57751630	57777945	+	4	circRNA	ENSMUST00000077282	Atrnl1	chr19:57740232-57751630|chr19:57777945-57797425	attractin like 1 [Source:MGI Symbol;Acc:MGI:2147749]	GO:0005515(protein binding);GO:0005604(basement membrane);GO:0005886(plasma membrane);GO:0007186(G protein-coupled receptor signaling pathway);GO:0009887(animal organ morphogenesis);GO:0009888(tissue development);GO:0016020(membrane);GO:0016021(integral component of membrane);GO:0016477(cell migration);GO:0030246(carbohydrate binding);GO:0034446(substrate adhesion-dependent cell spreading)	NA	NA
circRNA497	85.9118	0	82.7534	37.0939	0	0	2	0	3	1	0	0	2.18491	up	0.458956	1	no	chr6	128242401	128271122	-	7	circRNA	ENSMUST00000130454	Tead4	chr6:128230732-128242400|chr6:128271122-128275451	TEA domain family member 4 [Source:MGI Symbol;Acc:MGI:106907]	GO:0003677(DNA binding);GO:0003700(DNA-binding transcription factor activity);GO:0005634(nucleus);GO:0005654(nucleoplasm);GO:0006351(transcription, DNA-templated);GO:0006355(regulation of transcription, DNA-templated);GO:0035329(hippo signaling)	04390(Hippo signaling pathway);04392(Hippo signaling pathway - multiple species)	NA
mmu_circ_0002532	42.9559	0	27.5845	222.563	27.3849	0	1	0	1	6	1	0	-1.82511	down	0.459611	1	no	chr10	88809082	88810085	-	3	circRNA	ENSMUST00000004470	Utp20	chr10:88807477-88809081|chr10:88810085-88813916	UTP20 small subunit processome component [Source:MGI Symbol;Acc:MGI:1917933]	GO:0005730(nucleolus);GO:0005886(plasma membrane);GO:0006364(rRNA processing)	NA	NA
circRNA381	472.515	223.889	137.922	482.221	383.389	329.239	11	9	5	13	14	10	-0.518145	down	0.460289	1	no	X	162761575	162771168	+	4	circRNA	ENSMUST00000033720	Rbbp7	X:162760707-162761574|X:162771168-162772204	retinoblastoma binding protein 7, chromatin remodeling factor [Source:MGI Symbol;Acc:MGI:1194910]	GO:0000122(negative regulation of transcription by RNA polymerase II);GO:0003723(RNA binding);GO:0005515(protein binding);GO:0005634(nucleus);GO:0005654(nucleoplasm);GO:0005829(cytosol);GO:0006260(DNA replication);GO:0006325(chromatin organization);GO:0006338(chromatin remodeling);GO:0016581(NuRD complex);GO:0030308(negative regulation of cell growth);GO:0035098(ESC/E(Z) complex);GO:0045892(negat…	NA	NA
mmu_circ_0000818	0	74.6297	55.1689	0	0	32.9239	0	3	2	0	0	1	1.97907	up	0.461067	1	no	chr17	78313124	78315746	+	2	circRNA	ENSMUST00000112498	Crim1	chr17:78303108-78313123|chr17:78315746-78335226	cysteine rich transmembrane BMP regulator 1 (chordin like) [Source:MGI Symbol;Acc:MGI:1354756]	GO:0004857(enzyme inhibitor activity);GO:0004867(serine-type endopeptidase inhibitor activity);GO:0005515(protein binding);GO:0005520(insulin-like growth factor binding);GO:0005576(extracellular region);GO:0010951(negative regulation of endopeptidase activity);GO:0016020(membrane);GO:0016021(integral component of membrane);GO:0030165(PDZ domain binding);GO:0043086(negative regulation of catalytic…	NA	NA
mmu_circ_0000027	85.9118	74.6297	0	0	0	32.9239	2	3	0	0	0	1	2.28574	up	0.461477	1	no	chr1	37490260	37498740	-	3	circRNA	ENSMUST00000042161	Mgat4a	chr1:37466583-37490259|chr1:37498740-37536038	mannoside acetylglucosaminyltransferase 4, isoenzyme A [Source:MGI Symbol;Acc:MGI:2662992]	GO:0000139(Golgi membrane);GO:0005576(extracellular region);GO:0005783(endoplasmic reticulum);GO:0005793(endoplasmic reticulum-Golgi intermediate compartment);GO:0005794(Golgi apparatus);GO:0005795(Golgi stack);GO:0006486(protein glycosylation);GO:0006487(protein N-linked glycosylation);GO:0008375(acetylglucosaminyltransferase activity);GO:0008454(alpha-1,3-mannosylglycoprotein 4-beta-N-acetylglu…	00510(N-Glycan biosynthesis)	EC:2.4.1.145
mmu_circ_0000659	644.338	248.766	331.013	482.221	136.925	329.239	15	10	12	13	5	10	0.368197	up	0.462542	1	no	chr16	11116795	11128703	-	3	circRNA	ENSMUST00000038424	Txndc11	chr16:11104659-11116794|chr16:11128703-11134267	thioredoxin domain containing 11 [Source:MGI Symbol;Acc:MGI:1923620]	GO:0005783(endoplasmic reticulum);GO:0005789(endoplasmic reticulum membrane);GO:0016020(membrane);GO:0016021(integral component of membrane);GO:0045454(cell redox homeostasis)	NA	NA
mmu_circ_0003897	128.868	0	55.1689	0	0	32.9239	3	0	2	0	0	1	2.48278	up	0.464693	1	no	chr12	31833182	31839854	+	3	circRNA	ENSMUST00000036862	Cog5	chr12:31820206-31833181|chr12:31839854-31869418	component of oligomeric golgi complex 5 [Source:MGI Symbol;Acc:MGI:2145130]	GO:0000139(Golgi membrane);GO:0003674(molecular_function);GO:0005654(nucleoplasm);GO:0005737(cytoplasm);GO:0005794(Golgi apparatus);GO:0005829(cytosol);GO:0006891(intra-Golgi vesicle-mediated transport);GO:0015031(protein transport);GO:0016020(membrane);GO:0017119(Golgi transport complex);GO:0048219(inter-Golgi cisterna vesicle-mediated transport)	NA	NA
mmu_circ_0008927	42.9559	0	0	111.282	54.7698	0	1	0	0	3	2	0	-1.9507	down	0.465566	1	no	chr1	71065479	71089527	-	5	circRNA	ENSMUST00000027393	Bard1	chr1:71053721-71065479|chr1:71089527-71102668	BRCA1 associated RING domain 1 [Source:MGI Symbol;Acc:MGI:1328361]	GO:0003723(RNA binding);GO:0004842(ubiquitin-protein transferase activity);GO:0005515(protein binding);GO:0005634(nucleus);GO:0005737(cytoplasm);GO:0006281(DNA repair);GO:0006974(cellular response to DNA damage stimulus);GO:0016567(protein ubiquitination);GO:0016607(nuclear speck);GO:0016740(transferase activity);GO:0031436(BRCA1-BARD1 complex);GO:0036464(cytoplasmic ribonucleoprotein granule);GO…	03440(Homologous recombination)	NA
mmu_circ_0013003	42.9559	0	0	111.282	0	65.8478	1	0	0	3	0	2	-2.04388	down	0.467666	1	no	chr6	11961550	12047944	+	12	circRNA	ENSMUST00000115511	Phf14	chr6:11953447-11961549|chr6:12047944-12080996	PHD finger protein 14 [Source:MGI Symbol;Acc:MGI:1923539]	GO:0000122(negative regulation of transcription by RNA polymerase II);GO:0005634(nucleus);GO:0006357(regulation of transcription by RNA polymerase II);GO:0008285(negative regulation of cell population proliferation);GO:0042393(histone binding);GO:0043972(histone H3-K23 acetylation);GO:0043994(histone acetyltransferase activity (H3-K23 specific));GO:0044154(histone H3-K14 acetylation);GO:0046872(m…	NA	NA
mmu_circ_0008182	85.9118	0	137.922	0	0	65.8478	2	0	5	0	0	2	1.76522	up	0.470493	1	no	chr1	133649849	133651015	+	1	ciRNA	ENSMUST00000191896	Zc3h11a	chr1:133649848-133651015	zinc finger CCCH type containing 11A [Source:MGI Symbol;Acc:MGI:1917829]	GO:0000346(transcription export complex);GO:0003729(mRNA binding);GO:0016973(poly(A)+ mRNA export from nucleus);GO:0046872(metal ion binding);GO:0051028(mRNA transport)	NA	NA
circRNA2652	85.9118	0	137.922	0	0	65.8478	2	0	5	0	0	2	1.76522	up	0.470894	1	no	chr19	4792399	4794009	-	2	circRNA	ENSMUST00000178727	Gm21992	chr19:4794009-4811172	predicted gene 21992 [Source:MGI Symbol;Acc:MGI:5439461]	GO:0002218(activation of innate immune response);GO:0003676(nucleic acid binding);GO:0003723(RNA binding);GO:0003729(mRNA binding);GO:0005634(nucleus);GO:0005667(transcription factor complex);GO:0006397(mRNA processing);GO:0008270(zinc ion binding);GO:0008380(RNA splicing);GO:0016607(nuclear speck);GO:0030374(nuclear receptor transcription coactivator activity);GO:0045944(positive regulation of t…	NA	NA
circRNA1518	0	0	55.1689	0	109.54	98.7718	0	0	2	0	4	3	-1.91681	down	0.47999	1	no	chr5	100805898	100812202	-	5	circRNA	ENSMUST00000153302	Abraxas1	chr5:100805451-100805897|chr5:100812202-100815161	BRCA1 A complex subunit [Source:MGI Symbol;Acc:MGI:1917931]	GO:0005634(nucleus);GO:0006281(DNA repair);GO:0006302(double-strand break repair);GO:0006325(chromatin organization);GO:0006974(cellular response to DNA damage stimulus);GO:0008017(microtubule binding);GO:0008608(attachment of spindle microtubules to kinetochore);GO:0010212(response to ionizing radiation);GO:0016604(nuclear body);GO:0031593(polyubiquitin modification-dependent protein binding);GO…	03440(Homologous recombination)	NA
mmu_circ_0000028	0	74.6297	0	185.47	54.7698	32.9239	0	3	0	5	2	1	-1.87194	down	0.480482	1	no	chr1	38053616	38085652	-	16	circRNA	ENSMUST00000027251	Rev1	chr1:38053198-38053615|chr1:38085652-38087970	REV1, DNA directed polymerase [Source:MGI Symbol;Acc:MGI:1929074]	GO:0003677(DNA binding);GO:0003684(damaged DNA binding);GO:0003887(DNA-directed DNA polymerase activity);GO:0005515(protein binding);GO:0005634(nucleus);GO:0006281(DNA repair);GO:0006974(cellular response to DNA damage stimulus);GO:0009411(response to UV);GO:0016740(transferase activity);GO:0016779(nucleotidyltransferase activity);GO:0017125(deoxycytidyl transferase activity);GO:0042276(error-pro…	03460(Fanconi anemia pathway)	NA
circRNA1914	0	49.7531	0	0	82.1548	131.696	0	2	0	0	3	4	-2.10374	down	0.481405	1	no	chr14	57733879	57734418	-	1	circRNA	ENSMUST00000174166	Lats2	chr14:57703054-57733878|chr14:57734418-57758253	large tumor suppressor 2 [Source:MGI Symbol;Acc:MGI:1354386]	GO:0000082(G1/S transition of mitotic cell cycle);GO:0000166(nucleotide binding);GO:0000922(spindle pole);GO:0001827(inner cell mass cell fate commitment);GO:0001828(inner cell mass cellular morphogenesis);GO:0004672(protein kinase activity);GO:0004674(protein serine/threonine kinase activity);GO:0005515(protein binding);GO:0005524(ATP binding);GO:0005634(nucleus);GO:0005737(cytoplasm);GO:0005815…	04390(Hippo signaling pathway);04392(Hippo signaling pathway - multiple species)	EC:2.7.11.1
mmu_circ_0000284	42.9559	99.5062	0	37.0939	0	0	1	4	0	1	0	0	1.94132	up	0.482663	1	no	chr11	70917315	70925912	+	5	circRNA	ENSMUST00000076270	Rabep1	chr11:70908517-70917314|chr11:70925912-70934404	rabaptin, RAB GTPase binding effector protein 1 [Source:MGI Symbol;Acc:MGI:1860236]	GO:0005096(GTPase activator activity);GO:0005515(protein binding);GO:0005737(cytoplasm);GO:0005768(endosome);GO:0005769(early endosome);GO:0006893(Golgi to plasma membrane transport);GO:0006897(endocytosis);GO:0006915(apoptotic process);GO:0007165(signal transduction);GO:0008083(growth factor activity);GO:0015031(protein transport);GO:0016192(vesicle-mediated transport);GO:0019904(protein domain …	04144(Endocytosis)	NA
circRNA957	128.868	0	82.7534	259.657	164.31	0	3	0	3	7	6	0	-1.00247	down	0.48393	1	no	chr2	93334272	93364235	-	1	intergenic	intergenic_circRNA	intergenic_circRNA	chr2:93334271-93364235	NA	NA	NA	NA
mmu_circ_0000115	0	0	27.5845	37.0939	54.7698	32.9239	0	0	1	1	2	1	-2.17755	down	0.484958	1	no	chr1	167234692	167237648	-	3	circRNA	ENSMUST00000053686	Uck2	chr1:167229990-167234691|chr1:167237648-167284775	uridine-cytidine kinase 2 [Source:MGI Symbol;Acc:MGI:1931744]	GO:0000166(nucleotide binding);GO:0004849(uridine kinase activity);GO:0005515(protein binding);GO:0005524(ATP binding);GO:0005829(cytosol);GO:0016301(kinase activity);GO:0016310(phosphorylation);GO:0016740(transferase activity);GO:0019206(nucleoside kinase activity);GO:0042802(identical protein binding);GO:0043231(intracellular membrane-bounded organelle);GO:0044206(UMP salvage);GO:0044211(CTP sa…	00240(Pyrimidine metabolism);00983(Drug metabolism - other enzymes)	EC:2.7.1.48
mmu_circ_0012605	171.824	0	27.5845	0	27.3849	0	4	0	1	0	1	0	2.86427	up	0.486088	1	no	chr5	36543177	36572037	-	2	circRNA	ENSMUST00000146430	Tbc1d14	chr5:36525048-36543176|chr5:36572037-36574290	TBC1 domain family, member 14 [Source:MGI Symbol;Acc:MGI:1098708]	GO:0005654(nucleoplasm);GO:0005776(autophagosome);GO:0005794(Golgi apparatus);GO:0005829(cytosol);GO:0010507(negative regulation of autophagy);GO:0019901(protein kinase binding);GO:0043231(intracellular membrane-bounded organelle);GO:0055037(recycling endosome);GO:0071955(recycling endosome to Golgi transport);GO:2000785(regulation of autophagosome assembly)	NA	NA
mmu_circ_0015847	42.9559	24.8766	55.1689	37.0939	0	0	1	1	2	1	0	0	1.72942	up	0.488061	1	no	chr9	70703287	70722771	+	3	circRNA	ENSMUST00000140205	Adam10	chr9:70679259-70703286|chr9:70722771-70740074	a disintegrin and metallopeptidase domain 10 [Source:MGI Symbol;Acc:MGI:109548]	GO:0000139(Golgi membrane);GO:0001701(in utero embryonic development);GO:0004175(endopeptidase activity);GO:0004222(metalloendopeptidase activity);GO:0005515(protein binding);GO:0005634(nucleus);GO:0005737(cytoplasm);GO:0005794(Golgi apparatus);GO:0005798(Golgi-associated vesicle);GO:0005802(trans-Golgi network);GO:0005886(plasma membrane);GO:0005912(adherens junction);GO:0006468(protein phosphor…	05010(Alzheimer disease)	NA
circRNA1572	85.9118	24.8766	27.5845	0	27.3849	0	2	1	1	0	1	0	2.33711	up	0.495339	1	no	chr4	121170618	121190258	-	4	circRNA	ENSMUST00000056635	Rlf	chr4:121159328-121170617|chr4:121190258-121214834	rearranged L-myc fusion sequence [Source:MGI Symbol;Acc:MGI:1924705]	GO:0001228(DNA-binding transcription activator activity, RNA polymerase II-specific);GO:0003676(nucleic acid binding);GO:0003677(DNA binding);GO:0005575(cellular_component);GO:0005634(nucleus);GO:0006357(regulation of transcription by RNA polymerase II);GO:0015074(DNA integration);GO:0044030(regulation of DNA methylation);GO:0045944(positive regulation of transcription by RNA polymerase II);GO:00…	NA	NA
mmu_circ_0000635	171.824	99.5062	137.922	259.657	136.925	230.467	4	4	5	7	5	7	-0.61559	down	0.496385	1	no	chr15	88811297	88812159	-	2	circRNA	ENSMUST00000160222	Alg12	chr15:88806721-88811296|chr15:88812159-88814453	asparagine-linked glycosylation 12 (alpha-1,6-mannosyltransferase) [Source:MGI Symbol;Acc:MGI:2385025]	GO:0000009(alpha-1,6-mannosyltransferase activity);GO:0000030(mannosyltransferase activity);GO:0005783(endoplasmic reticulum);GO:0005788(endoplasmic reticulum lumen);GO:0005789(endoplasmic reticulum membrane);GO:0006486(protein glycosylation);GO:0006487(protein N-linked glycosylation);GO:0006488(dolichol-linked oligosaccharide biosynthetic process);GO:0016020(membrane);GO:0016021(integral compone…	00510(N-Glycan biosynthesis)	EC:2.4.1.260
mmu_circ_0007920	257.735	0	0	0	0	32.9239	6	0	0	0	0	1	2.96868	up	0.500667	1	no	chr19	57629085	57642628	+	4	circRNA	ENSMUST00000077282	Atrnl1	chr19:57611643-57629084|chr19:57642628-57650257	attractin like 1 [Source:MGI Symbol;Acc:MGI:2147749]	GO:0005515(protein binding);GO:0005604(basement membrane);GO:0005886(plasma membrane);GO:0007186(G protein-coupled receptor signaling pathway);GO:0009887(animal organ morphogenesis);GO:0009888(tissue development);GO:0016020(membrane);GO:0016021(integral component of membrane);GO:0016477(cell migration);GO:0030246(carbohydrate binding);GO:0034446(substrate adhesion-dependent cell spreading)	NA	NA
ciRNA356	0	0	0	37.0939	0	32.9239	0	0	0	1	0	1	-inf	down	0.501073	1	no	chr9	48473160	48474401	-	1	ciRNA	ENSMUST00000034524	Rexo2	chr9:48473140-48474401	RNA exonuclease 2 [Source:MGI Symbol;Acc:MGI:1888981]	GO:0000175(3'-5'-exoribonuclease activity);GO:0003676(nucleic acid binding);GO:0004518(nuclease activity);GO:0004527(exonuclease activity);GO:0005634(nucleus);GO:0005730(nucleolus);GO:0005739(mitochondrion);GO:0005758(mitochondrial intermembrane space);GO:0005759(mitochondrial matrix);GO:0005925(focal adhesion);GO:0006139(nucleobase-containing compound metabolic process);GO:0008408(3'-5' exonucle…	03008(Ribosome biogenesis in eukaryotes)	NA
mmu_circ_0012717	0	0	0	0	27.3849	32.9239	0	0	0	0	1	1	-inf	down	0.501073	1	no	chr5	64096979	64108263	+	9	circRNA	ENSMUST00000087324	Pgm2	chr5:64093088-64096978|chr5:64108263-64110515	phosphoglucomutase 2 [Source:MGI Symbol;Acc:MGI:97564]	GO:0000287(magnesium ion binding);GO:0004614(phosphoglucomutase activity);GO:0005737(cytoplasm);GO:0005975(carbohydrate metabolic process);GO:0006006(glucose metabolic process);GO:0008973(phosphopentomutase activity);GO:0016853(isomerase activity);GO:0016868(intramolecular transferase activity, phosphotransferases);GO:0046386(deoxyribose phosphate catabolic process);GO:0046872(metal ion binding);…	00010(Glycolysis / Gluconeogenesis);00030(Pentose phosphate pathway);00052(Galactose metabolism);00230(Purine metabolism);00500(Starch and sucrose metabolism);00520(Amino sugar and nucleotide sugar metabolism)	EC:5.4.2.2
mmu_circ_0009400	42.9559	24.8766	0	0	0	0	1	1	0	0	0	0	inf	up	0.501073	1	no	chr2	142834077	142857427	-	9	circRNA	ENSMUST00000230763	Kif16b	chr2:142758909-142834076|chr2:142857427-142862426	kinesin family member 16B [Source:MGI Symbol;Acc:MGI:1098240]	GO:0000166(nucleotide binding);GO:0001704(formation of primary germ layer);GO:0001919(regulation of receptor recycling);GO:0003774(motor activity);GO:0003777(microtubule motor activity);GO:0005515(protein binding);GO:0005524(ATP binding);GO:0005547(phosphatidylinositol-3,4,5-trisphosphate binding);GO:0005737(cytoplasm);GO:0005768(endosome);GO:0005769(early endosome);GO:0005829(cytosol);GO:0005856…	NA	NA
circRNA1228	0	0	0	0	27.3849	32.9239	0	0	0	0	1	1	-inf	down	0.501073	1	no	chr17	88462713	88479340	+	3	circRNA	ENSMUST00000112238	Foxn2	chr17:88440884-88462712|chr17:88479340-88484400	forkhead box N2 [Source:MGI Symbol;Acc:MGI:1347478]	GO:0003677(DNA binding);GO:0003700(DNA-binding transcription factor activity);GO:0005634(nucleus);GO:0005654(nucleoplasm);GO:0006355(regulation of transcription, DNA-templated);GO:0035914(skeletal muscle cell differentiation);GO:0043231(intracellular membrane-bounded organelle);GO:0043565(sequence-specific DNA binding);GO:1990837(sequence-specific double-stranded DNA binding)	NA	NA
mmu_circ_0006172	0	0	0	37.0939	0	32.9239	0	0	0	1	0	1	-inf	down	0.501073	1	no	chr16	24761593	24762276	+	1	circRNA	ENSMUST00000038053	Lpp	chr16:24681871-24761592|chr16:24762276-24845090	LIM domain containing preferred translocation partner in lipoma [Source:MGI Symbol;Acc:MGI:2441849]	GO:0001725(stress fiber);GO:0005515(protein binding);GO:0005634(nucleus);GO:0005737(cytoplasm);GO:0005829(cytosol);GO:0005925(focal adhesion);GO:0007155(cell adhesion);GO:0030054(cell junction);GO:0046872(metal ion binding);GO:0098609(cell-cell adhesion)	NA	NA
ciRNA454	0	0	0	0	27.3849	32.9239	0	0	0	0	1	1	-inf	down	0.501073	1	no	chr11	115418544	115419891	-	1	ciRNA	ENSMUST00000043931	Atp5h	chr11:115418516-115419891	ATP synthase, H+ transporting, mitochondrial F0 complex, subunit D [Source:MGI Symbol;Acc:MGI:1918929]	GO:0000274(mitochondrial proton-transporting ATP synthase, stator stalk);GO:0000276(mitochondrial proton-transporting ATP synthase complex, coupling factor F(o));GO:0005739(mitochondrion);GO:0005743(mitochondrial inner membrane);GO:0005753(mitochondrial proton-transporting ATP synthase complex);GO:0006811(ion transport);GO:0015078(proton transmembrane transporter activity);GO:0015986(ATP synthesi…	00190(Oxidative phosphorylation);04714(Thermogenesis);05010(Alzheimer disease);05012(Parkinson disease);05016(Huntington disease)	NA
circRNA2956	42.9559	0	27.5845	0	0	0	1	0	1	0	0	0	inf	up	0.501073	1	no	chr18	80697555	80698656	-	1	circRNA	ENSMUST00000167977	Nfatc1	chr18:80682318-80697554|chr18:80698656-80708033	nuclear factor of activated T cells, cytoplasmic, calcineurin dependent 1 [Source:MGI Symbol;Acc:MGI:102469]	GO:0000790(nuclear chromatin);GO:0000977(RNA polymerase II regulatory region sequence-specific DNA binding);GO:0001225(RNA polymerase II transcription coactivator binding);GO:0003677(DNA binding);GO:0003700(DNA-binding transcription factor activity);GO:0005634(nucleus);GO:0005654(nucleoplasm);GO:0006355(regulation of transcription, DNA-templated);GO:0016604(nuclear body);GO:0033173(calcineurin-NF…	04010(MAPK signaling pathway);04022(cGMP-PKG signaling pathway);04024(cAMP signaling pathway);04218(Cellular senescence);04310(Wnt signaling pathway);04380(Osteoclast differentiation);04625(C-type lectin receptor signaling pathway);04650(Natural killer cell mediated cytotoxicity);04658(Th1 and Th2 cell differentiation);04659(Th17 cell differentiation);04660(T cell receptor signaling pathway);0466…	NA
circRNA3565	0	24.8766	27.5845	0	0	0	0	1	1	0	0	0	inf	up	0.501073	1	no	chr11	95749000	95764327	+	5	circRNA	ENSMUST00000148945	Zfp652	None|chr11:95764327-95770177	zinc finger protein 652 [Source:MGI Symbol;Acc:MGI:2442221]	GO:0003676(nucleic acid binding);GO:0003677(DNA binding);GO:0005634(nucleus);GO:0008150(biological_process);GO:0046872(metal ion binding)	NA	NA
ciRNA1248	42.9559	0	27.5845	0	0	0	1	0	1	0	0	0	inf	up	0.501073	1	no	chr7	142653308	142653560	-	1	ciRNA	ENSMUST00000097936	Igf2	chr7:142652447-142653560	insulin-like growth factor 2 [Source:MGI Symbol;Acc:MGI:96434]	GO:0000122(negative regulation of transcription by RNA polymerase II);GO:0001503(ossification);GO:0001649(osteoblast differentiation);GO:0001701(in utero embryonic development);GO:0001892(embryonic placenta development);GO:0001934(positive regulation of protein phosphorylation);GO:0005158(insulin receptor binding);GO:0005159(insulin-like growth factor receptor binding);GO:0005178(integrin binding…	04010(MAPK signaling pathway);04014(Ras signaling pathway);04151(PI3K-Akt signaling pathway);05200(Pathways in cancer);05205(Proteoglycans in cancer);05225(Hepatocellular carcinoma)	NA
mmu_circ_0000992	42.9559	24.8766	0	0	0	0	1	1	0	0	0	0	inf	up	0.501073	1	no	chr2	24813527	24825067	-	3	circRNA	ENSMUST00000147147	Ehmt1	chr2:24806368-24813526|chr2:24825067-24836395	euchromatic histone methyltransferase 1 [Source:MGI Symbol;Acc:MGI:1924933]	GO:0000122(negative regulation of transcription by RNA polymerase II);GO:0001226(RNA polymerase II transcription corepressor binding);GO:0002039(p53 binding);GO:0005515(protein binding);GO:0005634(nucleus);GO:0005654(nucleoplasm);GO:0005694(chromosome);GO:0006306(DNA methylation);GO:0006325(chromatin organization);GO:0008168(methyltransferase activity);GO:0008270(zinc ion binding);GO:0016279(prot…	00310(Lysine degradation);04211(Longevity regulating pathway)	EC:2.1.1.43
ciRNA86	0	0	0	37.0939	27.3849	0	0	0	0	1	1	0	-inf	down	0.501073	1	no	chr17	56707239	56707823	+	1	ciRNA	ENSMUST00000002445	Ranbp3	chr17:56707238-56707850	RAN binding protein 3 [Source:MGI Symbol;Acc:MGI:1919060]	GO:0005096(GTPase activator activity);GO:0005634(nucleus);GO:0005643(nuclear pore);GO:0005654(nucleoplasm);GO:0005737(cytoplasm);GO:0006611(protein export from nucleus);GO:0008536(Ran GTPase binding);GO:0015031(protein transport);GO:0043547(positive regulation of GTPase activity);GO:0046907(intracellular transport);GO:0070412(R-SMAD binding)	05166(Human T-cell leukemia virus 1 infection)	NA
mmu_circ_0014531	42.9559	0	27.5845	0	0	0	1	0	1	0	0	0	inf	up	0.501073	1	no	chr8	106981126	107001706	+	4	circRNA	ENSMUST00000212524	Sntb2	chr8:106936321-106981125|chr8:107001706-107009780	syntrophin, basic 2 [Source:MGI Symbol;Acc:MGI:101771]	GO:0003779(actin binding);GO:0005198(structural molecule activity);GO:0005515(protein binding);GO:0005516(calmodulin binding);GO:0005737(cytoplasm);GO:0005856(cytoskeleton);GO:0005874(microtubule);GO:0016010(dystrophin-associated glycoprotein complex);GO:0016020(membrane);GO:0030054(cell junction);GO:0030658(transport vesicle membrane);GO:0031410(cytoplasmic vesicle);GO:0032991(protein-containing…	NA	NA
circRNA594	0	0	0	37.0939	27.3849	0	0	0	0	1	1	0	-inf	down	0.501073	1	no	chr4	58861525	58905107	-	9	circRNA	ENSMUST00000149301	Ecpas	chr4:58853736-58861524|chr4:58905107-58911868	Ecm29 proteasome adaptor and scaffold [Source:MGI Symbol;Acc:MGI:2140220]	GO:0000502(proteasome complex);GO:0005634(nucleus);GO:0005654(nucleoplasm);GO:0005737(cytoplasm);GO:0005768(endosome);GO:0005769(early endosome);GO:0005770(late endosome);GO:0005771(multivesicular body);GO:0005783(endoplasmic reticulum);GO:0005793(endoplasmic reticulum-Golgi intermediate compartment);GO:0005813(centrosome);GO:0005815(microtubule organizing center);GO:0005856(cytoskeleton);GO:0030…	NA	NA
mmu_circ_0009916	0	0	0	0	27.3849	32.9239	0	0	0	0	1	1	-inf	down	0.501073	1	no	chr2	37399587	37414812	-	7	circRNA	ENSMUST00000112934	Rc3h2	chr2:37398356-37399586|chr2:37414812-37419431	ring finger and CCCH-type zinc finger domains 2 [Source:MGI Symbol;Acc:MGI:2442789]	GO:0000209(protein polyubiquitination);GO:0000932(P-body);GO:0001782(B cell homeostasis);GO:0003677(DNA binding);GO:0003723(RNA binding);GO:0003725(double-stranded RNA binding);GO:0003729(mRNA binding);GO:0004842(ubiquitin-protein transferase activity);GO:0005515(protein binding);GO:0005737(cytoplasm);GO:0009791(post-embryonic development);GO:0009986(cell surface);GO:0010468(regulation of gene ex…	NA	NA
mmu_circ_0001665	42.9559	0	27.5845	0	0	0	1	0	1	0	0	0	inf	up	0.501073	1	no	chr8	24978428	24982122	-	3	circRNA	ENSMUST00000084035	Adam9	chr8:24973134-24978427|chr8:24982122-24990266	a disintegrin and metallopeptidase domain 9 (meltrin gamma) [Source:MGI Symbol;Acc:MGI:105376]	GO:0000186(activation of MAPKK activity);GO:0004222(metalloendopeptidase activity);GO:0005080(protein kinase C binding);GO:0005178(integrin binding);GO:0005515(protein binding);GO:0005518(collagen binding);GO:0005615(extracellular space);GO:0005737(cytoplasm);GO:0005886(plasma membrane);GO:0006508(proteolysis);GO:0006509(membrane protein ectodomain proteolysis);GO:0007155(cell adhesion);GO:000716…	NA	NA
mmu_circ_0000329	0	0	0	37.0939	0	32.9239	0	0	0	1	0	1	-inf	down	0.501073	1	no	chr11	104356684	104378826	-	4	circRNA	ENSMUST00000106977	Kansl1	chr11:104350652-104356683|chr11:104378826-104423921	KAT8 regulatory NSL complex subunit 1 [Source:MGI Symbol;Acc:MGI:1923969]	GO:0000123(histone acetyltransferase complex);GO:0000775(chromosome, centromeric region);GO:0000776(kinetochore);GO:0000777(condensed chromosome kinetochore);GO:0005634(nucleus);GO:0005654(nucleoplasm);GO:0005694(chromosome);GO:0006325(chromatin organization);GO:0035035(histone acetyltransferase binding);GO:0043981(histone H4-K5 acetylation);GO:0043982(histone H4-K8 acetylation);GO:0043984(histon…	NA	NA
mmu_circ_0012090	0	24.8766	27.5845	0	0	0	0	1	1	0	0	0	inf	up	0.501073	1	no	chr5	122591080	122611107	-	10	circRNA	ENSMUST00000031426	Ift81	chr5:122572789-122591079|chr5:122611107-122614437	intraflagellar transport 81 [Source:MGI Symbol;Acc:MGI:1098597]	GO:0005515(protein binding);GO:0005813(centrosome);GO:0005929(cilium);GO:0007275(multicellular organism development);GO:0007283(spermatogenesis);GO:0008589(regulation of smoothened signaling pathway);GO:0015631(tubulin binding);GO:0030030(cell projection organization);GO:0030154(cell differentiation);GO:0030992(intraciliary transport particle B);GO:0035735(intraciliary transport involved in ciliu…	NA	NA
circRNA39	0	0	0	37.0939	27.3849	0	0	0	0	1	1	0	-inf	down	0.501073	1	no	chr13	107738372	107748363	-	4	circRNA	ENSMUST00000225822	Zswim6	chr13:107733934-107738371|chr13:107748363-107769559	zinc finger SWIM-type containing 6 [Source:MGI Symbol;Acc:MGI:1914513]	GO:0003674(molecular_function);GO:0007399(nervous system development);GO:0008270(zinc ion binding);GO:0021773(striatal medium spiny neuron differentiation);GO:0031462(Cul2-RING ubiquitin ligase complex);GO:0032420(stereocilium);GO:0046872(metal ion binding);GO:0048812(neuron projection morphogenesis);GO:1902667(regulation of axon guidance);GO:2001222(regulation of neuron migration)	NA	NA
ciRNA192	0	0	0	37.0939	27.3849	0	0	0	0	1	1	0	-inf	down	0.501073	1	no	chr7	142652578	142652854	-	1	ciRNA	ENSMUST00000163148	Igf2	chr7:142651624-142652854	insulin-like growth factor 2 [Source:MGI Symbol;Acc:MGI:96434]	GO:0000122(negative regulation of transcription by RNA polymerase II);GO:0001503(ossification);GO:0001649(osteoblast differentiation);GO:0001701(in utero embryonic development);GO:0001892(embryonic placenta development);GO:0001934(positive regulation of protein phosphorylation);GO:0005158(insulin receptor binding);GO:0005159(insulin-like growth factor receptor binding);GO:0005178(integrin binding…	04010(MAPK signaling pathway);04014(Ras signaling pathway);04151(PI3K-Akt signaling pathway);05200(Pathways in cancer);05205(Proteoglycans in cancer);05225(Hepatocellular carcinoma)	NA
mmu_circ_0001480	0	0	0	37.0939	27.3849	0	0	0	0	1	1	0	-inf	down	0.501073	1	no	chr6	65862915	65886178	+	6	circRNA	ENSMUST00000031976	Prdm5	chr6:65859478-65862914|chr6:65886178-65901773	PR domain containing 5 [Source:MGI Symbol;Acc:MGI:1918029]	GO:0000122(negative regulation of transcription by RNA polymerase II);GO:0000278(mitotic cell cycle);GO:0000976(transcription regulatory region sequence-specific DNA binding);GO:0000978(RNA polymerase II cis-regulatory region sequence-specific DNA binding);GO:0001227(DNA-binding transcription repressor activity, RNA polymerase II-specific);GO:0003676(nucleic acid binding);GO:0003677(DNA binding);…	NA	NA
circRNA3147	42.9559	24.8766	0	0	0	0	1	1	0	0	0	0	inf	up	0.501073	1	no	chr4	86585328	86604289	-	12	circRNA	ENSMUST00000070607	Haus6	chr4:86583873-86585327|chr4:86604289-86605636	HAUS augmin-like complex, subunit 6 [Source:MGI Symbol;Acc:MGI:1923389]	GO:0003674(molecular_function);GO:0005813(centrosome);GO:0005829(cytosol);GO:0007098(centrosome cycle);GO:0016607(nuclear speck);GO:0034451(centriolar satellite);GO:0051225(spindle assembly);GO:0070652(HAUS complex)	NA	NA
circRNA1069	0	0	0	0	27.3849	32.9239	0	0	0	0	1	1	-inf	down	0.501073	1	no	chr13	100307027	100308280	-	2	circRNA	ENSMUST00000042220	Naip6	chr13:100304468-100307026|chr13:100308280-100315434	NLR family, apoptosis inhibitory protein 6 [Source:MGI Symbol;Acc:MGI:1298222]	GO:0000166(nucleotide binding);GO:0002376(immune system process);GO:0005515(protein binding);GO:0005524(ATP binding);GO:0005737(cytoplasm);GO:0006915(apoptotic process);GO:0006954(inflammatory response);GO:0016045(detection of bacterium);GO:0042742(defense response to bacterium);GO:0043005(neuron projection);GO:0043025(neuronal cell body);GO:0043027(cysteine-type endopeptidase inhibitor activity …	04621(NOD-like receptor signaling pathway);05134(Legionellosis)	NA
ciRNA1249	42.9559	0	27.5845	0	0	0	1	0	1	0	0	0	inf	up	0.501073	1	no	chr7	142653307	142653560	-	1	ciRNA	ENSMUST00000097936	Igf2	chr7:142652447-142653560	insulin-like growth factor 2 [Source:MGI Symbol;Acc:MGI:96434]	GO:0000122(negative regulation of transcription by RNA polymerase II);GO:0001503(ossification);GO:0001649(osteoblast differentiation);GO:0001701(in utero embryonic development);GO:0001892(embryonic placenta development);GO:0001934(positive regulation of protein phosphorylation);GO:0005158(insulin receptor binding);GO:0005159(insulin-like growth factor receptor binding);GO:0005178(integrin binding…	04010(MAPK signaling pathway);04014(Ras signaling pathway);04151(PI3K-Akt signaling pathway);05200(Pathways in cancer);05205(Proteoglycans in cancer);05225(Hepatocellular carcinoma)	NA
circRNA2755	42.9559	24.8766	0	0	0	0	1	1	0	0	0	0	inf	up	0.501073	1	no	chr11	104526051	104529438	-	5	circRNA	ENSMUST00000093923	Cdc27	chr11:104522822-104526050|chr11:104529438-104531729	cell division cycle 27 [Source:MGI Symbol;Acc:MGI:102685]	GO:0005515(protein binding);GO:0005634(nucleus);GO:0005654(nucleoplasm);GO:0005680(anaphase-promoting complex);GO:0005737(cytoplasm);GO:0005813(centrosome);GO:0005876(spindle microtubule);GO:0007091(metaphase/anaphase transition of mitotic cell cycle);GO:0016567(protein ubiquitination);GO:0019903(protein phosphatase binding);GO:0031145(anaphase-promoting complex-dependent catabolic process);GO:00…	04110(Cell cycle);04114(Oocyte meiosis);04120(Ubiquitin mediated proteolysis);04914(Progesterone-mediated oocyte maturation);05166(Human T-cell leukemia virus 1 infection)	NA
mmu_circ_0005425	42.9559	0	27.5845	0	0	0	1	0	1	0	0	0	inf	up	0.501073	1	no	chr14	73262529	73280264	-	10	circRNA	ENSMUST00000022701	Rb1	chr14:73216779-73262528|chr14:73280264-73282867	RB transcriptional corepressor 1 [Source:MGI Symbol;Acc:MGI:97874]	GO:0000082(G1/S transition of mitotic cell cycle);GO:0000122(negative regulation of transcription by RNA polymerase II);GO:0000785(chromatin);GO:0000977(RNA polymerase II regulatory region sequence-specific DNA binding);GO:0001102(RNA polymerase II activating transcription factor binding);GO:0001558(regulation of cell growth);GO:0001894(tissue homeostasis);GO:0003180(aortic valve morphogenesis);G…	01522(Endocrine resistance);04110(Cell cycle);04218(Cellular senescence);04934(Cushing syndrome);05160(Hepatitis C);05161(Hepatitis B);05163(Human cytomegalovirus infection);05165(Human papillomavirus infection);05166(Human T-cell leukemia virus 1 infection);05167(Kaposi sarcoma-associated herpesvirus infection);05169(Epstein-Barr virus infection);05200(Pathways in cancer);05203(Viral carcinogene…	NA
mmu_circ_0003659	42.9559	24.8766	0	0	0	0	1	1	0	0	0	0	inf	up	0.501073	1	no	chr12	101688960	101694673	-	4	circRNA	ENSMUST00000162735	Tc2n	chr12:101678630-101688959|chr12:101694673-101706382	tandem C2 domains, nuclear [Source:MGI Symbol;Acc:MGI:1921663]	GO:0005634(nucleus)	NA	NA
ciRNA11	0	0	0	37.0939	27.3849	0	0	0	0	1	1	0	-inf	down	0.501073	1	no	chr13	53367984	53373328	-	1	ciRNA	ENSMUST00000021920	Sptlc1	chr13:53367959-53373328	serine palmitoyltransferase, long chain base subunit 1 [Source:MGI Symbol;Acc:MGI:1099431]	GO:0003824(catalytic activity);GO:0004758(serine C-palmitoyltransferase activity);GO:0005515(protein binding);GO:0005783(endoplasmic reticulum);GO:0005789(endoplasmic reticulum membrane);GO:0006629(lipid metabolic process);GO:0006665(sphingolipid metabolic process);GO:0006686(sphingomyelin biosynthetic process);GO:0009058(biosynthetic process);GO:0016020(membrane);GO:0016021(integral component of…	00600(Sphingolipid metabolism);04071(Sphingolipid signaling pathway)	EC:2.3.1.50
mmu_circ_0015207	0	0	0	0	27.3849	32.9239	0	0	0	0	1	1	-inf	down	0.501073	1	no	chr9	106183616	106186512	+	5	circRNA	ENSMUST00000020490	Wdr82	chr9:106180632-106183615|chr9:106186512-106188595	WD repeat domain containing 82 [Source:MGI Symbol;Acc:MGI:1924555]	GO:0000784(nuclear chromosome, telomeric region);GO:0000785(chromatin);GO:0003682(chromatin binding);GO:0005515(protein binding);GO:0005634(nucleus);GO:0005730(nucleolus);GO:0035097(histone methyltransferase complex);GO:0042800(histone methyltransferase activity (H3-K4 specific));GO:0048188(Set1C/COMPASS complex);GO:0051568(histone H3-K4 methylation);GO:0072357(PTW/PP1 phosphatase complex);GO:008…	03015(mRNA surveillance pathway)	NA
ciRNA634	0	0	0	0	27.3849	32.9239	0	0	0	0	1	1	-inf	down	0.501073	1	no	chr5	125032390	125033325	-	1	ciRNA	ENSMUST00000125053	Ncor2	chr5:125032369-125033325	nuclear receptor co-repressor 2 [Source:MGI Symbol;Acc:MGI:1337080]	GO:0000118(histone deacetylase complex);GO:0000122(negative regulation of transcription by RNA polymerase II);GO:0000785(chromatin);GO:0000790(nuclear chromatin);GO:0000977(RNA polymerase II regulatory region sequence-specific DNA binding);GO:0001701(in utero embryonic development);GO:0003007(heart morphogenesis);GO:0003677(DNA binding);GO:0003682(chromatin binding);GO:0003714(transcription corep…	04330(Notch signaling pathway);05169(Epstein-Barr virus infection)	NA
circRNA3355	42.9559	0	27.5845	0	0	0	1	0	1	0	0	0	inf	up	0.501073	1	no	chr8	107079369	107083069	-	3	circRNA	ENSMUST00000133925	Terf2	chr8:107076996-107079368|chr8:107083069-107094821	telomeric repeat binding factor 2 [Source:MGI Symbol;Acc:MGI:1195972]	GO:0000723(telomere maintenance);GO:0000781(chromosome, telomeric region);GO:0000783(nuclear telomere cap complex);GO:0000784(nuclear chromosome, telomeric region);GO:0001673(male germ cell nucleus);GO:0001701(in utero embryonic development);GO:0003677(DNA binding);GO:0003691(double-stranded telomeric DNA binding);GO:0003720(telomerase activity);GO:0005515(protein binding);GO:0005634(nucleus);GO:…	NA	NA
circRNA1159	0	0	0	0	27.3849	32.9239	0	0	0	0	1	1	-inf	down	0.501073	1	no	chr11	107072683	107082700	-	7	circRNA	ENSMUST00000057892	Bptf	chr11:107068399-107072682|chr11:107082700-107095715	bromodomain PHD finger transcription factor [Source:MGI Symbol;Acc:MGI:2444008]	GO:0000122(negative regulation of transcription by RNA polymerase II);GO:0000790(nuclear chromatin);GO:0000978(RNA polymerase II cis-regulatory region sequence-specific DNA binding);GO:0001892(embryonic placenta development);GO:0003677(DNA binding);GO:0005515(protein binding);GO:0005634(nucleus);GO:0005654(nucleoplasm);GO:0005737(cytoplasm);GO:0006338(chromatin remodeling);GO:0006357(regulation o…	NA	NA
mmu_circ_0006352	42.9559	0	27.5845	0	0	0	1	0	1	0	0	0	inf	up	0.501073	1	no	chr16	59522084	59544165	-	10	circRNA	ENSMUST00000044604	Crybg3	chr16:59506320-59522083|chr16:59544165-59550401	beta-gamma crystallin domain containing 3 [Source:MGI Symbol;Acc:MGI:2676311]	GO:0030246(carbohydrate binding);GO:0032991(protein-containing complex);GO:0051018(protein kinase A binding)	NA	NA
circRNA3686	0	24.8766	27.5845	0	0	0	0	1	1	0	0	0	inf	up	0.501073	1	no	chr15	98528863	98529453	-	2	circRNA	ENSMUST00000230542	Kansl2	chr15:98526671-98528862|chr15:98529453-98531322	KAT8 regulatory NSL complex subunit 2 [Source:MGI Symbol;Acc:MGI:1916862]	GO:0000123(histone acetyltransferase complex);GO:0005634(nucleus);GO:0005654(nucleoplasm);GO:0005829(cytosol);GO:0005886(plasma membrane);GO:0006325(chromatin organization);GO:0015629(actin cytoskeleton);GO:0043981(histone H4-K5 acetylation);GO:0043982(histone H4-K8 acetylation);GO:0043984(histone H4-K16 acetylation);GO:0043995(histone acetyltransferase activity (H4-K5 specific));GO:0043996(histo…	NA	NA
mmu_circ_0016266	42.9559	24.8766	0	0	0	0	1	1	0	0	0	0	inf	up	0.501073	1	no	X	38424267	38442140	-	7	circRNA	ENSMUST00000074913	Lamp2	X:38402281-38424266|X:38442140-38456248	lysosomal-associated membrane protein 2 [Source:MGI Symbol;Acc:MGI:96748]	GO:0000421(autophagosome membrane);GO:0005515(protein binding);GO:0005615(extracellular space);GO:0005764(lysosome);GO:0005765(lysosomal membrane);GO:0005768(endosome);GO:0005770(late endosome);GO:0005802(trans-Golgi network);GO:0005886(plasma membrane);GO:0006605(protein targeting);GO:0006914(autophagy);GO:0009267(cellular response to starvation);GO:0010008(endosome membrane);GO:0016020(membrane…	04140(Autophagy - animal);04142(Lysosome);04145(Phagosome);05152(Tuberculosis)	NA
mmu_circ_0009036	0	0	0	0	27.3849	32.9239	0	0	0	0	1	1	-inf	down	0.501073	1	no	chr1	87364104	87365279	+	2	circRNA	ENSMUST00000027475	Gigyf2	chr1:87354486-87364103|chr1:87365279-87373996	GRB10 interacting GYF protein 2 [Source:MGI Symbol;Acc:MGI:2138584]	GO:0005515(protein binding);GO:0005737(cytoplasm);GO:0005768(endosome);GO:0005783(endoplasmic reticulum);GO:0005794(Golgi apparatus);GO:0005829(cytosol);GO:0007631(feeding behavior);GO:0008344(adult locomotory behavior);GO:0009791(post-embryonic development);GO:0010494(cytoplasmic stress granule);GO:0016021(integral component of membrane);GO:0016441(posttranscriptional gene silencing);GO:0017148(…	NA	NA
mmu_circ_0004420	0	0	0	0	27.3849	32.9239	0	0	0	0	1	1	-inf	down	0.501073	1	no	chr13	104307221	104314383	+	4	circRNA	ENSMUST00000224784	Adamts6	chr13:104297526-104307220|chr13:104314383-104347347	a disintegrin-like and metallopeptidase (reprolysin type) with thrombospondin type 1 motif, 6 [Source:MGI Symbol;Acc:MGI:1347348]	GO:0001822(kidney development);GO:0003279(cardiac septum development);GO:0004222(metalloendopeptidase activity);GO:0005576(extracellular region);GO:0006508(proteolysis);GO:0007507(heart development);GO:0008233(peptidase activity);GO:0008237(metallopeptidase activity);GO:0016787(hydrolase activity);GO:0030198(extracellular matrix organization);GO:0031012(extracellular matrix);GO:0035904(aorta deve…	NA	NA
ciRNA487	0	0	0	0	27.3849	32.9239	0	0	0	0	1	1	-inf	down	0.501073	1	no	chr17	56707239	56707824	+	1	ciRNA	ENSMUST00000002445	Ranbp3	chr17:56707238-56707850	RAN binding protein 3 [Source:MGI Symbol;Acc:MGI:1919060]	GO:0005096(GTPase activator activity);GO:0005634(nucleus);GO:0005643(nuclear pore);GO:0005654(nucleoplasm);GO:0005737(cytoplasm);GO:0006611(protein export from nucleus);GO:0008536(Ran GTPase binding);GO:0015031(protein transport);GO:0043547(positive regulation of GTPase activity);GO:0046907(intracellular transport);GO:0070412(R-SMAD binding)	05166(Human T-cell leukemia virus 1 infection)	NA
circRNA377	0	0	0	37.0939	0	32.9239	0	0	0	1	0	1	-inf	down	0.501073	1	no	X	151835224	151843155	+	5	circRNA	ENSMUST00000153687	Huwe1	X:151806860-151835223|X:151843155-151850716	HECT, UBA and WWE domain containing 1 [Source:MGI Symbol;Acc:MGI:1926884]	GO:0000139(Golgi membrane);GO:0000209(protein polyubiquitination);GO:0003677(DNA binding);GO:0004842(ubiquitin-protein transferase activity);GO:0005515(protein binding);GO:0005634(nucleus);GO:0005654(nucleoplasm);GO:0005737(cytoplasm);GO:0005829(cytosol);GO:0006281(DNA repair);GO:0006284(base-excision repair);GO:0006511(ubiquitin-dependent protein catabolic process);GO:0006513(protein monoubiquit…	04120(Ubiquitin mediated proteolysis)	EC:2.3.2.26
mmu_circ_0005780	0	0	0	0	27.3849	32.9239	0	0	0	0	1	1	-inf	down	0.501073	1	no	chr15	73330849	73343359	-	2	circRNA	ENSMUST00000226988	Ptk2	chr15:73325836-73330848|chr15:73343359-73360025	PTK2 protein tyrosine kinase 2 [Source:MGI Symbol;Acc:MGI:95481]	GO:0000165(MAPK cascade);GO:0000166(nucleotide binding);GO:0000226(microtubule cytoskeleton organization);GO:0001525(angiogenesis);GO:0001568(blood vessel development);GO:0001570(vasculogenesis);GO:0001725(stress fiber);GO:0001764(neuron migration);GO:0001932(regulation of protein phosphorylation);GO:0001934(positive regulation of protein phosphorylation);GO:0003779(actin binding);GO:0004672(prot…	01522(Endocrine resistance);04012(ErbB signaling pathway);04062(Chemokine signaling pathway);04151(PI3K-Akt signaling pathway);04360(Axon guidance);04370(VEGF signaling pathway);04510(Focal adhesion);04670(Leukocyte transendothelial migration);04810(Regulation of actin cytoskeleton);05100(Bacterial invasion of epithelial cells);05146(Amoebiasis);05163(Human cytomegalovirus infection);05165(Human …	EC:2.7.10.2
mmu_circ_0010213	0	24.8766	27.5845	0	0	0	0	1	1	0	0	0	inf	up	0.501073	1	no	chr2	83736510	83755920	+	3	circRNA	ENSMUST00000028499	Itgav	chr2:83724919-83736509|chr2:83755920-83761867	integrin alpha V [Source:MGI Symbol;Acc:MGI:96608]	GO:0001525(angiogenesis);GO:0001568(blood vessel development);GO:0001570(vasculogenesis);GO:0001846(opsonin binding);GO:0001968(fibronectin binding);GO:0002020(protease binding);GO:0005080(protein kinase C binding);GO:0005102(signaling receptor binding);GO:0005178(integrin binding);GO:0005245(voltage-gated calcium channel activity);GO:0005829(cytosol);GO:0005886(plasma membrane);GO:0005925(focal …	04145(Phagosome);04151(PI3K-Akt signaling pathway);04510(Focal adhesion);04512(ECM-receptor interaction);04514(Cell adhesion molecules (CAMs));04810(Regulation of actin cytoskeleton);04919(Thyroid hormone signaling pathway);05163(Human cytomegalovirus infection);05165(Human papillomavirus infection);05200(Pathways in cancer);05205(Proteoglycans in cancer);05222(Small cell lung cancer);05410(Hyper…	NA
circRNA2882	42.9559	0	27.5845	0	0	0	1	0	1	0	0	0	inf	up	0.501073	1	no	chr15	72903557	73013022	-	10	circRNA	ENSMUST00000023276	Trappc9	chr15:72757358-72903556|chr15:73013022-73025961	trafficking protein particle complex 9 [Source:MGI Symbol;Acc:MGI:1923760]	GO:0005515(protein binding);GO:0005737(cytoplasm);GO:0005783(endoplasmic reticulum);GO:0005794(Golgi apparatus);GO:0005802(trans-Golgi network);GO:0021987(cerebral cortex development);GO:0030008(TRAPP complex);GO:0030154(cell differentiation);GO:0030182(neuron differentiation);GO:0051092(positive regulation of NF-kappaB transcription factor activity)	NA	NA
circRNA3740	0	24.8766	27.5845	0	0	0	0	1	1	0	0	0	inf	up	0.501073	1	no	chr18	61152185	61163028	-	6	circRNA	ENSMUST00000091884	Hmgxb3	chr18:61150518-61152184|chr18:61163028-61165484	HMG box domain containing 3 [Source:MGI Symbol;Acc:MGI:2441817]	GO:0003674(molecular_function);GO:0003677(DNA binding);GO:0005575(cellular_component);GO:0005634(nucleus);GO:0008150(biological_process)	NA	NA
circRNA1679	0	0	0	0	27.3849	32.9239	0	0	0	0	1	1	-inf	down	0.501073	1	no	chr1	11199835	11208655	+	3	circRNA	ENSMUST00000027056	Prex2	chr1:11193554-11199834|chr1:11208655-11231681	phosphatidylinositol-3,4,5-trisphosphate-dependent Rac exchange factor 2 [Source:MGI Symbol;Acc:MGI:1923385]	GO:0005085(guanyl-nucleotide exchange factor activity);GO:0005096(GTPase activator activity);GO:0005515(protein binding);GO:0005886(plasma membrane);GO:0007186(G protein-coupled receptor signaling pathway);GO:0008344(adult locomotory behavior);GO:0014065(phosphatidylinositol 3-kinase signaling);GO:0016020(membrane);GO:0016021(integral component of membrane);GO:0030676(Rac guanyl-nucleotide exchan…	NA	NA
mmu_circ_0014999	42.9559	0	27.5845	0	0	0	1	0	1	0	0	0	inf	up	0.501073	1	no	chr8	79060250	79076538	+	3	circRNA	ENSMUST00000098614	Zfp827	chr8:79028729-79060249|chr8:79076538-79091832	zinc finger protein 827 [Source:MGI Symbol;Acc:MGI:2444807]	GO:0003676(nucleic acid binding);GO:0003677(DNA binding);GO:0005634(nucleus);GO:0010468(regulation of gene expression);GO:0046872(metal ion binding)	NA	NA
circRNA3819	0	24.8766	27.5845	0	0	0	0	1	1	0	0	0	inf	up	0.501073	1	no	chr6	119370150	119370408	-	1	circRNA	ENSMUST00000032272	Adipor2	chr6:119365380-119370149|chr6:119370408-119417419	adiponectin receptor 2 [Source:MGI Symbol;Acc:MGI:93830]	GO:0001934(positive regulation of protein phosphorylation);GO:0005515(protein binding);GO:0005886(plasma membrane);GO:0006629(lipid metabolic process);GO:0006631(fatty acid metabolic process);GO:0007507(heart development);GO:0007565(female pregnancy);GO:0007584(response to nutrient);GO:0009617(response to bacterium);GO:0009750(response to fructose);GO:0009755(hormone-mediated signaling pathway);G…	04152(AMPK signaling pathway);04211(Longevity regulating pathway);04920(Adipocytokine signaling pathway);04932(Non-alcoholic fatty liver disease (NAFLD))	NA
mmu_circ_0011860	0	0	0	37.0939	27.3849	0	0	0	0	1	1	0	-inf	down	0.501073	1	no	chr4	94582481	94590074	-	8	circRNA	ENSMUST00000107107	Plaa	chr4:94578455-94582480|chr4:94590074-94602876	phospholipase A2, activating protein [Source:MGI Symbol;Acc:MGI:104810]	GO:0005515(protein binding);GO:0005634(nucleus);GO:0005737(cytoplasm);GO:0006693(prostaglandin metabolic process);GO:0006954(inflammatory response);GO:0007275(multicellular organism development);GO:0007399(nervous system development);GO:0010992(ubiquitin recycling);GO:0016005(phospholipase A2 activator activity);GO:0016236(macroautophagy);GO:0030054(cell junction);GO:0032430(positive regulation o…	04141(Protein processing in endoplasmic reticulum)	NA
mmu_circ_0006436	0	0	0	0	27.3849	32.9239	0	0	0	0	1	1	-inf	down	0.501073	1	no	chr16	87715331	87722608	+	3	circRNA	ENSMUST00000026703	Bach1	chr16:87699056-87715330|chr16:87722608-87729436	BTB and CNC homology 1, basic leucine zipper transcription factor 1 [Source:MGI Symbol;Acc:MGI:894680]	GO:0000083(regulation of transcription involved in G1/S transition of mitotic cell cycle);GO:0000117(regulation of transcription involved in G2/M transition of mitotic cell cycle);GO:0000122(negative regulation of transcription by RNA polymerase II);GO:0000978(RNA polymerase II cis-regulatory region sequence-specific DNA binding);GO:0001227(DNA-binding transcription repressor activity, RNA polyme…	NA	NA
mmu_circ_0000645	0	0	0	37.0939	27.3849	0	0	0	0	1	1	0	-inf	down	0.501073	1	no	chr15	96609856	96624169	-	3	circRNA	ENSMUST00000088454	Slc38a1	chr15:96592580-96609855|chr15:96624169-96642127	solute carrier family 38, member 1 [Source:MGI Symbol;Acc:MGI:2145895]	GO:0003333(amino acid transmembrane transport);GO:0005295(neutral amino acid:sodium symporter activity);GO:0005886(plasma membrane);GO:0005887(integral component of plasma membrane);GO:0006811(ion transport);GO:0006814(sodium ion transport);GO:0006865(amino acid transport);GO:0006868(glutamine transport);GO:0007565(female pregnancy);GO:0015171(amino acid transmembrane transporter activity);GO:001…	04724(Glutamatergic synapse);04727(GABAergic synapse)	NA
mmu_circ_0001734	42.9559	0	27.5845	0	0	0	1	0	1	0	0	0	inf	up	0.501073	1	no	chr8	125491111	125492833	-	1	circRNA	ENSMUST00000212168	Sipa1l2	chr8:125482181-125491110|chr8:125492833-125519845	signal-induced proliferation-associated 1 like 2 [Source:MGI Symbol;Acc:MGI:2676970]	GO:0003674(molecular_function);GO:0005096(GTPase activator activity);GO:0005515(protein binding);GO:0005575(cellular_component);GO:0008150(biological_process);GO:0043547(positive regulation of GTPase activity);GO:0051056(regulation of small GTPase mediated signal transduction)	04015(Rap1 signaling pathway)	NA
mmu_circ_0012569	42.9559	0	27.5845	0	0	0	1	0	1	0	0	0	inf	up	0.501073	1	no	chr5	34410581	34444913	+	12	circRNA	ENSMUST00000180376	Fam193a	chr5:34370427-34410580|chr5:34444913-34457904	family with sequence homology 193, member A [Source:MGI Symbol;Acc:MGI:2447768]	GO:0003674(molecular_function);GO:0008150(biological_process)	NA	NA
ciRNA1531	0	24.8766	27.5845	0	0	0	0	1	1	0	0	0	inf	up	0.501073	1	no	chr7	30576098	30576617	-	1	ciRNA	ENSMUST00000006470	Kmt2b	chr7:30576077-30576617	lysine (K)-specific methyltransferase 2B [Source:MGI Symbol;Acc:MGI:109565]	GO:0001541(ovarian follicle development);GO:0003677(DNA binding);GO:0005515(protein binding);GO:0005634(nucleus);GO:0006325(chromatin organization);GO:0006355(regulation of transcription, DNA-templated);GO:0007613(memory);GO:0008168(methyltransferase activity);GO:0008270(zinc ion binding);GO:0009994(oocyte differentiation);GO:0016458(gene silencing);GO:0016740(transferase activity);GO:0030728(ovu…	00310(Lysine degradation)	EC:2.1.1.43
circRNA2955	42.9559	0	27.5845	0	0	0	1	0	1	0	0	0	inf	up	0.501073	1	no	chr18	77995512	77997369	+	2	circRNA	ENSMUST00000044622	Epg5	chr18:77991490-77995511|chr18:77997369-78009569	ectopic P-granules autophagy protein 5 homolog (C. elegans) [Source:MGI Symbol;Acc:MGI:1918673]	GO:0003674(molecular_function);GO:0005737(cytoplasm);GO:0005764(lysosome);GO:0006862(nucleotide transport);GO:0006914(autophagy);GO:0008333(endosome to lysosome transport);GO:0032456(endocytic recycling);GO:0034162(toll-like receptor 9 signaling pathway);GO:0048471(perinuclear region of cytoplasm);GO:0097352(autophagosome maturation);GO:1990786(cellular response to dsDNA)	NA	NA
circRNA4027	0	24.8766	27.5845	0	0	0	0	1	1	0	0	0	inf	up	0.501073	1	no	chr9	21809521	21811874	-	3	circRNA	ENSMUST00000217336	Dock6	chr9:21804850-21809520|chr9:21811874-21812951	dedicator of cytokinesis 6 [Source:MGI Symbol;Acc:MGI:1914789]	GO:0003674(molecular_function);GO:0005085(guanyl-nucleotide exchange factor activity);GO:0005737(cytoplasm);GO:0005829(cytosol);GO:0007264(small GTPase mediated signal transduction);GO:0008150(biological_process);GO:0048471(perinuclear region of cytoplasm)	NA	NA
circRNA3777	0	24.8766	27.5845	0	0	0	0	1	1	0	0	0	inf	up	0.501073	1	no	chr7	134756877	134789285	+	11	circRNA	ENSMUST00000211570	Dock1	chr7:134753434-134756876|chr7:134789285-134804541	dedicator of cytokinesis 1 [Source:MGI Symbol;Acc:MGI:2429765]	GO:0002244(hematopoietic progenitor cell differentiation);GO:0005085(guanyl-nucleotide exchange factor activity);GO:0005096(GTPase activator activity);GO:0005515(protein binding);GO:0005654(nucleoplasm);GO:0005737(cytoplasm);GO:0005829(cytosol);GO:0006909(phagocytosis);GO:0006915(apoptotic process);GO:0007264(small GTPase mediated signal transduction);GO:0010634(positive regulation of epithelial …	04510(Focal adhesion);04810(Regulation of actin cytoskeleton);05100(Bacterial invasion of epithelial cells)	NA
circRNA2699	42.9559	24.8766	0	0	0	0	1	1	0	0	0	0	inf	up	0.501073	1	no	chr12	71895727	71895946	+	1	circRNA	ENSMUST00000223272	Daam1	chr12:71831196-71895726|chr12:71895946-71915698	dishevelled associated activator of morphogenesis 1 [Source:MGI Symbol;Acc:MGI:1914596]	GO:0001725(stress fiber);GO:0003779(actin binding);GO:0005515(protein binding);GO:0005737(cytoplasm);GO:0005829(cytosol);GO:0005856(cytoskeleton);GO:0005886(plasma membrane);GO:0016043(cellular component organization);GO:0016055(Wnt signaling pathway);GO:0017048(Rho GTPase binding);GO:0030036(actin cytoskeleton organization);GO:0031514(motile cilium);GO:0036064(ciliary basal body);GO:0042802(iden…	04310(Wnt signaling pathway)	NA
circRNA2943	42.9559	24.8766	0	0	0	0	1	1	0	0	0	0	inf	up	0.501073	1	no	chr18	12882196	12898301	-	3	circRNA	ENSMUST00000074352	Osbpl1a	chr18:12871184-12882195|chr18:12898301-12905022	oxysterol binding protein-like 1A [Source:MGI Symbol;Acc:MGI:1927551]	GO:0005515(protein binding);GO:0005768(endosome);GO:0005770(late endosome);GO:0005829(cytosol);GO:0006869(lipid transport);GO:0008289(lipid binding);GO:0015248(sterol transporter activity);GO:0015485(cholesterol binding);GO:0015918(sterol transport);GO:0016020(membrane);GO:0032934(sterol binding);GO:0043231(intracellular membrane-bounded organelle);GO:0044232(organelle membrane contact site)	NA	NA
ciRNA272	0	0	0	37.0939	0	32.9239	0	0	0	1	0	1	-inf	down	0.501073	1	no	chr4	138180608	138183102	+	1	ciRNA	ENSMUST00000084215	Eif4g3	chr4:138180607-138183127	eukaryotic translation initiation factor 4 gamma, 3 [Source:MGI Symbol;Acc:MGI:1923935]	GO:0000339(RNA cap binding);GO:0003723(RNA binding);GO:0003743(translation initiation factor activity);GO:0005515(protein binding);GO:0006412(translation);GO:0006413(translational initiation)	03013(RNA transport);05416(Viral myocarditis)	NA
circRNA668	0	0	0	37.0939	0	32.9239	0	0	0	1	0	1	-inf	down	0.501073	1	no	chr2	18186218	18203755	+	4	circRNA	ENSMUST00000028076	Mllt10	chr2:18171075-18186217|chr2:18203755-18206000	myeloid/lymphoid or mixed-lineage leukemia; translocated to, 10 [Source:MGI Symbol;Acc:MGI:1329038]	GO:0003682(chromatin binding);GO:0005515(protein binding);GO:0005634(nucleus);GO:0005654(nucleoplasm);GO:0005829(cytosol);GO:0031491(nucleosome binding);GO:0032991(protein-containing complex);GO:0042393(histone binding);GO:0045944(positive regulation of transcription by RNA polymerase II);GO:0046872(metal ion binding)	NA	NA
circRNA2999	42.9559	0	27.5845	0	0	0	1	0	1	0	0	0	inf	up	0.501073	1	no	chr7	111554439	111556529	-	2	circRNA	ENSMUST00000049430	Galnt18	chr7:111548790-111554438|chr7:111556529-111598956	polypeptide N-acetylgalactosaminyltransferase 18 [Source:MGI Symbol;Acc:MGI:2446239]	GO:0000139(Golgi membrane);GO:0004653(polypeptide N-acetylgalactosaminyltransferase activity);GO:0005794(Golgi apparatus);GO:0006486(protein glycosylation);GO:0006493(protein O-linked glycosylation);GO:0016020(membrane);GO:0016021(integral component of membrane);GO:0016740(transferase activity);GO:0016757(transferase activity, transferring glycosyl groups);GO:0030246(carbohydrate binding);GO:0046…	00512(Mucin type O-glycan biosynthesis)	EC:2.4.1.41
circRNA3571	0	24.8766	27.5845	0	0	0	0	1	1	0	0	0	inf	up	0.501073	1	no	chr11	106224081	106231281	+	5	circRNA	ENSMUST00000021046	Ddx42	chr11:106217156-106224080|chr11:106231281-106232805	DEAD (Asp-Glu-Ala-Asp) box polypeptide 42 [Source:MGI Symbol;Acc:MGI:1919297]	GO:0000166(nucleotide binding);GO:0003676(nucleic acid binding);GO:0003723(RNA binding);GO:0003724(RNA helicase activity);GO:0004386(helicase activity);GO:0005524(ATP binding);GO:0005634(nucleus);GO:0005737(cytoplasm);GO:0005829(cytosol);GO:0008104(protein localization);GO:0015030(Cajal body);GO:0016607(nuclear speck);GO:0016787(hydrolase activity);GO:0042981(regulation of apoptotic process)	03040(Spliceosome)	EC:3.6.4.13
circRNA3814	0	24.8766	27.5845	0	0	0	0	1	1	0	0	0	inf	up	0.501073	1	no	chr6	92901375	92912912	-	8	circRNA	ENSMUST00000113438	Adamts9	chr6:92894386-92901374|chr6:92912912-92937246	a disintegrin-like and metallopeptidase (reprolysin type) with thrombospondin type 1 motif, 9 [Source:MGI Symbol;Acc:MGI:1916320]	GO:0003179(heart valve morphogenesis);GO:0003229(ventricular cardiac muscle tissue development);GO:0004175(endopeptidase activity);GO:0004222(metalloendopeptidase activity);GO:0005576(extracellular region);GO:0005615(extracellular space);GO:0005783(endoplasmic reticulum);GO:0006508(proteolysis);GO:0008233(peptidase activity);GO:0008237(metallopeptidase activity);GO:0008270(zinc ion binding);GO:00…	NA	NA
ciRNA490	0	0	0	0	27.3849	32.9239	0	0	0	0	1	1	-inf	down	0.501073	1	no	chr16	3897381	3899844	+	1	ciRNA	ENSMUST00000151988	Naa60	chr16:3897380-3899871	N(alpha)-acetyltransferase 60, NatF catalytic subunit [Source:MGI Symbol;Acc:MGI:1922013]	GO:0000139(Golgi membrane);GO:0004402(histone acetyltransferase activity);GO:0004596(peptide alpha-N-acetyltransferase activity);GO:0005794(Golgi apparatus);GO:0006325(chromatin organization);GO:0006334(nucleosome assembly);GO:0006474(N-terminal protein amino acid acetylation);GO:0007059(chromosome segregation);GO:0008080(N-acetyltransferase activity);GO:0008283(cell population proliferation);GO:…	NA	EC:2.3.1.259
circRNA1486	0	0	0	0	27.3849	32.9239	0	0	0	0	1	1	-inf	down	0.501073	1	no	chr6	148782598	148786790	-	3	circRNA	ENSMUST00000136896	Ipo8	chr6:148777403-148782597|chr6:148786790-148789070	importin 8 [Source:MGI Symbol;Acc:MGI:2444611]	GO:0005515(protein binding);GO:0005634(nucleus);GO:0005635(nuclear envelope);GO:0005737(cytoplasm);GO:0005829(cytosol);GO:0005887(integral component of plasma membrane);GO:0006606(protein import into nucleus);GO:0006886(intracellular protein transport);GO:0008536(Ran GTPase binding);GO:0015031(protein transport);GO:0042626(ATPase-coupled transmembrane transporter activity);GO:0055085(transmembran…	NA	NA
mmu_circ_0007000	0	0	0	37.0939	0	32.9239	0	0	0	1	0	1	-inf	down	0.501073	1	no	chr17	74618436	74622251	+	3	circRNA	ENSMUST00000180037	Birc6	chr17:74615330-74618435|chr17:74622251-74622908	baculoviral IAP repeat-containing 6 [Source:MGI Symbol;Acc:MGI:1276108]	GO:0000922(spindle pole);GO:0001890(placenta development);GO:0004842(ubiquitin-protein transferase activity);GO:0004869(cysteine-type endopeptidase inhibitor activity);GO:0005515(protein binding);GO:0005634(nucleus);GO:0005737(cytoplasm);GO:0005768(endosome);GO:0005794(Golgi apparatus);GO:0005802(trans-Golgi network);GO:0005815(microtubule organizing center);GO:0005856(cytoskeleton);GO:0006511(ub…	04120(Ubiquitin mediated proteolysis);04215(Apoptosis - multiple species)	EC:2.3.2.23
mmu_circ_0000494	0	0	0	37.0939	27.3849	0	0	0	0	1	1	0	-inf	down	0.501073	1	no	chr13	103140163	103171556	-	2	circRNA	ENSMUST00000166726	Mast4	chr13:103025553-103140162|chr13:103171556-103333835	microtubule associated serine/threonine kinase family member 4 [Source:MGI Symbol;Acc:MGI:1918885]	GO:0000166(nucleotide binding);GO:0000287(magnesium ion binding);GO:0004672(protein kinase activity);GO:0004674(protein serine/threonine kinase activity);GO:0005515(protein binding);GO:0005524(ATP binding);GO:0005737(cytoplasm);GO:0006468(protein phosphorylation);GO:0007010(cytoskeleton organization);GO:0016301(kinase activity);GO:0016310(phosphorylation);GO:0016740(transferase activity);GO:00181…	NA	EC:2.7.11.1
ciRNA43	0	0	0	37.0939	27.3849	0	0	0	0	1	1	0	-inf	down	0.501073	1	no	chr11	102915729	102916188	-	1	ciRNA	ENSMUST00000021311	Kif18b	chr11:102915700-102916188	kinesin family member 18B [Source:MGI Symbol;Acc:MGI:2446979]	GO:0000070(mitotic sister chromatid segregation);GO:0000166(nucleotide binding);GO:0000235(astral microtubule);GO:0000278(mitotic cell cycle);GO:0003774(motor activity);GO:0003777(microtubule motor activity);GO:0005524(ATP binding);GO:0005634(nucleus);GO:0005654(nucleoplasm);GO:0005737(cytoplasm);GO:0005829(cytosol);GO:0005856(cytoskeleton);GO:0005871(kinesin complex);GO:0005874(microtubule);GO:0…	NA	NA
circRNA3123	42.9559	0	27.5845	0	0	0	1	0	1	0	0	0	inf	up	0.501073	1	no	chr5	140669022	140680945	-	9	circRNA	ENSMUST00000077890	Iqce	chr5:140666208-140669021|chr5:140680945-140682401	IQ motif containing E [Source:MGI Symbol;Acc:MGI:1921489]	GO:0005515(protein binding);GO:0005739(mitochondrion);GO:0005886(plasma membrane);GO:0016020(membrane);GO:0019898(extrinsic component of membrane);GO:0035108(limb morphogenesis);GO:0042995(cell projection);GO:0045944(positive regulation of transcription by RNA polymerase II);GO:0060170(ciliary membrane);GO:0098797(plasma membrane protein complex)	NA	NA
mmu_circ_0006188	42.9559	0	27.5845	0	0	0	1	0	1	0	0	0	inf	up	0.501073	1	no	chr16	31805614	31812824	+	2	circRNA	ENSMUST00000115205	Dlg1	chr16:31797010-31805613|chr16:31812824-31829465	discs large MAGUK scaffold protein 1 [Source:MGI Symbol;Acc:MGI:107231]	GO:0000122(negative regulation of transcription by RNA polymerase II);GO:0001657(ureteric bud development);GO:0001658(branching involved in ureteric bud morphogenesis);GO:0001771(immunological synapse formation);GO:0001772(immunological synapse);GO:0001935(endothelial cell proliferation);GO:0002088(lens development in camera-type eye);GO:0002369(T cell cytokine production);GO:0005515(protein bind…	04390(Hippo signaling pathway);04530(Tight junction);04660(T cell receptor signaling pathway);05165(Human papillomavirus infection);05166(Human T-cell leukemia virus 1 infection);05203(Viral carcinogenesis)	NA
circRNA3266	42.9559	0	27.5845	0	0	0	1	0	1	0	0	0	inf	up	0.501073	1	no	chr1	64550849	64576329	+	6	circRNA	ENSMUST00000185594	Creb1	chr1:64532904-64550848|chr1:64576329-64597233	cAMP responsive element binding protein 1 [Source:MGI Symbol;Acc:MGI:88494]	GO:0000785(chromatin);GO:0000790(nuclear chromatin);GO:0000976(transcription regulatory region sequence-specific DNA binding);GO:0000978(RNA polymerase II cis-regulatory region sequence-specific DNA binding);GO:0000981(DNA-binding transcription factor activity, RNA polymerase II-specific);GO:0001102(RNA polymerase II activating transcription factor binding);GO:0001225(RNA polymerase II transcript…	04022(cGMP-PKG signaling pathway);04024(cAMP signaling pathway);04151(PI3K-Akt signaling pathway);04152(AMPK signaling pathway);04211(Longevity regulating pathway);04261(Adrenergic signaling in cardiomyocytes);04380(Osteoclast differentiation);04612(Antigen processing and presentation);04668(TNF signaling pathway);04710(Circadian rhythm);04713(Circadian entrainment);04714(Thermogenesis);04725(Cho…	NA
mmu_circ_0004245	0	0	0	37.0939	0	32.9239	0	0	0	1	0	1	-inf	down	0.501073	1	no	chr12	82357233	82372542	+	3	circRNA	ENSMUST00000166429	Sipa1l1	chr12:82342499-82357232|chr12:82372542-82384650	signal-induced proliferation-associated 1 like 1 [Source:MGI Symbol;Acc:MGI:2443679]	GO:0005096(GTPase activator activity);GO:0005515(protein binding);GO:0005737(cytoplasm);GO:0005856(cytoskeleton);GO:0014069(postsynaptic density);GO:0019901(protein kinase binding);GO:0030054(cell junction);GO:0031532(actin cytoskeleton reorganization);GO:0031625(ubiquitin protein ligase binding);GO:0032991(protein-containing complex);GO:0043005(neuron projection);GO:0043025(neuronal cell body);G…	04015(Rap1 signaling pathway)	NA
circRNA2727	42.9559	0	27.5845	0	0	0	1	0	1	0	0	0	inf	up	0.501073	1	no	chr11	49038584	49039818	-	1	circRNA	ENSMUST00000101295	9930111J21Rik2	chr11:49020392-49038583|chr11:49039818-49050882	RIKEN cDNA 9930111J21 gene 2 [Source:MGI Symbol;Acc:MGI:3711310]	GO:0003674(molecular_function);GO:0003924(GTPase activity);GO:0005525(GTP binding);GO:0005575(cellular_component);GO:0005789(endoplasmic reticulum membrane);GO:0006952(defense response);GO:0008150(biological_process);GO:0016020(membrane);GO:0035458(cellular response to interferon-beta)	NA	NA
mmu_circ_0003175	42.9559	0	27.5845	0	0	0	1	0	1	0	0	0	inf	up	0.501073	1	no	chr11	60706193	60707113	+	4	circRNA	ENSMUST00000052346	Llgl1	chr11:60706122-60706192|chr11:60707113-60707188	LLGL1 scribble cell polarity complex component [Source:MGI Symbol;Acc:MGI:102682]	GO:0000137(Golgi cis cisterna);GO:0000139(Golgi membrane);GO:0005096(GTPase activator activity);GO:0005515(protein binding);GO:0005737(cytoplasm);GO:0005768(endosome);GO:0005794(Golgi apparatus);GO:0005856(cytoskeleton);GO:0005886(plasma membrane);GO:0006887(exocytosis);GO:0006893(Golgi to plasma membrane transport);GO:0007409(axonogenesis);GO:0007420(brain development);GO:0008593(regulation of N…	04390(Hippo signaling pathway);04530(Tight junction);05165(Human papillomavirus infection)	NA
mmu_circ_0000804	42.9559	0	27.5845	0	0	0	1	0	1	0	0	0	inf	up	0.501073	1	no	chr17	64710704	64714712	+	4	circRNA	ENSMUST00000086723	Man2a1	chr17:64681625-64710703|chr17:64714712-64731203	mannosidase 2, alpha 1 [Source:MGI Symbol;Acc:MGI:104669]	GO:0000139(Golgi membrane);GO:0001701(in utero embryonic development);GO:0001889(liver development);GO:0003824(catalytic activity);GO:0004559(alpha-mannosidase activity);GO:0004572(mannosyl-oligosaccharide 1,3-1,6-alpha-mannosidase activity);GO:0005615(extracellular space);GO:0005794(Golgi apparatus);GO:0005797(Golgi medial cisterna);GO:0005801(cis-Golgi network);GO:0005975(carbohydrate metabolic…	00510(N-Glycan biosynthesis)	NA
circRNA2705	42.9559	24.8766	0	0	0	0	1	1	0	0	0	0	inf	up	0.501073	1	no	chr12	100403357	100495440	-	7	circRNA	ENSMUST00000062957	Ttc7b	chr12:100387194-100403356|chr12:100495440-100500075	tetratricopeptide repeat domain 7B [Source:MGI Symbol;Acc:MGI:2144724]	GO:0003674(molecular_function);GO:0005515(protein binding);GO:0005737(cytoplasm);GO:0005829(cytosol);GO:0005886(plasma membrane);GO:0016020(membrane);GO:0046854(phosphatidylinositol phosphorylation);GO:0072659(protein localization to plasma membrane)	NA	NA
circRNA1290	0	0	0	0	27.3849	32.9239	0	0	0	0	1	1	-inf	down	0.501073	1	no	chr15	89501404	89521373	+	8	circRNA	ENSMUST00000109309	Shank3	chr15:89500418-89501403|chr15:89521373-89524025	SH3 and multiple ankyrin repeat domains 3 [Source:MGI Symbol;Acc:MGI:1930016]	GO:0000165(MAPK cascade);GO:0001838(embryonic epithelial tube formation);GO:0003779(actin binding);GO:0005515(protein binding);GO:0005737(cytoplasm);GO:0007416(synapse assembly);GO:0007611(learning or memory);GO:0007612(learning);GO:0007613(memory);GO:0007626(locomotory behavior);GO:0008022(protein C-terminus binding);GO:0008270(zinc ion binding);GO:0008328(ionotropic glutamate receptor complex);…	04724(Glutamatergic synapse)	NA
circRNA847	0	0	0	37.0939	27.3849	0	0	0	0	1	1	0	-inf	down	0.501073	1	no	chr8	25739463	25748627	-	5	circRNA	ENSMUST00000033975	Ddhd2	chr8:25738307-25739462|chr8:25748627-25749726	DDHD domain containing 2 [Source:MGI Symbol;Acc:MGI:1919358]	GO:0004620(phospholipase activity);GO:0004806(triglyceride lipase activity);GO:0005515(protein binding);GO:0005737(cytoplasm);GO:0005793(endoplasmic reticulum-Golgi intermediate compartment);GO:0005794(Golgi apparatus);GO:0005829(cytosol);GO:0006629(lipid metabolic process);GO:0007626(locomotory behavior);GO:0008542(visual learning);GO:0016020(membrane);GO:0016042(lipid catabolic process);GO:0016…	NA	NA
mmu_circ_0009768	42.9559	24.8766	0	0	0	0	1	1	0	0	0	0	inf	up	0.501073	1	no	chr2	26484268	26485449	-	2	circRNA	ENSMUST00000028288	Notch1	chr2:26481693-26484267|chr2:26485449-26501880	notch 1 [Source:MGI Symbol;Acc:MGI:97363]	GO:0000122(negative regulation of transcription by RNA polymerase II);GO:0000139(Golgi membrane);GO:0001525(angiogenesis);GO:0001669(acrosomal vesicle);GO:0001701(in utero embryonic development);GO:0001708(cell fate specification);GO:0001726(ruffle);GO:0001837(epithelial to mesenchymal transition);GO:0001889(liver development);GO:0001947(heart looping);GO:0002040(sprouting angiogenesis);GO:000205…	01522(Endocrine resistance);04330(Notch signaling pathway);04658(Th1 and Th2 cell differentiation);04919(Thyroid hormone signaling pathway);05020(Prion diseases);05165(Human papillomavirus infection);05200(Pathways in cancer);05206(MicroRNAs in cancer);05224(Breast cancer)	NA
mmu_circ_0000575	0	0	0	37.0939	27.3849	0	0	0	0	1	1	0	-inf	down	0.501073	1	no	chr15	8139851	8141359	+	2	circRNA	ENSMUST00000163765	Nup155	chr15:8137969-8139850|chr15:8141359-8142967	nucleoporin 155 [Source:MGI Symbol;Acc:MGI:2181182]	GO:0000972(transcription-dependent tethering of RNA polymerase II gene DNA at nuclear periphery);GO:0005634(nucleus);GO:0005635(nuclear envelope);GO:0005643(nuclear pore);GO:0005737(cytoplasm);GO:0006405(RNA export from nucleus);GO:0006406(mRNA export from nucleus);GO:0006606(protein import into nucleus);GO:0006913(nucleocytoplasmic transport);GO:0006998(nuclear envelope organization);GO:0015031(…	03013(RNA transport)	NA
mmu_circ_0006681	42.9559	24.8766	0	0	0	0	1	1	0	0	0	0	inf	up	0.501073	1	no	chr17	30524713	30530365	-	3	circRNA	ENSMUST00000168787	Btbd9	chr17:30517323-30524712|chr17:30530365-30576145	BTB (POZ) domain containing 9 [Source:MGI Symbol;Acc:MGI:1916625]	GO:0005515(protein binding);GO:0007616(long-term memory);GO:0008344(adult locomotory behavior);GO:0042428(serotonin metabolic process);GO:0042748(circadian sleep/wake cycle, non-REM sleep);GO:0048512(circadian behavior);GO:0050804(modulation of chemical synaptic transmission);GO:0050951(sensory perception of temperature stimulus);GO:0060586(multicellular organismal iron ion homeostasis);GO:190024…	NA	NA
circRNA278	0	0	0	37.0939	0	32.9239	0	0	0	1	0	1	-inf	down	0.501073	1	no	chr15	102538183	102547872	-	5	circRNA	ENSMUST00000184772	Gm28047	chr15:102524271-102538182|chr15:102547872-102551403	predicted gene, 28047 [Source:MGI Symbol;Acc:MGI:5547783]	GO:0003677(DNA binding);GO:0003700(DNA-binding transcription factor activity);GO:0005634(nucleus);GO:0006355(regulation of transcription, DNA-templated)	NA	NA
mmu_circ_0013344	0	0	0	37.0939	0	32.9239	0	0	0	1	0	1	-inf	down	0.501073	1	no	chr6	37927526	37931500	+	2	circRNA	ENSMUST00000149828	Trim24	chr6:37919490-37927525|chr6:37931500-37945520	tripartite motif-containing 24 [Source:MGI Symbol;Acc:MGI:109275]	GO:0002039(p53 binding);GO:0003677(DNA binding);GO:0003682(chromatin binding);GO:0003713(transcription coactivator activity);GO:0004672(protein kinase activity);GO:0004842(ubiquitin-protein transferase activity);GO:0005515(protein binding);GO:0005634(nucleus);GO:0005654(nucleoplasm);GO:0005719(nuclear euchromatin);GO:0005726(perichromatin fibrils);GO:0005737(cytoplasm);GO:0006468(protein phosphor…	NA	EC:2.3.2.27
circRNA2845	42.9559	24.8766	0	0	0	0	1	1	0	0	0	0	inf	up	0.501073	1	no	chr16	33590252	33608232	+	3	circRNA	ENSMUST00000121925	Slc12a8	chr16:33551114-33590251|chr16:33608232-33617107	solute carrier family 12 (potassium/chloride transporters), member 8 [Source:MGI Symbol;Acc:MGI:2443672]	GO:0006811(ion transport);GO:0006813(potassium ion transport);GO:0006884(cell volume homeostasis);GO:0015293(symporter activity);GO:0015379(potassium:chloride symporter activity);GO:0016020(membrane);GO:0016021(integral component of membrane);GO:0055064(chloride ion homeostasis);GO:0055075(potassium ion homeostasis);GO:0055085(transmembrane transport);GO:1902476(chloride transmembrane transport);…	NA	NA
mmu_circ_0013439	0	24.8766	27.5845	0	0	0	0	1	1	0	0	0	inf	up	0.501073	1	no	chr6	52721298	52739729	+	7	circRNA	ENSMUST00000080723	Tax1bp1	chr6:52713855-52721297|chr6:52739729-52741950	Tax1 (human T cell leukemia virus type I) binding protein 1 [Source:MGI Symbol;Acc:MGI:1289308]	GO:0005515(protein binding);GO:0006915(apoptotic process);GO:0019900(kinase binding);GO:0032088(negative regulation of NF-kappaB transcription factor activity);GO:0043066(negative regulation of apoptotic process);GO:0043130(ubiquitin binding);GO:0046872(metal ion binding)	04137(Mitophagy - animal)	NA
ciRNA100	0	0	0	37.0939	0	32.9239	0	0	0	1	0	1	-inf	down	0.501073	1	no	chr16	32898471	32898847	+	1	ciRNA	ENSMUST00000023489	Fyttd1	chr16:32898470-32898877	forty-two-three domain containing 1 [Source:MGI Symbol;Acc:MGI:1917955]	GO:0003723(RNA binding);GO:0003729(mRNA binding);GO:0005634(nucleus);GO:0005654(nucleoplasm);GO:0006406(mRNA export from nucleus);GO:0016607(nuclear speck);GO:0051028(mRNA transport)	NA	NA
ciRNA343	0	0	0	37.0939	0	32.9239	0	0	0	1	0	1	-inf	down	0.501073	1	no	chr1	139469512	139470414	+	1	ciRNA	ENSMUST00000200083	Aspm	chr1:139469511-139470437	abnormal spindle microtubule assembly [Source:MGI Symbol;Acc:MGI:1334448]	GO:0000922(spindle pole);GO:0001764(neuron migration);GO:0002052(positive regulation of neuroblast proliferation);GO:0005515(protein binding);GO:0005516(calmodulin binding);GO:0005634(nucleus);GO:0005737(cytoplasm);GO:0005813(centrosome);GO:0005819(spindle);GO:0005856(cytoskeleton);GO:0005874(microtubule);GO:0007049(cell cycle);GO:0007051(spindle organization);GO:0007283(spermatogenesis);GO:00074…	NA	NA
circRNA3878	0	24.8766	27.5845	0	0	0	0	1	1	0	0	0	inf	up	0.501073	1	no	chr4	9529886	9604629	-	12	circRNA	ENSMUST00000078139	Asph	chr4:9517734-9529885|chr4:9604629-9607796	aspartate-beta-hydroxylase [Source:MGI Symbol;Acc:MGI:1914186]	GO:0004597(peptide-aspartate beta-dioxygenase activity);GO:0005509(calcium ion binding);GO:0005515(protein binding);GO:0005737(cytoplasm);GO:0005783(endoplasmic reticulum);GO:0005789(endoplasmic reticulum membrane);GO:0005886(plasma membrane);GO:0007389(pattern specification process);GO:0008285(negative regulation of cell population proliferation);GO:0010524(positive regulation of calcium ion tra…	NA	EC:1.14.11.16
circRNA1555	0	0	0	0	27.3849	32.9239	0	0	0	0	1	1	-inf	down	0.501073	1	no	chr4	56886018	56916806	-	10	circRNA	ENSMUST00000068792	Tmem245	chr4:56880292-56886017|chr4:56916806-56922386	transmembrane protein 245 [Source:MGI Symbol;Acc:MGI:2445107]	GO:0016020(membrane);GO:0016021(integral component of membrane)	NA	NA
circRNA3140	42.9559	24.8766	0	0	0	0	1	1	0	0	0	0	inf	up	0.501073	1	no	chr4	59207761	59213977	+	4	circRNA	ENSMUST00000030074	Ugcg	chr4:59189741-59207760|chr4:59213977-59217035	UDP-glucose ceramide glucosyltransferase [Source:MGI Symbol;Acc:MGI:1332243]	GO:0000139(Golgi membrane);GO:0005794(Golgi apparatus);GO:0006497(protein lipidation);GO:0006629(lipid metabolic process);GO:0006665(sphingolipid metabolic process);GO:0006679(glucosylceramide biosynthetic process);GO:0008120(ceramide glucosyltransferase activity);GO:0009966(regulation of signal transduction);GO:0016020(membrane);GO:0016021(integral component of membrane);GO:0016740(transferase a…	00600(Sphingolipid metabolism)	EC:2.4.1.80
circRNA297	0	0	0	37.0939	0	32.9239	0	0	0	1	0	1	-inf	down	0.501073	1	no	chr14	117186662	117186820	+	1	circRNA	ENSMUST00000123239	Gpc6	chr14:116926095-117186661|chr14:117186820-117435651	glypican 6 [Source:MGI Symbol;Acc:MGI:1346322]	GO:0005576(extracellular region);GO:0005615(extracellular space);GO:0005796(Golgi lumen);GO:0005886(plasma membrane);GO:0005887(integral component of plasma membrane);GO:0009966(regulation of signal transduction);GO:0009986(cell surface);GO:0016020(membrane);GO:0016477(cell migration);GO:0031225(anchored component of membrane);GO:0045202(synapse);GO:0046658(anchored component of plasma membrane);…	NA	NA
circRNA3872	0	24.8766	27.5845	0	0	0	0	1	1	0	0	0	inf	up	0.501073	1	no	chr5	146259505	146286239	+	4	circRNA	ENSMUST00000162494	Cdk8	chr5:146231820-146259504|chr5:146286239-146292623	cyclin-dependent kinase 8 [Source:MGI Symbol;Acc:MGI:1196224]	GO:0000151(ubiquitin ligase complex);GO:0000166(nucleotide binding);GO:0004672(protein kinase activity);GO:0004674(protein serine/threonine kinase activity);GO:0004693(cyclin-dependent protein serine/threonine kinase activity);GO:0005515(protein binding);GO:0005524(ATP binding);GO:0005634(nucleus);GO:0005654(nucleoplasm);GO:0005730(nucleolus);GO:0006468(protein phosphorylation);GO:0008353(RNA pol…	NA	EC:2.7.11.22
circRNA2822	42.9559	24.8766	0	0	0	0	1	1	0	0	0	0	inf	up	0.501073	1	no	chr17	74217027	74245087	-	4	circRNA	ENSMUST00000233514	Memo1	chr17:74202365-74217026|chr17:74245087-74255227	mediator of cell motility 1 [Source:MGI Symbol;Acc:MGI:1924140]	GO:0032886(regulation of microtubule-based process);GO:0042277(peptide binding)	NA	NA
mmu_circ_0002207	42.9559	0	27.5845	0	0	0	1	0	1	0	0	0	inf	up	0.501073	1	no	chr10	42196466	42197901	-	1	circRNA	ENSMUST00000105502	Foxo3	chr10:42186295-42196465|chr10:42197901-42274815	forkhead box O3 [Source:MGI Symbol;Acc:MGI:1890081]	GO:0000122(negative regulation of transcription by RNA polymerase II);GO:0000976(transcription regulatory region sequence-specific DNA binding);GO:0000978(RNA polymerase II cis-regulatory region sequence-specific DNA binding);GO:0000981(DNA-binding transcription factor activity, RNA polymerase II-specific);GO:0001221(transcription cofactor binding);GO:0001227(DNA-binding transcription repressor a…	01521(EGFR tyrosine kinase inhibitor resistance);04062(Chemokine signaling pathway);04068(FoxO signaling pathway);04137(Mitophagy - animal);04151(PI3K-Akt signaling pathway);04152(AMPK signaling pathway);04211(Longevity regulating pathway);04213(Longevity regulating pathway - multiple species);04218(Cellular senescence);04722(Neurotrophin signaling pathway);04917(Prolactin signaling pathway);0521…	NA
mmu_circ_0001766	0	0	0	0	27.3849	32.9239	0	0	0	0	1	1	-inf	down	0.501073	1	no	chr9	42437115	42443075	-	3	circRNA	ENSMUST00000125995	Tbcel	chr9:42416149-42437114|chr9:42443075-42444406	tubulin folding cofactor E-like [Source:MGI Symbol;Acc:MGI:1925543]	GO:0000226(microtubule cytoskeleton organization);GO:0005515(protein binding);GO:0005737(cytoplasm);GO:0005856(cytoskeleton);GO:0007021(tubulin complex assembly);GO:0007023(post-chaperonin tubulin folding pathway);GO:0043014(alpha-tubulin binding)	NA	NA
mmu_circ_0003215	0	0	0	37.0939	0	32.9239	0	0	0	1	0	1	-inf	down	0.501073	1	no	chr11	62419598	62438515	-	4	circRNA	ENSMUST00000018645	Ncor1	chr11:62410933-62419597|chr11:62438515-62457147	nuclear receptor co-repressor 1 [Source:MGI Symbol;Acc:MGI:1349717]	GO:0000118(histone deacetylase complex);GO:0000122(negative regulation of transcription by RNA polymerase II);GO:0000790(nuclear chromatin);GO:0001102(RNA polymerase II activating transcription factor binding);GO:0003677(DNA binding);GO:0003714(transcription corepressor activity);GO:0005634(nucleus);GO:0005654(nucleoplasm);GO:0005829(cytosol);GO:0016580(Sin3 complex);GO:0017053(transcriptional re…	01522(Endocrine resistance);04919(Thyroid hormone signaling pathway);05202(Transcriptional misregulation in cancer)	NA
mmu_circ_0005178	0	0	0	37.0939	0	32.9239	0	0	0	1	0	1	-inf	down	0.501073	1	no	chr14	30765963	30777992	+	4	circRNA	ENSMUST00000112184	Sfmbt1	chr14:30714966-30765962|chr14:30777992-30783942	Scm-like with four mbt domains 1 [Source:MGI Symbol;Acc:MGI:1859609]	GO:0003682(chromatin binding);GO:0003714(transcription corepressor activity);GO:0005515(protein binding);GO:0005634(nucleus);GO:0005654(nucleoplasm);GO:0006325(chromatin organization);GO:0006355(regulation of transcription, DNA-templated);GO:0007283(spermatogenesis);GO:0030154(cell differentiation);GO:0042393(histone binding);GO:0045892(negative regulation of transcription, DNA-templated);GO:0048…	NA	NA
mmu_circ_0008285	42.9559	0	27.5845	0	0	0	1	0	1	0	0	0	inf	up	0.501073	1	no	chr1	155615867	155624958	+	2	circRNA	ENSMUST00000035560	Acbd6	chr1:155601536-155615866|chr1:155624958-155677203	acyl-Coenzyme A binding domain containing 6 [Source:MGI Symbol;Acc:MGI:1919732]	GO:0000062(fatty-acyl-CoA binding);GO:0003674(molecular_function);GO:0005515(protein binding);GO:0005737(cytoplasm);GO:0008150(biological_process);GO:0008289(lipid binding)	NA	NA
mmu_circ_0004514	42.9559	24.8766	0	0	0	0	1	1	0	0	0	0	inf	up	0.501073	1	no	chr13	15478000	15548642	+	2	circRNA	ENSMUST00000130065	Gli3	chr13:15463408-15477999|chr13:15548642-15613778	GLI-Kruppel family member GLI3 [Source:MGI Symbol;Acc:MGI:95729]	GO:0000122(negative regulation of transcription by RNA polymerase II);GO:0000977(RNA polymerase II regulatory region sequence-specific DNA binding);GO:0000978(RNA polymerase II cis-regulatory region sequence-specific DNA binding);GO:0000981(DNA-binding transcription factor activity, RNA polymerase II-specific);GO:0001656(metanephros development);GO:0001658(branching involved in ureteric bud morph…	04024(cAMP signaling pathway);04340(Hedgehog signaling pathway);05200(Pathways in cancer);05217(Basal cell carcinoma)	NA
circRNA2958	42.9559	0	27.5845	0	0	0	1	0	1	0	0	0	inf	up	0.501073	1	no	chr18	88989435	89010964	+	4	circRNA	ENSMUST00000023828	Rttn	chr18:88986075-88989434|chr18:89010964-89012971	rotatin [Source:MGI Symbol;Acc:MGI:2179288]	GO:0003674(molecular_function);GO:0005737(cytoplasm);GO:0005813(centrosome);GO:0005814(centriole);GO:0005856(cytoskeleton);GO:0005929(cilium);GO:0007099(centriole replication);GO:0007275(multicellular organism development);GO:0007368(determination of left/right symmetry);GO:0010457(centriole-centriole cohesion);GO:0016021(integral component of membrane);GO:0032053(ciliary basal body organization)…	NA	NA
circRNA2740	42.9559	0	27.5845	0	0	0	1	0	1	0	0	0	inf	up	0.501073	1	no	chr11	83321939	83324756	+	2	circRNA	ENSMUST00000176944	Ap2b1	chr11:83316525-83321938|chr11:83324756-83332985	adaptor-related protein complex 2, beta 1 subunit [Source:MGI Symbol;Acc:MGI:1919020]	GO:0001822(kidney development);GO:0003279(cardiac septum development);GO:0003281(ventricular septum development);GO:0005515(protein binding);GO:0005886(plasma membrane);GO:0005905(clathrin-coated pit);GO:0006886(intracellular protein transport);GO:0006897(endocytosis);GO:0007507(heart development);GO:0015031(protein transport);GO:0016020(membrane);GO:0016192(vesicle-mediated transport);GO:0030117…	04144(Endocytosis);04721(Synaptic vesicle cycle);04961(Endocrine and other factor-regulated calcium reabsorption);05016(Huntington disease)	NA
circRNA3733	0	24.8766	27.5845	0	0	0	0	1	1	0	0	0	inf	up	0.501073	1	no	chr19	58768564	58775305	+	4	circRNA	ENSMUST00000026081	Pnliprp2	chr19:58766381-58768563|chr19:58775305-58777417	pancreatic lipase-related protein 2 [Source:MGI Symbol;Acc:MGI:1336202]	GO:0004620(phospholipase activity);GO:0004806(triglyceride lipase activity);GO:0005509(calcium ion binding);GO:0005515(protein binding);GO:0005576(extracellular region);GO:0005615(extracellular space);GO:0006629(lipid metabolic process);GO:0006968(cellular defense response);GO:0009395(phospholipid catabolic process);GO:0009617(response to bacterium);GO:0016042(lipid catabolic process);GO:0016298(…	00561(Glycerolipid metabolism);04972(Pancreatic secretion);04975(Fat digestion and absorption)	EC:3.1.1.3
mmu_circ_0001614	0	24.8766	27.5845	0	0	0	0	1	1	0	0	0	inf	up	0.501073	1	no	chr7	114058540	114060419	-	3	circRNA	ENSMUST00000069449	Rras2	chr7:114050419-114058539|chr7:114060419-114117395	related RAS viral (r-ras) oncogene 2 [Source:MGI Symbol;Acc:MGI:1914172]	GO:0000139(Golgi membrane);GO:0000166(nucleotide binding);GO:0003924(GTPase activity);GO:0005515(protein binding);GO:0005525(GTP binding);GO:0005794(Golgi apparatus);GO:0005886(plasma membrane);GO:0007165(signal transduction);GO:0007265(Ras protein signal transduction);GO:0009987(cellular process);GO:0016020(membrane);GO:0016787(hydrolase activity);GO:0019003(GDP binding);GO:0030335(positive regu…	04010(MAPK signaling pathway);04014(Ras signaling pathway);04024(cAMP signaling pathway);04072(Phospholipase D signaling pathway);04137(Mitophagy - animal);04140(Autophagy - animal);04218(Cellular senescence);04371(Apelin signaling pathway);04625(C-type lectin receptor signaling pathway);04810(Regulation of actin cytoskeleton);05205(Proteoglycans in cancer)	NA
mmu_circ_0007618	0	0	0	0	27.3849	32.9239	0	0	0	0	1	1	-inf	down	0.501073	1	no	chr19	16710271	16725693	-	7	circRNA	ENSMUST00000068156	Vps13a	chr19:16707406-16710270|chr19:16725693-16734714	vacuolar protein sorting 13A [Source:MGI Symbol;Acc:MGI:2444304]	GO:0003674(molecular_function);GO:0005739(mitochondrion);GO:0005741(mitochondrial outer membrane);GO:0005764(lysosome);GO:0005765(lysosomal membrane);GO:0005768(endosome);GO:0005783(endoplasmic reticulum);GO:0005789(endoplasmic reticulum membrane);GO:0005794(Golgi apparatus);GO:0005811(lipid droplet);GO:0006623(protein targeting to vacuole);GO:0006914(autophagy);GO:0007399(nervous system developm…	NA	NA
mmu_circ_0001767	0	24.8766	27.5845	0	0	0	0	1	1	0	0	0	inf	up	0.501073	1	no	chr9	42437115	42451762	-	6	circRNA	ENSMUST00000125995	Tbcel	chr9:42416149-42437114|chr9:42451762-42457557	tubulin folding cofactor E-like [Source:MGI Symbol;Acc:MGI:1925543]	GO:0000226(microtubule cytoskeleton organization);GO:0005515(protein binding);GO:0005737(cytoplasm);GO:0005856(cytoskeleton);GO:0007021(tubulin complex assembly);GO:0007023(post-chaperonin tubulin folding pathway);GO:0043014(alpha-tubulin binding)	NA	NA
circRNA4072	0	24.8766	27.5845	0	0	0	0	1	1	0	0	0	inf	up	0.501073	1	no	chr8	125087454	125165181	+	8	circRNA	ENSMUST00000074562	Disc1	chr8:125054284-125087453|chr8:125165181-125218096	disrupted in schizophrenia 1 [Source:MGI Symbol;Acc:MGI:2447658]	GO:0000226(microtubule cytoskeleton organization);GO:0001764(neuron migration);GO:0001954(positive regulation of cell-matrix adhesion);GO:0002052(positive regulation of neuroblast proliferation);GO:0005515(protein binding);GO:0005634(nucleus);GO:0005737(cytoplasm);GO:0005739(mitochondrion);GO:0005783(endoplasmic reticulum);GO:0005813(centrosome);GO:0005815(microtubule organizing center);GO:000582…	NA	NA
mmu_circ_0006235	0	0	0	0	27.3849	32.9239	0	0	0	0	1	1	-inf	down	0.501073	1	no	chr16	35429733	35453543	-	5	circRNA	ENSMUST00000023550	Pdia5	chr16:35423002-35429732|chr16:35453543-35456095	protein disulfide isomerase associated 5 [Source:MGI Symbol;Acc:MGI:1919849]	GO:0003756(protein disulfide isomerase activity);GO:0005783(endoplasmic reticulum);GO:0005788(endoplasmic reticulum lumen);GO:0015037(peptide disulfide oxidoreductase activity);GO:0016853(isomerase activity);GO:0045454(cell redox homeostasis);GO:0055114(oxidation-reduction process)	NA	EC:5.3.4.1
circRNA2830	42.9559	24.8766	0	0	0	0	1	1	0	0	0	0	inf	up	0.501073	1	no	chr17	86474317	86482249	+	4	circRNA	ENSMUST00000097275	Prkce	chr17:86353618-86474316|chr17:86482249-86488159	protein kinase C, epsilon [Source:MGI Symbol;Acc:MGI:97599]	GO:0000139(Golgi membrane);GO:0000166(nucleotide binding);GO:0002281(macrophage activation involved in immune response);GO:0002376(immune system process);GO:0003785(actin monomer binding);GO:0004672(protein kinase activity);GO:0004674(protein serine/threonine kinase activity);GO:0004697(protein kinase C activity);GO:0004698(calcium-dependent protein kinase C activity);GO:0004699(calcium-independe…	04022(cGMP-PKG signaling pathway);04071(Sphingolipid signaling pathway);04270(Vascular smooth muscle contraction);04371(Apelin signaling pathway);04530(Tight junction);04666(Fc gamma R-mediated phagocytosis);04750(Inflammatory mediator regulation of TRP channels);04925(Aldosterone synthesis and secretion);04930(Type II diabetes mellitus);04931(Insulin resistance);04933(AGE-RAGE signaling pathway …	EC:2.7.11.13
circRNA440	85.9118	0	0	37.0939	54.7698	98.7718	2	0	0	1	2	3	-1.14989	down	0.503656	1	no	chr6	38461475	38470222	+	4	circRNA	ENSMUST00000160583	Ubn2	chr6:38452971-38461474|chr6:38470222-38479063	ubinuclein 2 [Source:MGI Symbol;Acc:MGI:2444236]	GO:0005634(nucleus);GO:0005654(nucleoplasm)	NA	NA
mmu_circ_0005619	42.9559	0	0	222.563	0	0	1	0	0	6	0	0	-2.37329	down	0.511274	1	no	chr15	37986079	37989396	-	3	circRNA	ENSMUST00000110336	Ubr5	chr15:37985976-37986078|chr15:37989396-37989479	ubiquitin protein ligase E3 component n-recognin 5 [Source:MGI Symbol;Acc:MGI:1918040]	GO:0000209(protein polyubiquitination);GO:0003723(RNA binding);GO:0004842(ubiquitin-protein transferase activity);GO:0005634(nucleus);GO:0005654(nucleoplasm);GO:0005829(cytosol);GO:0006974(cellular response to DNA damage stimulus);GO:0008270(zinc ion binding);GO:0010628(positive regulation of gene expression);GO:0016567(protein ubiquitination);GO:0032991(protein-containing complex);GO:0034450(ubi…	04120(Ubiquitin mediated proteolysis)	EC:2.3.2.26
mmu_circ_0008220	0	0	55.1689	222.563	0	32.9239	0	0	2	6	0	1	-2.21132	down	0.513728	1	no	chr1	139081173	139110485	+	5	circRNA	ENSMUST00000168527	Dennd1b	chr1:139062971-139081172|chr1:139110485-139133670	DENN/MADD domain containing 1B [Source:MGI Symbol;Acc:MGI:2447812]	GO:0005085(guanyl-nucleotide exchange factor activity);GO:0005737(cytoplasm);GO:0005829(cytosol);GO:0006897(endocytosis);GO:0015031(protein transport);GO:0016607(nuclear speck);GO:0017112(Rab guanyl-nucleotide exchange factor activity);GO:0017137(Rab GTPase binding);GO:0030136(clathrin-coated vesicle);GO:0031410(cytoplasmic vesicle);GO:0032456(endocytic recycling);GO:0035745(T-helper 2 cell cytok…	NA	NA
mmu_circ_0012890	0	0	110.338	148.376	27.3849	131.696	0	0	4	4	1	4	-1.47845	down	0.514319	1	no	chr6	100611736	100637122	-	4	circRNA	ENSMUST00000113312	Shq1	chr6:100573788-100611735|chr6:100637122-100648163	SHQ1 homolog (S. cerevisiae) [Source:MGI Symbol;Acc:MGI:1919421]	GO:0000493(box H/ACA snoRNP assembly);GO:0005634(nucleus);GO:0005654(nucleoplasm);GO:0005737(cytoplasm);GO:0005829(cytosol);GO:0022618(ribonucleoprotein complex assembly);GO:0043065(positive regulation of apoptotic process);GO:0051082(unfolded protein binding);GO:2000233(negative regulation of rRNA processing)	NA	NA
circRNA1859	0	0	110.338	0	109.54	197.544	0	0	4	0	4	6	-1.4767	down	0.516105	1	no	chr19	5802363	5802669	-	1	intergenic	intergenic_circRNA	intergenic_circRNA	chr19:5802362-5802669	NA	NA	NA	NA
mmu_circ_0001336	85.9118	0	55.1689	111.282	54.7698	98.7718	2	0	2	3	2	3	-0.90851	down	0.517333	1	no	chr5	33843112	33868878	+	8	circRNA	ENSMUST00000075812	Nsd2	chr5:33821728-33843111|chr5:33868878-33879057	nuclear receptor binding SET domain protein 2 [Source:MGI Symbol;Acc:MGI:1276574]	GO:0000122(negative regulation of transcription by RNA polymerase II);GO:0000785(chromatin);GO:0003149(membranous septum morphogenesis);GO:0003289(atrial septum primum morphogenesis);GO:0003290(atrial septum secundum morphogenesis);GO:0003677(DNA binding);GO:0003682(chromatin binding);GO:0005515(protein binding);GO:0005634(nucleus);GO:0005654(nucleoplasm);GO:0005694(chromosome);GO:0006325(chromat…	00310(Lysine degradation);05202(Transcriptional misregulation in cancer)	EC:2.1.1.43
mmu_circ_0000114	42.9559	24.8766	110.338	0	54.7698	0	1	1	4	0	2	0	1.7018	up	0.518299	1	no	chr1	165604610	165608604	-	3	circRNA	ENSMUST00000068705	Mpzl1	chr1:165593677-165604609|chr1:165608604-165634302	myelin protein zero-like 1 [Source:MGI Symbol;Acc:MGI:1915731]	GO:0005887(integral component of plasma membrane);GO:0007165(signal transduction);GO:0016020(membrane);GO:0016021(integral component of membrane)	04514(Cell adhesion molecules (CAMs))	NA
mmu_circ_0001528	171.824	0	0	0	164.31	131.696	4	0	0	0	6	4	-0.784695	down	0.518784	1	no	chr6	134062064	134066465	+	1	ciRNA	ENSMUST00000081028	Etv6	chr6:134062063-134066465	ets variant 6 [Source:MGI Symbol;Acc:MGI:109336]	GO:0000122(negative regulation of transcription by RNA polymerase II);GO:0000977(RNA polymerase II regulatory region sequence-specific DNA binding);GO:0000978(RNA polymerase II cis-regulatory region sequence-specific DNA binding);GO:0000981(DNA-binding transcription factor activity, RNA polymerase II-specific);GO:0001227(DNA-binding transcription repressor activity, RNA polymerase II-specific);GO…	05202(Transcriptional misregulation in cancer)	NA
circRNA532	0	49.7531	27.5845	148.376	27.3849	65.8478	0	2	1	4	1	2	-1.64343	down	0.523802	1	no	chr5	43758222	43773659	-	8	circRNA	ENSMUST00000196483	Fbxl5	chr5:43751010-43758221|chr5:43773659-43781964	F-box and leucine-rich repeat protein 5 [Source:MGI Symbol;Acc:MGI:2152883]	GO:0005506(iron ion binding);GO:0005515(protein binding);GO:0005737(cytoplasm);GO:0006511(ubiquitin-dependent protein catabolic process);GO:0016567(protein ubiquitination);GO:0019005(SCF ubiquitin ligase complex);GO:0031146(SCF-dependent proteasomal ubiquitin-dependent protein catabolic process);GO:0046872(metal ion binding);GO:0048471(perinuclear region of cytoplasm);GO:0055072(iron ion homeosta…	NA	NA
ciRNA383	429.559	248.766	275.845	111.282	356.004	230.467	10	10	10	3	13	7	0.451528	up	0.528556	1	no	chr7	65336032	65484563	-	1	ciRNA	ENSMUST00000102592	Tjp1	chr7:65336031-65484563	tight junction protein 1 [Source:MGI Symbol;Acc:MGI:98759]	GO:0001825(blastocyst formation);GO:0005515(protein binding);GO:0005516(calmodulin binding);GO:0005634(nucleus);GO:0005737(cytoplasm);GO:0005829(cytosol);GO:0005886(plasma membrane);GO:0005911(cell-cell junction);GO:0005912(adherens junction);GO:0005921(gap junction);GO:0005923(bicellular tight junction);GO:0007605(sensory perception of sound);GO:0008022(protein C-terminus binding);GO:0009986(cel…	04520(Adherens junction);04530(Tight junction);04540(Gap junction);05132(Salmonella infection)	NA
circRNA947	0	348.272	82.7534	593.503	219.079	197.544	0	14	3	16	8	6	-1.22869	down	0.530801	1	no	chr17	39845289	39845714	+	1	intergenic	intergenic_circRNA	intergenic_circRNA	chr17:39845288-39845714	NA	NA	NA	NA
circRNA1879	257.735	0	55.1689	0	82.1548	0	6	0	2	0	3	0	1.92931	up	0.541174	1	no	chr7	73540773	73549652	-	2	circRNA	ENSMUST00000184587	1810026B05Rik	chr7:73549652-73555255	RIKEN cDNA 1810026B05 gene [Source:MGI Symbol;Acc:MGI:1916420]	NA	NA	NA
mmu_circ_0000805	214.779	124.383	82.7534	222.563	273.849	131.696	5	5	3	6	10	4	-0.574059	down	0.542431	1	no	chr17	65592291	65595054	-	3	circRNA	ENSMUST00000024897	Vapa	chr17:65582753-65592290|chr17:65595054-65613219	vesicle-associated membrane protein, associated protein A [Source:MGI Symbol;Acc:MGI:1353561]	GO:0000139(Golgi membrane);GO:0005515(protein binding);GO:0005634(nucleus);GO:0005783(endoplasmic reticulum);GO:0005789(endoplasmic reticulum membrane);GO:0005886(plasma membrane);GO:0005923(bicellular tight junction);GO:0006888(endoplasmic reticulum to Golgi vesicle-mediated transport);GO:0008017(microtubule binding);GO:0008219(cell death);GO:0015630(microtubule cytoskeleton);GO:0016020(membrane…	04979(Cholesterol metabolism)	NA
mmu_circ_0001125	214.779	149.259	137.922	148.376	109.54	98.7718	5	6	5	4	4	3	0.492916	up	0.545141	1	no	chr3	51308050	51326035	-	3	circRNA	ENSMUST00000194641	Elf2	chr3:51266866-51308049|chr3:51326035-51340413	E74-like factor 2 [Source:MGI Symbol;Acc:MGI:1916507]	GO:0000981(DNA-binding transcription factor activity, RNA polymerase II-specific);GO:0003677(DNA binding);GO:0003700(DNA-binding transcription factor activity);GO:0005515(protein binding);GO:0005634(nucleus);GO:0005654(nucleoplasm);GO:0005829(cytosol);GO:0006355(regulation of transcription, DNA-templated);GO:0006357(regulation of transcription by RNA polymerase II);GO:0016604(nuclear body);GO:003…	NA	NA
circRNA566	171.824	74.6297	82.7534	74.1878	54.7698	65.8478	4	3	3	2	2	2	0.756958	up	0.547277	1	no	chr5	113175205	113193907	-	5	circRNA	ENSMUST00000211733	2900026A02Rik	chr5:113101577-113175204|chr5:113193907-113221210	RIKEN cDNA 2900026A02 gene [Source:MGI Symbol;Acc:MGI:1920194]	GO:0003674(molecular_function);GO:0005575(cellular_component);GO:0008150(biological_process)	NA	NA
circRNA1911	128.868	0	0	0	54.7698	197.544	3	0	0	0	2	6	-0.969327	down	0.547675	1	no	chr1	139053347	139110485	+	9	circRNA	ENSMUST00000094505	Dennd1b	chr1:139042043-139053346|chr1:139110485-139133671	DENN/MADD domain containing 1B [Source:MGI Symbol;Acc:MGI:2447812]	GO:0005085(guanyl-nucleotide exchange factor activity);GO:0005737(cytoplasm);GO:0005829(cytosol);GO:0006897(endocytosis);GO:0015031(protein transport);GO:0016607(nuclear speck);GO:0017112(Rab guanyl-nucleotide exchange factor activity);GO:0017137(Rab GTPase binding);GO:0030136(clathrin-coated vesicle);GO:0031410(cytoplasmic vesicle);GO:0032456(endocytic recycling);GO:0035745(T-helper 2 cell cytok…	NA	NA
mmu_circ_0010680	128.868	298.519	165.507	74.1878	191.694	164.62	3	12	6	2	7	5	0.461752	up	0.553993	1	no	chr3	52345039	52346390	+	1	circRNA	ENSMUST00000053764	Foxo1	chr3:52269422-52345038|chr3:52346390-52346995	forkhead box O1 [Source:MGI Symbol;Acc:MGI:1890077]	GO:0000122(negative regulation of transcription by RNA polymerase II);GO:0000978(RNA polymerase II cis-regulatory region sequence-specific DNA binding);GO:0000981(DNA-binding transcription factor activity, RNA polymerase II-specific);GO:0001223(transcription coactivator binding);GO:0001227(DNA-binding transcription repressor activity, RNA polymerase II-specific);GO:0001228(DNA-binding transcripti…	04068(FoxO signaling pathway);04152(AMPK signaling pathway);04211(Longevity regulating pathway);04213(Longevity regulating pathway - multiple species);04218(Cellular senescence);04910(Insulin signaling pathway);04919(Thyroid hormone signaling pathway);04922(Glucagon signaling pathway);04931(Insulin resistance);04933(AGE-RAGE signaling pathway in diabetic complications);05165(Human papillomavirus …	NA
circRNA959	128.868	0	0	74.1878	82.1548	65.8478	3	0	0	2	3	2	-0.785907	down	0.555256	1	no	chr2	93334272	93368228	-	1	intergenic	intergenic_circRNA	intergenic_circRNA	chr2:93334271-93368228	NA	NA	NA	NA
circRNA887	0	74.6297	165.507	408.033	164.31	0	0	3	6	11	6	0	-1.25302	down	0.562614	1	no	chr18	73675162	73678039	-	3	circRNA	ENSMUST00000025393	Smad4	chr18:73662867-73675161|chr18:73678039-73703430	SMAD family member 4 [Source:MGI Symbol;Acc:MGI:894293]	GO:0000122(negative regulation of transcription by RNA polymerase II);GO:0000790(nuclear chromatin);GO:0000976(transcription regulatory region sequence-specific DNA binding);GO:0000977(RNA polymerase II regulatory region sequence-specific DNA binding);GO:0000978(RNA polymerase II cis-regulatory region sequence-specific DNA binding);GO:0001085(RNA polymerase II transcription factor binding);GO:000…	04068(FoxO signaling pathway);04110(Cell cycle);04310(Wnt signaling pathway);04350(TGF-beta signaling pathway);04371(Apelin signaling pathway);04390(Hippo signaling pathway);04520(Adherens junction);04550(Signaling pathways regulating pluripotency of stem cells);04659(Th17 cell differentiation);04933(AGE-RAGE signaling pathway in diabetic complications);05161(Hepatitis B);05166(Human T-cell leuke…	NA
circRNA1424	0	0	27.5845	0	54.7698	65.8478	0	0	1	0	2	2	-2.12851	down	0.563989	1	no	chr6	8537817	8579739	+	4	circRNA	ENSMUST00000162564	Gm45062	chr6:8427185-8537816|chr6:8579739-8582579	predicted gene 45062 [Source:MGI Symbol;Acc:MGI:5753638]	NA	NA	NA
mmu_circ_0000400	85.9118	49.7531	0	0	27.3849	0	2	2	0	0	1	0	2.30859	up	0.565694	1	no	chr12	82340662	82342499	+	1	circRNA	ENSMUST00000166429	Sipa1l1	chr12:82311409-82340661|chr12:82342499-82357232	signal-induced proliferation-associated 1 like 1 [Source:MGI Symbol;Acc:MGI:2443679]	GO:0005096(GTPase activator activity);GO:0005515(protein binding);GO:0005737(cytoplasm);GO:0005856(cytoskeleton);GO:0014069(postsynaptic density);GO:0019901(protein kinase binding);GO:0030054(cell junction);GO:0031532(actin cytoskeleton reorganization);GO:0031625(ubiquitin protein ligase binding);GO:0032991(protein-containing complex);GO:0043005(neuron projection);GO:0043025(neuronal cell body);G…	04015(Rap1 signaling pathway)	NA
mmu_circ_0000658	85.9118	49.7531	0	37.0939	0	0	2	2	0	1	0	0	1.87079	up	0.567083	1	no	chr16	11104566	11128703	-	4	circRNA	ENSMUST00000038424	Txndc11	chr16:11093928-11104565|chr16:11128703-11134267	thioredoxin domain containing 11 [Source:MGI Symbol;Acc:MGI:1923620]	GO:0005783(endoplasmic reticulum);GO:0005789(endoplasmic reticulum membrane);GO:0016020(membrane);GO:0016021(integral component of membrane);GO:0045454(cell redox homeostasis)	NA	NA
mmu_circ_0000898	42.9559	49.7531	55.1689	0	27.3849	32.9239	1	2	2	0	1	1	1.29396	up	0.568158	1	no	chr18	75114790	75126919	+	5	circRNA	ENSMUST00000039608	Dym	chr18:75082507-75114789|chr18:75126919-75199162	dymeclin [Source:MGI Symbol;Acc:MGI:1918480]	GO:0005737(cytoplasm);GO:0005794(Golgi apparatus);GO:0007030(Golgi organization);GO:0016020(membrane);GO:0019899(enzyme binding);GO:0060348(bone development)	NA	NA
mmu_circ_0005706	85.9118	0	55.1689	37.0939	0	0	2	0	2	1	0	0	1.92727	up	0.568412	1	no	chr15	55577448	55597503	+	4	circRNA	ENSMUST00000022998	Mtbp	chr15:55572968-55577447|chr15:55597503-55603183	Mdm2, transformed 3T3 cell double minute p53 binding protein [Source:MGI Symbol;Acc:MGI:2146005]	GO:0000776(kinetochore);GO:0000785(chromatin);GO:0005515(protein binding);GO:0007049(cell cycle);GO:0007050(cell cycle arrest);GO:0007089(traversing start control point of mitotic cell cycle);GO:0008285(negative regulation of cell population proliferation);GO:0031396(regulation of protein ubiquitination);GO:0034501(protein localization to kinetochore);GO:0045839(negative regulation of mitotic nuc…	NA	NA
mmu_circ_0007784	85.9118	0	55.1689	0	0	32.9239	2	0	2	0	0	1	2.09931	up	0.56934	1	no	chr19	41238678	41256340	-	6	circRNA	ENSMUST00000025989	Tm9sf3	chr19:41234775-41238677|chr19:41256340-41263758	transmembrane 9 superfamily member 3 [Source:MGI Symbol;Acc:MGI:1914262]	GO:0003674(molecular_function);GO:0016020(membrane);GO:0016021(integral component of membrane);GO:0072657(protein localization to membrane)	NA	NA
mmu_circ_0014792	85.9118	0	55.1689	0	0	32.9239	2	0	2	0	0	1	2.09931	up	0.569641	1	no	chr8	33735734	33762103	+	5	circRNA	ENSMUST00000170705	Gtf2e2	chr8:33731988-33735733|chr8:33762103-33775943	general transcription factor II E, polypeptide 2 (beta subunit) [Source:MGI Symbol;Acc:MGI:1915403]	GO:0003677(DNA binding);GO:0005515(protein binding);GO:0005634(nucleus);GO:0005654(nucleoplasm);GO:0005669(transcription factor TFIID complex);GO:0005673(transcription factor TFIIE complex);GO:0005829(cytosol);GO:0006366(transcription by RNA polymerase II);GO:0006367(transcription initiation from RNA polymerase II promoter);GO:0016251(RNA polymerase II general transcription initiation factor acti…	03022(Basal transcription factors);05203(Viral carcinogenesis)	NA
circRNA379	0	0	27.5845	74.1878	0	65.8478	0	0	1	2	0	2	-2.34387	down	0.569979	1	no	X	152657424	152661718	-	2	circRNA	ENSMUST00000101141	Shroom2	X:152623335-152657423|X:152661718-152673531	shroom family member 2 [Source:MGI Symbol;Acc:MGI:107194]	GO:0002089(lens morphogenesis in camera-type eye);GO:0003779(actin binding);GO:0005515(protein binding);GO:0005737(cytoplasm);GO:0005856(cytoskeleton);GO:0005874(microtubule);GO:0005886(plasma membrane);GO:0005911(cell-cell junction);GO:0005912(adherens junction);GO:0005923(bicellular tight junction);GO:0005938(cell cortex);GO:0007015(actin filament organization);GO:0007275(multicellular organism…	NA	NA
ciRNA757	85.9118	0	0	0	82.1548	98.7718	2	0	0	0	3	3	-1.07448	down	0.571935	1	no	chr8	124008326	124009688	-	1	ciRNA	ENSMUST00000093039	Taf5l	chr8:124008295-124009688	TATA-box binding protein associated factor 5 like [Source:MGI Symbol;Acc:MGI:1919039]	GO:0000790(nuclear chromatin);GO:0003713(transcription coactivator activity);GO:0004402(histone acetyltransferase activity);GO:0005515(protein binding);GO:0005634(nucleus);GO:0005669(transcription factor TFIID complex);GO:0006355(regulation of transcription, DNA-templated);GO:0006366(transcription by RNA polymerase II);GO:0016251(RNA polymerase II general transcription initiation factor activity)…	03022(Basal transcription factors)	NA
circRNA1836	85.9118	0	0	0	82.1548	98.7718	2	0	0	0	3	3	-1.07448	down	0.572272	1	no	chr10	22285691	22309016	+	1	intergenic	intergenic_circRNA	intergenic_circRNA	chr10:22285690-22309016	NA	NA	NA	NA
circRNA719	0	49.7531	0	111.282	82.1548	0	0	2	0	3	3	0	-1.959	down	0.573286	1	no	chr2	146387228	146412868	-	8	circRNA	ENSMUST00000109986	Ralgapa2	chr2:146361519-146387227|chr2:146412868-146421592	Ral GTPase activating protein, alpha subunit 2 (catalytic) [Source:MGI Symbol;Acc:MGI:3036245]	GO:0005096(GTPase activator activity);GO:0005634(nucleus);GO:0005737(cytoplasm);GO:0005829(cytosol);GO:0005886(plasma membrane);GO:0032484(Ral protein signal transduction);GO:0032880(regulation of protein localization);GO:0043547(positive regulation of GTPase activity);GO:0046982(protein heterodimerization activity);GO:0051056(regulation of small GTPase mediated signal transduction);GO:0060178(re…	NA	NA
circRNA891	300.691	0	0	222.563	54.7698	230.467	7	0	0	6	2	7	-0.75598	down	0.577603	1	no	chr18	6111686	6115850	-	2	circRNA	ENSMUST00000182038	Arhgap12	chr18:6070091-6111685|chr18:6115850-6135818	Rho GTPase activating protein 12 [Source:MGI Symbol;Acc:MGI:1922665]	GO:0001891(phagocytic cup);GO:0002011(morphogenesis of an epithelial sheet);GO:0003674(molecular_function);GO:0005096(GTPase activator activity);GO:0005515(protein binding);GO:0005737(cytoplasm);GO:0006911(phagocytosis, engulfment);GO:0007015(actin filament organization);GO:0007165(signal transduction);GO:0043087(regulation of GTPase activity);GO:0043547(positive regulation of GTPase activity);GO…	NA	NA
ciRNA582	85.9118	0	0	0	109.54	65.8478	2	0	0	0	4	2	-1.02962	down	0.579292	1	no	chr7	142652532	142652854	-	1	ciRNA	ENSMUST00000163148	Igf2	chr7:142651624-142652854	insulin-like growth factor 2 [Source:MGI Symbol;Acc:MGI:96434]	GO:0000122(negative regulation of transcription by RNA polymerase II);GO:0001503(ossification);GO:0001649(osteoblast differentiation);GO:0001701(in utero embryonic development);GO:0001892(embryonic placenta development);GO:0001934(positive regulation of protein phosphorylation);GO:0005158(insulin receptor binding);GO:0005159(insulin-like growth factor receptor binding);GO:0005178(integrin binding…	04010(MAPK signaling pathway);04014(Ras signaling pathway);04151(PI3K-Akt signaling pathway);05200(Pathways in cancer);05205(Proteoglycans in cancer);05225(Hepatocellular carcinoma)	NA
circRNA718	42.9559	0	82.7534	37.0939	0	0	1	0	3	1	0	0	1.76084	up	0.583853	1	no	chr2	146387228	146406432	-	5	circRNA	ENSMUST00000109986	Ralgapa2	chr2:146361519-146387227|chr2:146406432-146410172	Ral GTPase activating protein, alpha subunit 2 (catalytic) [Source:MGI Symbol;Acc:MGI:3036245]	GO:0005096(GTPase activator activity);GO:0005634(nucleus);GO:0005737(cytoplasm);GO:0005829(cytosol);GO:0005886(plasma membrane);GO:0032484(Ral protein signal transduction);GO:0032880(regulation of protein localization);GO:0043547(positive regulation of GTPase activity);GO:0046982(protein heterodimerization activity);GO:0051056(regulation of small GTPase mediated signal transduction);GO:0060178(re…	NA	NA
mmu_circ_0009149	42.9559	74.6297	0	0	27.3849	0	1	3	0	0	1	0	2.10226	up	0.584689	1	no	chr2	104765959	104780260	-	6	circRNA	ENSMUST00000117237	Qser1	chr2:104762963-104765958|chr2:104780260-104786519	glutamine and serine rich 1 [Source:MGI Symbol;Acc:MGI:2138986]	GO:0003674(molecular_function);GO:0005575(cellular_component);GO:0008150(biological_process)	NA	NA
circRNA1854	0	0	137.922	0	356.004	0	0	0	5	0	13	0	-1.36804	down	0.58512	1	no	chr17	39845364	39845664	-	1	intergenic	intergenic_circRNA	intergenic_circRNA	chr17:39845363-39845664	NA	NA	NA	NA
ciRNA92	0	24.8766	0	111.282	27.3849	0	0	1	0	3	1	0	-2.47876	down	0.585233	1	no	chr16	17095067	17096004	-	1	ciRNA	ENSMUST00000023455	Ppil2	chr16:17095043-17096004	peptidylprolyl isomerase (cyclophilin)-like 2 [Source:MGI Symbol;Acc:MGI:2447857]	GO:0000209(protein polyubiquitination);GO:0000413(protein peptidyl-prolyl isomerization);GO:0003755(peptidyl-prolyl cis-trans isomerase activity);GO:0004842(ubiquitin-protein transferase activity);GO:0005634(nucleus);GO:0005654(nucleoplasm);GO:0005737(cytoplasm);GO:0005886(plasma membrane);GO:0006457(protein folding);GO:0016567(protein ubiquitination);GO:0016740(transferase activity);GO:0034450(u…	04120(Ubiquitin mediated proteolysis)	EC:5.2.1.8
mmu_circ_0009925	0	74.6297	27.5845	37.0939	0	0	0	3	1	1	0	0	1.46234	up	0.585805	1	no	chr2	37469377	37509078	+	12	circRNA	ENSMUST00000061179	Rabgap1	chr2:37443456-37469376|chr2:37509078-37532515	RAB GTPase activating protein 1 [Source:MGI Symbol;Acc:MGI:2385139]	GO:0005096(GTPase activator activity);GO:0005515(protein binding);GO:0005737(cytoplasm);GO:0005815(microtubule organizing center);GO:0005829(cytosol);GO:0005856(cytoskeleton);GO:0006886(intracellular protein transport);GO:0007049(cell cycle);GO:0017137(Rab GTPase binding);GO:0043087(regulation of GTPase activity);GO:0043547(positive regulation of GTPase activity);GO:0090630(activation of GTPase a…	NA	NA
mmu_circ_0008887	0	24.8766	0	0	27.3849	98.7718	0	1	0	0	1	3	-2.34236	down	0.585807	1	no	chr1	64078707	64079334	-	1	circRNA	ENSMUST00000114086	Klf7	chr1:64042437-64078706|chr1:64079334-64120899	Kruppel-like factor 7 (ubiquitous) [Source:MGI Symbol;Acc:MGI:1935151]	GO:0000122(negative regulation of transcription by RNA polymerase II);GO:0000976(transcription regulatory region sequence-specific DNA binding);GO:0000978(RNA polymerase II cis-regulatory region sequence-specific DNA binding);GO:0000981(DNA-binding transcription factor activity, RNA polymerase II-specific);GO:0001228(DNA-binding transcription activator activity, RNA polymerase II-specific);GO:000…	NA	NA
mmu_circ_0001468	0	24.8766	0	0	27.3849	98.7718	0	1	0	0	1	3	-2.34236	down	0.587128	1	no	chr6	38818230	38819313	-	1	circRNA	ENSMUST00000161779	Hipk2	chr6:38747997-38818229|chr6:38819313-38875798	homeodomain interacting protein kinase 2 [Source:MGI Symbol;Acc:MGI:1314872]	GO:0000122(negative regulation of transcription by RNA polymerase II);GO:0000166(nucleotide binding);GO:0001102(RNA polymerase II activating transcription factor binding);GO:0001934(positive regulation of protein phosphorylation);GO:0003713(transcription coactivator activity);GO:0003714(transcription corepressor activity);GO:0004672(protein kinase activity);GO:0004674(protein serine/threonine kin…	04218(Cellular senescence)	EC:2.7.11.1
mmu_circ_0000290	0	0	27.5845	111.282	27.3849	0	0	0	1	3	1	0	-2.32969	down	0.588474	1	no	chr11	75390072	75391227	+	1	circRNA	ENSMUST00000044530	Smyd4	chr11:75387500-75390071|chr11:75391227-75399600	SET and MYND domain containing 4 [Source:MGI Symbol;Acc:MGI:2442796]	GO:0003674(molecular_function);GO:0005515(protein binding);GO:0005575(cellular_component);GO:0008150(biological_process);GO:0008168(methyltransferase activity);GO:0016740(transferase activity);GO:0032259(methylation);GO:0046872(metal ion binding)	NA	NA
circRNA255	0	0	27.5845	37.0939	0	98.7718	0	0	1	1	0	3	-2.30025	down	0.58976	1	no	chr15	81430690	81442464	+	4	circRNA	ENSMUST00000163754	Xpnpep3	chr15:81427683-81430689|chr15:81442464-81448318	X-prolyl aminopeptidase 3, mitochondrial [Source:MGI Symbol;Acc:MGI:2445217]	GO:0003094(glomerular filtration);GO:0004177(aminopeptidase activity);GO:0005737(cytoplasm);GO:0005739(mitochondrion);GO:0006508(proteolysis);GO:0008233(peptidase activity);GO:0016485(protein processing);GO:0016787(hydrolase activity);GO:0030145(manganese ion binding);GO:0042803(protein homodimerization activity);GO:0046872(metal ion binding);GO:0070006(metalloaminopeptidase activity)	NA	EC:3.4.11.9
mmu_circ_0001179	214.779	0	0	0	0	32.9239	5	0	0	0	0	1	2.70565	up	0.590262	1	no	chr3	153411462	153411871	-	1	circRNA	ENSMUST00000200397	St6galnac3	chr3:153206725-153411461|chr3:153411871-153509302	ST6 (alpha-N-acetyl-neuraminyl-2,3-beta-galactosyl-1,3)-N-acetylgalactosaminide alpha-2,6-sialyltransferase 3 [Source:MGI Symbol;Acc:MGI:1341828]	GO:0000139(Golgi membrane);GO:0001574(ganglioside biosynthetic process);GO:0001665(alpha-N-acetylgalactosaminide alpha-2,6-sialyltransferase activity);GO:0005654(nucleoplasm);GO:0005794(Golgi apparatus);GO:0006486(protein glycosylation);GO:0006677(glycosylceramide metabolic process);GO:0006687(glycosphingolipid metabolic process);GO:0008373(sialyltransferase activity);GO:0009100(glycoprotein meta…	00604(Glycosphingolipid biosynthesis - ganglio series)	NA
mmu_circ_0007011	128.868	24.8766	0	0	27.3849	0	3	1	0	0	1	0	2.48908	up	0.590796	1	no	chr17	75065911	75066202	+	1	circRNA	ENSMUST00000234490	Ltbp1	chr17:75007401-75065910|chr17:75066202-75151264	latent transforming growth factor beta binding protein 1 [Source:MGI Symbol;Acc:MGI:109151]	GO:0001527(microfibril);GO:0003281(ventricular septum development);GO:0005201(extracellular matrix structural constituent);GO:0005509(calcium ion binding);GO:0005576(extracellular region);GO:0005737(cytoplasm);GO:0005739(mitochondrion);GO:0007179(transforming growth factor beta receptor signaling pathway);GO:0019838(growth factor binding);GO:0030425(dendrite);GO:0031012(extracellular matrix);GO:0…	04350(TGF-beta signaling pathway)	NA
mmu_circ_0001239	214.779	0	0	0	27.3849	0	5	0	0	0	1	0	2.9714	up	0.591087	1	no	chr4	108478873	108479741	+	1	circRNA	ENSMUST00000043368	Tut4	chr4:108460200-108478872|chr4:108479741-108486453	terminal uridylyl transferase 4 [Source:MGI Symbol;Acc:MGI:2445126]	GO:0001556(oocyte maturation);GO:0001816(cytokine production);GO:0003676(nucleic acid binding);GO:0004652(polynucleotide adenylyltransferase activity);GO:0005515(protein binding);GO:0005634(nucleus);GO:0005730(nucleolus);GO:0005737(cytoplasm);GO:0005829(cytosol);GO:0006378(mRNA polyadenylation);GO:0006397(mRNA processing);GO:0008270(zinc ion binding);GO:0010526(negative regulation of transpositio…	NA	EC:2.7.7.52
mmu_circ_0004594	42.9559	0	0	37.0939	0	98.7718	1	0	0	1	0	3	-1.66125	down	0.591158	1	no	chr13	41338577	41339020	-	1	circRNA	ENSMUST00000021794	Nedd9	chr13:41318545-41338576|chr13:41339020-41425860	neural precursor cell expressed, developmentally down-regulated gene 9 [Source:MGI Symbol;Acc:MGI:97302]	GO:0000922(spindle pole);GO:0005515(protein binding);GO:0005634(nucleus);GO:0005654(nucleoplasm);GO:0005737(cytoplasm);GO:0005829(cytosol);GO:0005856(cytoskeleton);GO:0005886(plasma membrane);GO:0005938(cell cortex);GO:0007049(cell cycle);GO:0007155(cell adhesion);GO:0007169(transmembrane receptor protein tyrosine kinase signaling pathway);GO:0016477(cell migration);GO:0030335(positive regulation…	NA	NA
mmu_circ_0001388	128.868	24.8766	0	37.0939	0	0	3	1	0	1	0	0	2.05128	up	0.591357	1	no	chr5	110755397	110756766	-	1	circRNA	ENSMUST00000041558	Ep400	chr5:110742060-110755396|chr5:110756766-110770491	E1A binding protein p400 [Source:MGI Symbol;Acc:MGI:1276124]	GO:0000166(nucleotide binding);GO:0000812(Swr1 complex);GO:0003677(DNA binding);GO:0003682(chromatin binding);GO:0004386(helicase activity);GO:0005515(protein binding);GO:0005524(ATP binding);GO:0005634(nucleus);GO:0006325(chromatin organization);GO:0016607(nuclear speck);GO:0016787(hydrolase activity);GO:0035267(NuA4 histone acetyltransferase complex);GO:0043967(histone H4 acetylation);GO:004396…	NA	NA
mmu_circ_0010257	42.9559	0	0	0	82.1548	32.9239	1	0	0	0	3	1	-1.42169	down	0.593753	1	no	chr2	91810030	91825352	+	3	circRNA	ENSMUST00000099712	Ambra1	chr2:91805110-91810029|chr2:91825352-91875715	autophagy/beclin 1 regulator 1 [Source:MGI Symbol;Acc:MGI:2443564]	GO:0000045(autophagosome assembly);GO:0000422(autophagy of mitochondrion);GO:0000423(mitophagy);GO:0005515(protein binding);GO:0005737(cytoplasm);GO:0005739(mitochondrion);GO:0005776(autophagosome);GO:0005829(cytosol);GO:0005930(axoneme);GO:0006914(autophagy);GO:0007275(multicellular organism development);GO:0007399(nervous system development);GO:0008285(negative regulation of cell population pro…	04137(Mitophagy - animal);04140(Autophagy - animal)	NA
mmu_circ_0001396	171.824	124.383	27.5845	111.282	54.7698	32.9239	4	5	1	3	2	1	0.702471	up	0.594318	1	no	chr5	118593333	118593570	+	1	circRNA	ENSMUST00000201614	Med13l	chr5:118560857-118593332|chr5:118593570-118671012	mediator complex subunit 13-like [Source:MGI Symbol;Acc:MGI:2670178]	GO:0003712(transcription coregulator activity);GO:0005634(nucleus);GO:0006357(regulation of transcription by RNA polymerase II);GO:0016592(mediator complex)	04919(Thyroid hormone signaling pathway)	NA
mmu_circ_0012877	42.9559	0	0	111.282	27.3849	0	1	0	0	3	1	0	-1.69069	down	0.595691	1	no	chr5	96106216	96134132	-	4	circRNA	ENSMUST00000155901	Cnot6l	chr5:96098313-96106215|chr5:96134132-96161936	CCR4-NOT transcription complex, subunit 6-like [Source:MGI Symbol;Acc:MGI:2443154]	GO:0000175(3'-5'-exoribonuclease activity);GO:0000288(nuclear-transcribed mRNA catabolic process, deadenylation-dependent decay);GO:0000289(nuclear-transcribed mRNA poly(A) tail shortening);GO:0004518(nuclease activity);GO:0004527(exonuclease activity);GO:0004535(poly(A)-specific ribonuclease activity);GO:0005515(protein binding);GO:0005634(nucleus);GO:0005737(cytoplasm);GO:0005829(cytosol);GO:00…	03018(RNA degradation)	EC:3.1.13.4
mmu_circ_0005931	0	124.383	0	0	0	32.9239	0	5	0	0	0	1	1.91758	up	0.597432	1	no	chr15	86091313	86100900	+	2	circRNA	ENSMUST00000088931	Gramd4	chr15:86057831-86091312|chr15:86100900-86118462	GRAM domain containing 4 [Source:MGI Symbol;Acc:MGI:2676308]	GO:0005515(protein binding);GO:0005739(mitochondrion);GO:0005783(endoplasmic reticulum);GO:0005789(endoplasmic reticulum membrane);GO:0006915(apoptotic process);GO:0016020(membrane);GO:0016021(integral component of membrane);GO:0031966(mitochondrial membrane);GO:0034164(negative regulation of toll-like receptor 9 signaling pathway);GO:0043280(positive regulation of cysteine-type endopeptidase act…	NA	NA
circRNA630	0	124.383	27.5845	74.1878	0	0	0	5	1	2	0	0	1.03451	up	0.597602	1	no	chr3	51299783	51326035	-	4	circRNA	ENSMUST00000183338	Elf2	chr3:51266866-51299782|chr3:51326035-51340413	E74-like factor 2 [Source:MGI Symbol;Acc:MGI:1916507]	GO:0000981(DNA-binding transcription factor activity, RNA polymerase II-specific);GO:0003677(DNA binding);GO:0003700(DNA-binding transcription factor activity);GO:0005515(protein binding);GO:0005634(nucleus);GO:0005654(nucleoplasm);GO:0005829(cytosol);GO:0006355(regulation of transcription, DNA-templated);GO:0006357(regulation of transcription by RNA polymerase II);GO:0016604(nuclear body);GO:003…	NA	NA
mmu_circ_0001447	128.868	74.6297	110.338	74.1878	109.54	0	3	3	4	2	4	0	0.772439	up	0.600142	1	no	chr6	22132229	22145687	+	5	circRNA	ENSMUST00000115383	Cped1	chr6:22123656-22132228|chr6:22145687-22215511	cadherin-like and PC-esterase domain containing 1 [Source:MGI Symbol;Acc:MGI:2444814]	GO:0003674(molecular_function);GO:0005783(endoplasmic reticulum);GO:0008150(biological_process)	NA	NA
circRNA262	515.471	0	0	111.282	82.1548	0	12	0	0	3	3	0	1.41403	up	0.604013	1	no	chr15	86234730	86239293	+	3	circRNA	ENSMUST00000063414	Tbc1d22a	chr15:86214636-86234729|chr15:86239293-86292133	TBC1 domain family, member 22a [Source:MGI Symbol;Acc:MGI:1289265]	GO:0005096(GTPase activator activity);GO:0006886(intracellular protein transport);GO:0017137(Rab GTPase binding);GO:0042803(protein homodimerization activity);GO:0071889(14-3-3 protein binding);GO:0090630(activation of GTPase activity)	NA	NA
mmu_circ_0000955	171.824	74.6297	165.507	222.563	54.7698	0	4	3	6	6	2	0	0.570883	up	0.604693	1	no	chr19	45630865	45640521	-	4	circRNA	ENSMUST00000046869	Fbxw4	chr19:45591794-45630864|chr19:45640521-45659775	F-box and WD-40 domain protein 4 [Source:MGI Symbol;Acc:MGI:1354698]	GO:0002053(positive regulation of mesenchymal cell proliferation);GO:0005515(protein binding);GO:0007275(multicellular organism development);GO:0016055(Wnt signaling pathway);GO:0019005(SCF ubiquitin ligase complex);GO:0031146(SCF-dependent proteasomal ubiquitin-dependent protein catabolic process);GO:0042733(embryonic digit morphogenesis);GO:0051216(cartilage development);GO:0060173(limb develop…	NA	NA
ciRNA938	42.9559	0	0	0	0	164.62	1	0	0	0	0	5	-1.93821	down	0.604823	1	no	chr7	142652536	142652854	-	1	ciRNA	ENSMUST00000163148	Igf2	chr7:142651624-142652854	insulin-like growth factor 2 [Source:MGI Symbol;Acc:MGI:96434]	GO:0000122(negative regulation of transcription by RNA polymerase II);GO:0001503(ossification);GO:0001649(osteoblast differentiation);GO:0001701(in utero embryonic development);GO:0001892(embryonic placenta development);GO:0001934(positive regulation of protein phosphorylation);GO:0005158(insulin receptor binding);GO:0005159(insulin-like growth factor receptor binding);GO:0005178(integrin binding…	04010(MAPK signaling pathway);04014(Ras signaling pathway);04151(PI3K-Akt signaling pathway);05200(Pathways in cancer);05205(Proteoglycans in cancer);05225(Hepatocellular carcinoma)	NA
mmu_circ_0002977	0	0	110.338	148.376	54.7698	65.8478	0	0	4	4	2	2	-1.28564	down	0.605154	1	no	chr11	31055458	31061586	+	4	circRNA	ENSMUST00000203878	Asb3	chr11:31029066-31055457|chr11:31061586-31081361	ankyrin repeat and SOCS box-containing 3 [Source:MGI Symbol;Acc:MGI:1929749]	GO:0005515(protein binding);GO:0008150(biological_process);GO:0016567(protein ubiquitination);GO:0035556(intracellular signal transduction)	NA	NA
ciRNA382	171.824	0	55.1689	148.376	82.1548	98.7718	4	0	2	4	3	3	-0.536768	down	0.607104	1	no	chr7	65336032	65476573	-	1	ciRNA	ENSMUST00000102592	Tjp1	chr7:65336031-65476573	tight junction protein 1 [Source:MGI Symbol;Acc:MGI:98759]	GO:0001825(blastocyst formation);GO:0005515(protein binding);GO:0005516(calmodulin binding);GO:0005634(nucleus);GO:0005737(cytoplasm);GO:0005829(cytosol);GO:0005886(plasma membrane);GO:0005911(cell-cell junction);GO:0005912(adherens junction);GO:0005921(gap junction);GO:0005923(bicellular tight junction);GO:0007605(sensory perception of sound);GO:0008022(protein C-terminus binding);GO:0009986(cel…	04520(Adherens junction);04530(Tight junction);04540(Gap junction);05132(Salmonella infection)	NA
ciRNA482	0	0	27.5845	0	136.925	0	0	0	1	0	5	0	-2.31145	down	0.609264	1	no	chr17	35099001	35100309	+	1	ciRNA	ENSMUST00000007251	Abhd16a	chr17:35099000-35100334	abhydrolase domain containing 16A [Source:MGI Symbol;Acc:MGI:99476]	GO:0004620(phospholipase activity);GO:0006629(lipid metabolic process);GO:0006660(phosphatidylserine catabolic process);GO:0008474(palmitoyl-(protein) hydrolase activity);GO:0016020(membrane);GO:0016021(integral component of membrane);GO:0016787(hydrolase activity);GO:0047372(acylglycerol lipase activity);GO:0052651(monoacylglycerol catabolic process);GO:0098734(macromolecule depalmitoylation);GO…	NA	NA
mmu_circ_0009939	128.868	24.8766	0	185.47	0	98.7718	3	1	0	5	0	3	-0.886585	down	0.610535	1	no	chr2	37624173	37647285	-	9	circRNA	ENSMUST00000072186	Strbp	chr2:37604014-37624172|chr2:37647285-37703191	spermatid perinuclear RNA binding protein [Source:MGI Symbol;Acc:MGI:104626]	GO:0002177(manchette);GO:0003723(RNA binding);GO:0003725(double-stranded RNA binding);GO:0003727(single-stranded RNA binding);GO:0005634(nucleus);GO:0005737(cytoplasm);GO:0005856(cytoskeleton);GO:0007275(multicellular organism development);GO:0007283(spermatogenesis);GO:0007286(spermatid development);GO:0007638(mechanosensory behavior);GO:0008017(microtubule binding);GO:0015630(microtubule cytosk…	NA	NA
mmu_circ_0008517	257.735	24.8766	55.1689	111.282	54.7698	0	6	1	2	3	2	0	1.02446	up	0.612516	1	no	chr1	180733166	180738637	+	4	circRNA	ENSMUST00000027780	Acbd3	chr1:180726378-180733165|chr1:180738637-180745070	acyl-Coenzyme A binding domain containing 3 [Source:MGI Symbol;Acc:MGI:2181074]	GO:0000062(fatty-acyl-CoA binding);GO:0000139(Golgi membrane);GO:0005794(Golgi apparatus);GO:0034237(protein kinase A regulatory subunit binding)	NA	NA
mmu_circ_0013121	257.735	174.136	220.676	222.563	164.31	131.696	6	7	8	6	6	4	0.331546	up	0.614053	1	no	chr6	134758619	134761434	-	2	circRNA	ENSMUST00000129433	Dusp16	chr6:134739975-134758618|chr6:134761434-134792276	dual specificity phosphatase 16 [Source:MGI Symbol;Acc:MGI:1917936]	GO:0000188(inactivation of MAPK activity);GO:0004721(phosphoprotein phosphatase activity);GO:0004725(protein tyrosine phosphatase activity);GO:0005515(protein binding);GO:0005634(nucleus);GO:0005654(nucleoplasm);GO:0005737(cytoplasm);GO:0005829(cytosol);GO:0006470(protein dephosphorylation);GO:0008138(protein tyrosine/serine/threonine phosphatase activity);GO:0008330(protein tyrosine/threonine ph…	04010(MAPK signaling pathway)	EC:3.1.3.16
mmu_circ_0002128	42.9559	49.7531	137.922	0	109.54	0	1	2	5	0	4	0	1.07413	up	0.617049	1	no	chr10	25441573	25443954	+	2	circRNA	ENSMUST00000053748	Epb41l2	chr10:25359981-25441572|chr10:25443954-25460791	erythrocyte membrane protein band 4.1 like 2 [Source:MGI Symbol;Acc:MGI:103009]	GO:0003779(actin binding);GO:0005198(structural molecule activity);GO:0005515(protein binding);GO:0005654(nucleoplasm);GO:0005737(cytoplasm);GO:0005856(cytoskeleton);GO:0005886(plasma membrane);GO:0005938(cell cortex);GO:0007049(cell cycle);GO:0008092(cytoskeletal protein binding);GO:0008180(COP9 signalosome);GO:0008360(regulation of cell shape);GO:0015629(actin cytoskeleton);GO:0016020(membrane)…	NA	NA
ciRNA230	85.9118	0	0	37.0939	54.7698	65.8478	2	0	0	1	2	2	-0.876361	down	0.61963	1	no	chr6	124934746	124935207	+	1	ciRNA	ENSMUST00000180095	Mlf2	chr6:124934745-124935232	myeloid leukemia factor 2 [Source:MGI Symbol;Acc:MGI:1353554]	GO:0005515(protein binding);GO:0005634(nucleus);GO:0005737(cytoplasm);GO:0006355(regulation of transcription, DNA-templated)	NA	NA
mmu_circ_0000621	257.735	49.7531	0	0	82.1548	32.9239	6	2	0	0	3	1	1.41791	up	0.622857	1	no	chr15	79541034	79543856	-	3	circRNA	ENSMUST00000054014	Ddx17	chr15:79540478-79541033|chr15:79543856-79546194	DEAD (Asp-Glu-Ala-Asp) box polypeptide 17 [Source:MGI Symbol;Acc:MGI:1914290]	GO:0000166(nucleotide binding);GO:0000380(alternative mRNA splicing, via spliceosome);GO:0000381(regulation of alternative mRNA splicing, via spliceosome);GO:0001837(epithelial to mesenchymal transition);GO:0002376(immune system process);GO:0003676(nucleic acid binding);GO:0003713(transcription coactivator activity);GO:0003723(RNA binding);GO:0003724(RNA helicase activity);GO:0004386(helicase act…	NA	EC:3.6.4.13
circRNA1026	128.868	0	137.922	111.282	54.7698	263.391	3	0	5	3	2	8	-0.686762	down	0.623022	1	no	chr3	78966402	78966775	-	1	circRNA	ENSMUST00000036976	Gm9762	chr3:78966401-78966775	predicted pseudogene 9762 [Source:MGI Symbol;Acc:MGI:3704220]	NA	NA	NA
mmu_circ_0014392	171.824	0	82.7534	0	0	98.7718	4	0	3	0	0	3	1.36593	up	0.625426	1	no	chr7	74504177	74504642	-	1	circRNA	ENSMUST00000098371	Slco3a1	chr7:74359919-74504176|chr7:74504642-74554410	solute carrier organic anion transporter family, member 3a1 [Source:MGI Symbol;Acc:MGI:1351867]	GO:0001934(positive regulation of protein phosphorylation);GO:0005515(protein binding);GO:0005886(plasma membrane);GO:0005887(integral component of plasma membrane);GO:0006811(ion transport);GO:0015347(sodium-independent organic anion transmembrane transporter activity);GO:0015732(prostaglandin transport);GO:0016020(membrane);GO:0016021(integral component of membrane);GO:0022857(transmembrane tra…	NA	NA
circRNA2642	171.824	0	82.7534	0	0	98.7718	4	0	3	0	0	3	1.36593	up	0.626258	1	no	chr1	139040001	139062971	+	6	circRNA	ENSMUST00000094505	Dennd1b	chr1:139023148-139040000|chr1:139062971-139081173	DENN/MADD domain containing 1B [Source:MGI Symbol;Acc:MGI:2447812]	GO:0005085(guanyl-nucleotide exchange factor activity);GO:0005737(cytoplasm);GO:0005829(cytosol);GO:0006897(endocytosis);GO:0015031(protein transport);GO:0016607(nuclear speck);GO:0017112(Rab guanyl-nucleotide exchange factor activity);GO:0017137(Rab GTPase binding);GO:0030136(clathrin-coated vesicle);GO:0031410(cytoplasmic vesicle);GO:0032456(endocytic recycling);GO:0035745(T-helper 2 cell cytok…	NA	NA
mmu_circ_0001066	42.9559	24.8766	0	0	54.7698	98.7718	1	1	0	0	2	3	-1.17858	down	0.631183	1	no	chr2	129810488	129811237	+	1	circRNA	ENSMUST00000165413	Stk35	chr2:129802004-129810487|chr2:129811237-129827773	serine/threonine kinase 35 [Source:MGI Symbol;Acc:MGI:1914583]	GO:0000166(nucleotide binding);GO:0004672(protein kinase activity);GO:0004674(protein serine/threonine kinase activity);GO:0005524(ATP binding);GO:0005634(nucleus);GO:0005654(nucleoplasm);GO:0005730(nucleolus);GO:0005737(cytoplasm);GO:0006468(protein phosphorylation);GO:0016301(kinase activity);GO:0016310(phosphorylation);GO:0016604(nuclear body);GO:0016740(transferase activity);GO:0051321(meioti…	NA	EC:2.7.11.1
mmu_circ_0012878	300.691	149.259	137.922	222.563	164.31	65.8478	7	6	5	6	6	2	0.376882	up	0.633559	1	no	chr5	96128943	96134132	-	3	circRNA	ENSMUST00000155901	Cnot6l	chr5:96106305-96128942|chr5:96134132-96161936	CCR4-NOT transcription complex, subunit 6-like [Source:MGI Symbol;Acc:MGI:2443154]	GO:0000175(3'-5'-exoribonuclease activity);GO:0000288(nuclear-transcribed mRNA catabolic process, deadenylation-dependent decay);GO:0000289(nuclear-transcribed mRNA poly(A) tail shortening);GO:0004518(nuclease activity);GO:0004527(exonuclease activity);GO:0004535(poly(A)-specific ribonuclease activity);GO:0005515(protein binding);GO:0005634(nucleus);GO:0005737(cytoplasm);GO:0005829(cytosol);GO:00…	03018(RNA degradation)	EC:3.1.13.4
mmu_circ_0001261	128.868	49.7531	0	37.0939	0	32.9239	3	2	0	1	0	1	1.35111	up	0.63406	1	no	chr4	126923064	126926023	-	3	circRNA	ENSMUST00000106108	Zmym4	chr4:126915665-126923063|chr4:126926023-126948433	zinc finger, MYM-type 4 [Source:MGI Symbol;Acc:MGI:1915035]	GO:0000981(DNA-binding transcription factor activity, RNA polymerase II-specific);GO:0005634(nucleus);GO:0006357(regulation of transcription by RNA polymerase II);GO:0007010(cytoskeleton organization);GO:0008270(zinc ion binding);GO:0022604(regulation of cell morphogenesis);GO:0046872(metal ion binding)	NA	NA
mmu_circ_0000477	42.9559	24.8766	193.091	111.282	0	65.8478	1	1	7	3	0	2	0.558822	up	0.634206	1	no	chr13	69512890	69515903	-	3	circRNA	ENSMUST00000198607	Tent4a	chr13:69510727-69512889|chr13:69515903-69533487	terminal nucleotidyltransferase 4A [Source:MGI Symbol;Acc:MGI:2682295]	GO:0000166(nucleotide binding);GO:0004652(polynucleotide adenylyltransferase activity);GO:0005524(ATP binding);GO:0005634(nucleus);GO:0005654(nucleoplasm);GO:0005730(nucleolus);GO:0005737(cytoplasm);GO:0005794(Golgi apparatus);GO:0006397(mRNA processing);GO:0016740(transferase activity);GO:0016779(nucleotidyltransferase activity);GO:0031499(TRAMP complex);GO:0031965(nuclear membrane);GO:0042493(r…	03018(RNA degradation)	EC:2.7.7.19
circRNA1050	85.9118	0	193.091	111.282	164.31	164.62	2	0	7	3	6	5	-0.657914	down	0.64047	1	no	chr4	59514275	59546182	-	3	circRNA	ENSMUST00000174748	Ptbp3	chr4:59501474-59514274|chr4:59546182-59549148	polypyrimidine tract binding protein 3 [Source:MGI Symbol;Acc:MGI:1923334]	GO:0003676(nucleic acid binding);GO:0003723(RNA binding);GO:0003729(mRNA binding);GO:0005634(nucleus);GO:0006397(mRNA processing);GO:0006417(regulation of translation);GO:0008380(RNA splicing);GO:0030154(cell differentiation);GO:0033119(negative regulation of RNA splicing);GO:0043249(erythrocyte maturation);GO:0043484(regulation of RNA splicing);GO:0045595(regulation of cell differentiation);GO:0…	NA	NA
circRNA945	85.9118	447.778	110.338	593.503	410.774	131.696	2	18	4	16	15	4	-0.818733	down	0.642738	1	no	chr17	39845055	39845288	+	1	intergenic	intergenic_circRNA	intergenic_circRNA	chr17:39845054-39845288	NA	NA	NA	NA
circRNA464	0	99.5062	0	222.563	27.3849	32.9239	0	4	0	6	1	1	-1.50729	down	0.648177	1	no	chr6	71844639	71857048	+	6	circRNA	ENSMUST00000064062	Immt	chr6:71831515-71844638|chr6:71857048-71861002	inner membrane protein, mitochondrial [Source:MGI Symbol;Acc:MGI:1923864]	GO:0005515(protein binding);GO:0005739(mitochondrion);GO:0005743(mitochondrial inner membrane);GO:0005758(mitochondrial intermembrane space);GO:0016020(membrane);GO:0016021(integral component of membrane);GO:0042407(cristae formation);GO:0043209(myelin sheath);GO:0051560(mitochondrial calcium ion homeostasis);GO:0061617(MICOS complex);GO:0070584(mitochondrion morphogenesis)	NA	NA
mmu_circ_0001335	816.162	721.42	689.611	927.348	739.393	1086.49	19	29	25	25	27	33	-0.305899	down	0.649763	1	no	chr5	33843112	33846267	+	2	circRNA	ENSMUST00000075812	Nsd2	chr5:33821728-33843111|chr5:33846267-33854609	nuclear receptor binding SET domain protein 2 [Source:MGI Symbol;Acc:MGI:1276574]	GO:0000122(negative regulation of transcription by RNA polymerase II);GO:0000785(chromatin);GO:0003149(membranous septum morphogenesis);GO:0003289(atrial septum primum morphogenesis);GO:0003290(atrial septum secundum morphogenesis);GO:0003677(DNA binding);GO:0003682(chromatin binding);GO:0005515(protein binding);GO:0005634(nucleus);GO:0005654(nucleoplasm);GO:0005694(chromosome);GO:0006325(chromat…	00310(Lysine degradation);05202(Transcriptional misregulation in cancer)	EC:2.1.1.43
mmu_circ_0000945	171.824	0	27.5845	37.0939	27.3849	0	4	0	1	1	1	0	1.62883	up	0.652905	1	no	chr19	30039064	30039297	+	1	circRNA	ENSMUST00000134518	Uhrf2	chr19:30030931-30039063|chr19:30039297-30056234	ubiquitin-like, containing PHD and RING finger domains 2 [Source:MGI Symbol;Acc:MGI:1923718]	GO:0003677(DNA binding);GO:0004842(ubiquitin-protein transferase activity);GO:0005515(protein binding);GO:0005634(nucleus);GO:0005654(nucleoplasm);GO:0005720(nuclear heterochromatin);GO:0007049(cell cycle);GO:0010216(maintenance of DNA methylation);GO:0016567(protein ubiquitination);GO:0016740(transferase activity);GO:0030154(cell differentiation);GO:0042393(histone binding);GO:0046872(metal ion …	NA	EC:2.3.2.27
mmu_circ_0001802	42.9559	24.8766	55.1689	37.0939	109.54	65.8478	1	1	2	1	4	2	-0.788663	down	0.664127	1	no	chr9	70469355	70476668	-	2	circRNA	ENSMUST00000215848	Rnf111	chr9:70459153-70469354|chr9:70476668-70502939	ring finger 111 [Source:MGI Symbol;Acc:MGI:1934919]	GO:0000209(protein polyubiquitination);GO:0004842(ubiquitin-protein transferase activity);GO:0005515(protein binding);GO:0005634(nucleus);GO:0005654(nucleoplasm);GO:0005737(cytoplasm);GO:0005829(cytosol);GO:0006281(DNA repair);GO:0006511(ubiquitin-dependent protein catabolic process);GO:0006974(cellular response to DNA damage stimulus);GO:0007275(multicellular organism development);GO:0007389(pat…	NA	EC:2.3.2.27
mmu_circ_0001799	0	24.8766	0	37.0939	27.3849	32.9239	0	1	0	1	1	1	-1.96918	down	0.664834	1	no	chr9	66562554	66566903	-	2	circRNA	ENSMUST00000127569	Usp3	chr9:66547955-66562553|chr9:66566903-66592783	ubiquitin specific peptidase 3 [Source:MGI Symbol;Acc:MGI:2152450]	GO:0000122(negative regulation of transcription by RNA polymerase II);GO:0000278(mitotic cell cycle);GO:0000790(nuclear chromatin);GO:0000978(RNA polymerase II cis-regulatory region sequence-specific DNA binding);GO:0004843(thiol-dependent ubiquitin-specific protease activity);GO:0005634(nucleus);GO:0005654(nucleoplasm);GO:0005737(cytoplasm);GO:0006281(DNA repair);GO:0006325(chromatin organizatio…	NA	EC:3.4.19.12
circRNA1013	0	124.383	82.7534	148.376	0	0	0	5	3	4	0	0	0.481325	up	0.669521	1	no	chr5	144814787	144815549	+	2	circRNA	ENSMUST00000132347	Trrap	chr5:144814573-144814671|chr5:144815549-144815932	transformation/transcription domain-associated protein [Source:MGI Symbol;Acc:MGI:2153272]	GO:0000123(histone acetyltransferase complex);GO:0000812(Swr1 complex);GO:0003712(transcription coregulator activity);GO:0005515(protein binding);GO:0005634(nucleus);GO:0005654(nucleoplasm);GO:0005794(Golgi apparatus);GO:0016301(kinase activity);GO:0016310(phosphorylation);GO:0016573(histone acetylation);GO:0016578(histone deubiquitination);GO:0016740(transferase activity);GO:0030914(STAGA comple…	05166(Human T-cell leukemia virus 1 infection)	NA
circRNA417	214.779	49.7531	193.091	148.376	54.7698	131.696	5	2	7	4	2	4	0.450685	up	0.673575	1	no	chr6	8537817	8582790	+	5	circRNA	ENSMUST00000162564	Gm45062	chr6:8427185-8537816|chr6:8582790-8591544	predicted gene 45062 [Source:MGI Symbol;Acc:MGI:5753638]	NA	NA	NA
circRNA885	257.735	149.259	137.922	185.47	136.925	98.7718	6	6	5	5	5	3	0.371647	up	0.675396	1	no	chr12	116317831	116324210	+	5	circRNA	ENSMUST00000220720	Esyt2	chr12:116281672-116317830|chr12:116324210-116334201	extended synaptotagmin-like protein 2 [Source:MGI Symbol;Acc:MGI:1261845]	GO:0005509(calcium ion binding);GO:0005544(calcium-dependent phospholipid binding);GO:0005783(endoplasmic reticulum);GO:0005789(endoplasmic reticulum membrane);GO:0005886(plasma membrane);GO:0005887(integral component of plasma membrane);GO:0006869(lipid transport);GO:0006897(endocytosis);GO:0008289(lipid binding);GO:0008429(phosphatidylethanolamine binding);GO:0016020(membrane);GO:0016021(integr…	NA	NA
mmu_circ_0011956	128.868	199.012	82.7534	111.282	54.7698	164.62	3	8	3	3	2	5	0.312454	up	0.676973	1	no	chr5	106619540	106638635	-	3	circRNA	ENSMUST00000112696	Zfp644	chr5:106618428-106619539|chr5:106638635-106666784	zinc finger protein 644 [Source:MGI Symbol;Acc:MGI:1277212]	GO:0001226(RNA polymerase II transcription corepressor binding);GO:0003676(nucleic acid binding);GO:0003700(DNA-binding transcription factor activity);GO:0005634(nucleus);GO:0006355(regulation of transcription, DNA-templated)	NA	NA
mmu_circ_0009480	42.9559	24.8766	27.5845	0	27.3849	0	1	1	1	0	1	0	1.80086	up	0.677076	1	no	chr2	155437860	155440785	-	2	circRNA	ENSMUST00000109670	Ncoa6	chr2:155434088-155437859|chr2:155440785-155449282	nuclear receptor coactivator 6 [Source:MGI Symbol;Acc:MGI:1929915]	GO:0003713(transcription coactivator activity);GO:0005634(nucleus);GO:0005654(nucleoplasm);GO:0005829(cytosol);GO:0006352(DNA-templated transcription, initiation);GO:0006974(cellular response to DNA damage stimulus);GO:0019899(enzyme binding);GO:0030099(myeloid cell differentiation);GO:0030374(nuclear receptor transcription coactivator activity);GO:0035097(histone methyltransferase complex);GO:00…	NA	NA
mmu_circ_0011797	42.9559	0	0	37.0939	27.3849	32.9239	1	0	0	1	1	1	-1.18111	down	0.67817	1	no	chr4	82498238	82498769	-	1	circRNA	ENSMUST00000050872	Nfib	chr4:82383661-82498237|chr4:82498769-82504730	nuclear factor I/B [Source:MGI Symbol;Acc:MGI:103188]	GO:0000122(negative regulation of transcription by RNA polymerase II);GO:0000978(RNA polymerase II cis-regulatory region sequence-specific DNA binding);GO:0000981(DNA-binding transcription factor activity, RNA polymerase II-specific);GO:0001228(DNA-binding transcription activator activity, RNA polymerase II-specific);GO:0001650(fibrillar center);GO:0002062(chondrocyte differentiation);GO:0003677(…	NA	NA
mmu_circ_0004933	42.9559	24.8766	27.5845	0	0	32.9239	1	1	1	0	0	1	1.53511	up	0.678437	1	no	chr13	98074999	98077320	-	2	circRNA	ENSMUST00000109426	Arhgef28	chr13:98053974-98074998|chr13:98077320-98145551	Rho guanine nucleotide exchange factor (GEF) 28 [Source:MGI Symbol;Acc:MGI:1346016]	GO:0005085(guanyl-nucleotide exchange factor activity);GO:0005737(cytoplasm);GO:0035556(intracellular signal transduction)	NA	NA
circRNA915	0	49.7531	0	222.563	0	0	0	2	0	6	0	0	-2.16136	down	0.680735	1	no	chr12	3617607	3648389	+	4	circRNA	ENSMUST00000174547	Dtnb	chr12:3596862-3617606|chr12:3648389-3686738	dystrobrevin, beta [Source:MGI Symbol;Acc:MGI:1203728]	GO:0005515(protein binding);GO:0005737(cytoplasm);GO:0005886(plasma membrane);GO:0008270(zinc ion binding);GO:0045202(synapse);GO:0046872(metal ion binding);GO:0099536(synaptic signaling)	NA	NA
mmu_circ_0001351	85.9118	0	0	74.1878	0	98.7718	2	0	0	2	0	3	-1.00951	down	0.684786	1	no	chr5	66362718	66365120	-	2	circRNA	ENSMUST00000162366	Apbb2	chr5:66313429-66362717|chr5:66365120-66391626	amyloid beta (A4) precursor protein-binding, family B, member 2 [Source:MGI Symbol;Acc:MGI:108405]	GO:0001540(amyloid-beta binding);GO:0001764(neuron migration);GO:0005515(protein binding);GO:0005634(nucleus);GO:0005737(cytoplasm);GO:0006355(regulation of transcription, DNA-templated);GO:0007050(cell cycle arrest);GO:0007411(axon guidance);GO:0008134(transcription factor binding);GO:0030048(actin filament-based movement);GO:0030198(extracellular matrix organization);GO:0030308(negative regulat…	NA	NA
circRNA1883	128.868	99.5062	0	0	356.004	0	3	4	0	0	13	0	-0.640496	down	0.684872	1	no	chr15	73391760	73394744	-	2	circRNA	ENSMUST00000226848	Ptk2	chr15:73343359-73391759|chr15:73394744-73423009	PTK2 protein tyrosine kinase 2 [Source:MGI Symbol;Acc:MGI:95481]	GO:0000165(MAPK cascade);GO:0000166(nucleotide binding);GO:0000226(microtubule cytoskeleton organization);GO:0001525(angiogenesis);GO:0001568(blood vessel development);GO:0001570(vasculogenesis);GO:0001725(stress fiber);GO:0001764(neuron migration);GO:0001932(regulation of protein phosphorylation);GO:0001934(positive regulation of protein phosphorylation);GO:0003779(actin binding);GO:0004672(prot…	01522(Endocrine resistance);04012(ErbB signaling pathway);04062(Chemokine signaling pathway);04151(PI3K-Akt signaling pathway);04360(Axon guidance);04370(VEGF signaling pathway);04510(Focal adhesion);04670(Leukocyte transendothelial migration);04810(Regulation of actin cytoskeleton);05100(Bacterial invasion of epithelial cells);05146(Amoebiasis);05163(Human cytomegalovirus infection);05165(Human …	EC:2.7.10.2
circRNA727	85.9118	0	0	74.1878	0	98.7718	2	0	0	2	0	3	-1.00951	down	0.684976	1	no	chr2	160750963	160752574	+	8	circRNA	ENSMUST00000151590	Plcg1	chr2:160748329-160750962|chr2:160752574-160753184	phospholipase C, gamma 1 [Source:MGI Symbol;Acc:MGI:97615]	GO:0001701(in utero embryonic development);GO:0001726(ruffle);GO:0004435(phosphatidylinositol phospholipase C activity);GO:0005158(insulin receptor binding);GO:0005168(neurotrophin TRKA receptor binding);GO:0005509(calcium ion binding);GO:0005515(protein binding);GO:0005737(cytoplasm);GO:0005829(cytosol);GO:0005886(plasma membrane);GO:0005911(cell-cell junction);GO:0006629(lipid metabolic process…	00562(Inositol phosphate metabolism);01521(EGFR tyrosine kinase inhibitor resistance);04012(ErbB signaling pathway);04014(Ras signaling pathway);04015(Rap1 signaling pathway);04020(Calcium signaling pathway);04064(NF-kappa B signaling pathway);04066(HIF-1 signaling pathway);04070(Phosphatidylinositol signaling system);04072(Phospholipase D signaling pathway);04360(Axon guidance);04370(VEGF signal…	EC:3.1.4.11
circRNA934	0	49.7531	0	111.282	54.7698	0	0	2	0	3	2	0	-1.73877	down	0.689399	1	no	chr17	22163187	22309597	-	1	intergenic	intergenic_circRNA	intergenic_circRNA	chr17:22163186-22309597	NA	NA	NA	NA
mmu_circ_0001357	0	49.7531	0	74.1878	82.1548	0	0	2	0	2	3	0	-1.65185	down	0.689598	1	no	chr5	77267932	77268823	+	1	circRNA	ENSMUST00000080359	Rest	chr5:77265788-77267931|chr5:77268823-77275233	RE1-silencing transcription factor [Source:MGI Symbol;Acc:MGI:104897]	GO:0000122(negative regulation of transcription by RNA polymerase II);GO:0000381(regulation of alternative mRNA splicing, via spliceosome);GO:0000785(chromatin);GO:0000976(transcription regulatory region sequence-specific DNA binding);GO:0000978(RNA polymerase II cis-regulatory region sequence-specific DNA binding);GO:0000979(RNA polymerase II core promoter sequence-specific DNA binding);GO:00009…	04550(Signaling pathways regulating pluripotency of stem cells);05016(Huntington disease)	NA
mmu_circ_0001704	472.515	174.136	358.598	222.563	219.079	428.011	11	7	13	6	8	13	0.209039	up	0.690114	1	no	chr8	84771784	84772315	-	1	circRNA	ENSMUST00000109764	Nfix	chr8:84727967-84771783|chr8:84772315-84773353	nuclear factor I/X [Source:MGI Symbol;Acc:MGI:97311]	GO:0000122(negative regulation of transcription by RNA polymerase II);GO:0000977(RNA polymerase II regulatory region sequence-specific DNA binding);GO:0000981(DNA-binding transcription factor activity, RNA polymerase II-specific);GO:0001228(DNA-binding transcription activator activity, RNA polymerase II-specific);GO:0003677(DNA binding);GO:0003700(DNA-binding transcription factor activity);GO:000…	NA	NA
mmu_circ_0000091	171.824	0	82.7534	74.1878	27.3849	32.9239	4	0	3	2	1	1	0.920531	up	0.693033	1	no	chr1	155173986	155197435	+	6	circRNA	ENSMUST00000027743	Stx6	chr1:155158927-155173985|chr1:155197435-155201939	syntaxin 6 [Source:MGI Symbol;Acc:MGI:1926235]	GO:0000139(Golgi membrane);GO:0000149(SNARE binding);GO:0005484(SNAP receptor activity);GO:0005515(protein binding);GO:0005654(nucleoplasm);GO:0005769(early endosome);GO:0005794(Golgi apparatus);GO:0005802(trans-Golgi network);GO:0005829(cytosol);GO:0006886(intracellular protein transport);GO:0006906(vesicle fusion);GO:0007032(endosome organization);GO:0008021(synaptic vesicle);GO:0012505(endomem…	04130(SNARE interactions in vesicular transport)	NA
mmu_circ_0001477	171.824	0	55.1689	37.0939	0	65.8478	4	0	2	1	0	2	1.14082	up	0.693633	1	no	chr6	61310814	61313835	+	2	circRNA	ENSMUST00000126214	Ccser1	chr6:61180653-61310813|chr6:61313835-61373960	coiled-coil serine rich 1 [Source:MGI Symbol;Acc:MGI:3045354]	GO:0003674(molecular_function);GO:0005575(cellular_component);GO:0008150(biological_process)	NA	NA
mmu_circ_0001302	171.824	0	0	37.0939	0	0	4	0	0	1	0	0	2.21167	up	0.694973	1	no	chr4	150468695	150477468	+	3	circRNA	ENSMUST00000105682	Rere	chr4:150439468-150468694|chr4:150477468-150500002	arginine glutamic acid dipeptide (RE) repeats [Source:MGI Symbol;Acc:MGI:2683486]	GO:0000118(histone deacetylase complex);GO:0001085(RNA polymerase II transcription factor binding);GO:0003677(DNA binding);GO:0003682(chromatin binding);GO:0003713(transcription coactivator activity);GO:0003714(transcription corepressor activity);GO:0005515(protein binding);GO:0005634(nucleus);GO:0006338(chromatin remodeling);GO:0006355(regulation of transcription, DNA-templated);GO:0007275(multi…	NA	NA
mmu_circ_0004005	171.824	0	0	0	0	32.9239	4	0	0	0	0	1	2.38372	up	0.695722	1	no	chr12	4937387	4954657	+	9	circRNA	ENSMUST00000045664	Atad2b	chr12:4917921-4937386|chr12:4954657-4957499	ATPase family, AAA domain containing 2B [Source:MGI Symbol;Acc:MGI:2444798]	GO:0003682(chromatin binding);GO:0005515(protein binding);GO:0005524(ATP binding);GO:0005634(nucleus);GO:0005654(nucleoplasm);GO:0016887(ATPase activity);GO:0031936(negative regulation of chromatin silencing);GO:0042393(histone binding);GO:0045944(positive regulation of transcription by RNA polymerase II);GO:0070577(lysine-acetylated histone binding)	NA	NA
circRNA562	171.824	74.6297	82.7534	37.0939	219.079	164.62	4	3	3	1	8	5	-0.354117	down	0.695872	1	no	chr5	110753804	110756766	-	2	circRNA	ENSMUST00000112435	Ep400	chr5:110742060-110753803|chr5:110756766-110770491	E1A binding protein p400 [Source:MGI Symbol;Acc:MGI:1276124]	GO:0000166(nucleotide binding);GO:0000812(Swr1 complex);GO:0003677(DNA binding);GO:0003682(chromatin binding);GO:0004386(helicase activity);GO:0005515(protein binding);GO:0005524(ATP binding);GO:0005634(nucleus);GO:0006325(chromatin organization);GO:0016607(nuclear speck);GO:0016787(hydrolase activity);GO:0035267(NuA4 histone acetyltransferase complex);GO:0043967(histone H4 acetylation);GO:004396…	NA	NA
circRNA949	128.868	49.7531	0	148.376	54.7698	65.8478	3	2	0	4	2	2	-0.590671	down	0.696566	1	no	chr17	39845926	39846355	-	1	intergenic	intergenic_circRNA	intergenic_circRNA	chr17:39845925-39846355	NA	NA	NA	NA
mmu_circ_0000421	0	99.5062	0	37.0939	0	0	0	4	0	1	0	0	1.4236	up	0.696574	1	no	chr12	111592577	111618383	+	4	circRNA	ENSMUST00000075281	Mark3	chr12:111575101-111592576|chr12:111618383-111623244	MAP/microtubule affinity regulating kinase 3 [Source:MGI Symbol;Acc:MGI:1341865]	GO:0000166(nucleotide binding);GO:0000226(microtubule cytoskeleton organization);GO:0004672(protein kinase activity);GO:0004674(protein serine/threonine kinase activity);GO:0005515(protein binding);GO:0005524(ATP binding);GO:0005737(cytoplasm);GO:0005886(plasma membrane);GO:0006468(protein phosphorylation);GO:0016020(membrane);GO:0016301(kinase activity);GO:0016310(phosphorylation);GO:0016740(tra…	NA	EC:2.7.11.1
mmu_circ_0001077	0	99.5062	0	37.0939	0	0	0	4	0	1	0	0	1.4236	up	0.69772	1	no	chr2	140042094	140057499	-	3	circRNA	ENSMUST00000046656	Tasp1	chr2:140008819-140042093|chr2:140057499-140066486	taspase, threonine aspartase 1 [Source:MGI Symbol;Acc:MGI:1923062]	GO:0004298(threonine-type endopeptidase activity);GO:0005737(cytoplasm);GO:0006508(proteolysis);GO:0008233(peptidase activity);GO:0016787(hydrolase activity);GO:0042802(identical protein binding);GO:0045893(positive regulation of transcription, DNA-templated);GO:0051604(protein maturation)	NA	NA
mmu_circ_0001792	0	99.5062	0	0	0	32.9239	0	4	0	0	0	1	1.59565	up	0.697741	1	no	chr9	63616686	63619231	+	4	circRNA	ENSMUST00000041551	Aagab	chr9:63602771-63616685|chr9:63619231-63635304	alpha- and gamma-adaptin binding protein [Source:MGI Symbol;Acc:MGI:1914189]	GO:0003674(molecular_function);GO:0005737(cytoplasm);GO:0005829(cytosol);GO:0008150(biological_process);GO:0015031(protein transport);GO:0016607(nuclear speck)	NA	NA
circRNA1355	85.9118	0	27.5845	0	54.7698	131.696	2	0	1	0	2	4	-0.716265	down	0.698907	1	no	chr18	10574875	10586041	-	5	circRNA	ENSMUST00000025142	Esco1	chr18:10572142-10574874|chr18:10586041-10588438	establishment of sister chromatid cohesion N-acetyltransferase 1 [Source:MGI Symbol;Acc:MGI:1925055]	GO:0000785(chromatin);GO:0005634(nucleus);GO:0005694(chromosome);GO:0006275(regulation of DNA replication);GO:0007049(cell cycle);GO:0007062(sister chromatid cohesion);GO:0008080(N-acetyltransferase activity);GO:0008270(zinc ion binding);GO:0016407(acetyltransferase activity);GO:0016740(transferase activity);GO:0016746(transferase activity, transferring acyl groups);GO:0018394(peptidyl-lysine ace…	NA	NA
mmu_circ_0013005	0	0	27.5845	0	109.54	0	0	0	1	0	4	0	-1.98953	down	0.700233	1	no	chr6	119357216	119370408	-	6	circRNA	ENSMUST00000032272	Adipor2	chr6:119355928-119357215|chr6:119370408-119417419	adiponectin receptor 2 [Source:MGI Symbol;Acc:MGI:93830]	GO:0001934(positive regulation of protein phosphorylation);GO:0005515(protein binding);GO:0005886(plasma membrane);GO:0006629(lipid metabolic process);GO:0006631(fatty acid metabolic process);GO:0007507(heart development);GO:0007565(female pregnancy);GO:0007584(response to nutrient);GO:0009617(response to bacterium);GO:0009750(response to fructose);GO:0009755(hormone-mediated signaling pathway);G…	04152(AMPK signaling pathway);04211(Longevity regulating pathway);04920(Adipocytokine signaling pathway);04932(Non-alcoholic fatty liver disease (NAFLD))	NA
mmu_circ_0012660	85.9118	0	0	0	27.3849	131.696	2	0	0	0	1	4	-0.888831	down	0.700453	1	no	chr5	45775392	45795358	-	3	circRNA	ENSMUST00000045586	Lcorl	chr5:45747307-45775391|chr5:45795358-45857346	ligand dependent nuclear receptor corepressor-like [Source:MGI Symbol;Acc:MGI:2651932]	GO:0003677(DNA binding);GO:0005634(nucleus);GO:0006357(regulation of transcription by RNA polymerase II);GO:0006366(transcription by RNA polymerase II);GO:1990226(histone methyltransferase binding)	NA	NA
mmu_circ_0001822	42.9559	74.6297	110.338	0	54.7698	98.7718	1	3	4	0	2	3	0.569919	up	0.70197	1	no	chr9	83988776	84012619	+	5	circRNA	ENSMUST00000190637	Bckdhb	chr9:83953781-83988775|chr9:84012619-84069104	branched chain ketoacid dehydrogenase E1, beta polypeptide [Source:MGI Symbol;Acc:MGI:88137]	GO:0003824(catalytic activity);GO:0003826(alpha-ketoacid dehydrogenase activity);GO:0003863(3-methyl-2-oxobutanoate dehydrogenase (2-methylpropanoyl-transferring) activity);GO:0005730(nucleolus);GO:0005739(mitochondrion);GO:0005743(mitochondrial inner membrane);GO:0005759(mitochondrial matrix);GO:0005947(mitochondrial alpha-ketoglutarate dehydrogenase complex);GO:0007584(response to nutrient);GO:…	00280(Valine, leucine and isoleucine degradation);00640(Propanoate metabolism)	EC:1.2.4.4
circRNA2403	0	24.8766	0	0	0	131.696	0	1	0	0	0	4	-2.40435	down	0.702453	1	no	chr2	28874131	28892541	+	5	circRNA	ENSMUST00000113853	Ddx31	chr2:28863775-28874130|chr2:28892541-28904588	DEAD/H (Asp-Glu-Ala-Asp/His) box polypeptide 31 [Source:MGI Symbol;Acc:MGI:2682639]	GO:0000166(nucleotide binding);GO:0003676(nucleic acid binding);GO:0003723(RNA binding);GO:0003724(RNA helicase activity);GO:0004386(helicase activity);GO:0005524(ATP binding);GO:0005634(nucleus);GO:0005730(nucleolus);GO:0005794(Golgi apparatus);GO:0016787(hydrolase activity);GO:0042254(ribosome biogenesis);GO:0043231(intracellular membrane-bounded organelle)	NA	EC:3.6.4.13
mmu_circ_0001638	0	0	55.1689	37.0939	109.54	0	0	0	2	1	4	0	-1.41029	down	0.702932	1	no	chr7	132949585	132966694	+	2	circRNA	ENSMUST00000106157	Zranb1	chr7:132931545-132949584|chr7:132966694-132971185	zinc finger, RAN-binding domain containing 1 [Source:MGI Symbol;Acc:MGI:106441]	GO:0004843(thiol-dependent ubiquitin-specific protease activity);GO:0005634(nucleus);GO:0005654(nucleoplasm);GO:0005737(cytoplasm);GO:0005829(cytosol);GO:0006508(proteolysis);GO:0007010(cytoskeleton organization);GO:0008233(peptidase activity);GO:0008234(cysteine-type peptidase activity);GO:0016055(Wnt signaling pathway);GO:0016477(cell migration);GO:0016787(hydrolase activity);GO:0022604(regulat…	NA	EC:3.4.19.12
mmu_circ_0012510	85.9118	24.8766	27.5845	0	136.925	65.8478	2	1	1	0	5	2	-0.551302	down	0.703004	1	no	chr5	29323802	29346906	-	2	circRNA	ENSMUST00000055195	Lmbr1	chr5:29292949-29323801|chr5:29346906-29361047	limb region 1 [Source:MGI Symbol;Acc:MGI:1861746]	GO:0004888(transmembrane signaling receptor activity);GO:0005887(integral component of plasma membrane);GO:0007165(signal transduction);GO:0016020(membrane);GO:0016021(integral component of membrane);GO:0035116(embryonic hindlimb morphogenesis);GO:0042733(embryonic digit morphogenesis)	NA	NA
circRNA2576	171.824	0	137.922	0	0	164.62	4	0	5	0	0	5	0.911948	up	0.705646	1	no	chr5	106634832	106638635	-	3	circRNA	ENSMUST00000112698	Zfp644	chr5:106619642-106634831|chr5:106638635-106666785	zinc finger protein 644 [Source:MGI Symbol;Acc:MGI:1277212]	GO:0001226(RNA polymerase II transcription corepressor binding);GO:0003676(nucleic acid binding);GO:0003700(DNA-binding transcription factor activity);GO:0005634(nucleus);GO:0006355(regulation of transcription, DNA-templated)	NA	NA
circRNA972	214.779	0	0	185.47	0	131.696	5	0	0	5	0	4	-0.562379	down	0.708974	1	no	chr13	103884144	103889285	-	3	circRNA	ENSMUST00000189323	Erbin	chr13:103868898-103884143|chr13:103889285-103920246	Erbb2 interacting protein [Source:MGI Symbol;Acc:MGI:1890169]	GO:0005102(signaling receptor binding);GO:0005176(ErbB-2 class receptor binding);GO:0005515(protein binding);GO:0005634(nucleus);GO:0005737(cytoplasm);GO:0005886(plasma membrane);GO:0006605(protein targeting);GO:0007165(signal transduction);GO:0016020(membrane);GO:0016323(basolateral plasma membrane);GO:0016607(nuclear speck);GO:0030054(cell junction);GO:0030056(hemidesmosome);GO:0031594(neuromus…	04621(NOD-like receptor signaling pathway)	NA
mmu_circ_0013805	0	0	137.922	37.0939	0	32.9239	0	0	5	1	0	1	0.978061	up	0.711085	1	no	chr7	116387844	116391393	-	4	circRNA	ENSMUST00000170430	Pik3c2a	chr7:116378763-116387843|chr7:116391393-116394200	phosphatidylinositol-4-phosphate 3-kinase catalytic subunit type 2 alpha [Source:MGI Symbol;Acc:MGI:1203729]	GO:0000166(nucleotide binding);GO:0005524(ATP binding);GO:0005654(nucleoplasm);GO:0005737(cytoplasm);GO:0005886(plasma membrane);GO:0006897(endocytosis);GO:0010508(positive regulation of autophagy);GO:0016301(kinase activity);GO:0016310(phosphorylation);GO:0016740(transferase activity);GO:0031982(vesicle);GO:0035004(phosphatidylinositol 3-kinase activity);GO:0035005(1-phosphatidylinositol-4-phosp…	00562(Inositol phosphate metabolism);04070(Phosphatidylinositol signaling system)	EC:2.7.1.154
circRNA693	85.9118	124.383	165.507	111.282	0	197.544	2	5	6	3	0	6	0.283179	up	0.712247	1	no	chr2	84368547	84377045	-	7	circRNA	ENSMUST00000074262	Calcrl	chr2:84351305-84368546|chr2:84377045-84407518	calcitonin receptor-like [Source:MGI Symbol;Acc:MGI:1926944]	GO:0001525(angiogenesis);GO:0001605(adrenomedullin receptor activity);GO:0001635(calcitonin gene-related peptide receptor activity);GO:0004888(transmembrane signaling receptor activity);GO:0004930(G protein-coupled receptor activity);GO:0004948(calcitonin receptor activity);GO:0005737(cytoplasm);GO:0005764(lysosome);GO:0005768(endosome);GO:0005783(endoplasmic reticulum);GO:0005886(plasma membrane…	04080(Neuroactive ligand-receptor interaction);04270(Vascular smooth muscle contraction)	NA
mmu_circ_0006033	42.9559	0	55.1689	0	136.925	32.9239	1	0	2	0	5	1	-0.791559	down	0.71519	1	no	chr15	99149634	99186094	+	7	circRNA	ENSMUST00000063517	Spats2	chr15:99126887-99149633|chr15:99186094-99199207	spermatogenesis associated, serine-rich 2 [Source:MGI Symbol;Acc:MGI:1919822]	GO:0005515(protein binding);GO:0005737(cytoplasm);GO:0005829(cytosol);GO:0008150(biological_process)	NA	NA
circRNA839	42.9559	124.383	165.507	111.282	191.694	197.544	1	5	6	3	7	6	-0.588575	down	0.720176	1	no	chr9	113770197	113773777	+	3	circRNA	ENSMUST00000213663	Clasp2	chr9:113766671-113770196|chr9:113773777-113786563	CLIP associating protein 2 [Source:MGI Symbol;Acc:MGI:1923749]	GO:0000226(microtubule cytoskeleton organization);GO:0000775(chromosome, centromeric region);GO:0000776(kinetochore);GO:0000777(condensed chromosome kinetochore);GO:0002162(dystroglycan binding);GO:0005737(cytoplasm);GO:0005794(Golgi apparatus);GO:0005802(trans-Golgi network);GO:0005829(cytosol);GO:0005874(microtubule);GO:0005881(cytoplasmic microtubule);GO:0005886(plasma membrane);GO:0005925(foc…	NA	NA
mmu_circ_0005574	0	49.7531	27.5845	0	0	32.9239	0	2	1	0	0	1	1.23203	up	0.72108	1	no	chr15	27897834	27905331	-	4	circRNA	ENSMUST00000090247	Trio	chr15:27891472-27897833|chr15:27905331-27912619	triple functional domain (PTPRF interacting) [Source:MGI Symbol;Acc:MGI:1927230]	GO:0000166(nucleotide binding);GO:0004672(protein kinase activity);GO:0004674(protein serine/threonine kinase activity);GO:0005085(guanyl-nucleotide exchange factor activity);GO:0005089(Rho guanyl-nucleotide exchange factor activity);GO:0005515(protein binding);GO:0005524(ATP binding);GO:0005737(cytoplasm);GO:0005768(endosome);GO:0005769(early endosome);GO:0006468(protein phosphorylation);GO:0007…	NA	EC:2.7.11.1
circRNA1234	0	49.7531	27.5845	0	27.3849	0	0	2	1	0	1	0	1.49779	up	0.721108	1	no	chr16	20656543	20657609	+	3	circRNA	ENSMUST00000007212	Psmd2	chr16:20655941-20656542|chr16:20657609-20657973	proteasome (prosome, macropain) 26S subunit, non-ATPase, 2 [Source:MGI Symbol;Acc:MGI:1096584]	GO:0000502(proteasome complex);GO:0005515(protein binding);GO:0005634(nucleus);GO:0005838(proteasome regulatory particle);GO:0008540(proteasome regulatory particle, base subcomplex);GO:0022624(proteasome accessory complex);GO:0030234(enzyme regulator activity);GO:0034515(proteasome storage granule);GO:0042176(regulation of protein catabolic process);GO:0043161(proteasome-mediated ubiquitin-depend…	03050(Proteasome);05169(Epstein-Barr virus infection)	NA
mmu_circ_0012565	0	49.7531	27.5845	37.0939	0	0	0	2	1	1	0	0	1.05999	up	0.723095	1	no	chr5	34410581	34420951	+	3	circRNA	ENSMUST00000180376	Fam193a	chr5:34370427-34410580|chr5:34420951-34426266	family with sequence homology 193, member A [Source:MGI Symbol;Acc:MGI:2447768]	GO:0003674(molecular_function);GO:0008150(biological_process)	NA	NA
mmu_circ_0013562	0	24.8766	0	37.0939	54.7698	0	0	1	0	1	2	0	-1.88471	down	0.724641	1	no	chr6	85347780	85348991	-	2	circRNA	ENSMUST00000060837	Rab11fip5	chr6:85337670-85347779|chr6:85348991-85374097	RAB11 family interacting protein 5 (class I) [Source:MGI Symbol;Acc:MGI:1098586]	GO:0000139(Golgi membrane);GO:0005737(cytoplasm);GO:0005739(mitochondrion);GO:0005741(mitochondrial outer membrane);GO:0005768(endosome);GO:0005769(early endosome);GO:0005794(Golgi apparatus);GO:0015031(protein transport);GO:0016020(membrane);GO:0017137(Rab GTPase binding);GO:0030141(secretory granule);GO:0030658(transport vesicle membrane);GO:0031410(cytoplasmic vesicle);GO:0031901(early endosom…	04144(Endocytosis)	NA
ciRNA737	0	24.8766	55.1689	0	27.3849	0	0	1	2	0	1	0	1.54744	up	0.725442	1	no	chr9	58229427	58229827	-	1	ciRNA	ENSMUST00000085673	Pml	chr9:58229407-58229827	promyelocytic leukemia [Source:MGI Symbol;Acc:MGI:104662]	GO:0000784(nuclear chromosome, telomeric region);GO:0000785(chromatin);GO:0000792(heterochromatin);GO:0001666(response to hypoxia);GO:0001932(regulation of protein phosphorylation);GO:0002230(positive regulation of defense response to virus by host);GO:0002376(immune system process);GO:0003677(DNA binding);GO:0003713(transcription coactivator activity);GO:0004842(ubiquitin-protein transferase act…	04120(Ubiquitin mediated proteolysis);04144(Endocytosis);05164(Influenza A);05168(Herpes simplex virus 1 infection);05200(Pathways in cancer);05202(Transcriptional misregulation in cancer);05221(Acute myeloid leukemia)	NA
circRNA1556	0	24.8766	55.1689	0	27.3849	0	0	1	2	0	1	0	1.54744	up	0.725562	1	no	chr4	57854562	57857037	+	1	circRNA	ENSMUST00000098066	Pakap	chr4:57757683-57854561|chr4:57857037-57883023	paralemmin A kinase anchor protein [Source:MGI Symbol;Acc:MGI:5141924]	GO:0007015(actin filament organization);GO:0007178(transmembrane receptor protein serine/threonine kinase signaling pathway);GO:0008104(protein localization);GO:0008360(regulation of cell shape);GO:0016020(membrane);GO:0051018(protein kinase A binding)	NA	NA
mmu_circ_0016178	0	24.8766	0	74.1878	27.3849	0	0	1	0	2	1	0	-2.02966	down	0.727142	1	no	X	152253424	152253861	+	2	circRNA	ENSMUST00000112584	Kdm5c	X:152248820-152253423|X:152253861-152261936	lysine (K)-specific demethylase 5C [Source:MGI Symbol;Acc:MGI:99781]	GO:0000122(negative regulation of transcription by RNA polymerase II);GO:0001085(RNA polymerase II transcription factor binding);GO:0003677(DNA binding);GO:0005634(nucleus);GO:0005654(nucleoplasm);GO:0005737(cytoplasm);GO:0005829(cytosol);GO:0006325(chromatin organization);GO:0006338(chromatin remodeling);GO:0008270(zinc ion binding);GO:0016491(oxidoreductase activity);GO:0032452(histone demethyl…	NA	NA
mmu_circ_0004257	42.9559	0	0	37.0939	54.7698	0	1	0	0	1	2	0	-1.09664	down	0.728944	1	no	chr12	83574632	83575136	-	1	circRNA	ENSMUST00000221919	Zfyve1	chr12:83569063-83574631|chr12:83575136-83594397	zinc finger, FYVE domain containing 1 [Source:MGI Symbol;Acc:MGI:3026685]	GO:0000407(phagophore assembly site);GO:0005545(1-phosphatidylinositol binding);GO:0005547(phosphatidylinositol-3,4,5-trisphosphate binding);GO:0005739(mitochondrion);GO:0005776(autophagosome);GO:0005783(endoplasmic reticulum);GO:0005789(endoplasmic reticulum membrane);GO:0005794(Golgi apparatus);GO:0005795(Golgi stack);GO:0005811(lipid droplet);GO:0009267(cellular response to starvation);GO:0010…	04140(Autophagy - animal)	NA
mmu_circ_0001350	42.9559	49.7531	0	0	27.3849	0	1	2	0	0	1	0	1.75933	up	0.729126	1	no	chr5	65565989	65594548	+	5	circRNA	ENSMUST00000142407	Ube2k	chr5:65537546-65565988|chr5:65594548-65594874	ubiquitin-conjugating enzyme E2K [Source:MGI Symbol;Acc:MGI:1858216]	GO:0000166(nucleotide binding);GO:0000209(protein polyubiquitination);GO:0004842(ubiquitin-protein transferase activity);GO:0005515(protein binding);GO:0005524(ATP binding);GO:0005634(nucleus);GO:0005737(cytoplasm);GO:0010800(positive regulation of peptidyl-threonine phosphorylation);GO:0010994(free ubiquitin chain polymerization);GO:0016567(protein ubiquitination);GO:0016740(transferase activity…	04120(Ubiquitin mediated proteolysis)	EC:2.3.2.23
ciRNA540	42.9559	0	0	0	54.7698	32.9239	1	0	0	0	2	1	-1.02962	down	0.730108	1	no	chr19	6986839	6987351	-	1	ciRNA	ENSMUST00000130048	Vegfb	chr19:6986816-6987351	vascular endothelial growth factor B [Source:MGI Symbol;Acc:MGI:106199]	GO:0001525(angiogenesis);GO:0001666(response to hypoxia);GO:0001934(positive regulation of protein phosphorylation);GO:0001938(positive regulation of endothelial cell proliferation);GO:0002040(sprouting angiogenesis);GO:0005172(vascular endothelial growth factor receptor binding);GO:0005515(protein binding);GO:0005576(extracellular region);GO:0005615(extracellular space);GO:0006493(protein O-link…	04010(MAPK signaling pathway);04014(Ras signaling pathway);04015(Rap1 signaling pathway);04151(PI3K-Akt signaling pathway);04510(Focal adhesion);04926(Relaxin signaling pathway);04933(AGE-RAGE signaling pathway in diabetic complications);05200(Pathways in cancer)	NA
mmu_circ_0003674	42.9559	49.7531	0	37.0939	0	0	1	2	0	1	0	0	1.32153	up	0.730237	1	no	chr12	102807900	102812843	-	3	circRNA	ENSMUST00000223554	Btbd7	chr12:102795316-102807899|chr12:102812843-102837617	BTB (POZ) domain containing 7 [Source:MGI Symbol;Acc:MGI:1917858]	GO:0003674(molecular_function);GO:0005515(protein binding);GO:0005634(nucleus);GO:0007275(multicellular organism development);GO:0060693(regulation of branching involved in salivary gland morphogenesis);GO:0061138(morphogenesis of a branching epithelium)	NA	NA
circRNA1266	42.9559	0	0	0	54.7698	32.9239	1	0	0	0	2	1	-1.02962	down	0.731087	1	no	chr15	35792039	35794489	+	3	circRNA	ENSMUST00000048646	Vps13b	chr15:35770863-35792038|chr15:35794489-35834183	vacuolar protein sorting 13B [Source:MGI Symbol;Acc:MGI:1916380]	GO:0003674(molecular_function);GO:0005575(cellular_component);GO:0008150(biological_process);GO:0015031(protein transport)	NA	NA
circRNA2198	128.868	0	82.7534	0	0	98.7718	3	0	3	0	0	3	1.09931	up	0.731121	1	no	X	71117481	71119394	+	1	circRNA	ENSMUST00000239162	Mamld1	X:71101643-71117480|X:71119394-71152189	mastermind-like domain containing 1 [Source:MGI Symbol;Acc:MGI:3045303]	GO:0003674(molecular_function);GO:0005634(nucleus);GO:0006357(regulation of transcription by RNA polymerase II);GO:0016604(nuclear body)	NA	NA
circRNA398	0	0	27.5845	37.0939	54.7698	0	0	0	1	1	2	0	-1.73564	down	0.731616	1	no	chr7	90160448	90177603	+	11	circRNA	ENSMUST00000207225	Picalm	chr7:90130702-90160447|chr7:90177603-90189149	phosphatidylinositol binding clathrin assembly protein [Source:MGI Symbol;Acc:MGI:2385902]	GO:0000149(SNARE binding);GO:0005543(phospholipid binding);GO:0005545(1-phosphatidylinositol binding);GO:0005546(phosphatidylinositol-4,5-bisphosphate binding);GO:0005634(nucleus);GO:0005768(endosome);GO:0005769(early endosome);GO:0005794(Golgi apparatus);GO:0005886(plasma membrane);GO:0005905(clathrin-coated pit);GO:0006897(endocytosis);GO:0006898(receptor-mediated endocytosis);GO:0006900(vesicl…	NA	NA
mmu_circ_0001787	42.9559	0	0	0	54.7698	32.9239	1	0	0	0	2	1	-1.02962	down	0.731679	1	no	chr9	62068385	62070613	-	2	circRNA	ENSMUST00000185675	Glce	chr9:62061035-62068384|chr9:62070613-62088428	glucuronyl C5-epimerase [Source:MGI Symbol;Acc:MGI:2136405]	GO:0000139(Golgi membrane);GO:0005509(calcium ion binding);GO:0005794(Golgi apparatus);GO:0015012(heparan sulfate proteoglycan biosynthetic process);GO:0016020(membrane);GO:0016021(integral component of membrane);GO:0016853(isomerase activity);GO:0016857(racemase and epimerase activity, acting on carbohydrates and derivatives);GO:0030210(heparin biosynthetic process);GO:0042803(protein homodimeri…	00534(Glycosaminoglycan biosynthesis - heparan sulfate / heparin)	EC:5.1.3.17
mmu_circ_0010543	42.9559	0	0	0	54.7698	32.9239	1	0	0	0	2	1	-1.02962	down	0.732267	1	no	chr3	152420015	152428832	+	3	circRNA	ENSMUST00000106100	Zzz3	chr3:152396138-152420014|chr3:152428832-152446798	zinc finger, ZZ domain containing 3 [Source:MGI Symbol;Acc:MGI:1920453]	GO:0003674(molecular_function);GO:0003677(DNA binding);GO:0005634(nucleus);GO:0005654(nucleoplasm);GO:0005671(Ada2/Gcn5/Ada3 transcription activator complex);GO:0005730(nucleolus);GO:0008150(biological_process);GO:0008270(zinc ion binding);GO:0046872(metal ion binding)	NA	NA
mmu_circ_0000496	42.9559	0	0	37.0939	0	65.8478	1	0	0	1	0	2	-1.2609	down	0.733028	1	no	chr13	104046189	104052639	-	3	circRNA	ENSMUST00000109315	Nln	chr13:104037484-104046188|chr13:104052639-104058740	neurolysin (metallopeptidase M3 family) [Source:MGI Symbol;Acc:MGI:1923055]	GO:0004222(metalloendopeptidase activity);GO:0005737(cytoplasm);GO:0005739(mitochondrion);GO:0005758(mitochondrial intermembrane space);GO:0005829(cytosol);GO:0005886(plasma membrane);GO:0006111(regulation of gluconeogenesis);GO:0006508(proteolysis);GO:0006518(peptide metabolic process);GO:0008233(peptidase activity);GO:0008237(metallopeptidase activity);GO:0016787(hydrolase activity);GO:0042277(…	04614(Renin-angiotensin system)	EC:3.4.24.16
mmu_circ_0003627	42.9559	0	55.1689	0	27.3849	0	1	0	2	0	1	0	1.84124	up	0.733318	1	no	chr12	99854610	99855639	-	2	circRNA	ENSMUST00000221929	Efcab11	chr12:99693202-99854609|chr12:99855639-99878356	EF-hand calcium binding domain 11 [Source:MGI Symbol;Acc:MGI:1926017]	GO:0005509(calcium ion binding);GO:0046872(metal ion binding)	NA	NA
mmu_circ_0016338	214.779	49.7531	0	111.282	27.3849	0	5	2	0	3	1	0	0.931824	up	0.733586	1	no	X	71117481	71121468	+	2	circRNA	ENSMUST00000082088	Mamld1	X:71101643-71117480|X:71121468-71146185	mastermind-like domain containing 1 [Source:MGI Symbol;Acc:MGI:3045303]	GO:0003674(molecular_function);GO:0005634(nucleus);GO:0006357(regulation of transcription by RNA polymerase II);GO:0016604(nuclear body)	NA	NA
mmu_circ_0001830	42.9559	248.766	82.7534	148.376	136.925	32.9239	1	10	3	4	5	1	0.234825	up	0.733731	1	no	chr9	96602713	96611499	-	3	circRNA	ENSMUST00000034984	Rasa2	chr9:96592026-96602712|chr9:96611499-96631363	RAS p21 protein activator 2 [Source:MGI Symbol;Acc:MGI:2149960]	GO:0005096(GTPase activator activity);GO:0005543(phospholipid binding);GO:0005886(plasma membrane);GO:0007165(signal transduction);GO:0016020(membrane);GO:0035556(intracellular signal transduction);GO:0043087(regulation of GTPase activity);GO:0043547(positive regulation of GTPase activity);GO:0046580(negative regulation of Ras protein signal transduction);GO:0046872(metal ion binding)	04010(MAPK signaling pathway);04014(Ras signaling pathway);05203(Viral carcinogenesis)	NA
mmu_circ_0000173	42.9559	0	55.1689	0	0	32.9239	1	0	2	0	0	1	1.57548	up	0.733803	1	no	chr10	67157907	67189849	+	2	circRNA	ENSMUST00000174317	Jmjd1c	chr10:67096718-67157906|chr10:67189849-67215269	jumonji domain containing 1C [Source:MGI Symbol;Acc:MGI:1918614]	GO:0000785(chromatin);GO:0000976(transcription regulatory region sequence-specific DNA binding);GO:0003382(epithelial cell morphogenesis);GO:0005634(nucleus);GO:0006325(chromatin organization);GO:0006355(regulation of transcription, DNA-templated);GO:0008584(male gonad development);GO:0016491(oxidoreductase activity);GO:0031490(chromatin DNA binding);GO:0032454(histone demethylase activity (H3-K9…	05202(Transcriptional misregulation in cancer)	NA
mmu_circ_0012688	42.9559	0	55.1689	0	0	32.9239	1	0	2	0	0	1	1.57548	up	0.734356	1	no	chr5	52180982	52184903	-	2	circRNA	ENSMUST00000031061	Dhx15	chr5:52171583-52180981|chr5:52184903-52190279	DEAH (Asp-Glu-Ala-His) box polypeptide 15 [Source:MGI Symbol;Acc:MGI:1099786]	GO:0000166(nucleotide binding);GO:0003676(nucleic acid binding);GO:0003723(RNA binding);GO:0003724(RNA helicase activity);GO:0003725(double-stranded RNA binding);GO:0004386(helicase activity);GO:0005515(protein binding);GO:0005524(ATP binding);GO:0005634(nucleus);GO:0005681(spliceosomal complex);GO:0005689(U12-type spliceosomal complex);GO:0005730(nucleolus);GO:0006397(mRNA processing);GO:0008380…	03040(Spliceosome)	EC:3.6.4.13
mmu_circ_0001624	515.471	373.148	524.105	556.409	410.774	428.011	12	15	19	15	15	13	0.0180139	up	0.734403	1	no	chr7	121047838	121057399	+	3	circRNA	ENSMUST00000033163	Mettl9	chr7:121034975-121047837|chr7:121057399-121076129	methyltransferase like 9 [Source:MGI Symbol;Acc:MGI:1914862]	GO:0003674(molecular_function);GO:0005575(cellular_component);GO:0008150(biological_process)	NA	NA
ciRNA779	128.868	74.6297	0	0	82.1548	0	3	3	0	0	3	0	1.30859	up	0.735617	1	no	chr9	108636010	108636802	+	1	ciRNA	ENSMUST00000013338	Arih2	chr9:108636009-108636802	ariadne RBR E3 ubiquitin protein ligase 2 [Source:MGI Symbol;Acc:MGI:1344361]	GO:0000151(ubiquitin ligase complex);GO:0000209(protein polyubiquitination);GO:0004842(ubiquitin-protein transferase activity);GO:0005515(protein binding);GO:0005634(nucleus);GO:0005654(nucleoplasm);GO:0005737(cytoplasm);GO:0006511(ubiquitin-dependent protein catabolic process);GO:0016567(protein ubiquitination);GO:0016740(transferase activity);GO:0031466(Cul5-RING ubiquitin ligase complex);GO:00…	NA	NA
ciRNA222	257.735	124.383	275.845	222.563	191.694	164.62	6	5	10	6	7	5	0.184747	up	0.736313	1	no	chr6	115965995	115966493	-	1	ciRNA	ENSMUST00000015511	Plxnd1	chr6:115965971-115966493	plexin D1 [Source:MGI Symbol;Acc:MGI:2154244]	GO:0001525(angiogenesis);GO:0001569(branching involved in blood vessel morphogenesis);GO:0001822(kidney development);GO:0002116(semaphorin receptor complex);GO:0003151(outflow tract morphogenesis);GO:0003279(cardiac septum development);GO:0005515(protein binding);GO:0005886(plasma membrane);GO:0005887(integral component of plasma membrane);GO:0007162(negative regulation of cell adhesion);GO:00071…	NA	NA
mmu_circ_0001797	128.868	0	0	111.282	0	98.7718	3	0	0	3	0	3	-0.704867	down	0.736474	1	no	chr9	65794622	65795495	-	1	circRNA	ENSMUST00000159109	Zfp609	chr9:65731201-65794621|chr9:65795495-65827465	zinc finger protein 609 [Source:MGI Symbol;Acc:MGI:2674092]	GO:0003676(nucleic acid binding);GO:0005515(protein binding);GO:0005634(nucleus);GO:0005654(nucleoplasm);GO:0006357(regulation of transcription by RNA polymerase II);GO:0007275(multicellular organism development);GO:0007517(muscle organ development);GO:0033089(positive regulation of T cell differentiation in thymus);GO:0045944(positive regulation of transcription by RNA polymerase II);GO:0046872(…	NA	NA
mmu_circ_0001331	128.868	0	0	111.282	0	98.7718	3	0	0	3	0	3	-0.704867	down	0.737195	1	no	chr5	32478066	32491189	+	7	circRNA	ENSMUST00000201360	Ppp1cb	chr5:32459407-32478065|chr5:32491189-32516405	protein phosphatase 1 catalytic subunit beta [Source:MGI Symbol;Acc:MGI:104871]	GO:0000164(protein phosphatase type 1 complex);GO:0000784(nuclear chromosome, telomeric region);GO:0004721(phosphoprotein phosphatase activity);GO:0004722(protein serine/threonine phosphatase activity);GO:0005515(protein binding);GO:0005634(nucleus);GO:0005654(nucleoplasm);GO:0005730(nucleolus);GO:0005737(cytoplasm);GO:0005829(cytosol);GO:0005886(plasma membrane);GO:0005975(carbohydrate metabolic…	03015(mRNA surveillance pathway);04022(cGMP-PKG signaling pathway);04024(cAMP signaling pathway);04114(Oocyte meiosis);04218(Cellular senescence);04261(Adrenergic signaling in cardiomyocytes);04270(Vascular smooth muscle contraction);04390(Hippo signaling pathway);04510(Focal adhesion);04611(Platelet activation);04720(Long-term potentiation);04728(Dopaminergic synapse);04750(Inflammatory mediator…	EC:3.1.3.16
circRNA1233	85.9118	0	27.5845	0	27.3849	0	2	0	1	0	1	0	2.05119	up	0.739963	1	no	chr16	17680549	17697694	-	4	circRNA	ENSMUST00000012259	Med15	chr16:17674658-17680548|chr16:17697694-17722755	mediator complex subunit 15 [Source:MGI Symbol;Acc:MGI:2137379]	GO:0003712(transcription coregulator activity);GO:0005634(nucleus);GO:0005654(nucleoplasm);GO:0005737(cytoplasm);GO:0006355(regulation of transcription, DNA-templated);GO:0006357(regulation of transcription by RNA polymerase II);GO:0016592(mediator complex);GO:0019827(stem cell population maintenance)	NA	NA
circRNA1687	85.9118	0	27.5845	0	27.3849	0	2	0	1	0	1	0	2.05119	up	0.740842	1	no	chr1	58823915	58833774	+	6	circRNA	ENSMUST00000027189	Casp8	chr1:58795738-58823914|chr1:58833774-58844343	caspase 8 [Source:MGI Symbol;Acc:MGI:1261423]	GO:0001525(angiogenesis);GO:0001841(neural tube formation);GO:0004175(endopeptidase activity);GO:0004197(cysteine-type endopeptidase activity);GO:0005123(death receptor binding);GO:0005164(tumor necrosis factor receptor binding);GO:0005515(protein binding);GO:0005634(nucleus);GO:0005654(nucleoplasm);GO:0005737(cytoplasm);GO:0005739(mitochondrion);GO:0005829(cytosol);GO:0005886(plasma membrane);GO…	01524(Platinum drug resistance);04115(p53 signaling pathway);04210(Apoptosis);04215(Apoptosis - multiple species);04217(Necroptosis);04620(Toll-like receptor signaling pathway);04621(NOD-like receptor signaling pathway);04622(RIG-I-like receptor signaling pathway);04625(C-type lectin receptor signaling pathway);04657(IL-17 signaling pathway);04668(TNF signaling pathway);04932(Non-alcoholic fatty …	EC:3.4.22.61
mmu_circ_0009197	85.9118	0	27.5845	0	0	32.9239	2	0	1	0	0	1	1.78544	up	0.741276	1	no	chr2	116000131	116061592	-	6	circRNA	ENSMUST00000028639	Meis2	chr2:115921748-116000130|chr2:116061592-116063187	Meis homeobox 2 [Source:MGI Symbol;Acc:MGI:108564]	GO:0000978(RNA polymerase II cis-regulatory region sequence-specific DNA binding);GO:0001228(DNA-binding transcription activator activity, RNA polymerase II-specific);GO:0001654(eye development);GO:0003677(DNA binding);GO:0005634(nucleus);GO:0005737(cytoplasm);GO:0006355(regulation of transcription, DNA-templated);GO:0007275(multicellular organism development);GO:0007420(brain development);GO:000…	NA	NA
mmu_circ_0015348	85.9118	0	27.5845	37.0939	0	0	2	0	1	1	0	0	1.61339	up	0.74129	1	no	chr9	114450597	114459725	+	4	circRNA	ENSMUST00000063042	Glb1	chr9:114443121-114450596|chr9:114459725-114464043	galactosidase, beta 1 [Source:MGI Symbol;Acc:MGI:88151]	GO:0004553(hydrolase activity, hydrolyzing O-glycosyl compounds);GO:0004565(beta-galactosidase activity);GO:0005615(extracellular space);GO:0005737(cytoplasm);GO:0005764(lysosome);GO:0005773(vacuole);GO:0005794(Golgi apparatus);GO:0005975(carbohydrate metabolic process);GO:0008152(metabolic process);GO:0016787(hydrolase activity);GO:0016798(hydrolase activity, acting on glycosyl bonds);GO:0016936…	00052(Galactose metabolism);00511(Other glycan degradation);00531(Glycosaminoglycan degradation);00600(Sphingolipid metabolism);00604(Glycosphingolipid biosynthesis - ganglio series);04142(Lysosome)	EC:3.2.1.23
mmu_circ_0000681	601.382	174.136	82.7534	259.657	219.079	197.544	14	7	3	7	8	6	0.343813	up	0.742524	1	no	chr16	32950292	32961744	+	5	circRNA	ENSMUST00000023491	Lrch3	chr16:32914403-32950291|chr16:32961744-32973879	leucine-rich repeats and calponin homology (CH) domain containing 3 [Source:MGI Symbol;Acc:MGI:1917394]	GO:0003674(molecular_function);GO:0005515(protein binding);GO:0005737(cytoplasm);GO:0005829(cytosol);GO:0016020(membrane);GO:0016021(integral component of membrane);GO:0032185(septin cytoskeleton organization)	NA	NA
mmu_circ_0011724	85.9118	223.889	193.091	148.376	191.694	98.7718	2	9	7	4	7	3	0.196547	up	0.743809	1	no	chr4	59514274	59524476	-	3	circRNA	ENSMUST00000030076	Ptbp3	chr4:59501474-59514273|chr4:59524476-59549147	polypyrimidine tract binding protein 3 [Source:MGI Symbol;Acc:MGI:1923334]	GO:0003676(nucleic acid binding);GO:0003723(RNA binding);GO:0003729(mRNA binding);GO:0005634(nucleus);GO:0006397(mRNA processing);GO:0006417(regulation of translation);GO:0008380(RNA splicing);GO:0030154(cell differentiation);GO:0033119(negative regulation of RNA splicing);GO:0043249(erythrocyte maturation);GO:0043484(regulation of RNA splicing);GO:0045595(regulation of cell differentiation);GO:0…	NA	NA
mmu_circ_0000960	343.647	149.259	220.676	370.939	273.849	263.391	8	6	8	10	10	8	-0.347899	down	0.74456	1	no	chr19	53987454	53988383	+	1	circRNA	ENSMUST00000169861	Shoc2	chr19:53944402-53987453|chr19:53988383-54003008	Shoc2, leucine rich repeat scaffold protein [Source:MGI Symbol;Acc:MGI:1927197]	GO:0000164(protein phosphatase type 1 complex);GO:0005515(protein binding);GO:0005634(nucleus);GO:0005654(nucleoplasm);GO:0005737(cytoplasm);GO:0005829(cytosol);GO:0007165(signal transduction);GO:0008157(protein phosphatase 1 binding);GO:0019903(protein phosphatase binding);GO:0046579(positive regulation of Ras protein signal transduction)	04014(Ras signaling pathway)	NA
mmu_circ_0001457	257.735	248.766	275.845	333.845	191.694	230.467	6	10	10	9	7	7	0.0494058	up	0.745949	1	no	chr6	31418931	31433131	+	5	circRNA	ENSMUST00000026699	Mkln1	chr6:31398954-31418930|chr6:31433131-31449495	muskelin 1, intracellular mediator containing kelch motifs [Source:MGI Symbol;Acc:MGI:1351638]	GO:0000151(ubiquitin ligase complex);GO:0001726(ruffle);GO:0002090(regulation of receptor internalization);GO:0005515(protein binding);GO:0005634(nucleus);GO:0005654(nucleoplasm);GO:0005737(cytoplasm);GO:0005829(cytosol);GO:0005938(cell cortex);GO:0007160(cell-matrix adhesion);GO:0008360(regulation of cell shape);GO:0030054(cell junction);GO:0031532(actin cytoskeleton reorganization);GO:0042802(i…	NA	NA
circRNA923	128.868	0	55.1689	185.47	82.1548	0	3	0	2	5	3	0	-0.540217	down	0.746328	1	no	Y	90739142	90793417	+	1	intergenic	intergenic_circRNA	intergenic_circRNA	Y:90739141-90793417	NA	NA	NA	NA
ciRNA139	0	24.8766	27.5845	74.1878	27.3849	32.9239	0	1	1	2	1	1	-1.35825	down	0.752295	1	no	chr19	8765032	8766708	+	1	ciRNA	ENSMUST00000010241	Nxf1	chr19:8765031-8766796	nuclear RNA export factor 1 [Source:MGI Symbol;Acc:MGI:1858330]	GO:0000346(transcription export complex);GO:0003676(nucleic acid binding);GO:0003723(RNA binding);GO:0003729(mRNA binding);GO:0005515(protein binding);GO:0005634(nucleus);GO:0005635(nuclear envelope);GO:0005643(nuclear pore);GO:0005654(nucleoplasm);GO:0005737(cytoplasm);GO:0006405(RNA export from nucleus);GO:0006406(mRNA export from nucleus);GO:0010494(cytoplasmic stress granule);GO:0015031(prote…	03008(Ribosome biogenesis in eukaryotes);03013(RNA transport);03015(mRNA surveillance pathway);05164(Influenza A);05168(Herpes simplex virus 1 infection)	NA
circRNA327	85.9118	24.8766	82.7534	259.657	54.7698	0	2	1	3	7	2	0	-0.700082	down	0.758752	1	no	chr19	41545875	41555701	+	3	circRNA	ENSMUST00000067795	Lcor	chr19:41528640-41545874|chr19:41555701-41558310	ligand dependent nuclear receptor corepressor [Source:MGI Symbol;Acc:MGI:2443930]	GO:0000122(negative regulation of transcription by RNA polymerase II);GO:0003677(DNA binding);GO:0003682(chromatin binding);GO:0005515(protein binding);GO:0005634(nucleus);GO:0005654(nucleoplasm);GO:0006357(regulation of transcription by RNA polymerase II);GO:0006366(transcription by RNA polymerase II);GO:1902466(positive regulation of histone H3-K27 trimethylation)	NA	NA
mmu_circ_0001829	42.9559	0	27.5845	74.1878	27.3849	32.9239	1	0	1	2	1	1	-0.93105	down	0.759123	1	no	chr9	96591950	96611499	-	4	circRNA	ENSMUST00000034984	Rasa2	chr9:96582826-96591949|chr9:96611499-96631363	RAS p21 protein activator 2 [Source:MGI Symbol;Acc:MGI:2149960]	GO:0005096(GTPase activator activity);GO:0005543(phospholipid binding);GO:0005886(plasma membrane);GO:0007165(signal transduction);GO:0016020(membrane);GO:0035556(intracellular signal transduction);GO:0043087(regulation of GTPase activity);GO:0043547(positive regulation of GTPase activity);GO:0046580(negative regulation of Ras protein signal transduction);GO:0046872(metal ion binding)	04010(MAPK signaling pathway);04014(Ras signaling pathway);05203(Viral carcinogenesis)	NA
circRNA1841	0	0	137.922	0	54.7698	0	0	0	5	0	2	0	1.3324	up	0.761673	1	no	chr17	30003094	30005308	+	1	intergenic	intergenic_circRNA	intergenic_circRNA	chr17:30003093-30005308	NA	NA	NA	NA
circRNA961	85.9118	0	0	185.47	0	0	2	0	0	5	0	0	-1.11025	down	0.764769	1	no	chr3	94635409	94721974	-	1	intergenic	intergenic_circRNA	intergenic_circRNA	chr3:94635408-94721974	NA	NA	NA	NA
mmu_circ_0008926	0	0	55.1689	185.47	0	0	0	0	2	5	0	0	-1.74926	down	0.769004	1	no	chr1	7120194	7147739	+	2	circRNA	ENSMUST00000061280	Pcmtd1	chr1:7089216-7120193|chr1:7147739-7160891	protein-L-isoaspartate (D-aspartate) O-methyltransferase domain containing 1 [Source:MGI Symbol;Acc:MGI:2441773]	GO:0004719(protein-L-isoaspartate (D-aspartate) O-methyltransferase activity);GO:0005737(cytoplasm);GO:0006464(cellular protein modification process);GO:0006479(protein methylation);GO:0008168(methyltransferase activity);GO:0016020(membrane);GO:0016740(transferase activity);GO:0032259(methylation)	NA	NA
circRNA1868	257.735	49.7531	55.1689	0	136.925	65.8478	6	2	2	0	5	2	0.838745	up	0.770903	1	no	chr9	58455124	58582526	+	1	intergenic	intergenic_circRNA	intergenic_circRNA	chr9:58455123-58582526	NA	NA	NA	NA
ciRNA45	0	174.136	27.5845	148.376	27.3849	0	0	7	1	4	1	0	0.198745	up	0.777405	1	no	chr11	106783817	106783958	-	1	ciRNA	ENSMUST00000021062	Ddx5	chr11:106782693-106783958	DEAD (Asp-Glu-Ala-Asp) box polypeptide 5 [Source:MGI Symbol;Acc:MGI:105037]	GO:0000122(negative regulation of transcription by RNA polymerase II);GO:0000166(nucleotide binding);GO:0000380(alternative mRNA splicing, via spliceosome);GO:0000381(regulation of alternative mRNA splicing, via spliceosome);GO:0000956(nuclear-transcribed mRNA catabolic process);GO:0001837(epithelial to mesenchymal transition);GO:0003676(nucleic acid binding);GO:0003724(RNA helicase activity);GO:…	03040(Spliceosome);05202(Transcriptional misregulation in cancer);05205(Proteoglycans in cancer)	EC:3.6.4.13
mmu_circ_0001431	128.868	124.383	110.338	259.657	136.925	98.7718	3	5	4	7	5	3	-0.446154	down	0.778991	1	no	chr5	147450653	147455188	+	3	circRNA	ENSMUST00000031651	Pan3	chr5:147431009-147450652|chr5:147455188-147488110	PAN3 poly(A) specific ribonuclease subunit [Source:MGI Symbol;Acc:MGI:1919837]	GO:0000166(nucleotide binding);GO:0000288(nuclear-transcribed mRNA catabolic process, deadenylation-dependent decay);GO:0000289(nuclear-transcribed mRNA poly(A) tail shortening);GO:0000290(deadenylation-dependent decapping of nuclear-transcribed mRNA);GO:0000932(P-body);GO:0003723(RNA binding);GO:0004535(poly(A)-specific ribonuclease activity);GO:0004672(protein kinase activity);GO:0005515(protei…	03018(RNA degradation)	NA
circRNA1833	171.824	199.012	0	0	383.389	131.696	4	8	0	0	14	4	-0.474028	down	0.779809	1	no	chr7	142576693	142577053	-	2	circRNA	ENSMUST00000152754	H19	chr7:142576530-142576613	H19, imprinted maternally expressed transcript [Source:MGI Symbol;Acc:MGI:95891]	NA	NA	NA
mmu_circ_0001099	171.824	49.7531	82.7534	111.282	219.079	32.9239	4	2	3	3	8	1	-0.255465	down	0.783799	1	no	chr2	158035996	158058827	+	5	circRNA	ENSMUST00000103123	Rprd1b	chr2:158029045-158035995|chr2:158058827-158074929	regulation of nuclear pre-mRNA domain containing 1B [Source:MGI Symbol;Acc:MGI:1917720]	GO:0000993(RNA polymerase II complex binding);GO:0005634(nucleus);GO:0005654(nucleoplasm);GO:0008284(positive regulation of cell population proliferation);GO:0010564(regulation of cell cycle process);GO:0016591(RNA polymerase II, holoenzyme);GO:0031124(mRNA 3'-end processing);GO:0042802(identical protein binding);GO:0045944(positive regulation of transcription by RNA polymerase II);GO:0070940(dep…	NA	NA
mmu_circ_0000083	128.868	149.259	193.091	148.376	109.54	164.62	3	6	7	4	4	5	0.157324	up	0.784354	1	no	chr1	139053346	139062971	+	4	circRNA	ENSMUST00000168527	Dennd1b	chr1:139042043-139053345|chr1:139062971-139081172	DENN/MADD domain containing 1B [Source:MGI Symbol;Acc:MGI:2447812]	GO:0005085(guanyl-nucleotide exchange factor activity);GO:0005737(cytoplasm);GO:0005829(cytosol);GO:0006897(endocytosis);GO:0015031(protein transport);GO:0016607(nuclear speck);GO:0017112(Rab guanyl-nucleotide exchange factor activity);GO:0017137(Rab GTPase binding);GO:0030136(clathrin-coated vesicle);GO:0031410(cytoplasmic vesicle);GO:0032456(endocytic recycling);GO:0035745(T-helper 2 cell cytok…	NA	NA
mmu_circ_0001341	0	24.8766	27.5845	74.1878	0	65.8478	0	1	1	2	0	2	-1.41648	down	0.784355	1	no	chr5	36519273	36525048	-	4	circRNA	ENSMUST00000146430	Tbc1d14	chr5:36514119-36519272|chr5:36525048-36543176	TBC1 domain family, member 14 [Source:MGI Symbol;Acc:MGI:1098708]	GO:0005654(nucleoplasm);GO:0005776(autophagosome);GO:0005794(Golgi apparatus);GO:0005829(cytosol);GO:0010507(negative regulation of autophagy);GO:0019901(protein kinase binding);GO:0043231(intracellular membrane-bounded organelle);GO:0055037(recycling endosome);GO:0071955(recycling endosome to Golgi transport);GO:2000785(regulation of autophagosome assembly)	NA	NA
mmu_circ_0009920	0	24.8766	27.5845	74.1878	0	65.8478	0	1	1	2	0	2	-1.41648	down	0.784502	1	no	chr2	37469377	37475466	+	4	circRNA	ENSMUST00000133434	Rabgap1	chr2:37443456-37469376|chr2:37475466-37483727	RAB GTPase activating protein 1 [Source:MGI Symbol;Acc:MGI:2385139]	GO:0005096(GTPase activator activity);GO:0005515(protein binding);GO:0005737(cytoplasm);GO:0005815(microtubule organizing center);GO:0005829(cytosol);GO:0005856(cytoskeleton);GO:0006886(intracellular protein transport);GO:0007049(cell cycle);GO:0017137(Rab GTPase binding);GO:0043087(regulation of GTPase activity);GO:0043547(positive regulation of GTPase activity);GO:0090630(activation of GTPase a…	NA	NA
mmu_circ_0011812	42.9559	0	27.5845	0	54.7698	65.8478	1	0	1	0	2	2	-0.773921	down	0.789025	1	no	chr4	8577955	8582493	+	3	circRNA	ENSMUST00000060232	Rab2a	chr4:8572593-8577954|chr4:8582493-8604373	RAB2A, member RAS oncogene family [Source:MGI Symbol;Acc:MGI:1928750]	GO:0000139(Golgi membrane);GO:0000166(nucleotide binding);GO:0003924(GTPase activity);GO:0005525(GTP binding);GO:0005783(endoplasmic reticulum);GO:0005789(endoplasmic reticulum membrane);GO:0005794(Golgi apparatus);GO:0006886(intracellular protein transport);GO:0007030(Golgi organization);GO:0015031(protein transport);GO:0016020(membrane);GO:0016192(vesicle-mediated transport);GO:0019003(GDP bind…	04152(AMPK signaling pathway)	NA
circRNA948	0	74.6297	193.091	259.657	0	230.467	0	3	7	7	0	7	-0.87242	down	0.78928	1	no	chr17	39845289	39845737	+	1	intergenic	intergenic_circRNA	intergenic_circRNA	chr17:39845288-39845737	NA	NA	NA	NA
mmu_circ_0001107	85.9118	24.8766	27.5845	0	0	65.8478	2	1	1	0	0	2	1.07135	up	0.790052	1	no	chr2	169883526	169886586	+	1	circRNA	ENSMUST00000109159	Tshz2	chr2:169633779-169883525|chr2:169886586-169912607	teashirt zinc finger family member 2 [Source:MGI Symbol;Acc:MGI:2153084]	GO:0003676(nucleic acid binding);GO:0003677(DNA binding);GO:0003682(chromatin binding);GO:0005515(protein binding);GO:0005634(nucleus);GO:0006357(regulation of transcription by RNA polymerase II);GO:0007275(multicellular organism development);GO:0010468(regulation of gene expression);GO:0046872(metal ion binding)	NA	NA
mmu_circ_0012050	85.9118	0	55.1689	0	27.3849	32.9239	2	0	2	0	1	1	1.22608	up	0.790357	1	no	chr5	118077577	118095729	-	3	circRNA	ENSMUST00000049474	Fbxw8	chr5:118070519-118077576|chr5:118095729-118113611	F-box and WD-40 domain protein 8 [Source:MGI Symbol;Acc:MGI:1923041]	GO:0004842(ubiquitin-protein transferase activity);GO:0005515(protein binding);GO:0005737(cytoplasm);GO:0005794(Golgi apparatus);GO:0005829(cytosol);GO:0006511(ubiquitin-dependent protein catabolic process);GO:0007030(Golgi organization);GO:0008283(cell population proliferation);GO:0016567(protein ubiquitination);GO:0019005(SCF ubiquitin ligase complex);GO:0030687(preribosome, large subunit precu…	04120(Ubiquitin mediated proteolysis)	NA
mmu_circ_0000819	42.9559	99.5062	82.7534	185.47	0	197.544	1	4	3	5	0	6	-0.766088	down	0.791492	1	no	chr17	80044494	80053641	-	6	circRNA	ENSMUST00000184635	Hnrnpll	chr17:80038809-80044493|chr17:80053641-80061656	heterogeneous nuclear ribonucleoprotein L-like [Source:MGI Symbol;Acc:MGI:1919942]	GO:0003676(nucleic acid binding);GO:0003723(RNA binding);GO:0003729(mRNA binding);GO:0005634(nucleus);GO:0006397(mRNA processing);GO:0006417(regulation of translation);GO:0033120(positive regulation of RNA splicing);GO:0043484(regulation of RNA splicing)	NA	NA
mmu_circ_0000041	85.9118	0	0	74.1878	27.3849	32.9239	2	0	0	2	1	1	-0.646643	down	0.792494	1	no	chr1	53904249	53914632	-	4	circRNA	ENSMUST00000120904	Hecw2	chr1:53891260-53904248|chr1:53914632-53923898	HECT, C2 and WW domain containing E3 ubiquitin protein ligase 2 [Source:MGI Symbol;Acc:MGI:2685817]	GO:0000209(protein polyubiquitination);GO:0004842(ubiquitin-protein transferase activity);GO:0005515(protein binding);GO:0005737(cytoplasm);GO:0005819(spindle);GO:0005856(cytoskeleton);GO:0006511(ubiquitin-dependent protein catabolic process);GO:0016567(protein ubiquitination);GO:0016740(transferase activity);GO:0030071(regulation of mitotic metaphase/anaphase transition);GO:0043161(proteasome-me…	NA	EC:2.3.2.26
circRNA2558	128.868	0	0	0	0	197.544	3	0	0	0	0	6	-0.616281	down	0.794152	1	no	chr2	48870290	48873473	+	3	circRNA	ENSMUST00000063886	Acvr2a	chr2:48814826-48870289|chr2:48873473-48890298	activin receptor IIA [Source:MGI Symbol;Acc:MGI:102806]	GO:0000166(nucleotide binding);GO:0001702(gastrulation with mouth forming second);GO:0001934(positive regulation of protein phosphorylation);GO:0004672(protein kinase activity);GO:0004674(protein serine/threonine kinase activity);GO:0004675(transmembrane receptor protein serine/threonine kinase activity);GO:0005515(protein binding);GO:0005524(ATP binding);GO:0005737(cytoplasm);GO:0005886(plasma m…	04060(Cytokine-cytokine receptor interaction);04350(TGF-beta signaling pathway);04550(Signaling pathways regulating pluripotency of stem cells);05418(Fluid shear stress and atherosclerosis)	EC:2.7.11.30
circRNA339	42.9559	24.8766	82.7534	37.0939	27.3849	32.9239	1	1	3	1	1	1	0.628551	up	0.795126	1	no	chr19	60543010	60564294	-	4	circRNA	ENSMUST00000081790	Cacul1	chr19:60537503-60543009|chr19:60564294-60580327	CDK2 associated, cullin domain 1 [Source:MGI Symbol;Acc:MGI:1926082]	GO:0000082(G1/S transition of mitotic cell cycle);GO:0006511(ubiquitin-dependent protein catabolic process);GO:0007049(cell cycle);GO:0008284(positive regulation of cell population proliferation);GO:0019901(protein kinase binding);GO:0031625(ubiquitin protein ligase binding);GO:0045860(positive regulation of protein kinase activity)	NA	NA
circRNA774	0	24.8766	27.5845	37.0939	0	98.7718	0	1	1	1	0	3	-1.37286	down	0.795958	1	no	chr1	135584555	135585355	-	1	circRNA	ENSMUST00000190298	Nav1	chr1:135537299-135584554|chr1:135585355-135602544	neuron navigator 1 [Source:MGI Symbol;Acc:MGI:2183683]	GO:0001578(microtubule bundle formation);GO:0001764(neuron migration);GO:0005737(cytoplasm);GO:0005856(cytoskeleton);GO:0005874(microtubule);GO:0007275(multicellular organism development);GO:0007399(nervous system development);GO:0015630(microtubule cytoskeleton);GO:0022008(neurogenesis);GO:0030154(cell differentiation);GO:0043194(axon initial segment)	NA	NA
mmu_circ_0001154	42.9559	24.8766	0	37.0939	0	98.7718	1	1	0	1	0	3	-1.00213	down	0.797805	1	no	chr3	106531137	106539603	-	3	circRNA	ENSMUST00000068301	Cept1	chr3:106512887-106531136|chr3:106539603-106547679	choline/ethanolaminephosphotransferase 1 [Source:MGI Symbol;Acc:MGI:2139793]	GO:0004142(diacylglycerol cholinephosphotransferase activity);GO:0004307(ethanolaminephosphotransferase activity);GO:0005634(nucleus);GO:0005783(endoplasmic reticulum);GO:0005789(endoplasmic reticulum membrane);GO:0005794(Golgi apparatus);GO:0006629(lipid metabolic process);GO:0006646(phosphatidylethanolamine biosynthetic process);GO:0006656(phosphatidylcholine biosynthetic process);GO:0006657(CD…	00440(Phosphonate and phosphinate metabolism);00564(Glycerophospholipid metabolism);00565(Ether lipid metabolism)	EC:2.7.8.1
circRNA2585	0	149.259	0	0	0	329.239	0	6	0	0	0	10	-1.14132	down	0.79967	1	no	chr1	173782236	173927222	-	1	intergenic	intergenic_circRNA	intergenic_circRNA	chr1:173782235-173927222	NA	NA	NA	NA
mmu_circ_0011867	42.9559	0	27.5845	37.0939	82.1548	0	1	0	1	1	3	0	-0.757453	down	0.799708	1	no	chr4	94827256	94837404	+	4	circRNA	ENSMUST00000073939	Tek	chr4:94820235-94827255|chr4:94837404-94849620	TEK receptor tyrosine kinase [Source:MGI Symbol;Acc:MGI:98664]	GO:0000166(nucleotide binding);GO:0001525(angiogenesis);GO:0001569(branching involved in blood vessel morphogenesis);GO:0001570(vasculogenesis);GO:0001666(response to hypoxia);GO:0001725(stress fiber);GO:0001934(positive regulation of protein phosphorylation);GO:0001935(endothelial cell proliferation);GO:0001936(regulation of endothelial cell proliferation);GO:0001958(endochondral ossification);G…	04010(MAPK signaling pathway);04014(Ras signaling pathway);04015(Rap1 signaling pathway);04066(HIF-1 signaling pathway);04151(PI3K-Akt signaling pathway);05323(Rheumatoid arthritis)	NA
[truncated: 6,242 more rows]
