# Supplementary material for: Multiomics Analysis Reveals Role of ncRNA in Hypoxia of Mouse Brain Microvascular Endothelial Cells
Source: Int J Mol Sci. 2025 Jun 12;26(12):5629. doi: 10.3390/ijms26125629 (PMC12193265; doi:10.3390/ijms26125629)
Supplement: Supplementary file 1 [file ijms-26-05629-s001.zip › Supplementary TableS7-lncRNA Comparison.xlsx]

## Sheet: Sheet1
t_id	class_code	chr	strand	start	end	t_name	num_exons	length	gene_id	gene_name	FPKM.H1	FPKM.H2	FPKM.H3	FPKM.C1	FPKM.C2	FPKM.C3	fc	log2(fc)	pval	qval	regulation	significant
78814	0	chr19	-	5824708	5845478	ENSMUST00000173672	1	20771	MSTRG.11952	Neat1	483.7	476.262	518.84	40.607	35.8814	40.6276	12.6268	3.65842	0	0	up	yes
57587	0	chr15	+	78948245	78953255	ENSMUST00000137934	2	2446	MSTRG.8790	Triobp	15.5312	15.1032	17.4684	0.323853	0.359198	0.347964	46.6558	5.54398	3.79661e-271	2.80805e-267	up	yes
128263	0	chr6	+	108663046	108666925	ENSMUST00000204550	1	3880	MSTRG.19999	Bhlhe40	19.8965	18.4981	18.5651	1.88437	1.70916	1.6162	10.9333	3.45066	1.58526e-229	7.64668e-226	up	yes
127207	0	chr6	+	87042850	87045658	ENSMUST00000204872	1	2809	MSTRG.19809	Gfpt1	14.287	14.1951	15.0632	2.23191	1.96808	2.02347	6.99695	2.80673	7.58368e-211	3.23599e-207	up	yes
90771	0	chr2	-	120319846	120323582	ENSMUST00000145193	2	3637	MSTRG.13800	Vps39	11.2043	12.1742	13.3838	0.975492	0.87886	0.898514	13.3542	3.73922	4.83934e-174	1.27831e-170	up	yes
41289	0	chr13	-	6579768	6593100	ENSMUST00000131648	6	6814	MSTRG.6118	Pfkp	9.67101	9.08361	10.2206	0.845126	0.802146	0.687187	12.412	3.63366	5.81013e-161	1.21621e-157	up	yes
56423	0	chr15	-	66934158	66969640	ENSMUST00000171569	13	4050	MSTRG.8627	Ndrg1	14.082	14.3789	14.6785	0.362901	0.381387	0.510536	34.3789	5.10345	6.82608e-152	1.18329e-148	up	yes
156746	0	chr9	+	66713728	66750360	ENSMUST00000123195	4	3192	MSTRG.24223	Car12	2.68555	2.9037	2.75143	0.053392	0.054583	0.076058	45.3216	5.50213	1.03399e-107	9.97516e-105	up	yes
50315	0	chr14	-	45298654	45301766	ENSMUST00000228836	3	625	MSTRG.7725	Ero1l	109.798	117.225	142.768	3.11207	2.23295	3.37907	42.3873	5.40556	1.46516e-103	1.32154e-100	up	yes
99687	0	chr3	+	94933066	94939828	ENSMUST00000139949	5	1318	MSTRG.15279	Selenbp1	20.6689	28.0028	20.2478	0.608669	0.546643	0.541214	40.6239	5.34426	9.75254e-99	8.01463e-96	up	yes
129812	0	chr6	-	125161715	125165096	ENSMUST00000192506	1	3382	MSTRG.20239	Gapdh	88.7759	103.32	84.386	12.588	12.6252	12.0235	7.42497	2.89238	8.57014e-94	6.21436e-91	up	yes
41296	0	chr13	-	6588955	6648777	ENSMUST00000151894	16	8733	MSTRG.6118	Pfkp	24.1377	24.4041	22.9294	1.27006	0.816549	0.975295	23.3421	4.54486	9.45566e-91	6.35781e-88	up	yes
127832	0	chr6	-	92845594	92860204	ENSMUST00000130314	5	4568	MSTRG.19916	Adamts9	20.0884	19.4244	22.6214	4.3721	3.81886	4.29974	4.97443	2.31453	1.15751e-90	7.73602e-88	up	yes
30817	0	chr11	+	86201370	86211192	ENSMUST00000128960	2	4423	MSTRG.4391	Brip1os	3.87804	3.61171	3.63314	10.501	10.6028	10.8133	0.348493	-1.5208	1.34375e-88	8.66745e-86	down	yes
56524	0	chr15	-	72941407	73061553	ENSMUST00000230025	13	3142	MSTRG.8646	Trappc9	9.716	7.9573	9.50115	0.632339	0.639839	0.481282	15.4976	3.95397	1.98908e-87	1.24675e-84	up	yes
128902	0	chr6	+	117168577	117178582	ENSMUST00000134244	3	5349	MSTRG.20106	Cxcl12	0.697908	0.895793	0.992175	12.97	13.2106	12.8383	0.0662724	-3.91545	5.6072e-87	3.456e-84	down	yes
131058	0	chr6	+	142769966	142771337	ENSMUST00000146643	2	824	MSTRG.20405	Cmas	21.3213	19.2772	19.9202	2.73805	3.34043	2.97949	6.68127	2.74012	2.3214e-84	1.36991e-81	up	yes
154564	0	chr9	-	43024346	43107239	ENSMUST00000215898	5	2169	MSTRG.23900	Arhgef12	4.84943	4.75689	4.9282	1.41593	1.33541	1.27989	3.60548	1.85019	3.45399e-83	1.98547e-80	up	yes
141556	0	chr7	-	110339184	110356769	ENSMUST00000169740	3	6209	MSTRG.21815	Sbf2	4.1943	4.21943	4.65787	0.94762	0.809258	0.948727	4.8313	2.27241	7.49215e-81	4.03496e-78	up	yes
126129	0	chr6	-	71593964	71597216	ENSMUST00000206339	4	869	MSTRG.19632	Kdm3a	9.86882	9.06462	9.17243	1.30044	1.54115	1.43643	6.56983	2.71586	2.63216e-79	1.38398e-76	up	yes
71275	0	chr17	+	44237106	44253749	ENSMUST00000233193	3	5293	MSTRG.10773	Clic5	4.8578	3.82511	4.36318	0.482809	0.408959	0.38348	10.2302	3.35477	2.2213e-76	1.06683e-73	up	yes
156177	0	chr9	+	59656576	59675028	ENSMUST00000214571	8	4182	MSTRG.24129	Pkm	32.9204	32.5008	35.6031	7.22879	6.0312	5.87116	5.28062	2.40071	1.35783e-74	6.12365e-72	up	yes
135567	0	chr7	-	34202159	34210377	ENSMUST00000135243	9	3195	MSTRG.20970	Gpi1	64.9993	73.4773	71.8121	9.52059	8.71363	7.25738	8.24933	3.04428	2.58801e-74	1.15775e-71	up	yes
102180	0	chr3	-	133463683	133475074	ENSMUST00000199381	4	6617	MSTRG.15726	Tet2	3.72524	3.24571	4.22883	0.503309	0.529266	0.5362	7.13918	2.83576	5.05327e-74	2.25151e-71	up	yes
3592	0	X	+	106191628	106194776	ENSMUST00000133559	3	731	MSTRG.430	Pgk1	8.11342	8.57548	9.63826	1.06463	1.03339	1.01648	8.45309	3.07948	2.00456e-73	8.82506e-71	up	yes
56421	0	chr15	-	66930866	66936252	ENSMUST00000165966	2	2632	MSTRG.8627	Ndrg1	7.08526	6.27448	7.18995	0.156337	0.178924	0.27438	33.7079	5.07501	2.23226e-73	9.78869e-71	up	yes
12556	0	chr1	-	93428569	93445686	ENSMUST00000189951	9	2206	MSTRG.1429	Hdlbp	14.1683	13.5365	15.3461	5.21259	5.26157	5.17035	2.75182	1.46039	2.31975e-71	9.67519e-69	up	yes
121973	0	chr5	-	147644778	147646807	ENSMUST00000200895	1	2030	MSTRG.18957	Flt1	22.9021	20.223	23.0512	4.02608	3.53203	3.15279	6.17841	2.62723	1.80227e-69	7.19244e-67	up	yes
113744	0	chr5	+	32136173	32139644	ENSMUST00000201110	1	3472	MSTRG.17574	Fosl2	9.56087	8.61059	10.4322	1.40252	1.70253	1.55882	6.13304	2.6166	8.94073e-66	3.16904e-63	up	yes
44565	0	chr13	-	60934854	60935669	ENSMUST00000225856	2	722	MSTRG.6654	Ctla2a	13.0001	13.8265	13.5197	2.49311	1.96036	2.00632	6.24575	2.64288	6.6685e-65	2.28341e-62	up	yes
101099	0	chr3	-	108434397	108445209	ENSMUST00000197647	3	1854	MSTRG.15560	Sars	8.18596	7.52177	8.6855	1.75418	2.01501	1.81496	4.3683	2.12707	9.2302e-63	2.92579e-60	up	yes
23530	0	chr10	-	110946010	110948190	ENSMUST00000217982	2	1207	MSTRG.3275	Zdhhc17	7.70422	7.26178	7.71623	2.10446	1.82785	1.76665	3.98007	1.99279	5.77238e-61	1.68528e-58	up	yes
112876	0	chr5	+	23850597	23858581	ENSMUST00000181574	4	4918	MSTRG.17441	2700038G22Rik	0.181112	0.21016	0.207335	1.23077	1.30666	1.23782	0.158561	-2.65689	1.31213e-60	3.78108e-58	down	yes
121666	0	chr5	+	144768092	144787907	ENSMUST00000136379	12	2621	MSTRG.18914	Trrap	26.765	32.6189	35.3278	4.67919	3.91007	4.32054	7.33641	2.87507	6.15997e-59	1.67092e-56	up	yes
81311	0	chr19	-	37903697	37907586	ENSMUST00000225287	2	2480	MSTRG.12323	Myof	2.70607	2.49564	2.56514	0.625337	0.692698	0.65532	3.93586	1.97668	1.34199e-57	3.51972e-55	up	yes
44469	0	chr13	-	59761050	59763567	ENSMUST00000225284	1	2518	MSTRG.6650	Isca1	4.18357	4.11427	4.37265	1.14443	1.10734	0.951226	3.95582	1.98398	6.04848e-57	1.56784e-54	up	yes
92546	0	chr2	-	146360686	146406283	ENSMUST00000148784	5	2704	MSTRG.14084	Ralgapa2	8.76506	9.05604	10.8569	2.04977	1.8101	1.86967	5.00529	2.32345	9.30056e-57	2.39404e-54	up	yes
70244	0	chr17	-	34950238	34951244	ENSMUST00000174464	2	785	MSTRG.10639	1110038B12Rik	0.928674	0.697306	0.908288	7.17237	7.6983	7.05794	0.115569	-3.11317	6.23088e-55	1.49951e-52	down	yes
128381	0	chr6	+	113108873	113118257	ENSMUST00000124467	6	4174	MSTRG.20027	Setd5	1.66819	1.55019	1.82412	0.423154	0.406311	0.394486	4.11985	2.04259	1.41831e-53	3.27816e-51	up	yes
140000	0	chr7	+	99594621	99599852	ENSMUST00000162933	2	3968	MSTRG.21626	Arrb1	5.27224	6.0264	5.24897	1.39848	1.46026	1.34437	3.937	1.9771	7.04569e-53	1.58554e-50	up	yes
39767	0	chr12	-	105616138	105629629	ENSMUST00000220960	5	6201	MSTRG.5947	Atg2b	3.58046	3.91804	4.36182	1.06107	0.954018	1.00667	3.92497	1.97268	3.09361e-52	6.7241e-50	up	yes
153287	0	chr9	-	21843631	21852635	ENSMUST00000213775	6	1343	MSTRG.23736	Dock6	7.61059	6.0748	6.62412	1.08065	0.84962	0.907224	7.15755	2.83947	4.53621e-51	9.6042e-49	up	yes
98175	0	chr3	+	79886056	79889645	ENSMUST00000193204	1	3590	MSTRG.15071	Gask1b	0.136567	0.186653	0.164536	1.52347	1.73057	1.64145	0.0996337	-3.32722	4.7066e-51	9.94599e-49	down	yes
141547	0	chr7	-	110277782	110281527	ENSMUST00000210796	4	2141	MSTRG.21812	Gm45515	6.10348	6.42225	5.98676	2.22921	2.23665	2.36371	2.71064	1.43863	5.2074e-51	1.09834e-48	up	yes
48692	0	chr14	+	20712099	20712975	ENSMUST00000225715	2	754	MSTRG.7481	Zswim8	6.85753	7.28398	6.89389	1.75409	1.50754	1.71224	4.22917	2.08038	2.06311e-50	4.26233e-48	up	yes
126137	0	chr6	-	71602743	71621674	ENSMUST00000206704	7	3137	MSTRG.19632	Kdm3a	17.3688	16.2297	19.1502	4.52633	3.82405	4.63443	4.06233	2.02231	2.38631e-50	4.90267e-48	up	yes
145345	0	chr8	-	8658422	8661242	ENSMUST00000209169	1	2821	MSTRG.22356	Efnb2	1.24278	1.40198	1.10631	6.66633	6.55207	6.93533	0.186123	-2.42567	7.20549e-50	1.45345e-47	down	yes
49239	0	chr14	+	29978417	29985925	ENSMUST00000225793	3	2239	MSTRG.7580	Actr8	3.79634	4.14093	4.05558	1.38558	1.36134	1.34492	2.93092	1.55135	7.28523e-50	1.46687e-47	up	yes
56433	0	chr15	+	66969323	67013039	ENSMUST00000171591	2	3194	MSTRG.8629	Gm2895	1.2319	1.08497	1.12762	0.09649	0.078829	0.123079	11.5433	3.52898	8.32058e-50	1.66928e-47	up	yes
83493	0	chr2	-	11743667	11749454	ENSMUST00000155604	3	1289	MSTRG.12684	Fbh1	10.8992	11.1982	10.1371	2.68653	2.60136	3.07255	3.8556	1.94695	9.96419e-50	1.98466e-47	up	yes
120564	0	chr5	+	136084089	136109511	ENSMUST00000140972	17	4683	MSTRG.18719	Rasa4	2.75597	3.65189	2.76945	0.334432	0.286104	0.333889	9.61553	3.26537	2.83188e-49	5.55084e-47	up	yes
90772	0	chr2	-	120321855	120353137	ENSMUST00000147085	18	3407	MSTRG.13800	Vps39	12.9286	16.1978	17.1325	0.8668	0.691618	1.12871	17.215	4.10559	5.74752e-49	1.11868e-46	up	yes
158276	0	chr9	-	96729851	96754676	ENSMUST00000130078	4	4332	MSTRG.24442	Zbtb38	1.39479	1.53361	1.81482	0.24082	0.239961	0.224696	6.72341	2.74919	3.84842e-48	7.29837e-46	up	yes
159515	0	chr9	-	108086776	108094606	ENSMUST00000194083	12	4327	MSTRG.24602	Apeh	2.98988	2.85913	2.72531	1.05462	1.10315	1.08269	2.64602	1.40382	9.06902e-48	1.6967e-45	up	yes
96953	0	chr3	+	40912684	40919377	ENSMUST00000204797	1	6694	MSTRG.14829	Abhd18	1.74995	1.70342	2.28169	0.101252	0.153094	0.132226	14.8357	3.891	1.71208e-47	3.15521e-45	up	yes
98702	0	chr3	-	88480147	88484607	ENSMUST00000147537	3	3948	MSTRG.15153	Lmna	1.75171	1.73214	1.80083	0.655676	0.658913	0.613363	2.74108	1.45474	2.6577e-47	4.86556e-45	up	yes
135572	0	chr7	-	34202815	34206264	ENSMUST00000206232	4	741	MSTRG.20970	Gpi1	4.33875	4.36282	5.39269	0.404121	0.446858	0.424944	11.0463	3.46549	2.99431e-47	5.45481e-45	up	yes
47297	0	chr13	-	114453316	114456236	ENSMUST00000231498	1	2921	MSTRG.7164	Fst	1.04475	0.964222	1.06046	0.054671	0.090292	0.056407	15.2428	3.93005	1.32228e-45	2.30295e-43	up	yes
102184	0	chr3	-	133475075	133479055	ENSMUST00000199176	1	3981	MSTRG.15726	Tet2	6.28809	6.64259	8.31612	1.04361	0.789012	0.841101	7.94653	2.99032	1.48492e-45	2.57812e-43	up	yes
132235	0	chr7	-	6721933	6730431	ENSMUST00000155910	2	4816	MSTRG.20570	Peg3	46.2594	32.1341	33.9264	4.13788	4.294	3.49417	9.41803	3.23543	4.57922e-45	7.80388e-43	up	yes
115325	0	chr5	-	65453020	65458511	ENSMUST00000200111	1	5492	MSTRG.17861	Smim14	3.57187	4.00453	4.29376	0.949198	0.754774	0.8509	4.64609	2.21602	1.04937e-44	1.76662e-42	up	yes
70251	0	chr17	-	34951446	34952471	ENSMUST00000174173	3	638	MSTRG.10639	1110038B12Rik	1.40181	1.50785	1.79373	9.01185	10.025	9.93011	0.162371	-2.62264	1.25408e-44	2.10202e-42	down	yes
129613	0	chr6	-	124760053	124763612	ENSMUST00000147307	2	2614	MSTRG.20214	Eno2	9.45968	11.666	10.0632	1.42371	1.20155	0.987469	8.63302	3.10986	1.53842e-44	2.57432e-42	up	yes
126954	0	chr6	+	85452019	85455902	ENSMUST00000205094	1	3884	MSTRG.19758	Cct7	1.88298	1.87029	2.02283	4.85808	5.06653	5.24893	0.380669	-1.39339	8.93396e-44	1.47056e-41	down	yes
37748	0	chr12	+	71831116	71952360	ENSMUST00000222327	12	3035	MSTRG.5600	Daam1	4.86025	5.93798	6.98841	0.810969	0.678688	0.71551	8.06589	3.01183	9.69684e-44	1.59142e-41	up	yes
127380	0	chr6	-	88506329	88514206	ENSMUST00000145421	5	2828	MSTRG.19852	Sec61a1	9.27432	8.80013	8.58632	3.9211	3.90115	4.2083	2.21609	1.14802	1.01e-43	1.65514e-41	up	yes
64085	0	chr16	+	56075475	56111605	ENSMUST00000201418	4	14504	MSTRG.9767	Senp7	0.151857	0.101431	0.147186	1.93687	1.45128	1.6465	0.0795435	-3.65211	1.53398e-42	2.39024e-40	down	yes
14589	0	chr1	+	150625266	150668475	ENSMUST00000177239	2	5697	MSTRG.1777	Gm20631	0.119192	0.166534	0.14028	1.2025	1.04075	1.17916	0.124475	-3.00607	2.10832e-42	3.25317e-40	down	yes
68156	0	chr17	-	26505591	26508519	ENSMUST00000126178	3	2358	MSTRG.10381	Dusp1	12.8013	11.6689	11.3866	4.40827	4.70388	4.77681	2.58167	1.36831	2.97646e-42	4.57364e-40	up	yes
135574	0	chr7	-	34215209	34230336	ENSMUST00000206603	9	1674	MSTRG.20970	Gpi1	26.7924	39.3078	37.1811	3.43249	3.88833	3.16275	9.85172	3.30038	3.39329e-42	5.18543e-40	up	yes
32915	0	chr11	-	102800731	102809645	ENSMUST00000155089	2	7270	MSTRG.4738	Gjc1	1.57313	1.60684	1.49905	4.97329	5.65887	5.08322	0.297735	-1.7479	3.46705e-42	5.29085e-40	down	yes
121685	0	chr5	-	144876495	144886476	ENSMUST00000126822	6	4710	MSTRG.18916	Smurf1	18.5981	17.3195	19.0755	4.90554	5.96692	5.5975	3.33899	1.73941	3.973e-42	6.04631e-40	up	yes
77038	0	chr18	-	67494127	67497729	ENSMUST00000224659	2	2432	MSTRG.11703	Spire1	2.0836	1.81246	1.89293	0.279742	0.199716	0.297848	7.44751	2.89676	5.55286e-41	8.06349e-39	up	yes
126183	0	chr6	-	71887254	71908750	ENSMUST00000205761	17	2686	MSTRG.19642	Ptcd3	3.76393	3.61797	3.5268	7.95561	8.09255	8.06281	0.452437	-1.14421	5.80574e-41	8.41969e-39	down	yes
116740	0	chr5	+	93267639	93278493	ENSMUST00000130183	5	6805	MSTRG.18067	Ccng2	10.8565	11.7074	11.9907	2.05325	2.66481	2.08519	5.07912	2.34458	1.7775e-40	2.54125e-38	up	yes
55602	0	chr15	+	39132253	39148354	ENSMUST00000226224	4	7978	MSTRG.8500	Dcaf13	1.81593	1.82419	1.78427	3.51612	3.48846	3.58586	0.512197	-0.965228	2.74964e-40	3.90593e-38	down	no
21165	0	chr10	-	78007596	78009807	ENSMUST00000220304	1	2212	MSTRG.2900	Pfkl	4.32511	4.62874	4.6777	0.8296	0.835446	0.601952	6.01304	2.58809	3.67396e-40	5.18575e-38	up	yes
121633	0	chr5	-	144209458	144215659	ENSMUST00000153751	4	2760	MSTRG.18901	Tecpr1	4.0346	4.02205	4.02103	1.13421	1.29101	1.3848	3.16997	1.66447	1.05169e-39	1.45483e-37	up	yes
10433	0	chr1	-	60501603	60503517	ENSMUST00000189383	1	1915	MSTRG.1105	Raph1	8.08408	7.85059	9.16214	3.05884	2.88938	2.72259	2.8944	1.53326	1.4256e-39	1.96472e-37	up	yes
71446	0	chr17	+	46163318	46165188	ENSMUST00000169918	3	1035	MSTRG.10805	Gtpbp2	3.41846	3.1186	2.97191	0.544369	0.583617	0.45577	6.00406	2.58594	3.36422e-39	4.54613e-37	up	yes
153118	0	chr9	+	21225371	21232639	ENSMUST00000181222	3	2077	MSTRG.23712	Gm16754	2.33538	1.92271	1.98651	0.360512	0.395459	0.420007	5.31013	2.40875	4.30707e-39	5.79902e-37	up	yes
147959	0	chr8	+	69088768	69107363	ENSMUST00000153079	10	2507	MSTRG.22746	Atp6v1b2	13.1159	15.8763	15.3433	3.1487	2.35099	2.58447	5.48425	2.45529	8.18725e-39	1.08391e-36	up	yes
85854	0	chr2	+	33216098	33230124	ENSMUST00000139148	2	2306	MSTRG.13143	Angptl2	3.35131	4.07235	3.93143	0.841392	0.884433	0.950538	4.24273	2.08499	1.00342e-38	1.3237e-36	up	yes
115330	0	chr5	-	65489945	65493400	ENSMUST00000198981	1	3456	MSTRG.17861	Smim14	3.83141	4.82062	5.14907	0.928091	0.8724	0.911821	5.08832	2.34719	1.18506e-38	1.55775e-36	up	yes
10639	0	chr1	-	64679871	64690659	ENSMUST00000150749	2	711	MSTRG.1148	2810408I11Rik	1.57989	1.3761	1.51032	7.06861	8.35331	7.59551	0.19404	-2.36557	4.2354e-38	5.43852e-36	down	yes
81317	0	chr19	-	37979414	38043577	ENSMUST00000226084	10	4104	MSTRG.12323	Myof	4.26172	4.20082	5.11751	1.0275	0.80985	0.798075	5.15288	2.36538	9.61628e-38	1.22206e-35	up	yes
11294	0	chr1	-	75256858	75258296	ENSMUST00000187216	2	1027	MSTRG.1225	Ptprn	6.07797	4.58549	4.34173	0.589628	0.540682	0.518329	9.10156	3.18611	1.34504e-37	1.70151e-35	up	yes
111772	0	chr4	+	155812778	155816078	ENSMUST00000136370	4	1053	MSTRG.17262	Ccnl2	13.5379	15.0323	16.3519	4.86841	4.51093	5.01233	3.1214	1.6422	3.30925e-37	4.13444e-35	up	yes
37805	0	chr12	-	72662551	72664909	ENSMUST00000221674	1	2359	MSTRG.5609	Dhrs7	2.69712	3.52039	3.41936	0.538706	0.4719	0.569012	6.10076	2.60899	7.68088e-37	9.49988e-35	up	yes
125632	0	chr6	+	65779022	65832930	ENSMUST00000173538	3	1938	MSTRG.19573	Prdm5	0.288253	0.374037	0.310518	2.6615	2.28834	2.90049	0.123919	-3.01253	8.35447e-37	1.03215e-34	down	yes
95377	0	chr2	+	180967265	180983923	ENSMUST00000145629	12	5294	MSTRG.14574	Arfgap1	5.26311	5.59981	6.41118	1.0001	1.31155	1.15379	4.98467	2.3175	2.19865e-36	2.66585e-34	up	yes
136983	0	chr7	+	45707104	45710203	ENSMUST00000211748	2	1907	MSTRG.21133	Dbp	4.74268	4.21258	3.74899	0.983663	1.04463	0.963	4.24707	2.08647	4.19535e-36	4.98335e-34	up	yes
153926	0	chr9	-	36762879	36767679	ENSMUST00000137994	2	2432	MSTRG.23836	Stt3a	3.07518	3.16198	3.09223	1.11634	1.25721	1.15645	2.64289	1.40212	4.46404e-36	5.29117e-34	up	yes
147960	0	chr8	+	69088787	69102249	ENSMUST00000153680	4	611	MSTRG.22746	Atp6v1b2	5.06959	4.67778	4.34483	0.903075	0.83909	0.725452	5.71086	2.51371	5.18308e-36	6.12381e-34	up	yes
127789	0	chr6	-	92012394	92016117	ENSMUST00000144105	2	2264	MSTRG.19910	4930466I24Rik	11.2785	11.9829	11.7	6.0393	5.68742	6.19134	1.95118	0.964348	6.15039e-36	7.24355e-34	up	no
93756	0	chr2	-	158355765	158361580	ENSMUST00000154030	5	2065	MSTRG.14290	Snhg17	0.777235	0.718554	0.802539	2.63048	2.58388	2.46786	0.299175	-1.74094	7.27855e-36	8.53598e-34	down	yes
73893	0	chr17	+	94864918	94878321	ENSMUST00000234295	4	3079	MSTRG.11199	Gm20939	0.195876	0.172993	0.286276	2.05908	2.16913	2.24483	0.101211	-3.30456	1.14821e-35	1.33809e-33	down	yes
116719	0	chr5	+	93148503	93160170	ENSMUST00000201695	3	3587	MSTRG.18057	Septin11	7.47287	7.829	8.76863	3.15082	2.75785	2.83695	2.75229	1.46063	4.51562e-35	5.1435e-33	up	yes
58779	0	chr15	+	89082529	89087077	ENSMUST00000170754	2	4470	MSTRG.8961	Trabd	3.41904	3.75942	3.73801	1.68607	1.66101	1.72165	2.15369	1.10681	5.06715e-35	5.75989e-33	up	yes
53816	0	chr14	+	101919077	101931171	ENSMUST00000159154	4	3741	MSTRG.8192	Lmo7	4.10898	4.16474	3.85148	1.48611	1.56122	1.34149	2.76275	1.4661	6.2599e-35	7.0939e-33	up	yes
14186	0	chr1	+	136162949	136165017	ENSMUST00000127624	2	1989	MSTRG.1704	Kif21b	2.56045	2.78112	2.17223	0.171469	0.146483	0.080795	18.8435	4.236	8.55062e-35	9.621e-33	up	yes
126940	0	chr6	+	85439144	85442110	ENSMUST00000204428	1	2967	MSTRG.19756	Smyd5	0.986927	0.90927	0.896307	2.83586	2.98572	3.20094	0.309504	-1.69197	1.22224e-34	1.36417e-32	down	yes
12712	0	chr1	-	97718785	97721307	ENSMUST00000189992	1	2523	MSTRG.1457	Ppip5k2	0.774909	0.705061	0.795495	2.6535	2.84753	2.53169	0.283274	-1.81973	1.35748e-34	1.51056e-32	down	yes
44470	0	chr13	-	59765694	59769810	ENSMUST00000224636	1	4117	MSTRG.6650	Isca1	4.44985	4.79756	5.09376	1.06709	1.31124	1.3404	3.85646	1.94728	1.83118e-34	2.03157e-32	up	yes
10369	0	chr1	+	59979181	59980938	ENSMUST00000189790	1	1758	MSTRG.1092	Fam117b	4.88205	5.59132	6.68336	0.772283	0.954299	0.967998	6.36713	2.67064	2.10619e-34	2.332e-32	up	yes
141565	0	chr7	-	110446951	110449720	ENSMUST00000211732	1	2770	MSTRG.21815	Sbf2	3.5264	3.55997	4.77035	0.584099	0.684436	0.682841	6.07608	2.60314	2.56473e-34	2.81722e-32	up	yes
156872	0	chr9	+	69486783	69488113	ENSMUST00000154591	2	925	MSTRG.24247	Anxa2	15.867	17.226	16.7697	2.47139	3.09667	2.04723	6.54771	2.71099	2.77988e-34	3.0445e-32	up	yes
126128	0	chr6	-	71590557	71592571	ENSMUST00000206357	3	917	MSTRG.19632	Kdm3a	12.1578	9.88495	12.097	2.23496	1.57639	1.7121	6.18087	2.62781	2.99558e-34	3.26784e-32	up	yes
18188	0	chr10	-	14530916	14545659	ENSMUST00000207953	2	5785	MSTRG.2436	Adgrg6	0.318967	0.426416	0.375005	2.31248	1.9396	2.26363	0.171952	-2.53992	4.0815e-34	4.44371e-32	down	yes
24076	0	chr10	-	121602302	121605581	ENSMUST00000218973	3	1641	MSTRG.3364	Xpot	7.55962	8.69135	8.07301	1.07488	1.1795	0.747333	8.10337	3.01852	4.23316e-34	4.5953e-32	up	yes
58431	0	chr15	-	83300518	83308052	ENSMUST00000226411	3	1479	MSTRG.8909	Arfgap3	4.64311	5.25759	6.00624	0.753408	0.475045	0.608749	8.65824	3.11407	4.46413e-34	4.83184e-32	up	yes
52880	0	chr14	+	69337190	69350702	ENSMUST00000184165	2	3316	MSTRG.8037	Entpd4	0.788879	0.842599	1.03531	0.12503	0.112003	0.102979	7.84323	2.97145	4.86482e-34	5.25528e-32	up	yes
121680	0	chr5	+	144812031	144813782	ENSMUST00000197834	1	1752	MSTRG.18914	Trrap	3.89197	3.65165	3.70806	1.09721	1.02819	0.832086	3.80447	1.9277	6.8265e-34	7.31741e-32	up	yes
15436	0	chr1	-	162831567	162834672	ENSMUST00000193766	1	3106	MSTRG.1927	Fmo1	0.630942	0.635469	0.553148	0.055269	0.056099	0.069683	10.05	3.32912	7.95296e-34	8.47575e-32	up	yes
94602	0	chr2	-	168210282	168217616	ENSMUST00000136582	2	6606	MSTRG.14419	Dpm1	5.65843	5.72934	6.93423	1.70449	1.88201	1.61855	3.52004	1.81559	1.36045e-33	1.42524e-31	up	yes
25416	0	chr11	+	5521005	5524238	ENSMUST00000145588	3	1199	MSTRG.3554	Xbp1	9.79847	11.1934	11.1686	4.07542	4.16164	4.24217	2.57712	1.36576	2.57446e-33	2.66187e-31	up	yes
118671	0	chr5	-	117105288	117115170	ENSMUST00000200684	5	2533	MSTRG.18374	Suds3	6.75479	5.723	6.97797	2.19786	1.87184	1.93493	3.24013	1.69605	2.59313e-33	2.67868e-31	up	yes
17125	0	chr1	+	185363058	185367530	ENSMUST00000192588	1	4473	MSTRG.2196	Eprs	3.33777	3.18717	3.71034	1.54371	1.51857	1.51222	2.23746	1.16186	2.97926e-33	3.06613e-31	up	yes
52624	0	chr14	+	64652560	64714073	ENSMUST00000231130	3	5773	MSTRG.7997	Kif13b	1.86235	1.95102	1.93653	0.962364	0.991979	0.981653	1.95842	0.969687	4.83642e-33	4.92264e-31	up	no
58575	0	chr15	-	84948000	84960983	ENSMUST00000124308	8	5106	MSTRG.8931	5031439G07Rik	4.37234	4.29334	4.38238	1.19751	1.50683	1.41388	3.16837	1.66374	8.72247e-33	8.78926e-31	up	yes
9647	0	chr1	-	45389031	45393634	ENSMUST00000150143	6	2951	MSTRG.966	Col5a2	0.164702	0.180866	0.17547	1.10176	1.02308	0.925502	0.170813	-2.54951	1.13796e-32	1.13943e-30	down	yes
141926	0	chr7	+	116546865	116549364	ENSMUST00000206533	1	2500	MSTRG.21859	4732496C06Rik	2.46005	2.21034	2.49215	0.558759	0.701459	0.582564	3.88681	1.95859	1.73889e-32	1.72556e-30	up	yes
42827	0	chr13	-	34500728	34506511	ENSMUST00000223275	2	5564	ENSMUSG00000113998	Gm40909	0.652659	0.815978	0.893354	0.106094	0.124384	0.121344	6.7136	2.74709	2.74917e-32	2.69435e-30	up	yes
68319	0	chr17	+	27201032	27203071	ENSMUST00000180434	2	1650	MSTRG.10411	Gm26724	11.5546	13.8042	14.6744	3.54131	2.87531	2.95727	4.27071	2.09448	4.47994e-32	4.34836e-30	up	yes
127381	0	chr6	-	88508679	88513810	ENSMUST00000203943	2	1753	MSTRG.19852	Sec61a1	4.86268	5.10836	5.96593	1.59433	1.63578	1.44229	3.41087	1.77014	6.11169e-32	5.90121e-30	up	yes
57469	0	chr15	+	78428691	78436900	ENSMUST00000161016	5	1790	MSTRG.8772	Kctd17	7.34133	7.71757	6.89157	2.91789	2.84677	2.5907	2.62711	1.39348	7.70702e-32	7.40936e-30	up	yes
146892	0	chr8	+	36094861	36111755	ENSMUST00000150295	3	9746	MSTRG.22592	Prag1	6.03778	6.344	7.66924	1.95707	2.0778	1.84223	3.41172	1.7705	7.83233e-32	7.52331e-30	up	yes
10434	0	chr1	-	60513809	60522838	ENSMUST00000127573	1	9030	MSTRG.1105	Raph1	7.20021	7.58252	8.54338	2.74496	2.22663	2.38269	3.17177	1.66529	8.14446e-32	7.78269e-30	up	yes
46029	0	chr13	-	89710683	89721971	ENSMUST00000160029	3	2144	MSTRG.6912	Vcan	0.112814	0.13887	0.179682	1.46577	1.59806	1.902	0.0868667	-3.52505	1.0348e-31	9.80387e-30	down	yes
92551	0	chr2	-	146484868	146512344	ENSMUST00000124709	2	915	MSTRG.14084	Ralgapa2	2.63501	2.45852	2.73229	0.420669	0.301382	0.457032	6.63721	2.73058	1.61255e-31	1.51482e-29	up	yes
35841	0	chr12	+	17547147	17547732	ENSMUST00000221701	2	497	MSTRG.5237	Odc1	6.29125	5.91564	6.33551	0.690251	1.00436	0.609633	8.04706	3.00846	1.97919e-31	1.85141e-29	up	yes
143203	0	chr7	+	127967491	127983078	ENSMUST00000128851	13	5958	MSTRG.22065	Fus	0	0	0	6.8849	7.12371	5.56985	1.5323e-05	-15.9939	2.38263e-31	2.21759e-29	down	yes
31920	0	chr11	-	98091091	98149612	ENSMUST00000135969	12	4034	MSTRG.4578	Fbxl20	7.21414	7.23815	9.38521	1.98639	1.85844	2.12931	3.99011	1.99643	2.43789e-31	2.26711e-29	up	yes
156869	0	chr9	-	69477029	69479598	ENSMUST00000131093	2	827	MSTRG.24249	Gm16144	11.963	12.4474	13.5087	3.03371	2.4725	3.44093	4.23813	2.08343	3.26507e-31	3.01362e-29	up	yes
49405	0	chr14	-	31015275	31017056	ENSMUST00000227389	1	1782	MSTRG.7604	Gnl3	0.994952	1.09376	1.10092	3.27507	3.49499	3.61718	0.307071	-1.70335	3.48687e-31	3.21299e-29	down	yes
80388	0	chr19	-	17673452	17837632	ENSMUST00000235505	7	3349	MSTRG.12141	Pcsk5	0.061102	0.036848	0.053782	1.6029	1.32783	0.985481	0.0387446	-4.68986	3.61351e-31	3.32692e-29	down	yes
152247	0	chr8	+	129263648	129271868	ENSMUST00000212145	3	3767	ENSMUSG00000110605	Gm32856	0.137945	0.176583	0.206999	1.16603	1.05424	1.0735	0.158338	-2.65893	3.92216e-31	3.60212e-29	down	yes
92549	0	chr2	-	146429452	146512344	ENSMUST00000135974	13	4499	MSTRG.14084	Ralgapa2	10.7592	12.2987	13.9892	2.8558	2.68851	2.1885	4.79089	2.26029	6.54979e-31	5.94643e-29	up	yes
108070	0	chr4	-	119133749	119139889	ENSMUST00000143801	2	1505	MSTRG.16618	Gm12868	3.14349	2.19699	2.84939	0.213476	0.317705	0.232274	10.7274	3.42323	1.31906e-30	1.1859e-28	up	yes
144688	0	chr7	+	142659693	142670356	ENSMUST00000141681	4	4778	MSTRG.22269	Igf2os	0.424201	0.318519	0.300414	4.48061	2.9171	3.90712	0.0922733	-3.43794	1.38767e-30	1.24557e-28	down	yes
118372	0	chr5	-	114754252	114761691	ENSMUST00000202581	1	7440	MSTRG.18320	Git2	8.50048	8.76325	9.6386	4.66674	4.28869	4.29535	2.03024	1.02165	1.62146e-30	1.44956e-28	up	yes
91421	0	chr2	-	126914874	126923688	ENSMUST00000125592	4	3503	MSTRG.13906	Sppl2a	3.79281	4.12697	4.23783	1.83543	1.60219	1.73146	2.35199	1.23388	2.12201e-30	1.88791e-28	up	yes
41048	0	chr12	+	117688956	117716844	ENSMUST00000223040	3	3100	MSTRG.6078	Rapgef5	9.7028	9.46657	10.072	4.51209	3.68361	4.0441	2.38904	1.25643	5.32889e-30	4.65881e-28	up	yes
118326	0	chr5	+	114444294	114461163	ENSMUST00000125120	10	2959	MSTRG.18316	Mvk	0.176859	0.176291	0.220057	1.52694	1.1545	1.39842	0.140497	-2.83139	6.46618e-30	5.63976e-28	down	yes
17171	0	chr1	-	186721092	186749358	ENSMUST00000162336	4	3125	MSTRG.2203	Rrp15	0.916669	0.718619	0.678534	3.90407	4.57853	4.06037	0.184472	-2.43853	6.5556e-30	5.71326e-28	down	yes
147810	0	chr8	-	64724981	64733792	ENSMUST00000135943	2	3213	MSTRG.22724	Msmo1	3.30307	3.69451	3.5229	1.58743	1.60089	1.60908	2.19296	1.13288	1.02146e-29	8.82588e-28	up	yes
33022	0	chr11	+	103344753	103355700	ENSMUST00000124462	4	8305	MSTRG.4757	Arhgap27os3	1.60874	1.7374	1.7746	4.56481	4.03233	4.15195	0.401655	-1.31597	1.06918e-29	9.22376e-28	down	yes
38116	0	chr12	-	78843002	78847766	ENSMUST00000219316	2	3150	MSTRG.5668	Atp6v1d	4.5508	4.58055	4.70941	1.67416	1.25863	1.43625	3.16791	1.66353	1.39135e-29	1.19386e-27	up	yes
63097	0	chr16	+	33684466	33722913	ENSMUST00000154863	4	3294	MSTRG.9612	Heg1	10.716	11.3278	11.1184	5.83682	5.1662	5.15702	2.0521	1.0371	1.3914e-29	1.19386e-27	up	yes
32421	0	chr11	-	100894490	100898528	ENSMUST00000146971	2	1995	MSTRG.4661	Stat3	4.57584	4.90283	4.95148	1.36745	1.4855	1.12308	3.62929	1.85969	1.92749e-29	1.64874e-27	up	yes
121147	0	chr5	+	139200667	139228340	ENSMUST00000142473	6	2169	MSTRG.18808	Sun1	8.53868	9.16597	8.48473	3.59589	3.03426	2.99848	2.71995	1.44358	2.09752e-29	1.78866e-27	up	yes
68554	0	chr17	+	28293246	28296971	ENSMUST00000233383	1	3726	MSTRG.10440	Ppard	4.84781	3.95338	5.57682	1.08955	1.14515	0.995893	4.45058	2.15399	2.94593e-29	2.49298e-27	up	yes
57719	0	chr15	-	79369089	79369993	ENSMUST00000226929	2	753	MSTRG.8806	Tmem184b	13.2277	13.743	13.9125	5.47107	4.68374	5.7071	2.57745	1.36595	3.11592e-29	2.63283e-27	up	yes
144478	0	chr7	+	141562208	141603156	ENSMUST00000201320	5	1549	MSTRG.22250	Ap2a2	2.87665	2.9436	2.6785	1.04993	0.955756	1.04018	2.79026	1.4804	6.38534e-29	5.31838e-27	up	yes
99006	0	chr3	+	89337850	89347831	ENSMUST00000180791	2	2820	MSTRG.15195	4731419I09Rik	4.54479	3.99874	3.98863	1.5999	1.31491	1.39799	2.90581	1.53894	7.48857e-29	6.19079e-27	up	yes
13806	0	chr1	-	133250398	133269808	ENSMUST00000191207	4	2566	MSTRG.1637	Gm19461	1.29596	1.54226	1.80765	0.201825	0.257424	0.226927	6.77067	2.7593	9.53254e-29	7.85129e-27	up	yes
112176	0	chr5	-	5646830	5664239	ENSMUST00000198121	5	2932	MSTRG.17332	Cfap69	2.34437	2.47601	2.92631	0.319777	0.169363	0.21256	11.0399	3.46465	1.63505e-28	1.33675e-26	up	yes
112491	0	chr5	+	14230107	14231955	ENSMUST00000199698	1	1849	MSTRG.17377	Sema3e	0.714428	0.685724	0.714841	0.045429	0.03308	0.021531	21.1415	4.402	1.67625e-28	1.36741e-26	up	yes
65017	0	chr16	-	90341595	90349642	ENSMUST00000231663	2	1236	MSTRG.9897	Gm49708	0.86887	0.836369	0.740149	3.30456	3.88974	3.68341	0.224807	-2.15324	2.22072e-28	1.80361e-26	down	yes
126753	0	chr6	-	83543211	83572729	ENSMUST00000205648	8	8685	MSTRG.19726	Stambp	3.26052	3.08677	3.49058	1.23718	1.44529	1.28496	2.47966	1.31014	2.54038e-28	2.05122e-26	up	yes
128331	0	chr6	-	112766564	112947266	ENSMUST00000060215	10	2482	MSTRG.20017	Srgap3	3.5122	2.40244	3.18176	0.186485	0.081783	0.101301	24.6136	4.62138	2.92456e-28	2.34606e-26	up	yes
35052	0	chr11	+	120955226	120956231	ENSMUST00000134540	2	677	MSTRG.5115	Slc16a3	6.17191	6.84153	5.51915	0.780755	0.570212	0.419516	10.4675	3.38785	4.27382e-28	3.40137e-26	up	yes
131354	0	chr6	+	147005108	147006325	ENSMUST00000204028	1	1218	MSTRG.20459	Ppfibp1	9.61021	9.92333	10.551	3.46461	2.66332	3.34919	3.17444	1.6665	5.07155e-28	4.01035e-26	up	yes
126133	0	chr6	-	71599427	71602742	ENSMUST00000206798	4	2330	MSTRG.19632	Kdm3a	14.793	15.4508	18.5574	4.70772	3.85281	3.65075	3.99641	1.9987	5.49807e-28	4.34453e-26	up	yes
113297	0	chr5	-	30061064	30073617	ENSMUST00000154751	7	2726	MSTRG.17525	Tyms	1.75798	1.74485	1.79247	5.23996	4.56356	4.49316	0.370386	-1.4329	6.9953e-28	5.49631e-26	down	yes
110869	0	chr4	-	147922463	147936767	ENSMUST00000124292	9	4122	MSTRG.17121	Plod1	1.84708	1.60265	1.69394	0.351939	0.469487	0.354149	4.37545	2.12943	8.29089e-28	6.50506e-26	up	yes
146891	0	chr8	+	36094861	36104351	ENSMUST00000145386	2	4910	MSTRG.22592	Prag1	2.78745	2.3801	2.68156	0.712713	0.883357	0.845434	3.21487	1.68476	8.31827e-28	6.52193e-26	up	yes
125470	0	chr6	-	59020135	59024549	ENSMUST00000204616	1	4415	MSTRG.19536	Fam13a	1.78783	1.94937	2.29451	0.499744	0.36932	0.430141	4.64262	2.21494	8.9861e-28	7.03064e-26	up	yes
126876	0	chr6	+	84106551	84128301	ENSMUST00000152646	9	13413	MSTRG.19739	Dysf	14.6519	15.8435	18.1005	5.88434	4.84545	5.32803	3.02631	1.59756	9.13507e-28	7.14216e-26	up	yes
77184	0	chr18	+	69679699	69686796	ENSMUST00000146908	3	5961	MSTRG.11737	Tcf4	1.42343	1.36741	1.55694	0.625799	0.596222	0.671698	2.2959	1.19906	1.1633e-27	9.06324e-26	up	yes
9786	0	chr1	-	51762590	51767392	ENSMUST00000140930	3	683	MSTRG.984	Myo1b	15.0122	13.5472	13.857	4.80033	4.13952	5.29515	2.97972	1.57518	1.18506e-27	9.22625e-26	up	yes
156747	0	chr9	+	66713729	66716991	ENSMUST00000217394	1	3263	MSTRG.24223	Car12	1.23804	1.2066	1.52751	0.048426	0.024133	0.01253	46.6824	5.54481	1.3428e-27	1.04032e-25	up	yes
92548	0	chr2	-	146420078	146512344	ENSMUST00000109982	16	4163	MSTRG.14084	Ralgapa2	12.7418	14.3412	16.1774	4.32888	3.35439	3.86479	3.74611	1.90539	1.65871e-27	1.2806e-25	up	yes
78407	0	chr19	+	4855221	4860918	ENSMUST00000237784	13	2100	MSTRG.11897	Ctsf	1.43753	1.49551	1.69418	0.177404	0.085691	0.102579	12.654	3.66152	1.83988e-27	1.41752e-25	up	yes
90646	0	chr2	+	119594297	119607502	ENSMUST00000147425	3	8137	MSTRG.13771	Oip5os1	0.395538	0.277677	0.503772	3.9706	3.75602	3.45654	0.105246	-3.24816	2.3995e-27	1.83465e-25	down	yes
138881	0	chr7	-	80673270	80688884	ENSMUST00000152668	2	4453	MSTRG.21442	Crtc3	2.72603	2.76953	2.99931	1.24818	1.3904	1.33392	2.13842	1.09654	2.63152e-27	2.0079e-25	up	yes
93373	0	chr2	+	155976389	155998900	ENSMUST00000148191	15	6361	MSTRG.14226	Cep250	2.32257	2.75636	2.24531	0	0	0	24414.1	14.5754	3.01162e-27	2.28535e-25	up	yes
18703	0	chr10	+	25484281	25489799	ENSMUST00000219390	2	949	MSTRG.2512	Epb41l2	10.3337	11.5543	12.2394	3.7834	2.96543	3.09597	3.46655	1.7935	3.03299e-27	2.3e-25	up	yes
157764	0	chr9	+	86503936	86516390	ENSMUST00000186418	6	2746	MSTRG.24388	Dop1a	1.20167	1.27745	1.2672	0.31093	0.3214	0.233536	4.32667	2.11326	3.89076e-27	2.92052e-25	up	yes
81561	0	chr19	+	41912076	41916086	ENSMUST00000235468	2	593	MSTRG.12354	Pgam1	9.89518	13.3188	11.0115	1.11154	0.875659	0.559851	13.4373	3.74817	4.54571e-27	3.40064e-25	up	yes
48691	0	chr14	+	20710660	20715951	ENSMUST00000225332	9	3140	MSTRG.7481	Zswim8	3.64695	3.64835	4.12835	1.65347	1.72779	1.80642	2.20207	1.13886	6.18913e-27	4.59292e-25	up	yes
129644	0	chr6	-	124810587	124814296	ENSMUST00000154883	6	1690	MSTRG.20217	Tpi1	196.632	176.205	160.205	54.1858	63.573	58.73	3.02026	1.59467	6.67247e-27	4.94168e-25	up	yes
20242	0	chr10	-	62622840	62635722	ENSMUST00000217970	3	5351	MSTRG.2783	Ddx50	5.66034	5.47423	6.16733	2.99965	2.65613	2.65476	2.08192	1.05792	7.14345e-27	5.28344e-25	up	yes
77628	0	chr18	-	82336250	82361600	ENSMUST00000235445	4	3579	MSTRG.11785	B020010K11Rik	2.0094	2.37068	1.82483	7.71396	7.85964	7.72757	0.266291	-1.90892	7.25803e-27	5.36094e-25	down	yes
117357	0	chr5	+	105519473	105558857	ENSMUST00000153955	2	14816	MSTRG.18149	Lrrc8c	4.99158	4.88127	5.61638	2.10954	1.68241	1.85251	2.74415	1.45636	8.21201e-27	6.03755e-25	up	yes
141572	0	chr7	+	110628028	110628674	ENSMUST00000185766	2	499	MSTRG.21814	Adm	3.38218	3.02982	3.23417	0.024963	0.043194	0.051843	80.3847	6.32885	8.70148e-27	6.38471e-25	up	yes
14977	0	chr1	-	156440150	156474331	ENSMUST00000191379	7	2043	MSTRG.1849	Soat1	3.36474	3.90044	3.73042	1.20002	1.15404	1.37173	2.95122	1.56131	2.09329e-26	1.50704e-24	up	yes
9784	0	chr1	-	51760353	51764470	ENSMUST00000145367	3	765	MSTRG.984	Myo1b	10.5471	10.6063	9.20095	3.37593	3.26572	3.78467	2.91133	1.54168	2.12006e-26	1.52533e-24	up	yes
9111	0	chr1	+	36557701	36559667	ENSMUST00000194426	1	1967	MSTRG.895	D430040D24Rik	3.51609	3.19901	3.05784	1.11947	0.860768	0.962473	3.32106	1.73165	5.17721e-26	3.65844e-24	up	yes
137350	0	chr7	+	48959073	48967836	ENSMUST00000183531	2	4144	MSTRG.21181	Nav2	1.01142	1.02165	1.291	0.181928	0.240766	0.18342	5.48424	2.45529	5.27328e-26	3.72159e-24	up	yes
80501	0	chr19	-	21418725	21472672	ENSMUST00000136258	6	1437	MSTRG.12165	Gda	1.70892	1.86174	2.08376	0.377544	0.237807	0.291678	6.234	2.64016	6.30873e-26	4.43542e-24	up	yes
62557	0	chr16	-	23967694	23973219	ENSMUST00000135352	3	4772	MSTRG.9513	Bcl6	0.975162	0.979173	1.29819	0.205806	0.14312	0.178647	6.16507	2.62412	6.94254e-26	4.87177e-24	up	yes
124865	0	chr6	-	51461145	51463254	ENSMUST00000204885	2	1624	MSTRG.19451	Hnrnpa2b1	13.1853	5.85543	10.8899	0.412636	0.385811	0.559274	22.0447	4.46236	7.38983e-26	5.17582e-24	up	yes
140314	0	chr7	+	101501617	101502459	ENSMUST00000209315	3	567	MSTRG.21686	Pde2a	6.86796	7.39336	9.01409	1.53344	1.5675	1.16301	5.45865	2.44854	8.25774e-26	5.77641e-24	up	yes
54494	0	chr15	-	6854987	6874689	ENSMUST00000177263	2	5880	MSTRG.8302	Osmr	2.47947	2.51122	2.9688	1.12914	1.09684	1.04741	2.43157	1.28189	9.62494e-26	6.71163e-24	up	yes
2957	0	X	-	94537675	94539281	ENSMUST00000141702	3	1328	MSTRG.346	Maged1	1.44893	1.11822	1.38719	0.141209	0.160835	0.198059	7.90703	2.98314	1.22647e-25	8.50959e-24	up	yes
138221	0	chr7	+	68210259	68212926	ENSMUST00000208731	1	2668	MSTRG.21354	Igf1r	2.34124	2.01465	2.52987	0.825292	0.741531	0.768617	2.94838	1.55992	1.23718e-25	8.57853e-24	up	yes
32418	0	chr11	-	100893524	100894433	ENSMUST00000137367	3	646	MSTRG.4661	Stat3	4.42185	5.2341	5.76981	0.903727	1.12691	1.08867	4.94526	2.30605	1.34911e-25	9.3313e-24	up	yes
159467	0	chr9	+	108002643	108048782	ENSMUST00000167159	6	4830	MSTRG.24586	Ip6k1	4.21197	5.35581	4.48382	0.825982	0.607651	0.926139	5.95464	2.57401	1.85003e-25	1.27088e-23	up	yes
160971	0	chr9	+	122572501	122580647	ENSMUST00000181107	2	3978	MSTRG.24803	9530059O14Rik	2.98217	3.22448	3.88043	0.914433	0.689138	0.821617	4.1593	2.05634	2.13049e-25	1.45903e-23	up	yes
61329	0	chr16	+	14461008	14468236	ENSMUST00000134960	4	1768	MSTRG.9358	Abcc1	2.3439	2.06332	2.4617	0.684596	0.620207	0.520914	3.76231	1.91162	2.56976e-25	1.75336e-23	up	yes
27188	0	chr11	+	51599267	51601067	ENSMUST00000169995	2	829	MSTRG.3825	Phykpl	1.67275	1.8413	1.72867	5.52592	5.75849	5.19208	0.318194	-1.65202	2.84592e-25	1.9394e-23	down	yes
127833	0	chr6	-	92851950	92857885	ENSMUST00000203690	1	5936	MSTRG.19916	Adamts9	11.8675	12.1543	16.0947	2.44541	1.64434	1.66339	6.97298	2.80178	3.86295e-25	2.61162e-23	up	yes
44561	0	chr13	-	60934760	60936625	ENSMUST00000225762	4	1056	MSTRG.6654	Ctla2a	17.4588	15.1172	12.6527	2.40839	1.5994	2.4224	7.0338	2.81431	4.28371e-25	2.88729e-23	up	yes
81595	0	chr19	-	41947165	41948316	ENSMUST00000165043	2	683	MSTRG.12365	Mms19	5.96795	7.65409	6.69131	1.56611	1.44281	1.78281	4.23925	2.08381	5.88569e-25	3.93596e-23	up	yes
138502	0	chr7	-	75769038	75772046	ENSMUST00000206358	1	3009	MSTRG.21372	AU020206	4.29523	4.22615	4.55512	9.95866	8.85725	9.00452	0.470032	-1.08917	6.76453e-25	4.50467e-23	down	yes
61835	0	chr16	-	18271246	18284591	ENSMUST00000128856	8	3438	MSTRG.9431	Dgcr8	0.641784	0.557563	0.687341	1.78454	1.77094	1.81714	0.351167	-1.50977	7.24336e-25	4.81198e-23	down	yes
135594	0	chr7	-	34283958	34313551	ENSMUST00000206018	2	2056	MSTRG.20973	4931406P16Rik	3.43487	3.23458	3.39961	1.73139	1.51621	1.65754	2.05276	1.03756	7.33021e-25	4.86676e-23	up	yes
26282	0	chr11	-	30101513	30106784	ENSMUST00000133466	2	4258	MSTRG.3691	Sptbn1	7.45417	6.8378	7.02964	2.03301	1.39392	1.87894	4.0185	2.00666	8.63046e-25	5.70273e-23	up	yes
19816	0	chr10	-	53975095	54075796	ENSMUST00000146483	6	3443	MSTRG.2700	Man1a	4.39628	4.12848	4.06452	0.855484	0.564875	0.890564	5.44773	2.44566	1.02921e-24	6.76324e-23	up	yes
64387	0	chr16	-	62825605	62847040	ENSMUST00000132902	3	2236	MSTRG.9804	Arl13b	2.47835	2.45776	2.63956	1.14038	1.2318	1.1358	2.15955	1.11073	1.04521e-24	6.85332e-23	up	yes
24470	0	chr10	+	128015196	128030037	ENSMUST00000133285	11	3300	MSTRG.3419	Prim1	0.690734	0.754786	0.576438	4.86296	4.91279	3.54937	0.15174	-2.72032	1.05596e-24	6.91156e-23	down	yes
20951	0	chr10	-	76295242	76345291	ENSMUST00000162766	15	2693	MSTRG.2879	Dip2a	1.93948	1.9672	1.97223	0.621826	0.489913	0.668689	3.30196	1.72332	1.13257e-24	7.40429e-23	up	yes
21162	0	chr10	-	77997237	77999934	ENSMUST00000148818	2	492	MSTRG.2900	Pfkl	4.20841	5.16448	4.78604	0.437743	0.661203	0.352697	9.75373	3.28595	1.26046e-24	8.22098e-23	up	yes
31695	0	chr11	-	96911456	96913005	ENSMUST00000149033	2	1343	MSTRG.4539	Cdk5rap3	3.0815	4.59915	4.30614	0.652951	0.687789	0.63475	6.06776	2.60116	1.72899e-24	1.11588e-22	up	yes
89436	0	chr2	+	93027956	93033439	ENSMUST00000111270	5	2936	MSTRG.13589	4631405J19Rik	4.0755	3.41104	4.09889	0.777871	1.0444	0.761504	4.48392	2.16476	3.01481e-24	1.92115e-22	up	yes
137370	0	chr7	+	49364721	49454642	ENSMUST00000064383	6	3224	MSTRG.21181	Nav2	0.924758	0.789212	1.12965	0.170126	0.138638	0.176012	5.86584	2.55234	3.07763e-24	1.96006e-22	up	yes
72132	0	chr17	+	56046814	56072289	ENSMUST00000233325	11	7698	MSTRG.10897	Chaf1a	0.547535	0.634552	0.588867	1.68059	1.95514	1.8567	0.322435	-1.63292	3.22371e-24	2.04956e-22	down	yes
121681	0	chr5	+	144819798	144823110	ENSMUST00000143357	4	796	MSTRG.18914	Trrap	4.15572	4.74782	3.89938	1.19454	1.00594	0.965017	4.04453	2.01597	3.24639e-24	2.0628e-22	up	yes
108805	0	chr4	+	128710164	128724424	ENSMUST00000155653	3	2798	MSTRG.16741	Phc2	0.821184	1.23701	0.91405	0.119274	0.111334	0.094373	9.14591	3.19313	4.11672e-24	2.6024e-22	up	yes
65200	0	chr16	+	91672263	91679522	ENSMUST00000232108	5	4270	MSTRG.9934	Son	0.334424	0.333449	0.33766	1.10592	1.02617	0.952289	0.326008	-1.61702	4.34244e-24	2.73729e-22	down	yes
137845	0	chr7	-	59937371	59976739	ENSMUST00000189581	12	7841	MSTRG.21222	Snhg14	0.412915	0.55923	0.530691	0.053002	0.061254	0.08316	7.61253	2.92838	4.90918e-24	3.09103e-22	up	yes
156517	0	chr9	-	64716605	64725720	ENSMUST00000172444	2	603	MSTRG.24181	Rab11a	6.02448	6.98253	6.39747	1.667	1.38662	1.13665	4.63083	2.21127	5.72026e-24	3.5956e-22	up	yes
59306	0	chr15	-	97792687	97794445	ENSMUST00000151334	2	1572	MSTRG.9050	Hdac7	11.5763	10.2347	9.07798	3.47235	3.58499	3.75721	2.85624	1.51412	7.86778e-24	4.90379e-22	up	yes
100954	0	chr3	-	107671736	107696560	ENSMUST00000138116	4	2635	MSTRG.15535	Ahcyl1	5.0905	6.15535	5.65534	2.23349	2.1127	2.32434	2.53371	1.34125	1.03177e-23	6.38771e-22	up	yes
147961	0	chr8	+	69088789	69096586	ENSMUST00000125211	2	507	MSTRG.22746	Atp6v1b2	8.10016	7.93671	10.2624	1.68373	1.51745	2.09694	4.96388	2.31147	1.18308e-23	7.28788e-22	up	yes
55962	0	chr15	-	55549454	55557748	ENSMUST00000170135	2	6481	MSTRG.8570	Mrpl13	1.2618	1.28224	1.35676	2.49362	2.58135	2.47869	0.516413	-0.953403	1.44778e-23	8.85941e-22	down	no
29990	0	chr11	+	77502479	77504832	ENSMUST00000139410	5	1105	MSTRG.4251	Git1	2.96558	2.89203	2.79618	0.889573	1.07641	0.934085	2.98399	1.57724	1.68414e-23	1.02718e-21	up	yes
68518	0	chr17	-	28174657	28177682	ENSMUST00000233181	1	3026	MSTRG.10438	C230013L11Rik	0.656897	0.55772	0.581082	2.02229	1.73836	2.01475	0.310922	-1.68537	2.1513e-23	1.30422e-21	down	yes
138287	0	chr7	-	70355689	70358403	ENSMUST00000208474	1	2715	MSTRG.21357	Nr2f2	1.42554	1.24441	1.25216	3.74542	3.36991	3.92622	0.355214	-1.49324	2.46498e-23	1.4895e-21	down	yes
64184	0	chr16	-	57751915	57754737	ENSMUST00000232382	1	2823	MSTRG.9777	Col8a1	0.053617	0.043566	0.105472	1.31498	1.22364	1.64253	0.0484687	-4.3668	2.50869e-23	1.51509e-21	down	yes
13819	0	chr1	+	133291750	133294226	ENSMUST00000190884	1	2477	MSTRG.1636	Plekha6	2.01149	1.43229	2.10002	0.239983	0.317342	0.307872	6.40756	2.67978	3.17638e-23	1.91001e-21	up	yes
34327	0	chr11	-	116837433	116843449	ENSMUST00000130120	3	4697	MSTRG.5000	Jmjd6	4.08392	4.16372	4.47818	1.35283	1.5676	1.73112	2.73582	1.45197	3.22697e-23	1.93728e-21	up	yes
90696	0	chr2	+	119809208	119818104	ENSMUST00000147761	8	3542	MSTRG.13787	Tyro3	0.124414	0.136355	0.172709	1.00248	0.831326	1.15618	0.144976	-2.78611	4.01382e-23	2.3954e-21	down	yes
29175	0	chr11	+	70609738	70610709	ENSMUST00000142650	3	693	MSTRG.4125	Mink1	2.02756	1.98029	2.25505	0.244953	0.3982	0.29779	6.65598	2.73465	4.93904e-23	2.93651e-21	up	yes
160744	0	chr9	+	120933486	120956447	ENSMUST00000154687	10	2359	MSTRG.24775	Ctnnb1	3.00372	3.09849	3.13362	1.52064	1.59997	1.67516	1.92583	0.94548	5.98453e-23	3.5448e-21	up	no
119137	0	chr5	+	122158957	122169734	ENSMUST00000135090	3	1040	MSTRG.18462	Ppp1cc	13.7116	15.2134	16.5789	6.71527	5.85514	6.25893	2.41665	1.27301	6.00124e-23	3.5528e-21	up	yes
83067	0	chr2	+	5037280	5041133	ENSMUST00000145585	2	1065	MSTRG.12642	4930551O13Rik	2.41268	2.77053	3.49398	0.552897	0.548438	0.558322	5.2283	2.38634	6.37717e-23	3.77134e-21	up	yes
53123	0	chr14	-	72561447	72564741	ENSMUST00000159144	3	475	MSTRG.8077	Fndc3a	4.92276	5.35616	6.15372	1.51294	1.28181	1.46749	3.8554	1.94688	7.04165e-23	4.14882e-21	up	yes
133551	0	chr7	-	19711414	19715438	ENSMUST00000173966	4	2776	MSTRG.20695	Tomm40	0.60445	0.760017	0.712992	2.13886	2.16836	2.249	0.316868	-1.65804	7.17403e-23	4.22233e-21	down	yes
65149	0	chr16	+	91485277	91491789	ENSMUST00000145008	2	2234	MSTRG.9921	Ifnar1	9.00792	8.40256	7.85314	4.3539	4.20511	4.02608	2.00742	1.00535	7.67359e-23	4.50678e-21	up	yes
2955	0	X	-	94535476	94542143	ENSMUST00000153386	12	3037	MSTRG.346	Maged1	31.1515	29.2998	31.2767	3.09226	5.41518	3.46509	7.66154	2.93763	8.80223e-23	5.15328e-21	up	yes
111189	0	chr4	+	150247460	150248287	ENSMUST00000151057	3	529	MSTRG.17180	Eno1	3.25019	2.99478	3.60173	0.443274	0.485285	0.259959	8.28485	3.05048	9.28258e-23	5.42591e-21	up	yes
91646	0	chr2	+	128841153	128849959	ENSMUST00000126160	3	3841	MSTRG.13942	Tmem87b	5.48726	5.43368	6.87457	2.07679	1.83678	2.14461	2.93744	1.55456	1.52512e-22	8.84019e-21	up	yes
70252	0	chr17	-	34951594	34952471	ENSMUST00000172531	2	700	MSTRG.10639	1110038B12Rik	0.63557	0.971578	0.62309	5.11079	5.82317	6.21592	0.130044	-2.94293	2.49005e-22	1.42033e-20	down	yes
12561	0	chr1	-	93440298	93445686	ENSMUST00000185349	3	667	MSTRG.1429	Hdlbp	8.26177	8.72133	9.09404	3.76289	3.0433	3.5925	2.50773	1.32638	2.62543e-22	1.49524e-20	up	yes
13220	0	chr1	-	121306880	121317565	ENSMUST00000159192	3	5616	MSTRG.1544	Insig2	2.85302	3.04124	3.28778	1.20576	0.9664	0.933183	2.95685	1.56406	3.17862e-22	1.79921e-20	up	yes
157283	0	chr9	-	75393734	75410005	ENSMUST00000172946	3	3237	MSTRG.24322	Mapk6	5.81941	5.31859	6.15261	2.8237	3.01136	2.69238	2.02764	1.0198	3.93367e-22	2.21642e-20	up	yes
59323	0	chr15	-	97857537	97859698	ENSMUST00000139656	3	813	MSTRG.9047	Vdr	2.56582	2.17362	2.15573	0.394925	0.330562	0.505111	5.6031	2.48622	4.39113e-22	2.46292e-20	up	yes
48825	0	chr14	+	21848447	21856931	ENSMUST00000169054	3	3835	MSTRG.7501	A430057M04Rik	0.031661	0.017887	0.015349	0.382881	0.318811	0.414926	0.0581192	-4.10484	4.5705e-22	2.56094e-20	down	yes
54252	0	chr14	-	122365239	122406743	ENSMUST00000228409	5	1284	MSTRG.8253	Gm5089	0.865975	0.773536	0.828563	0.111607	0.090332	0.06406	9.27851	3.21389	4.70974e-22	2.63629e-20	up	yes
143869	0	chr7	-	138898540	138909519	ENSMUST00000148970	2	446	MSTRG.22190	Bnip3	3.87936	3.89196	6.1311	0.057327	0.004256	0.073235	103.12	6.68818	5.50505e-22	3.066e-20	up	yes
46032	0	chr13	+	89739460	89842373	ENSMUST00000044500	2	52401	MSTRG.6914	Gm4117	0.047315	0.045894	0.055698	0.22921	0.173804	0.229923	0.235264	-2.08765	6.94105e-22	3.83115e-20	down	yes
14908	0	chr1	-	155801447	155812889	ENSMUST00000140809	2	2715	MSTRG.1839	Qsox1	4.85496	4.30281	4.9192	2.46436	2.46774	2.28342	1.95093	0.96416	7.08436e-22	3.9083e-20	up	no
120751	0	chr5	-	137296236	137297232	ENSMUST00000197144	2	850	MSTRG.18748	Srrt	2.23189	2.31349	2.34645	0.776764	0.749689	0.739521	3.04144	1.60476	7.11303e-22	3.92022e-20	up	yes
137897	0	chr7	-	61930137	61986276	ENSMUST00000208822	6	5082	MSTRG.21297	A330076H08Rik	0.252042	0.236764	0.262317	0.771704	0.742466	0.688806	0.340958	-1.55233	7.18118e-22	3.95582e-20	down	yes
44173	0	chr13	+	55826250	56084849	ENSMUST00000237678	6	2688	MSTRG.6622	Gm47071	2.78327	2.64165	3.02104	1.40008	1.33617	1.23696	2.12573	1.08796	8.34773e-22	4.58931e-20	up	yes
83691	0	chr2	+	15069962	15073207	ENSMUST00000192653	1	3246	MSTRG.12825	Arl5b	6.12689	6.37484	8.12623	1.99199	1.78364	2.19741	3.45352	1.78807	9.45437e-22	5.17207e-20	up	yes
126202	0	chr6	-	71961145	71963775	ENSMUST00000181028	3	1719	MSTRG.19645	Gm26628	1.34533	1.44582	1.24825	4.15119	4.21677	3.69922	0.334742	-1.57888	1.01328e-21	5.52686e-20	down	yes
22694	0	chr10	-	89667425	89686285	ENSMUST00000174575	3	2831	MSTRG.3148	Scyl2	1.88478	1.98136	1.80555	0.777206	0.655067	0.791488	2.55049	1.35078	1.07589e-21	5.85683e-20	up	yes
151084	0	chr8	-	110824435	110846787	ENSMUST00000212515	13	2957	MSTRG.23271	Sf3b3	2.59703	1.95444	1.96559	9.40275	8.58403	7.99405	0.250841	-1.99515	1.08467e-21	5.90174e-20	down	yes
158279	0	chr9	-	96747281	96754676	ENSMUST00000132060	3	3748	MSTRG.24442	Zbtb38	1.2661	1.44367	1.78522	0.364373	0.366326	0.405499	3.95616	1.9841	1.1115e-21	6.03591e-20	up	yes
24535	0	chr10	+	128232080	128252941	ENSMUST00000145710	28	4582	MSTRG.3428	Timeless	4.03641	3.5987	3.50129	1.58986	1.65867	1.4095	2.39079	1.25749	1.30852e-21	7.07115e-20	up	yes
153650	0	chr9	-	31151894	31157397	ENSMUST00000214396	4	1468	MSTRG.23793	Aplp2	9.5187	9.58464	9.20964	5.11782	5.18637	4.5956	1.90023	0.926171	1.58469e-21	8.53033e-20	up	no
128241	0	chr6	+	108415270	108423332	ENSMUST00000205053	2	7133	MSTRG.20000	Itpr1	1.59965	1.30397	1.47229	4.41713	3.75218	3.99804	0.359643	-1.47536	1.68116e-21	9.03649e-20	down	yes
115534	0	chr5	+	67306964	67315677	ENSMUST00000201173	1	8714	MSTRG.17898	Slc30a9	3.19065	3.38581	3.86351	1.4505	1.55083	1.61248	2.26277	1.17809	1.89395e-21	1.0141e-19	up	yes
74586	0	chr18	-	16771397	16809246	ENSMUST00000152779	2	4135	MSTRG.11315	Cdh2	0.136546	0.171937	0.19175	0.764119	0.927105	0.81395	0.19968	-2.32424	2.03631e-21	1.08717e-19	down	yes
118824	0	chr5	-	120131485	120139263	ENSMUST00000181905	2	4269	MSTRG.18413	Gm10390	0.131461	0.08948	0.083631	0.663185	0.615036	0.59531	0.162566	-2.6209	2.32696e-21	1.23463e-19	down	yes
127829	0	chr6	-	92793010	92860204	ENSMUST00000125490	14	2600	MSTRG.19916	Adamts9	5.01861	4.87788	7.20967	1.02699	0.67923	0.897945	6.56876	2.71562	2.54846e-21	1.34635e-19	up	yes
111187	0	chr4	+	150244235	150247450	ENSMUST00000135063	3	1244	MSTRG.17180	Eno1	4.51078	5.18839	5.51012	0.951547	1.25799	0.829682	5.00434	2.32318	2.63085e-21	1.38855e-19	up	yes
59064	0	chr15	+	92344359	92378103	ENSMUST00000181901	4	1619	MSTRG.9006	Gm26760	0.498385	0.489949	0.665548	2.13277	2.25946	2.29426	0.247347	-2.01539	3.90252e-21	2.03745e-19	down	yes
130653	0	chr6	+	135015822	135018533	ENSMUST00000134549	4	791	MSTRG.20339	Ddx47	5.34886	4.72545	5.24534	2.35736	2.11692	2.20934	2.29212	1.19668	4.27684e-21	2.2258e-19	up	yes
129383	0	chr6	+	122522499	122529290	ENSMUST00000126357	4	3146	MSTRG.20189	Mfap5	1.54173	1.14384	1.08321	6.79213	5.66924	5.64033	0.2082	-2.26396	6.42313e-21	3.30572e-19	down	yes
19818	0	chr10	-	54013305	54075796	ENSMUST00000133330	5	2530	MSTRG.2700	Man1a	4.40576	5.41795	4.36983	0.813571	0.705232	1.10203	5.41566	2.43714	7.62487e-21	3.91633e-19	up	yes
59041	0	chr15	+	91808238	91816700	ENSMUST00000137657	4	4475	MSTRG.9004	Lrrk2	0.230016	0.295601	0.283285	0.986125	1.19013	1.13696	0.244144	-2.03419	8.72872e-21	4.46674e-19	down	yes
130125	0	chr6	+	128370959	128375455	ENSMUST00000153423	3	3094	MSTRG.20287	Foxm1	0.641449	0.605117	0.673806	2.29595	2.60363	2.002	0.278251	-1.84554	1.01747e-20	5.18042e-19	down	yes
25661	0	chr11	+	9133015	9136170	ENSMUST00000146696	4	901	MSTRG.3596	Upp1	3.24102	3.96582	3.87567	0.953845	0.812777	1.10185	3.86356	1.94993	1.08299e-20	5.50643e-19	up	yes
131813	0	chr7	-	4440407	4445649	ENSMUST00000147599	3	3134	MSTRG.20526	Rdh13	0.448692	0.409849	0.465884	1.43202	1.22355	1.45114	0.322503	-1.63262	1.23792e-20	6.27403e-19	down	yes
43630	0	chr13	-	49202950	49205191	ENSMUST00000223496	2	1760	MSTRG.6547	Card19	3.81133	3.42102	3.93016	1.47494	1.26713	1.1176	2.89208	1.53211	1.33577e-20	6.7453e-19	up	yes
69436	0	chr17	-	32321424	32350607	ENSMUST00000236105	12	4411	MSTRG.10549	Akap8l	7.31664	6.4456	5.22903	1.84189	1.51812	1.49134	3.91464	1.96888	1.3632e-20	6.87443e-19	up	yes
129647	0	chr6	-	124811272	124811967	ENSMUST00000133251	2	567	MSTRG.20217	Tpi1	8.26715	6.70829	8.27392	2.1877	1.71792	1.50707	4.29534	2.10277	1.3653e-20	6.88189e-19	up	yes
150742	0	chr8	-	105946691	105948173	ENSMUST00000141326	4	715	MSTRG.23206	Slc12a4	3.43197	2.75842	3.19429	0.869939	0.714638	0.891289	3.79046	1.92237	1.38982e-20	6.99914e-19	up	yes
159335	0	chr9	-	107687756	107690762	ENSMUST00000192712	4	1426	MSTRG.24579	Sema3f	22.9835	23.6417	23.2483	6.65825	4.23162	4.66783	4.49124	2.16712	1.45298e-20	7.30727e-19	up	yes
112921	0	chr5	-	24369187	24383614	ENSMUST00000156403	6	709	MSTRG.17471	Gm15587	3.23008	2.70802	2.82752	0.888544	0.877849	0.929316	3.2517	1.70119	1.54058e-20	7.7373e-19	up	yes
120755	0	chr5	-	137297624	137298669	ENSMUST00000197376	3	722	MSTRG.18748	Srrt	3.66023	3.43902	3.85997	1.25357	1.42401	1.19845	2.82744	1.49949	1.54307e-20	7.74628e-19	up	yes
124978	0	chr6	+	52244393	52252044	ENSMUST00000156515	3	4371	MSTRG.19467	Hoxa11os	1.22061	1.06387	0.901571	0	0	0	10620.2	13.3745	1.55823e-20	7.81886e-19	up	yes
145576	0	chr8	+	12811416	12814383	ENSMUST00000125031	2	2295	MSTRG.22385	Atp11a	1.82148	1.87412	2.2623	0.694568	0.698849	0.610412	2.97326	1.57204	1.66011e-20	8.30004e-19	up	yes
57879	0	chr15	-	80081983	80083406	ENSMUST00000185928	2	683	MSTRG.8832	Rpl3	2.93563	3.07998	3.62895	8.71624	8.69659	8.63785	0.370223	-1.43353	1.74446e-20	8.70999e-19	down	yes
115580	0	chr5	-	67805377	67808736	ENSMUST00000202248	1	3360	MSTRG.17906	Atp8a1	1.84395	1.64238	2.1309	0.694822	0.657933	0.714618	2.71709	1.44206	1.95616e-20	9.73192e-19	up	yes
128261	0	chr6	+	108660799	108661334	ENSMUST00000166346	2	368	MSTRG.19999	Bhlhe40	5.22162	3.32853	4.82029	0.25527	0.10899	0.269952	21.082	4.39794	2.34892e-20	1.16286e-18	up	yes
148554	0	chr8	+	71570655	71582811	ENSMUST00000211886	4	3171	MSTRG.22833	Slc27a1	5.32129	6.30928	6.72694	2.46201	2.11369	2.33074	2.65802	1.41035	2.36605e-20	1.17029e-18	up	yes
142753	0	chr7	-	126795949	126798307	ENSMUST00000139657	6	1352	MSTRG.21998	Aldoa	9.7348	7.82242	8.50339	3.31682	3.57703	3.71132	2.45735	1.2971	2.44855e-20	1.21011e-18	up	yes
115327	0	chr5	-	65466350	65537184	ENSMUST00000125954	2	2548	MSTRG.17861	Smim14	5.23325	5.50644	6.06389	0.767932	1.13546	0.646408	6.59016	2.72031	2.45887e-20	1.21458e-18	up	yes
72677	0	chr17	-	66681487	66697222	ENSMUST00000225074	8	5902	MSTRG.11007	Ptprm	2.73846	2.53131	2.49752	1.09564	0.819326	0.920378	2.73945	1.45389	2.52853e-20	1.24843e-18	up	yes
57102	0	chr15	-	76503902	76506565	ENSMUST00000161499	3	2486	MSTRG.8732	Dgat1	3.94474	3.96731	3.89794	2.46662	2.29202	2.45627	1.63689	0.710954	2.54482e-20	1.25592e-18	up	no
136864	0	chr7	+	45451025	45452116	ENSMUST00000209230	2	1000	MSTRG.21116	Gys1	2.8751	3.8237	2.65318	0.456888	0.275299	0.401401	8.2499	3.04438	2.56232e-20	1.26287e-18	up	yes
67966	0	chr17	-	25853335	25861501	ENSMUST00000177031	11	4561	MSTRG.10362	Wdr90	1.3728	1.72408	2.29769	0.332519	0.275628	0.296111	5.96575	2.5767	2.66672e-20	1.31257e-18	up	yes
101594	0	chr3	+	122002989	122005798	ENSMUST00000199550	3	609	MSTRG.15634	Arhgap29	3.87584	3.30078	4.34466	1.0978	0.976088	1.00269	3.74484	1.9049	3.16178e-20	1.54664e-18	up	yes
147041	0	chr8	+	41017468	41024216	ENSMUST00000123703	3	2349	MSTRG.22607	B430010I23Rik	1.521	1.64959	1.48528	0.513255	0.551958	0.42281	3.1289	1.64565	3.44486e-20	1.6814e-18	up	yes
138220	0	chr7	+	68194666	68196610	ENSMUST00000208348	1	1945	MSTRG.21354	Igf1r	1.12332	1.03809	1.37953	0.247357	0.182099	0.259983	5.13597	2.36064	3.71352e-20	1.80697e-18	up	yes
157732	0	chr9	-	85687557	85721346	ENSMUST00000186322	17	5410	MSTRG.24381	Ibtk	2.78376	2.86394	3.33749	1.22337	1.22945	1.03288	2.57773	1.3661	4.68317e-20	2.27083e-18	up	yes
32415	0	chr11	-	100889478	100893804	ENSMUST00000152601	3	887	MSTRG.4661	Stat3	3.83876	3.42843	4.97109	0.959351	0.961667	0.995208	4.19662	2.06923	4.87314e-20	2.35882e-18	up	yes
80317	0	chr19	+	16133296	16316527	ENSMUST00000170229	3	862	MSTRG.12130	Gnaq	11.8775	10.4372	10.6952	2.1719	1.84117	2.98114	4.71962	2.23867	5.01689e-20	2.42206e-18	up	yes
128332	0	chr6	-	112795420	112829631	ENSMUST00000143475	3	772	MSTRG.20017	Srgap3	2.6122	2.46003	3.44344	0.160082	0.028994	0.131879	26.5323	4.72968	5.77083e-20	2.7812e-18	up	yes
54540	0	chr15	+	8153342	8156071	ENSMUST00000230647	1	2730	MSTRG.8315	Nup155	0.922576	0.857125	1.03164	2.7244	2.42458	2.40563	0.372136	-1.4261	6.17028e-20	2.96856e-18	down	yes
12225	0	chr1	-	89677487	89683908	ENSMUST00000187295	4	2647	MSTRG.1388	4933400F21Rik	2.36918	2.19845	2.87235	0.834267	0.870367	0.751439	3.02922	1.59895	7.01457e-20	3.36454e-18	up	yes
71447	0	chr17	+	46165696	46167890	ENSMUST00000169778	5	834	MSTRG.10805	Gtpbp2	1.38928	1.47039	1.66381	0.242767	0.323143	0.257102	5.49624	2.45844	7.65589e-20	3.65792e-18	up	yes
59479	0	chr15	-	98648003	98662898	ENSMUST00000159423	10	3428	MSTRG.9071	Ddx23	2.35201	1.90748	2.65558	0.735381	0.739927	0.674624	3.21641	1.68545	8.73754e-20	4.15681e-18	up	yes
26280	0	chr11	-	30099396	30103421	ENSMUST00000145315	2	3128	MSTRG.3691	Sptbn1	10.7961	10.4622	8.74007	2.02498	2.50081	1.60607	4.8922	2.29048	9.07222e-20	4.30865e-18	up	yes
71453	0	chr17	+	46167636	46168486	ENSMUST00000166663	2	596	MSTRG.10805	Gtpbp2	1.63354	1.72742	1.553	0.274428	0.181821	0.202219	7.46272	2.8997	1.00738e-19	4.76392e-18	up	yes
38203	0	chr12	-	80168365	80170151	ENSMUST00000219382	2	1410	MSTRG.5685	Actn1	8.56791	9.19695	7.29064	3.21135	3.11235	3.30254	2.60283	1.38008	1.00813e-19	4.76544e-18	up	yes
68159	0	chr17	-	26506516	26507956	ENSMUST00000146077	2	1072	MSTRG.10381	Dusp1	4.17059	3.58402	3.45022	1.3007	1.4093	1.19913	2.86633	1.5192	1.02428e-19	4.83765e-18	up	yes
37676	0	chr12	+	70825689	70897341	ENSMUST00000222802	12	4413	MSTRG.5588	Frmd6	1.47626	1.32551	1.35589	0.371075	0.343037	0.235687	4.37742	2.13008	1.0738e-19	5.0651e-18	up	yes
48669	0	chr14	-	20687236	20703028	ENSMUST00000180987	3	1570	MSTRG.7478	6230400D17Rik	8.47061	7.65071	8.96793	2.99768	2.22846	2.16175	3.396	1.76384	1.08912e-19	5.13081e-18	up	yes
139157	0	chr7	-	84149091	84151893	ENSMUST00000208271	1	2803	MSTRG.21499	Abhd17c	0.729579	0.685758	0.802889	2.0268	1.78669	2.01613	0.380509	-1.394	1.28159e-19	6.00689e-18	down	yes
64510	0	chr16	+	72663184	72743391	ENSMUST00000231474	2	2277	MSTRG.9821	Robo1	0.655865	0.486884	0.420387	3.19874	2.59519	2.71425	0.183721	-2.44441	1.58685e-19	7.36612e-18	down	yes
46351	0	chr13	+	96542755	96611739	ENSMUST00000222434	7	3054	MSTRG.6982	Col4a3bp	3.97106	3.63643	4.49025	1.28502	1.01467	1.39909	3.27074	1.70962	1.74273e-19	8.06609e-18	up	yes
107269	0	chr4	+	109039757	109044128	ENSMUST00000143604	3	966	MSTRG.16505	Nrd1	4.86327	5.22311	6.20294	2.03703	1.82083	1.76599	2.89647	1.5343	1.84317e-19	8.50609e-18	up	yes
114887	0	chr5	-	50050389	50053379	ENSMUST00000198868	1	2991	MSTRG.17782	Adgra3	0.238021	0.238341	0.258558	0.768835	0.853809	0.819461	0.300937	-1.73247	2.11471e-19	9.73497e-18	down	yes
41300	0	chr13	-	6614510	6622096	ENSMUST00000135761	5	800	MSTRG.6118	Pfkp	4.43082	2.7863	5.24054	0.314399	0.132605	0.167732	20.2651	4.34092	2.1325e-19	9.80869e-18	up	yes
142756	0	chr7	-	126796482	126799254	ENSMUST00000147748	4	979	MSTRG.21998	Aldoa	8.36843	6.48319	6.83191	1.31836	1.77081	1.14981	5.11528	2.35481	2.13711e-19	9.82581e-18	up	yes
159522	0	chr9	+	108136855	108138567	ENSMUST00000194140	3	1341	MSTRG.24593	4930447F24Rik	1.33237	1.20072	1.31618	0.024653	0	0	156.138	7.28668	2.15819e-19	9.91455e-18	up	yes
145512	0	chr8	+	11758317	11788335	ENSMUST00000209686	3	4325	MSTRG.22379	Arhgef7	9.74544	9.86454	11.487	4.69227	4.41763	3.8532	2.39888	1.26236	2.3691e-19	1.08654e-17	up	yes
131554	0	chr6	+	149545882	149563329	ENSMUST00000140759	2	11230	MSTRG.20498	Bicd1	0.060689	0.080701	0.108006	0.566106	0.499444	0.520375	0.157256	-2.66881	2.44479e-19	1.12033e-17	down	yes
134007	0	chr7	+	24884635	24887759	ENSMUST00000138662	2	2657	MSTRG.20765	Rps19	1.22776	1.31573	1.5091	3.69456	3.44536	3.37182	0.38553	-1.37508	2.51369e-19	1.15095e-17	down	yes
138845	0	chr7	-	80388585	80396928	ENSMUST00000146771	4	6311	MSTRG.21438	Furin	2.49354	2.32357	2.21762	1.38752	1.32699	1.36223	1.72558	0.78708	2.5567e-19	1.16943e-17	up	no
151333	0	chr8	+	117423416	117459430	ENSMUST00000212884	15	4700	MSTRG.23320	Cmip	6.71019	5.64226	5.54487	1.79258	2.18565	2.21608	2.88932	1.53073	2.55721e-19	1.16943e-17	up	yes
112920	0	chr5	-	24366192	24383614	ENSMUST00000146326	4	3525	MSTRG.17471	Gm15587	12.9411	11.0821	11.1147	5.57874	4.64347	5.23877	2.27268	1.1844	2.77972e-19	1.26597e-17	up	yes
131952	0	chr7	-	4807027	4811119	ENSMUST00000206139	1	4093	MSTRG.20541	Ube2s	2.11431	2.2634	2.37645	4.34373	4.49481	4.6038	0.502455	-0.992935	2.784e-19	1.26729e-17	down	no
147036	0	chr8	-	40998770	41000205	ENSMUST00000135194	2	1325	MSTRG.22606	Mtus1	2.04387	2.18401	1.94262	0.708833	0.607664	0.762457	2.96808	1.56953	2.86259e-19	1.30158e-17	up	yes
81208	0	chr19	+	36554669	36591147	ENSMUST00000149629	6	4491	MSTRG.12301	Hectd2	1.7899	1.62375	2.14166	0.548126	0.379072	0.436502	4.07371	2.02634	2.92797e-19	1.33021e-17	up	yes
120733	0	chr5	+	137288285	137292348	ENSMUST00000150983	2	3687	MSTRG.18747	Ache	6.62358	6.68595	4.86852	0.414234	0.736073	0.354797	12.0776	3.59426	3.52871e-19	1.59205e-17	up	yes
120108	0	chr5	+	130255619	130285386	ENSMUST00000173375	9	4698	MSTRG.18635	Tyw1	0.540541	0.604658	0.598134	1.33517	1.41954	1.4672	0.412924	-1.27605	4.5807e-19	2.04588e-17	down	yes
63520	0	chr16	-	38569323	38573300	ENSMUST00000168897	2	549	MSTRG.9683	Gm17103	9.68796	7.98547	9.59874	3.28886	2.75416	3.45579	2.87112	1.52161	4.66492e-19	2.08014e-17	up	yes
32706	0	chr11	-	102064668	102087335	ENSMUST00000147126	3	2209	MSTRG.4712	Mpp2	1.80256	2.23764	2.68641	0.313669	0.179187	0.157527	10.3425	3.37052	5.57291e-19	2.47508e-17	up	yes
147964	0	chr8	+	69103128	69108387	ENSMUST00000129797	5	813	MSTRG.22746	Atp6v1b2	3.16126	3.27463	3.57239	0.655212	0.73228	0.992429	4.2053	2.07221	6.01618e-19	2.66661e-17	up	yes
83604	0	chr2	+	13574523	13577448	ENSMUST00000191615	1	2926	MSTRG.12815	Vim	9.0613	8.30509	7.60232	19.1761	18.3362	19.997	0.434167	-1.20368	6.03266e-19	2.67178e-17	down	yes
29989	0	chr11	+	77500988	77505135	ENSMUST00000127302	7	1380	MSTRG.4251	Git1	2.1296	2.03543	2.77387	0.597756	0.61566	0.506194	4.03516	2.01263	6.29546e-19	2.78706e-17	up	yes
89250	0	chr2	+	91555240	91565171	ENSMUST00000133633	7	3403	MSTRG.13564	Ckap5	2.68673	2.8467	3.18075	1.40147	1.29203	1.45761	2.09924	1.06987	8.74872e-19	3.8364e-17	up	yes
90801	0	chr2	-	120381304	120404113	ENSMUST00000143182	7	5157	MSTRG.13806	Tmem87a	8.25456	7.91816	9.09418	4.79171	4.1075	4.30377	1.91373	0.936385	9.23895e-19	4.04657e-17	up	no
48675	0	chr14	+	20691823	20692567	ENSMUST00000225903	2	505	MSTRG.7477	Sec24c	2.8366	2.77974	2.61514	0.742525	0.647125	0.803601	3.75309	1.90808	1.00434e-18	4.3868e-17	up	yes
45356	0	chr13	+	69809891	69816104	ENSMUST00000221045	2	4201	MSTRG.6794	Med10	4.32477	3.74744	3.73213	2.13895	2.05945	2.06571	1.88444	0.914137	1.02282e-18	4.46397e-17	up	no
26645	0	chr11	+	43587040	43591310	ENSMUST00000056256	1	4271	MSTRG.3746	4933415A04Rik	0.180682	0.138534	0.126434	0.685323	0.660563	0.818447	0.205906	-2.27994	1.13849e-18	4.94546e-17	down	yes
94605	0	chr2	-	168210588	168227137	ENSMUST00000140249	7	4449	MSTRG.14419	Dpm1	5.26962	4.90017	5.98559	2.35344	1.93762	2.3334	2.43874	1.28614	1.21081e-18	5.24117e-17	up	yes
59644	0	chr15	+	99295239	99317018	ENSMUST00000150641	24	4065	MSTRG.9111	Prpf40b	2.33078	2.04262	2.50337	1.08706	0.974865	1.08794	2.18319	1.12644	1.37924e-18	5.9563e-17	up	yes
53237	0	chr14	+	74738443	74743547	ENSMUST00000176188	4	628	MSTRG.8104	Esd	4.50613	3.73485	5.55476	1.01756	0.948006	1.10876	4.4874	2.16588	1.54124e-18	6.61213e-17	up	yes
145346	0	chr8	+	8661801	8664728	ENSMUST00000048606	2	2101	MSTRG.22359	4921522P10Rik	0.533211	0.642417	0.540332	1.68559	1.7957	1.74744	0.32818	-1.60744	1.56614e-18	6.71377e-17	down	yes
126970	0	chr6	+	85646730	85655476	ENSMUST00000202809	2	7515	MSTRG.19760	Alms1	0.420478	0.435464	0.472185	1.04221	1.19079	1.07039	0.402049	-1.31456	1.63482e-18	6.98919e-17	down	yes
83496	0	chr2	-	11749455	11751766	ENSMUST00000136633	3	374	MSTRG.12684	Fbh1	3.65107	3.57821	4.0913	0.937717	1.02357	1.10949	3.68654	1.88227	1.63543e-18	6.98919e-17	up	yes
52736	0	chr14	-	66153267	66160678	ENSMUST00000136216	7	3478	MSTRG.8016	Ptk2b	1.05755	0.839543	1.34763	0.16003	0.20889	0.156435	6.17625	2.62673	1.82748e-18	7.79793e-17	up	yes
43338	0	chr13	+	43400993	43402861	ENSMUST00000222416	2	1685	MSTRG.6501	Nol7	0.688845	0.635435	0.718151	2.05009	1.84509	1.82973	0.356763	-1.48696	1.83902e-18	7.84114e-17	down	yes
61469	0	chr16	+	16886644	16887723	ENSMUST00000231834	2	960	MSTRG.9380	Top3b	3.4863	3.54902	3.10923	1.40238	1.24414	1.3891	2.51375	1.32984	2.56106e-18	1.08364e-16	up	yes
153027	0	chr9	-	20782794	20815067	ENSMUST00000145974	42	3927	MSTRG.23693	Col5a3	0.469616	0.42436	0.41328	0.038854	0.047905	0.081485	7.77	2.95791	2.85314e-18	1.20402e-16	up	yes
16503	0	chr1	-	176740482	176745563	ENSMUST00000193765	1	5082	MSTRG.2086	Cep170	5.50139	5.46284	6.50895	3.03871	2.69845	2.84344	2.03636	1.02599	3.15258e-18	1.32685e-16	up	yes
118782	0	chr5	+	118750387	118765438	ENSMUST00000202787	7	7846	MSTRG.18403	Med13l	1.9074	1.84594	1.89315	1.01348	1.14773	1.03518	1.76653	0.820915	3.30656e-18	1.3906e-16	up	no
112665	0	chr5	+	21251159	21258283	ENSMUST00000196035	2	3297	ENSMUSG00000039934	Gsap	0.974442	0.838336	1.26068	0.247166	0.236545	0.240415	4.24437	2.08555	3.38667e-18	1.42213e-16	up	yes
72113	0	chr17	-	55997082	56005584	ENSMUST00000233494	12	1608	MSTRG.10893	Stap2	7.03255	5.78398	5.47558	2.01484	2.31949	2.02932	2.87447	1.5233	3.45447e-18	1.4495e-16	up	yes
100513	0	chr3	+	103029002	103042757	ENSMUST00000198906	2	4277	MSTRG.15456	Csde1	5.18417	4.85929	5.53778	3.32731	3.33033	3.34233	1.55813	0.639814	3.50701e-18	1.471e-16	up	no
52910	0	chr14	+	69580809	69586727	ENSMUST00000184506	2	4884	MSTRG.8046	Entpd4b	1.90624	1.87148	1.67087	0.436885	0.254245	0.386866	5.05436	2.33753	3.61864e-18	1.51552e-16	up	yes
110339	0	chr4	-	141067395	141068838	ENSMUST00000132704	2	862	MSTRG.16961	Necap2	4.77933	5.15669	4.16468	1.09861	1.4855	1.21429	3.71228	1.8923	3.74867e-18	1.56644e-16	up	yes
73890	0	chr17	-	94833058	94834799	ENSMUST00000234446	1	1742	MSTRG.11204	Gm1976	0.537719	0.593996	0.712399	2.34398	2.01655	2.49353	0.269054	-1.89403	4.00813e-18	1.67296e-16	down	yes
126131	0	chr6	-	71596952	71599426	ENSMUST00000205505	2	548	MSTRG.19632	Kdm3a	6.19774	7.09382	9.32289	1.36782	0.80353	1.08759	6.9392	2.79477	4.55915e-18	1.89016e-16	up	yes
121985	0	chr5	+	147860637	147862831	ENSMUST00000202608	2	334	MSTRG.18961	Pomp	7.81398	6.91932	6.465	1.8602	1.79492	1.25151	4.32034	2.11115	4.7109e-18	1.95088e-16	up	yes
20185	0	chr10	-	62296958	62342722	ENSMUST00000142527	4	2846	MSTRG.2769	Hk1	3.71521	3.5863	3.6663	1.41938	1.14131	0.975343	3.10173	1.63307	5.32126e-18	2.19464e-16	up	yes
59616	0	chr15	+	99227819	99229058	ENSMUST00000228983	2	810	MSTRG.9104	Kcnh3	1.2245	1.08608	1.0635	0.170438	0.100587	0.104043	8.99592	3.16927	5.91111e-18	2.42888e-16	up	yes
53806	0	chr14	+	101840507	101886936	ENSMUST00000162091	6	3310	MSTRG.8192	Lmo7	8.76681	9.10234	9.47976	4.07853	3.86532	3.13036	2.4696	1.30428	6.21363e-18	2.54564e-16	up	yes
78300	0	chr19	-	4348196	4397095	ENSMUST00000175777	10	2251	MSTRG.11885	Kdm2a	3.34989	2.87257	4.16438	0.931464	0.676108	0.687538	4.52564	2.17812	6.31994e-18	2.58823e-16	up	yes
2954	0	X	-	94535476	94537973	ENSMUST00000139375	5	1412	MSTRG.346	Maged1	5.69381	6.15517	5.9441	0.363664	0.161392	0.090061	28.9263	4.85431	6.51278e-18	2.66328e-16	up	yes
82420	0	chr19	-	53320598	53325743	ENSMUST00000236942	3	1220	MSTRG.12518	Gm30541	1.6225	1.99959	2.35616	0.228837	0.213487	0.09797	11.0648	3.46791	8.10357e-18	3.29437e-16	up	yes
35842	0	chr12	+	17547250	17548122	ENSMUST00000220947	2	641	MSTRG.5237	Odc1	4.5049	3.99632	6.07086	0.845699	0.814025	1.08145	5.316	2.41034	8.88859e-18	3.60427e-16	up	yes
131278	0	chr6	-	146573180	146577835	ENSMUST00000205078	1	4656	MSTRG.20448	Ints13	1.82068	1.72779	1.85349	3.01819	3.03561	3.08346	0.591201	-0.75828	9.00453e-18	3.64994e-16	down	no
81566	0	chr19	-	41931708	41933423	ENSMUST00000237177	2	1629	MSTRG.12363	Exosc1	0.383971	0.459418	0.320381	1.59705	1.69453	1.8521	0.226252	-2.144	9.68525e-18	3.91728e-16	down	yes
48061	0	chr14	-	8170586	8173025	ENSMUST00000225735	1	2440	MSTRG.7310	Pdhb	2.79821	3.06944	3.33021	1.40907	1.25577	1.15847	2.40574	1.26648	9.84892e-18	3.98203e-16	up	yes
100952	0	chr3	-	107668250	107669509	ENSMUST00000151935	3	583	MSTRG.15535	Ahcyl1	6.86066	6.8657	7.16544	2.23839	2.45491	1.69538	3.27012	1.70935	1.15758e-17	4.66324e-16	up	yes
48128	0	chr14	+	11553581	11964131	ENSMUST00000148113	4	2595	MSTRG.7316	Ptprg	0.157228	0.212508	0.342018	2.44001	2.05524	2.44619	0.102537	-3.28578	1.18331e-17	4.76515e-16	down	yes
16152	0	chr1	+	172112191	172115568	ENSMUST00000133909	3	2505	MSTRG.2047	Copa	5.4703	5.32659	6.39272	1.87913	2.24116	2.3758	2.64615	1.40389	1.20212e-17	4.83916e-16	up	yes
9221	0	chr1	-	37533213	37536404	ENSMUST00000195598	1	3192	MSTRG.913	Mgat4a	1.86224	1.63996	1.90244	0.89786	0.812688	0.759906	2.18771	1.12942	1.25417e-17	5.03769e-16	up	yes
124710	0	chr6	+	48841548	48845513	ENSMUST00000203461	5	2420	MSTRG.19431	Tmem176a	8.3544	7.23657	7.91714	3.70131	2.90916	2.98135	2.45085	1.29328	1.26096e-17	5.06315e-16	up	yes
101592	0	chr3	+	121988869	121992613	ENSMUST00000198594	2	2421	MSTRG.15634	Arhgap29	11.9252	13.6763	15.2527	5.21386	4.15189	4.00749	3.05492	1.61114	1.39785e-17	5.59458e-16	up	yes
119782	0	chr5	-	125282950	125286677	ENSMUST00000135736	2	3093	MSTRG.18573	Scarb1	4.39369	3.52673	4.40044	1.59169	1.35796	1.68055	2.66098	1.41196	1.64825e-17	6.56124e-16	up	yes
33708	0	chr11	-	113203315	113209669	ENSMUST00000130373	4	2446	ENSMUSG00000085421	4732490B19Rik	0.161539	0.07937	0.085573	1.05325	1.42469	1.4841	0.0824026	-3.60117	1.70835e-17	6.78345e-16	down	yes
59618	0	chr15	+	99238270	99242817	ENSMUST00000230552	2	3246	MSTRG.9104	Kcnh3	2.36193	1.85492	1.79284	0.307711	0.180321	0.143948	9.50931	3.24934	1.8584e-17	7.36607e-16	up	yes
80756	0	chr19	+	27216484	27254231	ENSMUST00000164509	17	9371	MSTRG.12211	Vldlr	2.85032	3.05526	3.03541	0.469965	0.786059	0.669291	4.64391	2.21534	2.22237e-17	8.76178e-16	up	yes
131548	0	chr6	+	149409069	149497771	ENSMUST00000130270	3	3998	MSTRG.20498	Bicd1	0.035218	0.009836	0.023993	0.341427	0.346881	0.367241	0.0654134	-3.93427	2.24976e-17	8.86031e-16	down	yes
125660	0	chr6	+	66535425	66547220	ENSMUST00000125430	5	7880	MSTRG.19576	Mad2l1	0.82794	1.07657	0.951026	3.38443	4.59128	3.91415	0.240166	-2.0579	2.34341e-17	9.2128e-16	down	yes
112102	0	chr5	-	4826340	4828093	ENSMUST00000199713	1	1754	MSTRG.17316	Gm43113	0.243132	0.207345	0.267097	1.03344	1.01983	0.894247	0.24345	-2.0383	2.67645e-17	1.04701e-15	down	yes
24558	0	chr10	+	128270559	128277410	ENSMUST00000218863	4	736	MSTRG.3429	Stat2	1.5426	2.1148	1.84917	0.23763	0.156672	0.293132	8.01033	3.00186	2.89646e-17	1.12831e-15	up	yes
66664	0	chr17	+	17234872	17266063	ENSMUST00000231355	4	2194	MSTRG.10185	Gm5165	0.75916	1.02329	0.858519	3.09233	2.7593	2.85119	0.303461	-1.72041	3.04956e-17	1.18545e-15	down	yes
102057	0	chr3	-	130707697	130709444	ENSMUST00000197828	1	1748	MSTRG.15702	Ostc	1.33225	1.5186	1.56054	0.502087	0.567806	0.467924	2.86861	1.52035	3.43886e-17	1.33026e-15	up	yes
27225	0	chr11	-	51740562	51763634	ENSMUST00000154325	3	4273	MSTRG.3830	Sec24a	6.38315	6.14436	8.42951	2.00515	2.37391	2.27894	3.14764	1.65427	3.46335e-17	1.33926e-15	up	yes
92882	0	chr2	-	152342938	152344032	ENSMUST00000124995	2	566	MSTRG.14137	Trib3	2.32075	3.1078	3.09709	0.522104	0.307104	0.345622	7.25692	2.85936	4.0215e-17	1.5454e-15	up	yes
24066	0	chr10	-	121563925	121568481	ENSMUST00000219244	2	634	MSTRG.3362	Tbk1	3.91187	4.39158	5.28206	1.30678	1.32132	1.45296	3.32891	1.73505	4.42928e-17	1.69682e-15	up	yes
114025	0	chr5	-	34179744	34187105	ENSMUST00000201763	1	7362	MSTRG.17620	Mxd4	3.60408	3.81006	3.65024	2.0707	2.30365	2.21013	1.68037	0.748779	4.79622e-17	1.82918e-15	up	no
57623	0	chr15	+	79083049	79094405	ENSMUST00000230032	6	2345	MSTRG.8794	Eif3l	1.43107	1.2511	1.48682	3.12576	3.47224	3.34243	0.419397	-1.25361	4.94843e-17	1.88458e-15	down	yes
112111	0	chr5	-	5008851	5380251	ENSMUST00000134867	10	3149	MSTRG.17314	Cdk14	0.874265	0.67339	0.882975	3.13811	2.58983	2.59154	0.292161	-1.77516	4.95e-17	1.88458e-15	down	yes
26807	0	chr11	+	48800332	48804974	ENSMUST00000142269	2	4456	MSTRG.3777	Rack1	3.1392	2.97447	2.90787	6.17332	6.32767	5.61847	0.497893	-1.00609	6.90768e-17	2.60312e-15	down	yes
142656	0	chr7	-	126623252	126627010	ENSMUST00000131174	2	2449	MSTRG.21985	Nupr1	0.483104	0.716487	0.509191	0.077996	0.051084	0.052079	9.4325	3.23764	8.74499e-17	3.26885e-15	up	yes
55938	0	chr15	-	55083719	55087757	ENSMUST00000143523	2	3281	ENSMUSG00000022422	Dscc1	0.221458	0.17271	0.265416	1.013	1.33982	1.10403	0.190805	-2.38983	8.84509e-17	3.30293e-15	down	yes
48926	0	chr14	-	24438987	24448695	ENSMUST00000224174	3	2670	MSTRG.7517	Gm47814	0.865646	0.793253	0.60607	2.8051	2.61197	2.62917	0.281494	-1.82882	9.97666e-17	3.70677e-15	down	yes
75822	0	chr18	+	40539786	40543026	ENSMUST00000237191	1	3241	ENSMUSG00000118202	C030017B01Rik	0.597463	0.568016	0.794197	0	0	0	6532.25	12.6734	1.01037e-16	3.75147e-15	up	yes
55544	0	chr15	-	38385634	38404154	ENSMUST00000227422	2	686	MSTRG.8484	Gm41307	5.33925	5.66488	4.56938	1.96462	1.93606	2.00148	2.63861	1.39978	1.04381e-16	3.87433e-15	up	yes
156128	0	chr9	+	59291583	59316200	ENSMUST00000214361	6	5148	MSTRG.24120	Adpgk	1.71439	1.72218	1.75645	4.2014	3.62517	4.53821	0.419985	-1.25159	1.11531e-16	4.1314e-15	down	yes
72680	0	chr17	+	66738754	66746047	ENSMUST00000223962	3	1300	MSTRG.11009	Gm47471	4.67342	3.26641	4.46254	1.21548	1.28846	1.24225	3.31067	1.72712	1.12292e-16	4.15821e-15	up	yes
158368	0	chr9	+	98563721	98567316	ENSMUST00000188913	2	2629	MSTRG.24452	Copb2	4.04629	4.86517	6.04189	0.771666	0.957466	1.18829	5.12554	2.3577	1.13148e-16	4.18292e-15	up	yes
41619	0	chr13	-	13365003	13367811	ENSMUST00000222482	2	416	MSTRG.6202	Gpr137b	1.87057	1.97378	2.5626	0.237425	0.200418	0.304235	8.6338	3.11	1.19588e-16	4.41367e-15	up	yes
9015	0	chr1	+	36132042	36138746	ENSMUST00000193983	4	4340	ENSMUSG00000102202	Gm33280	0.044575	0.057691	0.048263	0.324577	0.416464	0.307841	0.143514	-2.80074	1.26952e-16	4.67766e-15	down	yes
79122	0	chr19	+	6473109	6482697	ENSMUST00000140435	4	1934	MSTRG.11991	Nrxn2	0.889076	0.948043	0.757321	0.014761	0	0	175.763	7.45749	1.37184e-16	5.03628e-15	up	yes
128681	0	chr6	+	115439975	115464941	ENSMUST00000203896	4	2258	MSTRG.20071	Pparg	8.0823	9.25417	9.17365	3.24819	2.53492	3.50493	2.85422	1.5131	1.55154e-16	5.67718e-15	up	yes
126171	0	chr6	+	71870029	71873078	ENSMUST00000206625	1	3050	MSTRG.19639	Immt	2.67185	2.83211	3.19842	6.34551	6.04331	6.01033	0.472978	-1.08016	1.56853e-16	5.73747e-15	down	yes
157686	0	chr9	+	83834734	83837535	ENSMUST00000189727	2	1791	MSTRG.24370	Ttk	0.416911	0.531062	0.506746	1.5017	1.44677	1.5317	0.324702	-1.62281	1.62678e-16	5.94269e-15	down	yes
58940	0	chr15	+	89476236	89484847	ENSMUST00000136218	4	1886	MSTRG.8979	C230037L18Rik	2.34851	2.28079	2.48336	0.803297	0.670408	0.962929	2.91905	1.5455	1.67578e-16	6.11365e-15	up	yes
56099	0	chr15	-	58820392	58823638	ENSMUST00000226578	1	3247	MSTRG.8588	Tmem65	0.466387	0.403346	0.415596	0.001085	0.000871	0.001369	386.565	8.59457	1.6835e-16	6.13778e-15	up	yes
79567	0	chr19	+	8908258	8909187	ENSMUST00000238063	3	675	MSTRG.12049	Ganab	8.41926	8.9289	9.91826	4.18998	3.28403	3.69392	2.44149	1.28776	1.70798e-16	6.2209e-15	up	yes
60069	0	chr15	+	101322888	101405834	ENSMUST00000229584	5	2534	ENSMUSG00000116114	Gm35853	0.846171	0.88382	1.08249	0.239998	0.170862	0.140437	5.10157	2.35094	1.94622e-16	7.05389e-15	up	yes
36225	0	chr12	-	26404691	26406447	ENSMUST00000221994	1	1757	MSTRG.5355	Rnf144a	0.169901	0.290239	0.207141	1.25247	1.15666	1.23873	0.182924	-2.45068	1.9867e-16	7.19826e-15	down	yes
61289	0	chr16	-	14138777	14142657	ENSMUST00000231032	4	2339	MSTRG.9352	Marf1	3.97231	4.27896	4.33562	1.51656	1.00575	1.08082	3.49331	1.80459	2.05009e-16	7.42309e-15	up	yes
78851	0	chr19	+	5912987	5914829	ENSMUST00000235359	1	1843	MSTRG.11959	Gm42067	1.34294	1.351	1.43526	0.597202	0.639204	0.634374	2.2072	1.14222	2.07633e-16	7.51075e-15	up	yes
16069	0	chr1	-	171500568	171504111	ENSMUST00000181170	1	3544	ENSMUSG00000091993	B930036N10Rik	0.038509	0.092477	0.106879	1.0275	1.3541	1.47061	0.0617475	-4.01747	2.09593e-16	7.5767e-15	down	yes
126951	0	chr6	-	85447548	85451283	ENSMUST00000203934	3	968	MSTRG.19757	Pradc1	0.309862	0.464633	0.468832	2.51742	2.9871	2.17816	0.161835	-2.6274	2.14819e-16	7.76056e-15	down	yes
111181	0	chr4	+	150237240	150242727	ENSMUST00000130632	3	1878	MSTRG.17180	Eno1	15.3281	26.1957	27.5973	3.24362	4.10229	3.59813	6.31586	2.65898	2.24119e-16	8.08338e-15	up	yes
153117	0	chr9	+	21225371	21226413	ENSMUST00000193875	2	574	MSTRG.23712	Gm16754	1.60226	2.23175	1.72954	0.050291	0.046585	0	57.4296	5.84372	2.3482e-16	8.45834e-15	up	yes
85643	0	chr2	+	32374209	32378303	ENSMUST00000134141	4	3473	MSTRG.13115	Ciz1	1.72946	1.39368	1.71352	0.672663	0.611379	0.714066	2.42062	1.27538	2.40572e-16	8.65146e-15	up	yes
35799	0	chr12	+	16927005	16946818	ENSMUST00000220542	4	4380	MSTRG.5229	Rock2	3.75517	3.78862	4.22535	2.34211	2.44073	2.44798	1.62764	0.702778	2.65368e-16	9.48782e-15	up	no
157390	0	chr9	-	77540516	77544870	ENSMUST00000183980	1	4355	MSTRG.24331	Lrrc1	1.27036	1.49581	1.67963	0.518554	0.53092	0.591433	2.70936	1.43795	2.80488e-16	1.00155e-14	up	yes
80368	0	chr19	+	17214314	17218761	ENSMUST00000224117	1	4448	MSTRG.12136	Prune2	0.424571	0.496794	0.45851	1.10418	1.09453	1.1876	0.407486	-1.29518	2.87683e-16	1.02606e-14	down	yes
9152	0	chr1	-	36800953	36816586	ENSMUST00000191381	9	3969	MSTRG.902	Tmem131	2.94247	3.5331	3.30988	0.97091	1.27904	1.16195	2.86804	1.52006	2.99294e-16	1.06562e-14	up	yes
33174	0	chr11	-	105177726	105181433	ENSMUST00000190120	1	3708	MSTRG.4792	1700052K11Rik	0.968406	0.92221	0.797813	2.37352	2.84857	2.83849	0.333528	-1.58412	3.13384e-16	1.11399e-14	down	yes
143781	0	chr7	-	135649077	135652314	ENSMUST00000210953	2	2459	MSTRG.22109	5830432E09Rik	1.09659	0.679799	0.821082	0	0	0	8658.23	13.0799	3.18343e-16	1.13126e-14	up	yes
23163	0	chr10	+	99014893	99018714	ENSMUST00000218312	3	2209	MSTRG.3216	Atp2b1	8.93164	9.01588	8.8912	5.78664	5.65806	6.27121	1.51495	0.59927	3.36541e-16	1.19402e-14	up	no
59295	0	chr15	+	97766549	97768713	ENSMUST00000124374	3	920	MSTRG.9046	Rapgef3os2	2.78827	2.53964	2.4506	1.02529	0.961098	1.12653	2.49879	1.32123	3.36797e-16	1.19454e-14	up	yes
36917	0	chr12	+	51377592	51401799	ENSMUST00000218131	8	6842	MSTRG.5460	Scfd1	2.30045	2.56145	2.96464	1.16649	1.07529	1.19293	2.27866	1.18819	3.48607e-16	1.23603e-14	up	yes
157942	0	chr9	-	88856145	88858862	ENSMUST00000188198	3	2265	ENSMUSG00000097177	9330159M07Rik	0.129818	0.229923	0.155845	1.18742	0.992447	1.14997	0.154838	-2.69117	3.73279e-16	1.32056e-14	down	yes
121166	0	chr5	+	139231104	139234573	ENSMUST00000126108	3	906	MSTRG.18808	Sun1	2.87808	3.834	3.11149	0.996414	0.90213	0.786145	3.65911	1.87149	3.99345e-16	1.41008e-14	up	yes
36913	0	chr12	+	51377510	51380617	ENSMUST00000219264	1	3108	MSTRG.5460	Scfd1	2.46149	2.20624	2.25142	0.995972	1.16817	1.15553	2.08429	1.05955	4.22052e-16	1.48883e-14	up	yes
48613	0	chr14	-	20470687	20480133	ENSMUST00000224344	3	1180	MSTRG.7472	Anxa7	2.59166	3.16609	2.95672	1.01137	0.908857	0.728269	3.29035	1.71824	4.25686e-16	1.50117e-14	up	yes
39521	0	chr12	+	102612680	102618516	ENSMUST00000178938	2	545	MSTRG.5922	Gm20069	2.11527	1.8886	2.31147	0.325659	0.478273	0.278786	5.83285	2.5442	4.28766e-16	1.51155e-14	up	yes
118369	0	chr5	-	114738330	114741362	ENSMUST00000201442	1	3033	MSTRG.18320	Git2	5.36083	5.44595	5.86409	3.08653	2.54072	2.99157	1.93424	0.951767	4.47615e-16	1.575e-14	up	no
41295	0	chr13	-	6585888	6588653	ENSMUST00000142372	3	931	MSTRG.6118	Pfkp	6.49826	5.90907	7.03757	0.633121	0.274037	0.20001	17.5627	4.13445	4.62319e-16	1.62519e-14	up	yes
129826	0	chr6	-	125164597	125165773	ENSMUST00000144588	2	937	MSTRG.20239	Gapdh	28.3124	27.2101	23.8955	1.80596	1.87763	3.95129	10.402	3.37879	4.63013e-16	1.62711e-14	up	yes
144824	0	chr7	-	143597868	143600090	ENSMUST00000207168	1	2223	MSTRG.22293	Cars	4.0013	4.49947	4.456	2.02425	1.75408	2.16575	2.17978	1.12418	4.70779e-16	1.65336e-14	up	yes
90295	0	chr2	-	113387107	113441094	ENSMUST00000143525	4	892	ENSMUSG00000085448	Gm13963	0.153281	0.120208	0.156492	1.05008	1.50649	1.25894	0.112693	-3.14953	5.19472e-16	1.81861e-14	down	yes
48055	0	chr14	-	8166246	8167096	ENSMUST00000225747	2	620	MSTRG.7310	Pdhb	3.23043	4.26657	3.97635	1.2104	1.09447	1.00774	3.46353	1.79224	5.2349e-16	1.8321e-14	up	yes
44485	0	chr13	-	59795036	59797130	ENSMUST00000225944	1	2095	MSTRG.6650	Tut7	6.46397	6.25065	6.95952	4.33174	4.2945	4.10162	1.54575	0.628311	5.73828e-16	2.00511e-14	up	no
15796	0	chr1	-	169525021	169531464	ENSMUST00000194831	2	3934	MSTRG.1997	Nuf2	0.436176	0.392452	0.293635	1.40869	1.68878	1.60834	0.238485	-2.06803	6.00655e-16	2.09555e-14	down	yes
61114	0	chr16	-	11145396	11147361	ENSMUST00000143926	3	554	MSTRG.9325	Zc3h7a	8.41919	9.36485	10.4679	3.52952	2.63977	3.39007	2.95543	1.56337	6.11471e-16	2.1306e-14	up	yes
87587	0	chr2	+	72285777	72389839	ENSMUST00000150126	10	1227	MSTRG.13416	Map3k20	1.37598	1.31746	1.24238	0.357412	0.456248	0.431242	3.16155	1.66063	6.23305e-16	2.16819e-14	up	yes
96388	0	chr3	-	30958387	30965935	ENSMUST00000150939	2	3660	MSTRG.14735	Phc3	2.43961	2.89797	3.48843	0.967797	0.926446	1.04293	3.00494	1.58733	6.26087e-16	2.17675e-14	up	yes
130124	0	chr6	+	128369440	128371967	ENSMUST00000136395	2	1057	MSTRG.20287	Foxm1	2.15423	2.37474	2.35763	5.37276	6.16869	5.51656	0.403716	-1.30859	6.36814e-16	2.21127e-14	down	yes
71418	0	chr17	-	46025196	46032696	ENSMUST00000146149	3	1803	MSTRG.10796	Vegfa	0.538572	0.454279	0.387259	0.051861	0.062507	0.038194	9.04622	3.17732	6.9105e-16	2.38983e-14	up	yes
147248	0	chr8	-	46033272	46118356	ENSMUST00000176410	17	4929	MSTRG.22631	Snx25	5.61657	4.51827	5.86338	1.06798	0.641355	1.15448	5.58634	2.4819	7.1163e-16	2.45645e-14	up	yes
158285	0	chr9	+	96765575	96782477	ENSMUST00000189067	7	1029	MSTRG.24445	C430002N11Rik	2.5566	1.46926	2.11519	0	0	0	20470.2	14.3212	7.43246e-16	2.56081e-14	up	yes
121683	0	chr5	+	144855583	144859778	ENSMUST00000198524	2	3102	MSTRG.18914	Trrap	1.97992	1.37683	1.44869	0.401788	0.469128	0.437624	3.67237	1.87671	7.64613e-16	2.63034e-14	up	yes
113672	0	chr5	+	31494752	31503024	ENSMUST00000201881	5	4679	MSTRG.17569	Gpn1	0.455524	0.370144	0.423967	1.10814	1.06201	1.25899	0.364416	-1.45634	7.87064e-16	2.70506e-14	down	yes
33701	0	chr11	-	113043895	113201288	ENSMUST00000136438	3	29647	MSTRG.4893	2610035D17Rik	0.421324	0.466266	0.687229	2.97939	2.62931	2.42358	0.196062	-2.35062	7.93202e-16	2.72447e-14	down	yes
89525	0	chr2	-	93837019	93849943	ENSMUST00000146436	9	4170	ENSMUSG00000040272	Accs	0.280832	0.318472	0.341447	0.96126	0.85647	0.832922	0.354913	-1.49446	8.21384e-16	2.81568e-14	down	yes
19665	0	chr10	+	51480686	51485215	ENSMUST00000219053	1	4530	MSTRG.2688	Lilr4b	1.84154	1.2836	2.45519	0.190596	0.17107	0.089216	12.3765	3.62953	8.31969e-16	2.84968e-14	up	yes
122213	0	chr5	+	150562311	150566358	ENSMUST00000201648	1	4048	MSTRG.19003	Gm42531	0.166477	0.228655	0.194917	0.740076	0.827289	0.690771	0.261299	-1.93623	9.57622e-16	3.2664e-14	down	yes
32567	0	chr11	-	101411409	101417615	ENSMUST00000140123	4	1147	MSTRG.4686	Aarsd1	0.296081	0.263901	0.260074	1.09152	1.10659	1.0774	0.25036	-1.99793	9.84712e-16	3.35422e-14	down	yes
136896	0	chr7	-	45507169	45510406	ENSMUST00000210208	2	2763	MSTRG.21124	Nucb1	2.04348	1.88208	2.4011	0.861665	0.942911	0.883958	2.3532	1.23462	1.0265e-15	3.49119e-14	up	yes
41156	0	chr13	+	3554039	3557057	ENSMUST00000223501	3	839	MSTRG.6102	Gdi2	7.203	6.47234	8.01928	3.33643	2.68139	2.94149	2.42146	1.27588	1.06607e-15	3.6173e-14	up	yes
41301	0	chr13	-	6619061	6648777	ENSMUST00000137327	7	983	MSTRG.6118	Pfkp	0.772807	0.628301	0.71105	0.028	0.013006	0.019406	34.9626	5.12774	1.0873e-15	3.68332e-14	up	yes
53207	0	chr14	+	73568654	73576763	ENSMUST00000161829	2	7982	MSTRG.8103	Sucla2	0.972536	1.08079	1.08247	2.1409	1.95189	2.13544	0.503481	-0.989992	1.20853e-15	4.08525e-14	down	no
147963	0	chr8	+	69102213	69103063	ENSMUST00000123290	2	642	MSTRG.22746	Atp6v1b2	7.98281	7.03124	9.04036	2.36248	1.43058	1.68562	4.39055	2.1344	1.23214e-15	4.16253e-14	up	yes
106413	0	chr4	-	94089576	94425735	ENSMUST00000126270	6	803	MSTRG.16374	Gm12648	0.80124	0.805104	0.786946	0.111458	0.095978	0.084408	8.20058	3.03573	1.25999e-15	4.25272e-14	up	yes
154025	0	chr9	+	37536250	37537510	ENSMUST00000131832	3	645	MSTRG.23855	Esam	14.6517	12.2541	15.188	6.82242	6.54264	5.95377	2.1789	1.1236	1.45983e-15	4.89298e-14	up	yes
24145	0	chr10	-	123024768	123033131	ENSMUST00000219001	7	4053	MSTRG.3370	Mon2	2.60721	3.68979	4.13994	0.680023	0.699809	0.894285	4.58945	2.19832	1.64099e-15	5.47209e-14	up	yes
39380	0	chr12	+	100850336	100871064	ENSMUST00000222484	5	4368	MSTRG.5889	Dglucy	1.14369	1.08823	1.03215	0.581041	0.491361	0.545379	2.01762	1.01266	1.64851e-15	5.4955e-14	up	yes
64559	0	chr16	-	74349795	74411825	ENSMUST00000156010	2	4057	MSTRG.9826	Robo2	0.315449	0.208211	0.283402	1.18051	1.06824	1.40469	0.220904	-2.17851	1.68555e-15	5.60889e-14	down	yes
36834	0	chr12	-	44961417	44964893	ENSMUST00000219623	1	3477	MSTRG.5449	Gm15902	0.111483	0.121541	0.105646	0.745128	0.48768	0.686087	0.176492	-2.50232	1.69884e-15	5.6497e-14	down	yes
31848	0	chr11	+	97703434	97708064	ENSMUST00000138265	3	1509	MSTRG.4565	Psmb3	1.99827	1.5031	1.56872	5.18207	5.04511	5.94273	0.313551	-1.67323	1.89001e-15	6.25732e-14	down	yes
118672	0	chr5	-	117105294	117112809	ENSMUST00000201287	4	3162	MSTRG.18374	Suds3	2.28116	2.2667	2.54175	1.10579	1.15937	1.30493	1.98584	0.989748	1.99227e-15	6.58606e-14	up	no
78949	0	chr19	-	6080765	6083948	ENSMUST00000160131	4	2197	MSTRG.11974	Zfpl1	3.99676	4.38309	4.57562	1.86835	1.86185	1.45789	2.49716	1.32029	2.0876e-15	6.88685e-14	up	yes
64476	0	chr16	+	70314063	70361650	ENSMUST00000099628	2	1026	MSTRG.9815	Gbe1	2.20658	2.31387	2.71593	0.034814	0.12722	0.011924	41.5984	5.37846	2.12371e-15	6.99972e-14	up	yes
113712	0	chr5	+	31614013	31622644	ENSMUST00000201620	2	2743	MSTRG.17575	Mrpl33	12.4462	11.2549	10.5333	6.56635	6.55893	6.56735	1.73844	0.797794	2.15525e-15	7.09735e-14	up	no
19815	0	chr10	-	53918719	53977117	ENSMUST00000219234	6	1261	MSTRG.2700	Man1a	4.98668	6.45903	3.08671	0.663321	0.563435	0.56877	8.09369	3.0168	2.45887e-15	8.05179e-14	up	yes
96641	0	chr3	+	35838721	35856647	ENSMUST00000196409	4	2294	MSTRG.14777	Atp11b	0.56875	0.462234	0.424924	0.096946	0.071476	0.099774	5.42852	2.44056	2.48328e-15	8.12693e-14	up	yes
127311	0	chr6	+	87895116	87896115	ENSMUST00000152175	2	835	MSTRG.19836	Copg1	10.3107	11.8511	11.5994	5.77982	6.1131	5.49351	1.94181	0.957405	2.70346e-15	8.82668e-14	up	no
29797	0	chr11	+	75588159	75598548	ENSMUST00000140841	3	594	MSTRG.4208	Pitpna	4.29893	4.40626	4.09147	1.6191	1.9559	1.74839	2.40385	1.26535	2.79001e-15	9.10121e-14	up	yes
150112	0	chr8	+	95020794	95026299	ENSMUST00000212951	1	5506	MSTRG.23104	Adgrg3	1.5837	1.53553	1.61586	0.71076	0.522193	0.519145	2.70252	1.43431	2.99046e-15	9.72935e-14	up	yes
108296	0	chr4	-	121212333	121215084	ENSMUST00000222814	1	2752	MSTRG.16651	Rlf	3.33505	3.20246	3.16722	1.42133	1.27362	1.66729	2.22471	1.15362	3.03337e-15	9.86027e-14	up	yes
147371	0	chr8	-	47524657	47528030	ENSMUST00000131551	3	600	MSTRG.22654	Trappc11	1.33437	1.38641	1.26916	0.196652	0.119173	0.239123	7.18976	2.84594	3.03837e-15	9.87363e-14	up	yes
61109	0	chr16	-	11139043	11143789	ENSMUST00000143121	3	2403	MSTRG.9325	Zc3h7a	10.0486	12.075	12.1187	4.91057	4.50606	5.4689	2.30038	1.20187	3.32625e-15	1.07744e-13	up	yes
85438	0	chr2	-	31209470	31211347	ENSMUST00000146769	3	708	MSTRG.13079	Gm13405	3.08434	3.68763	3.69446	1.20788	1.33388	1.38385	2.6662	1.41479	4.05527e-15	1.30634e-13	up	yes
39848	0	chr12	-	108106666	108116774	ENSMUST00000148119	5	4883	MSTRG.5954	Setd3	1.8958	2.31097	1.9303	0.827654	0.671133	0.832473	2.63251	1.39644	4.16277e-15	1.33902e-13	up	yes
55028	0	chr15	-	26787619	26895580	ENSMUST00000226377	2	2552	MSTRG.8372	Fbxl7	1.31882	1.30243	1.40909	6.2753	4.06969	5.16578	0.259841	-1.9443	4.21243e-15	1.35421e-13	down	yes
44468	0	chr13	-	59760396	59769810	ENSMUST00000160628	2	2587	MSTRG.6650	Isca1	2.97245	3.05328	3.09029	0.87709	0.84846	0.534738	4.03312	2.0119	4.24445e-15	1.36411e-13	up	yes
24666	0	chr10	-	128514191	128518554	ENSMUST00000218092	3	4038	MSTRG.3448	Esyt1	2.05881	1.67085	1.86467	0.929982	0.781249	0.857855	2.17756	1.12271	4.25189e-15	1.36611e-13	up	yes
51779	0	chr14	-	55111302	55116935	ENSMUST00000133954	3	4372	MSTRG.7865	Jph4	0.114131	0.088537	0.165968	0.731814	0.634294	0.669393	0.181103	-2.46512	4.38866e-15	1.40883e-13	down	yes
82421	0	chr19	-	53323614	53325743	ENSMUST00000237210	1	2130	MSTRG.12518	Gm30541	2.06052	1.52678	1.63257	0.094244	0.135939	0.030638	20.0132	4.32288	4.39001e-15	1.40885e-13	up	yes
73116	0	chr17	+	74612225	74616795	ENSMUST00000182221	4	2051	MSTRG.11078	Birc6	9.45231	8.78032	12.0217	3.75319	3.20602	3.89871	2.78639	1.47839	4.66167e-15	1.49086e-13	up	yes
46778	0	chr13	-	102777687	102781917	ENSMUST00000191417	1	4231	MSTRG.7052	Mast4	3.51223	3.62224	4.26675	1.99815	1.73318	1.88619	2.02958	1.02118	5.073e-15	1.61682e-13	up	yes
9660	0	chr1	+	45795449	45823619	ENSMUST00000154436	20	3241	MSTRG.968	Wdr75	1.38686	0.839154	0.65374	10.8718	8.54126	14.9383	0.0838323	-3.57635	5.17922e-15	1.6483e-13	down	yes
108924	0	chr4	+	129461684	129470174	ENSMUST00000131741	4	3025	MSTRG.16756	Bsdc1	2.07219	1.80422	2.17904	0.445551	0.542559	0.694848	3.5981	1.84724	6.55679e-15	2.07422e-13	up	yes
68484	0	chr17	-	28001065	28002362	ENSMUST00000233367	1	1298	MSTRG.10434	Gm35290	2.32514	2.34497	2.30878	1.26052	1.13669	1.21236	1.93344	0.951169	7.00976e-15	2.21436e-13	up	no
82046	0	chr19	+	46152580	46172516	ENSMUST00000236167	3	2179	MSTRG.12445	Gbf1	4.32054	4.04569	5.14145	2.19376	2.02231	2.17977	2.11194	1.07857	7.16589e-15	2.26239e-13	up	yes
116009	0	chr5	+	76529358	76541108	ENSMUST00000137018	4	3781	MSTRG.17971	Exoc1	0.746031	0.756873	0.700325	1.92939	1.71003	1.61017	0.419695	-1.25259	7.44341e-15	2.34667e-13	down	yes
24545	0	chr10	+	128247285	128248046	ENSMUST00000142484	2	644	MSTRG.3428	Timeless	2.8302	2.52843	1.6091	0.243781	0.150165	0.275166	10.4134	3.38037	7.46746e-15	2.35359e-13	up	yes
92919	0	chr2	+	152669486	152683441	ENSMUST00000148156	3	2769	MSTRG.14144	H13	8.92593	8.54345	8.26561	5.7689	5.98174	5.63305	1.48041	0.565997	7.57971e-15	2.38761e-13	up	no
126698	0	chr6	-	83311345	83312405	ENSMUST00000203375	2	612	MSTRG.19713	Mthfd2	7.13767	6.0347	9.3937	2.14667	2.04224	1.87448	3.72169	1.89596	8.19119e-15	2.57219e-13	up	yes
65239	0	chr16	-	91714340	91728975	ENSMUST00000128975	3	977	MSTRG.9937	Cryzl1	2.21453	2.48792	2.00036	0.796513	0.795757	0.82568	2.7721	1.47098	9.47228e-15	2.96024e-13	up	yes
85817	0	chr2	+	32961720	32965345	ENSMUST00000134912	3	2863	MSTRG.13136	Rpl12	0.83798	0.72993	0.977977	2.51511	2.54129	3.08032	0.312889	-1.67628	1.01935e-14	3.17132e-13	down	yes
127983	0	chr6	-	97350933	97617720	ENSMUST00000142589	8	3321	MSTRG.19954	Frmd4b	2.32273	2.23124	2.13685	3.96902	3.87018	4.1528	0.557939	-0.84182	1.06853e-14	3.31875e-13	down	no
153156	0	chr9	+	21344882	21351060	ENSMUST00000213499	6	4797	MSTRG.23718	Slc44a2	0.894215	1.03696	0.735524	0.227902	0.250067	0.178513	4.06211	2.02223	1.12456e-14	3.48401e-13	up	yes
117844	0	chr5	+	110176857	110187340	ENSMUST00000136900	3	4626	MSTRG.18232	Golga3	1.67011	1.73631	1.78479	0.616177	0.652891	0.826643	2.47706	1.30863	1.13595e-14	3.51831e-13	up	yes
121232	0	chr5	-	139706886	139710326	ENSMUST00000164584	5	990	MSTRG.18818	Micall2	1.62529	1.85402	1.91448	0.57683	0.552931	0.698077	2.95091	1.56116	1.13964e-14	3.52875e-13	up	yes
126287	0	chr6	-	72436417	72440610	ENSMUST00000206368	3	1832	MSTRG.19653	Mat2a	4.44064	4.59937	4.88083	2.58486	2.35487	2.09336	1.97933	0.985014	1.18663e-14	3.67117e-13	up	no
159261	0	chr9	+	107587726	107593634	ENSMUST00000194932	11	2650	MSTRG.24570	Ifrd2	1.01832	1.5604	1.5875	5.75567	5.82459	6.09248	0.235743	-2.08471	1.24131e-14	3.83286e-13	down	yes
145806	0	chr8	+	14911717	14928291	ENSMUST00000160619	2	3289	MSTRG.22429	Arhgef10	1.38826	1.47262	1.29313	0.634177	0.661736	0.718804	2.06183	1.04393	1.38385e-14	4.25759e-13	up	yes
122923	0	chr6	+	18424684	18427885	ENSMUST00000137958	2	2215	MSTRG.19154	Gm15594	10.3595	10.4703	12.7112	5.15299	4.09389	4.8915	2.37234	1.24631	1.45241e-14	4.46234e-13	up	yes
23547	0	chr10	+	111164802	111264892	ENSMUST00000220139	6	2460	MSTRG.3277	Osbpl8	1.47175	1.30914	1.45772	0.524289	0.55338	0.394825	2.87852	1.52533	1.46666e-14	4.50361e-13	up	yes
62932	0	chr16	+	32462940	32471296	ENSMUST00000231920	4	1711	MSTRG.9581	Pcyt1a	2.04419	1.78034	1.95085	1.01446	0.940256	0.947327	1.99011	0.992845	1.61839e-14	4.95034e-13	up	no
121678	0	chr5	+	144791459	144793651	ENSMUST00000196258	1	2193	MSTRG.18914	Trrap	3.46164	3.15051	4.27165	1.3565	1.5105	1.41175	2.54369	1.34692	1.70804e-14	5.21595e-13	up	yes
134195	0	chr7	+	25659212	25668032	ENSMUST00000205275	2	5068	MSTRG.20797	Exosc5	0.471863	0.456125	0.371045	1.26128	1.51499	1.61227	0.296006	-1.7563	1.78882e-14	5.45212e-13	down	yes
127722	0	chr6	-	91471596	91473546	ENSMUST00000205802	1	1951	MSTRG.19896	Chchd4	0.536496	0.466486	0.622474	1.71701	2.14839	2.25082	0.265761	-1.9118	1.82388e-14	5.55592e-13	down	yes
35846	0	chr12	+	17549458	17550077	ENSMUST00000222250	2	538	MSTRG.5237	Odc1	2.19254	2.54257	2.39757	0.410172	0.218513	0.484448	6.40775	2.67982	1.82728e-14	5.56476e-13	up	yes
102252	0	chr3	-	135419952	135423925	ENSMUST00000196942	1	3974	MSTRG.15731	Cisd2	0.215715	0.325696	0.316449	1.08801	1.1141	1.04999	0.263786	-1.92256	1.847e-14	5.62172e-13	down	yes
149599	0	chr8	-	86844319	86852420	ENSMUST00000210029	3	3259	MSTRG.23024	N4bp1	2.38414	2.44249	2.58341	1.60314	1.63067	1.61101	1.52948	0.61304	1.86473e-14	5.67101e-13	up	no
153563	0	chr9	+	27098551	27102343	ENSMUST00000217654	2	3539	MSTRG.23786	Gm48796	0.348723	0.400889	0.328279	1.84068	1.3185	1.31533	0.240895	-2.05352	1.94329e-14	5.90023e-13	down	yes
115677	0	chr5	+	72203353	72229611	ENSMUST00000156937	2	2191	MSTRG.17920	Atp10d	1.15617	1.11855	1.19231	0.514585	0.392195	0.502799	2.45962	1.29843	2.06174e-14	6.23929e-13	up	yes
115316	0	chr5	-	65413224	65425474	ENSMUST00000125375	7	6156	MSTRG.17861	Ugdh	3.30703	2.54838	2.84143	0.761996	1.02653	0.716469	3.4718	1.79568	2.06482e-14	6.24528e-13	up	yes
59695	0	chr15	-	99457934	99460109	ENSMUST00000229706	1	2176	MSTRG.9117	Gm49484	1.14534	1.01354	0.874225	2.79546	2.59903	2.63878	0.377567	-1.4052	2.11615e-14	6.39008e-13	down	yes
101716	0	chr3	+	123334826	123336772	ENSMUST00000196167	1	1947	MSTRG.15659	Sec24d	1.36129	1.29667	1.40282	0.473567	0.285396	0.349786	3.66249	1.87283	2.152e-14	6.49305e-13	up	yes
12703	0	chr1	-	97706048	97715149	ENSMUST00000137758	3	4055	MSTRG.1457	Ppip5k2	0.571926	0.461613	0.517392	1.47982	1.32395	1.68269	0.345691	-1.53245	2.42256e-14	7.28165e-13	down	yes
122338	0	chr6	-	3344524	3346128	ENSMUST00000202514	1	1605	MSTRG.19023	Gm20559	0.719754	0.823101	0.598379	2.18805	2.43169	2.40278	0.304909	-1.71355	2.56879e-14	7.70659e-13	down	yes
32815	0	chr11	+	102397864	102402975	ENSMUST00000146330	8	2298	MSTRG.4724	Rundc3a	4.30942	3.99208	3.45426	0.638136	0.294276	0.276552	9.72382	3.28152	2.6472e-14	7.92894e-13	up	yes
160019	0	chr9	+	110236394	110237400	ENSMUST00000200426	1	1007	MSTRG.24653	Smarcc1	0.529966	0.664201	0.672325	1.98633	2.3911	2.39015	0.275799	-1.85831	2.83592e-14	8.47591e-13	down	yes
143780	0	chr7	-	135648457	135652314	ENSMUST00000181940	3	1494	MSTRG.22109	5830432E09Rik	0.65508	0.9394	0.900327	0	0	0	8316.02	13.0217	2.8485e-14	8.51121e-13	up	yes
145339	0	chr8	+	8612264	8615862	ENSMUST00000208426	2	649	MSTRG.22355	Gm45075	0.137793	0.254851	0.108578	1.59961	1.41808	1.42667	0.112777	-3.14846	2.92537e-14	8.73855e-13	down	yes
110841	0	chr4	-	147782319	147809840	ENSMUST00000176201	4	2516	MSTRG.17044	Gm20707	0.230849	0.301877	0.255218	1.11106	0.870083	0.971986	0.266817	-1.90608	2.93477e-14	8.76425e-13	down	yes
140511	0	chr7	+	102267812	102277328	ENSMUST00000211141	1	9517	MSTRG.21713	Stim1	1.01025	1.21501	1.39569	0.391444	0.452268	0.459844	2.77775	1.47392	2.97086e-14	8.86012e-13	up	yes
33063	0	chr11	-	103880518	103954056	ENSMUST00000145126	9	3244	MSTRG.4763	Nsf	4.06767	4.78099	5.43276	2.0372	1.66704	1.68572	2.64964	1.40579	3.14601e-14	9.36485e-13	up	yes
95444	0	chr2	-	181227622	181236535	ENSMUST00000149417	5	8568	MSTRG.14573	Helz2	3.81087	3.58406	3.79359	1.9397	1.46751	1.82704	2.13756	1.09596	3.61526e-14	1.06985e-12	up	yes
17948	0	chr10	+	9596472	9609830	ENSMUST00000217963	2	11835	MSTRG.2391	Gm48759	1.08792	1.0729	1.43684	5.02874	3.64239	4.52555	0.272619	-1.87504	3.92493e-14	1.16025e-12	down	yes
36738	0	chr12	-	40319762	40322841	ENSMUST00000221604	1	3080	MSTRG.5443	Zfp277	2.35744	2.20369	2.24445	1.27275	1.4219	1.34382	1.68519	0.752909	4.47127e-14	1.3144e-12	up	no
36545	0	chr12	-	34434313	34907057	ENSMUST00000211632	5	3784	MSTRG.5402	Hdac9	0.566545	0.290705	0.377804	0	0	0	4116.85	12.0073	4.52659e-14	1.32996e-12	up	yes
102182	0	chr3	-	133465847	133471817	ENSMUST00000197211	3	3186	MSTRG.15726	Tet2	0.870475	0.714691	1.25196	0.151168	0.18902	0.182169	5.43139	2.44132	4.73579e-14	1.38812e-12	up	yes
121631	0	chr5	-	144200488	144203580	ENSMUST00000147992	3	677	MSTRG.18901	Tecpr1	3.66287	4.20003	3.57382	1.39243	1.6193	1.35655	2.61813	1.38854	5.02396e-14	1.46909e-12	up	yes
18573	0	chr10	-	23785184	23787275	ENSMUST00000220171	3	1868	MSTRG.2497	Rps12	2.78426	2.99278	2.64326	6.49746	7.84387	8.13461	0.374636	-1.41644	5.22002e-14	1.52401e-12	down	yes
114277	0	chr5	+	35848776	35871493	ENSMUST00000153025	5	5165	MSTRG.17656	Ablim2	3.53113	3.2709	2.20999	0.468885	0.331637	0.602547	6.42308	2.68326	5.47206e-14	1.59424e-12	up	yes
121823	0	chr5	-	146188620	146194809	ENSMUST00000199119	2	3645	ENSMUSG00000106547	B230303O12Rik	0.727559	0.799421	0.895277	0.274322	0.316548	0.233494	2.93833	1.555	5.68534e-14	1.65377e-12	up	yes
130246	0	chr6	-	129232623	129238725	ENSMUST00000203780	3	1402	ENSMUSG00000097354	2310001H17Rik	0.065134	0.089293	0.096757	0.63481	0.960209	0.737535	0.107686	-3.21509	5.86816e-14	1.70427e-12	down	yes
142275	0	chr7	+	121081650	121085996	ENSMUST00000207598	1	4347	ENSMUSG00000034990	Otoa	0.068597	0.057916	0.058866	0.294452	0.269587	0.367074	0.199094	-2.32848	6.46184e-14	1.86789e-12	down	yes
12573	0	chr1	+	93479059	93482368	ENSMUST00000188923	1	3310	MSTRG.1431	Septin2	9.04779	9.71855	12.0299	4.2144	3.34451	4.08578	2.64465	1.40308	6.5092e-14	1.88109e-12	up	yes
77924	0	chr19	+	3283060	3285395	ENSMUST00000155870	2	748	MSTRG.11837	Mrpl21	0.342305	0.588591	0.487507	2.44372	2.34768	2.1314	0.204889	-2.28709	6.64965e-14	1.91968e-12	down	yes
52906	0	chr14	+	69555440	69568583	ENSMUST00000183906	2	2947	MSTRG.8046	Entpd4b	1.38804	1.29669	1.45898	0.305934	0.226921	0.136416	6.19139	2.63026	6.76584e-14	1.95068e-12	up	yes
145510	0	chr8	+	11728177	11824504	ENSMUST00000033908	18	4664	MSTRG.22379	Arhgef7	9.24027	7.47255	8.59676	4.78761	4.7795	4.84048	1.75668	0.812855	6.78532e-14	1.95579e-12	up	no
64634	0	chr16	+	77329188	77363679	ENSMUST00000182548	2	3508	MSTRG.9843	Mir99ahg	0.17057	0.227936	0.289537	1.2728	0.996237	1.05448	0.207023	-2.27214	6.79183e-14	1.95665e-12	down	yes
130135	0	chr6	+	128400048	128408932	ENSMUST00000136631	4	3261	MSTRG.20287	Nrip2	0.374936	0.275538	0.314769	0	0	0	3217.48	11.6517	6.80547e-14	1.96007e-12	up	yes
33064	0	chr11	-	103909426	103954056	ENSMUST00000107009	9	1885	MSTRG.4763	Nsf	3.55036	4.26273	4.98051	1.67528	1.46071	1.60817	2.69671	1.4312	6.8773e-14	1.98024e-12	up	yes
64518	0	chr16	+	72976349	72979218	ENSMUST00000232545	2	2118	MSTRG.9821	Robo1	0.396666	0.46171	0.432775	1.12919	1.31143	1.25731	0.349155	-1.51806	6.88353e-14	1.98152e-12	down	yes
31778	0	chr11	-	97241961	97243146	ENSMUST00000146833	2	631	MSTRG.4558	Npepps	5.75618	7.73255	7.78786	2.46776	2.36468	2.02904	3.10088	1.63268	7.02418e-14	2.02044e-12	up	yes
14592	0	chr1	-	150873748	150993780	ENSMUST00000155715	2	3745	MSTRG.1776	Hmcn1	0.116861	0.04913	0.122076	1.14639	0.859751	1.29433	0.0872807	-3.51819	7.06566e-14	2.03132e-12	down	yes
119241	0	chr5	+	122707569	122714398	ENSMUST00000195963	1	6830	MSTRG.18487	P2rx4	2.2223	2.03872	2.53509	0.726589	0.730986	0.974558	2.7943	1.48249	7.07302e-14	2.03291e-12	up	yes
114185	0	chr5	+	35041577	35048461	ENSMUST00000201038	12	2476	ENSMUSG00000029102	Hgfac	0.482409	0.351372	0.516789	0	0	0	4501.9	12.1363	7.16948e-14	2.0601e-12	up	yes
24551	0	chr10	+	128249213	128249860	ENSMUST00000136854	2	560	MSTRG.3428	Timeless	2.44186	2.74074	3.06097	0.271699	0.155635	0.050325	17.2583	4.10922	7.59306e-14	2.17843e-12	up	yes
42975	0	chr13	+	36727258	36729259	ENSMUST00000223623	2	579	MSTRG.6444	Gm30177	1.40057	1.83497	1.94135	0.305084	0.375038	0.263402	5.48676	2.45595	7.67576e-14	2.20045e-12	up	yes
24562	0	chr10	+	128277858	128281602	ENSMUST00000217852	4	799	MSTRG.3429	Stat2	1.39358	1.55384	1.65112	0.402183	0.271652	0.203406	5.24205	2.39013	8.43278e-14	2.40803e-12	up	yes
67673	0	chr17	-	24904529	24905787	ENSMUST00000132258	2	1055	MSTRG.10319	Mapk8ip3	2.42628	2.6726	2.56688	1.25626	1.21	1.30657	2.03183	1.02278	8.53473e-14	2.43474e-12	up	yes
119936	0	chr5	-	128990641	129008574	ENSMUST00000151712	8	1152	MSTRG.18601	Stx2	2.72708	2.38369	2.40256	1.14947	1.21119	1.2448	2.08387	1.05927	9.45619e-14	2.68931e-12	up	yes
59230	0	chr15	-	96638678	96642399	ENSMUST00000229253	1	3722	MSTRG.9037	Slc38a1	3.86582	3.80358	4.3021	2.64306	2.54198	2.67831	1.52244	0.606387	9.55887e-14	2.71642e-12	up	no
108532	0	chr4	+	124937065	124944656	ENSMUST00000233434	4	4750	MSTRG.16694	9930104L06Rik	0.601167	0.434835	0.467091	1.41007	1.53278	1.48142	0.339738	-1.55751	9.92063e-14	2.81634e-12	down	yes
120560	0	chr5	+	136083998	136111860	ENSMUST00000135344	20	3062	MSTRG.18719	Rasa4	0.655866	1.75234	1.19879	0.000967	0	0	3730.08	11.865	9.93785e-14	2.8205e-12	up	yes
52785	0	chr14	-	66993547	66999704	ENSMUST00000129605	2	587	MSTRG.8020	Bnip3l	4.24963	5.88734	5.45926	0.649729	0.927982	1.20724	5.60017	2.48547	1.04521e-13	2.96041e-12	up	yes
82372	0	chr19	-	52991183	52999873	ENSMUST00000235453	6	1679	MSTRG.12509	Xpnpep1	12.4913	9.79931	11.7468	4.62851	3.52415	3.27461	2.97862	1.57464	1.10059e-13	3.11011e-12	up	yes
12588	0	chr1	-	93621902	93635738	ENSMUST00000151068	11	2930	MSTRG.1435	Stk25	24.9519	14.3752	20.6799	4.62704	3.68934	5.03596	4.49411	2.16804	1.13826e-13	3.21165e-12	up	yes
41641	0	chr13	+	13746736	13753972	ENSMUST00000221483	2	2097	MSTRG.6208	Lyst	2.01551	3.01776	3.36981	0.515552	0.679549	0.588935	4.71015	2.23577	1.44407e-13	4.04262e-12	up	yes
128798	0	chr6	-	116171617	116174313	ENSMUST00000204574	1	2697	MSTRG.20093	Tmcc1	4.95231	5.87575	5.14935	11.4647	12.5142	11.5847	0.449263	-1.15437	1.47572e-13	4.12604e-12	down	yes
14773	0	chr1	-	153478277	153481131	ENSMUST00000190383	1	2855	MSTRG.1820	Dhx9	3.94197	3.57544	4.13094	6.80771	6.76028	6.63061	0.576691	-0.79413	1.53076e-13	4.27562e-12	down	no
137355	0	chr7	-	49122334	49159819	ENSMUST00000208621	3	1973	MSTRG.21186	9130015G15Rik	0.609618	0.689247	0.937072	0.126558	0.088508	0.149965	6.12533	2.61479	1.55265e-13	4.33129e-12	up	yes
83015	0	chr2	+	4559775	4590212	ENSMUST00000142452	4	4649	MSTRG.12617	Frmd4a	1.50859	1.58345	1.5507	3.63907	3.26735	2.99047	0.469111	-1.092	1.68486e-13	4.67776e-12	down	yes
52983	0	chr14	-	70169413	70175874	ENSMUST00000135944	4	3083	MSTRG.8057	Pdlim2	1.96005	2.07405	1.42452	0.418527	0.311138	0.229227	5.69264	2.5091	1.68993e-13	4.69065e-12	up	yes
117500	0	chr5	+	107534757	107549022	ENSMUST00000162591	3	5249	MSTRG.18168	1700028K03Rik	0.116411	0.104599	0.099694	0.328767	0.382207	0.327128	0.308933	-1.69463	1.74244e-13	4.82796e-12	down	yes
51834	0	chr14	+	55540467	55543265	ENSMUST00000226270	1	2799	MSTRG.7868	Pck2	2.6825	2.23761	2.18337	1.11512	1.18325	1.10809	2.0853	1.06025	1.75343e-13	4.8572e-12	up	yes
9795	0	chr1	-	51847840	51849118	ENSMUST00000186428	1	1279	MSTRG.985	Gm29453	4.52505	4.29539	4.93222	2.76977	2.74844	2.63838	1.68608	0.753672	1.8138e-13	5.01762e-12	up	no
25552	0	chr11	-	6512964	6520965	ENSMUST00000156878	7	4759	MSTRG.3580	Myo1g	1.44687	0.910998	1.04785	0.239626	0.309353	0.282779	4.0946	2.03372	1.81943e-13	5.03086e-12	up	yes
89322	0	chr2	-	91933442	91935600	ENSMUST00000128902	6	903	MSTRG.13574	Dgkz	9.07456	10.5691	9.66118	3.94394	2.67575	3.52261	2.88936	1.53075	1.85536e-13	5.12548e-12	up	yes
31966	0	chr11	+	98351215	98357796	ENSMUST00000147415	4	1197	MSTRG.4588	Ppp1r1b	0	0	0	1.36004	0.841942	1.49369	8.1176e-05	-13.5886	1.86353e-13	5.14678e-12	down	yes
24146	0	chr10	-	123026079	123027460	ENSMUST00000220201	3	882	MSTRG.3370	Mon2	3.02236	2.73673	3.20971	0.825324	0.863848	1.19535	3.10928	1.63658	1.89721e-13	5.23457e-12	up	yes
66452	0	chr17	+	13850962	13859872	ENSMUST00000137503	3	4887	MSTRG.10159	Afdn	5.69387	6.21268	6.83719	3.36782	2.70893	2.88524	2.09147	1.06452	1.90398e-13	5.25193e-12	up	yes
121400	0	chr5	+	142629591	142663034	ENSMUST00000153936	6	3569	MSTRG.18857	Wipi2	2.69928	2.76103	3.78555	1.1512	1.03292	0.952012	2.94817	1.55982	1.91423e-13	5.27758e-12	up	yes
72323	0	chr17	-	56799909	56831013	ENSMUST00000233643	5	4215	MSTRG.10927	Rfx2	0.157052	0.230673	0.221969	0.709855	0.864295	0.781617	0.258809	-1.95004	2.03233e-13	5.58517e-12	down	yes
64589	0	chr16	-	75888252	75909310	ENSMUST00000150248	2	741	MSTRG.9838	Samsn1	1.96179	0.890957	1.87113	0.074134	0.029743	0.07741	26.0574	4.70362	2.05728e-13	5.64953e-12	up	yes
70689	0	chr17	-	36029773	36032541	ENSMUST00000174161	2	2642	MSTRG.10715	H2-T23	2.42002	2.35505	2.23073	1.19855	1.06228	0.909967	2.20948	1.14371	2.15608e-13	5.90185e-12	up	yes
53229	0	chr14	+	74732319	74742598	ENSMUST00000177445	5	918	MSTRG.8104	Esd	2.55193	2.17738	2.84747	0.388982	0.661914	0.402499	5.21316	2.38216	2.20417e-13	6.02753e-12	up	yes
156799	0	chr9	-	67032220	67049406	ENSMUST00000129466	5	1411	MSTRG.24239	Tpm1	3.75294	5.23883	4.37297	1.31524	1.32021	0.939467	3.73847	1.90245	2.34333e-13	6.39234e-12	up	yes
115378	0	chr5	+	65763979	65777013	ENSMUST00000201503	3	1751	MSTRG.17856	N4bp2	1.66404	1.64598	1.59214	3.29273	3.13202	3.56895	0.490526	-1.0276	2.42456e-13	6.60742e-12	down	yes
65786	0	chr16	+	97997347	97999795	ENSMUST00000183578	1	2449	MSTRG.9992	B230307C23Rik	0.232084	0.36411	0.239125	1.20069	1.25517	1.3058	0.222061	-2.17097	2.54168e-13	6.9181e-12	down	yes
75816	0	chr18	-	40436811	40439737	ENSMUST00000237648	3	992	MSTRG.11533	Gm31019	1.06047	1.00499	1.76941	0	0.009686	0.020297	127.902	6.99889	2.59788e-13	7.06414e-12	up	yes
34529	0	chr11	-	118259654	118267801	ENSMUST00000141647	6	5568	MSTRG.5025	Usp36	3.50335	3.58767	3.90933	1.72717	1.68375	1.30276	2.33371	1.22263	2.70162e-13	7.33724e-12	up	yes
129579	0	chr6	+	124712336	124716950	ENSMUST00000145447	8	2373	MSTRG.20207	Phb2	2.87206	2.47127	2.25759	7.49062	6.63018	8.73414	0.332572	-1.58826	2.78057e-13	7.54243e-12	down	yes
18516	0	chr10	+	22212653	22217241	ENSMUST00000181953	2	4479	MSTRG.2489	Gm26581	2.29358	1.90542	1.97371	4.16772	4.22705	4.54207	0.477142	-1.06751	2.90823e-13	7.86946e-12	down	yes
59286	0	chr15	-	97749707	97750790	ENSMUST00000155810	3	739	MSTRG.9045	Rapgef3	4.29149	4.71427	4.04469	1.29964	0.779794	1.23636	3.93584	1.97667	3.00404e-13	8.1129e-12	up	yes
14706	0	chr1	+	152807978	152812638	ENSMUST00000187641	1	4661	MSTRG.1808	Ncf2	0.327602	0.370606	0.312409	0.116041	0.114561	0.13323	2.7777	1.47389	3.09242e-13	8.33533e-12	up	yes
136958	0	chr7	-	45635680	45638765	ENSMUST00000211533	2	1542	MSTRG.21121	A030001D20Rik	7.84016	8.28766	7.53581	3.9617	4.17168	3.34258	2.06202	1.04406	3.13821e-13	8.45465e-12	up	yes
24696	0	chr10	-	128624534	128626424	ENSMUST00000219591	3	596	MSTRG.3456	Rps26	77.8041	58.3383	71.394	10.7409	15.1297	19.1745	4.6073	2.20392	3.50535e-13	9.40265e-12	up	yes
147704	0	chr8	-	60935357	60983300	ENSMUST00000147824	5	3090	MSTRG.22704	Clcn3	2.14688	2.29895	2.71342	0.765822	0.527197	0.45316	4.09995	2.0356	3.65159e-13	9.78073e-12	up	yes
134550	0	chr7	+	28169722	28172132	ENSMUST00000207956	1	2411	MSTRG.20848	Fbl	0.224839	0.246982	0.29376	0.859573	0.897631	0.755811	0.304646	-1.71479	3.77036e-13	1.0077e-11	down	yes
132236	0	chr7	+	6730578	6733237	ENSMUST00000208195	1	2660	MSTRG.20571	Usp29	1.57899	1.5824	1.93622	0.258433	0.306831	0.478067	4.8859	2.28862	3.85082e-13	1.02796e-11	up	yes
57989	0	chr15	+	81009250	81010299	ENSMUST00000134559	4	672	MSTRG.8850	Sgsm3	1.90923	1.91964	2.08394	0.688852	0.759987	0.787509	2.64396	1.4027	3.9928e-13	1.06535e-11	up	yes
137948	0	chr7	-	63935399	63936332	ENSMUST00000183907	1	934	MSTRG.21306	Klf13	6.70211	6.98704	6.25727	3.97389	3.70634	3.58543	1.77055	0.824198	3.99429e-13	1.06549e-11	up	no
42830	0	chr13	-	34610827	34617494	ENSMUST00000221927	2	6476	MSTRG.6409	Gm47127	1.45262	1.85776	1.81727	0.65711	0.498699	0.656214	2.82979	1.5007	4.00687e-13	1.06782e-11	up	yes
157940	0	chr9	-	88841798	88858853	ENSMUST00000180712	5	2702	ENSMUSG00000097177	9330159M07Rik	0.135936	0.163869	0.128149	0.565871	0.591604	0.762188	0.222932	-2.16533	4.01384e-13	1.06942e-11	down	yes
18749	0	chr10	-	26333858	26377041	ENSMUST00000217699	9	4385	MSTRG.2516	L3mbtl3	0.250854	0.209303	0.304024	0.936142	1.02307	1.32195	0.2329	-2.10222	4.01989e-13	1.07078e-11	down	yes
48611	0	chr14	-	20467346	20471572	ENSMUST00000225118	3	897	MSTRG.7472	Anxa7	3.77653	5.04995	4.44013	1.66155	1.24566	1.47674	3.02617	1.5975	4.05726e-13	1.08021e-11	up	yes
153818	0	chr9	+	35211894	35212880	ENSMUST00000154005	3	507	MSTRG.23819	Srpr	2.67529	2.58143	1.97473	0.58448	0.59379	0.427912	4.50226	2.17065	4.13454e-13	1.1e-11	up	yes
35533	0	chr12	-	8873187	8893473	ENSMUST00000151816	3	3966	ENSMUSG00000042976	9930038B18Rik	0.054409	0.0393	0.02108	0.317286	0.271373	0.282358	0.131787	-2.92372	4.29483e-13	1.14045e-11	down	yes
36485	0	chr12	+	32965326	32974127	ENSMUST00000131562	2	6767	MSTRG.5393	Sypl	1.7834	1.80567	1.85598	1.05569	1.20582	1.11902	1.61071	0.687697	4.38808e-13	1.16382e-11	up	no
23000	0	chr10	-	94567828	94612084	ENSMUST00000146744	3	2912	MSTRG.3199	Tmcc3os	1.09271	1.00739	0.989796	0.520064	0.405326	0.466991	2.21914	1.15	4.59344e-13	1.21509e-11	up	yes
10526	0	chr1	+	63117118	63126837	ENSMUST00000185480	1	9720	MSTRG.1134	Gm20342	1.67018	1.53502	1.77117	2.81307	2.83049	2.7657	0.591773	-0.756883	4.89345e-13	1.29199e-11	down	no
148555	0	chr8	+	71579213	71588002	ENSMUST00000212211	11	3908	MSTRG.22833	Slc27a1	13.3056	13.9491	11.0779	5.88887	6.37359	5.82957	2.11875	1.08322	5.15923e-13	1.3599e-11	up	yes
78844	0	chr19	-	5899324	5902491	ENSMUST00000137465	3	2217	MSTRG.11958	Dpf2	4.80919	6.31064	5.21408	2.37443	2.05975	1.96175	2.5538	1.35264	5.56971e-13	1.46323e-11	up	yes
129229	0	chr6	+	120836212	120867862	ENSMUST00000204004	4	2710	MSTRG.20163	Bcl2l13	3.99442	4.16748	4.46182	2.68148	2.57799	2.83702	1.55916	0.640768	5.7162e-13	1.49897e-11	up	no
137190	0	chr7	+	46845843	46848145	ENSMUST00000124696	2	625	MSTRG.21159	Ldha	8.87509	8.4289	9.62963	2.65197	1.35185	1.85483	4.59724	2.20077	5.9794e-13	1.56567e-11	up	yes
123659	0	chr6	-	34302434	34307457	ENSMUST00000201392	1	5024	MSTRG.19261	Akr1b3	0.506534	0.511382	0.40394	1.2805	1.49189	1.29069	0.349945	-1.5148	6.10469e-13	1.59621e-11	down	yes
35759	0	chr12	-	16559017	16562038	ENSMUST00000223129	1	3022	MSTRG.5224	Lpin1	1.93949	1.87338	2.36704	0.688848	0.424635	0.456438	3.93645	1.97689	6.14932e-13	1.60712e-11	up	yes
122820	0	chr6	+	17198107	17205693	ENSMUST00000151170	3	1607	MSTRG.19122	D830026I12Rik	5.47686	4.30667	4.04484	1.60828	1.6438	1.90928	2.67921	1.42181	6.20556e-13	1.62106e-11	up	yes
123305	0	chr6	+	29708028	29714822	ENSMUST00000137925	4	3558	MSTRG.19206	Tspan33	2.30265	3.13104	3.58534	0.748694	0.876549	0.941173	3.51426	1.81322	6.48669e-13	1.69091e-11	up	yes
32745	0	chr11	-	102195749	102198079	ENSMUST00000150965	6	1219	MSTRG.4720	Hdac5	1.52838	1.14112	1.31261	0.366566	0.45852	0.402574	3.24366	1.69762	6.98299e-13	1.81347e-11	up	yes
9997	0	chr1	-	54988953	54992541	ENSMUST00000185429	1	3589	MSTRG.1021	Sf3b1	5.08705	5.08977	5.84803	3.06991	3.05376	3.38358	1.68554	0.753211	7.28488e-13	1.88922e-11	up	no
54953	0	chr15	-	25285802	25332659	ENSMUST00000226199	5	1015	ENSMUSG00000115355	4930445E18Rik	0.590514	0.768594	0.644761	0.047758	0.105887	0.080653	8.55265	3.09637	7.67168e-13	1.98211e-11	up	yes
62953	0	chr16	+	32624442	32632794	ENSMUST00000128285	5	3531	MSTRG.9584	Tfrc	0.834333	0.940927	0.893874	0.407078	0.317922	0.292678	2.62277	1.39109	8.21152e-13	2.11371e-11	up	yes
156380	0	chr9	+	62858114	62860516	ENSMUST00000215119	1	2403	MSTRG.24156	Calml4	0.586766	0.692505	0.45915	3.12197	2.52417	2.20022	0.221558	-2.17425	8.21847e-13	2.11501e-11	down	yes
27554	0	chr11	-	55409204	55420078	ENSMUST00000125787	2	1085	MSTRG.3887	Sparc	4.72506	5.23914	5.72497	2.48307	2.43159	2.80887	2.03135	1.02244	8.51843e-13	2.18967e-11	up	yes
148496	0	chr8	+	71406016	71409904	ENSMUST00000125290	7	2446	MSTRG.22823	Ankle1	0.405877	0.561658	0.627614	1.98864	1.84564	2.29286	0.260341	-1.94152	8.54669e-13	2.19642e-11	down	yes
121635	0	chr5	-	144212188	144223615	ENSMUST00000156129	7	1751	MSTRG.18901	Tecpr1	1.3035	1.88509	1.56407	0.409455	0.233464	0.304574	5.01604	2.32655	8.55759e-13	2.19871e-11	up	yes
17273	0	chr1	+	189728275	189843161	ENSMUST00000194127	10	4075	MSTRG.2230	Ptpn14	5.09311	4.97604	5.18367	3.47962	2.90345	3.18636	1.59391	0.672572	8.82853e-13	2.26413e-11	up	no
158584	0	chr9	-	102590399	102621964	ENSMUST00000162960	12	5861	MSTRG.24481	Cep63	0.216278	0.247121	0.224591	0.874434	0.719222	0.630265	0.309359	-1.69265	8.93767e-13	2.29053e-11	down	yes
100435	0	chr3	-	101871649	101876614	ENSMUST00000183098	1	4966	MSTRG.15444	Slc22a15	0.512688	0.479215	0.522016	0.983556	1.08476	1.1208	0.474713	-1.07487	8.9526e-13	2.29383e-11	down	yes
137904	0	chr7	-	61972942	61986276	ENSMUST00000207224	2	6430	MSTRG.21297	A330076H08Rik	0.116207	0.107852	0.097011	0.448334	0.33531	0.348442	0.283609	-1.81802	9.25732e-13	2.36862e-11	down	yes
139849	0	chr7	-	98222946	98230449	ENSMUST00000206182	1	7504	MSTRG.21600	Acer3	3.78042	3.92348	4.47576	1.41715	1.45697	0.970926	3.16763	1.6634	9.32174e-13	2.38456e-11	up	yes
115579	0	chr5	-	67786281	67847434	ENSMUST00000143013	6	1019	MSTRG.17906	Atp8a1	3.86474	4.59861	4.87815	2.12416	2.00328	1.87882	2.22127	1.15138	9.39083e-13	2.40112e-11	up	yes
114667	0	chr5	-	44176496	44184232	ENSMUST00000198388	3	2383	MSTRG.17714	Tapt1	5.03209	4.74427	5.01319	3.31222	2.78302	2.97813	1.62999	0.704867	9.64735e-13	2.46501e-11	up	no
2953	0	X	-	94535476	94537584	ENSMUST00000138146	3	1298	MSTRG.346	Maged1	2.49179	2.92753	2.95696	0.232424	0.098425	0.358934	12.1434	3.6021	9.78433e-13	2.49943e-11	up	yes
54286	0	chr14	-	122909406	122913162	ENSMUST00000227890	1	3757	MSTRG.8273	Ggact	0.608184	0.619144	0.662733	1.4895	1.56523	1.30341	0.433686	-1.20528	1.00243e-12	2.5572e-11	down	yes
16498	0	chr1	-	176734101	176750511	ENSMUST00000194489	7	3051	MSTRG.2086	Cep170	2.77955	2.43598	2.45692	1.42292	1.25678	1.15122	2.00277	1.002	1.03345e-12	2.63e-11	up	yes
148343	0	chr8	+	70747891	70750814	ENSMUST00000128685	2	2489	ENSMUSG00000031842	Pde4c	0.347189	0.258488	0.38344	0	0	0	3297.06	11.687	1.04262e-12	2.6518e-11	up	yes
116599	0	chr5	+	92137947	92184055	ENSMUST00000201380	13	3549	MSTRG.18037	Uso1	8.5945	8.80106	8.77974	6.14535	6.17169	6.68569	1.37745	0.462001	1.06495e-12	2.70548e-11	up	no
58894	0	chr15	+	89369692	89370675	ENSMUST00000134900	2	869	MSTRG.8973	Ncaph2	1.67948	1.759	1.95089	0.30572	0.552556	0.409071	4.25248	2.08831	1.13929e-12	2.88905e-11	up	yes
121634	0	chr5	-	144209475	144223615	ENSMUST00000137149	9	2806	MSTRG.18901	Tecpr1	1.73751	1.65434	1.7829	0.83969	0.749465	0.60548	2.35791	1.23751	1.20569e-12	3.04561e-11	up	yes
118600	0	chr5	+	115845278	115926085	ENSMUST00000147330	11	2054	MSTRG.18376	Cit	0	0	0	0.698554	0.449097	0.449547	0.000187829	-12.3783	1.21026e-12	3.05646e-11	down	yes
54549	0	chr15	+	8247103	8258313	ENSMUST00000128772	2	7490	MSTRG.8316	Cplane1	1.18714	1.15193	1.22513	2.70832	2.28735	2.25671	0.491453	-1.02488	1.24556e-12	3.14273e-11	down	yes
46733	0	chr13	-	101546398	101548152	ENSMUST00000226049	1	1755	MSTRG.7043	Gm41043	1.30024	1.06928	0.927207	0.188452	0.07585	0.155094	7.86065	2.97465	1.28828e-12	3.24609e-11	up	yes
103771	0	chr4	+	17853593	18054681	ENSMUST00000133416	5	3797	MSTRG.15980	Mmp16	0.015286	0.037657	0.056114	0.47076	0.360744	0.415961	0.0874229	-3.51585	1.3104e-12	3.29735e-11	down	yes
96317	0	chr3	-	30235443	30237971	ENSMUST00000195690	1	2529	MSTRG.14719	Mecom	1.51979	1.49165	1.87041	6.14095	4.34671	5.20903	0.311011	-1.68496	1.31255e-12	3.302e-11	down	yes
104641	0	chr4	+	43401238	43427247	ENSMUST00000125393	6	4759	MSTRG.16116	Rusc2	1.26153	1.42913	1.66945	0.297519	0.461546	0.425661	3.68027	1.87981	1.33703e-12	3.35977e-11	up	yes
148205	0	chr8	+	70302793	70306922	ENSMUST00000128822	2	2429	MSTRG.22784	Cope	2.73516	5.40272	5.43157	0.610392	0.787794	0.723164	6.39661	2.67731	1.6587e-12	4.1316e-11	up	yes
120902	0	chr5	+	137745959	137758144	ENSMUST00000129349	3	8405	MSTRG.18771	Tsc22d4	4.88625	5.06306	4.64137	3.4937	3.23674	3.3882	1.44196	0.528031	1.67885e-12	4.17803e-11	up	no
19681	0	chr10	+	51491005	51496613	ENSMUST00000220166	4	3788	MSTRG.2688	Lilrb4a	3.74061	2.31774	1.32042	0.108609	0.024082	0.080457	34.6181	5.11345	1.68005e-12	4.18009e-11	up	yes
36747	0	chr12	+	40446053	40729848	ENSMUST00000221758	17	6094	MSTRG.5445	Dock4	4.1945	4.03073	5.27142	2.2605	2.00529	2.10992	2.11689	1.08195	1.69893e-12	4.22137e-11	up	yes
37752	0	chr12	+	71831148	71953519	ENSMUST00000221971	15	3149	MSTRG.5600	Daam1	5.95263	5.43389	6.88777	1.62861	0.826104	0.966255	5.34184	2.41734	1.73134e-12	4.29709e-11	up	yes
17137	0	chr1	+	185399658	185403539	ENSMUST00000192049	1	3882	MSTRG.2196	Eprs	3.39448	3.48042	4.20684	1.64484	1.40865	1.80508	2.28086	1.18958	1.74088e-12	4.3198e-11	up	yes
97214	0	chr3	-	51794377	51796574	ENSMUST00000193568	1	2198	MSTRG.14874	Maml3	1.06032	1.14213	1.03324	0.448352	0.513824	0.51656	2.18815	1.12971	1.78449e-12	4.42504e-11	up	yes
22775	0	chr10	+	91083120	91093814	ENSMUST00000135152	2	853	MSTRG.3166	Ikbip	3.4632	2.29985	3.27052	0.560903	0.570078	0.300021	6.31276	2.65827	1.79714e-12	4.45443e-11	up	yes
146257	0	chr8	-	24533456	24540796	ENSMUST00000138335	3	849	MSTRG.22499	Ido2	0.832467	1.04017	0.779922	0	0	0	8841.85	13.1101	1.80563e-12	4.47447e-11	up	yes
55579	0	chr15	-	39003285	39006185	ENSMUST00000181362	1	2901	MSTRG.8495	Gm26704	0.026842	0.028555	0.010756	0.262518	0.464912	0.349644	0.0614192	-4.02517	1.83856e-12	4.55098e-11	down	yes
41342	0	chr13	-	8844454	8846705	ENSMUST00000221401	1	2252	MSTRG.6122	Wdr37	2.11847	2.27243	2.94011	0.881167	0.671414	0.868417	3.02809	1.59841	1.84636e-12	4.56825e-11	up	yes
127308	0	chr6	+	87887957	87894962	ENSMUST00000137717	8	2761	MSTRG.19836	Copg1	17.5436	14.6218	19.0878	8.08164	8.71053	7.48312	2.11133	1.07815	1.86423e-12	4.61145e-11	up	yes
63246	0	chr16	+	35978750	36006453	ENSMUST00000172991	2	3712	MSTRG.9643	Kpna1	0.217432	0.582338	0.555929	0	0	0	4519	12.1418	1.88681e-12	4.66418e-11	up	yes
95832	0	chr3	-	10204328	10208576	ENSMUST00000191757	1	4249	MSTRG.14632	Fabp4	9.0358	7.10627	7.88355	4.35978	4.19908	4.48022	1.84259	0.881732	1.93522e-12	4.7764e-11	up	no
130244	0	chr6	-	129212736	129233974	ENSMUST00000181517	3	3981	ENSMUSG00000097354	2310001H17Rik	0.054945	0.052135	0.100552	0.456913	0.365951	0.416754	0.167497	-2.57779	1.99532e-12	4.91925e-11	down	yes
9184	0	chr1	+	37299893	37302766	ENSMUST00000193024	1	2874	MSTRG.908	Inpp4a	1.655	1.71222	1.50888	0.660711	0.788258	0.81209	2.15655	1.10873	2.099e-12	5.16912e-11	up	yes
120706	0	chr5	-	137070177	137072268	ENSMUST00000199832	2	1268	MSTRG.18742	Serpine1	1.10038	0.841773	1.4153	0.239562	0.143249	0.170446	6.06851	2.60134	2.48836e-12	6.06871e-11	up	yes
125528	0	chr6	+	61374005	61720383	ENSMUST00000145554	5	2693	MSTRG.19555	Ccser1	3.54293	3.03253	3.37962	1.48831	1.22577	1.66546	2.27309	1.18465	2.55611e-12	6.2189e-11	up	yes
134203	0	chr7	-	25671197	25675166	ENSMUST00000126983	2	2595	MSTRG.20798	Tmem91	0.244008	0.245895	0.307822	0	0	0	2659.08	11.3767	2.55814e-12	6.22249e-11	up	yes
55652	0	chr15	+	40655351	40775259	ENSMUST00000230723	3	1607	MSTRG.8504	Zfpm2	0.506011	0.498878	0.624166	1.51952	1.93621	1.92998	0.302478	-1.7251	2.59475e-12	6.30464e-11	down	yes
49471	0	chr14	-	31177699	31185642	ENSMUST00000163846	5	632	MSTRG.7610	Nisch	14.9077	15.0358	15.255	4.70806	5.01769	3.00981	3.54901	1.82742	2.71309e-12	6.57489e-11	up	yes
110712	0	chr4	+	146156824	146158927	ENSMUST00000151278	2	724	MSTRG.17064	Zfp600	1.00938	0.974819	1.27087	4.17069	3.17893	4.24689	0.280694	-1.83293	2.85708e-12	6.90423e-11	down	yes
115575	0	chr5	-	67766635	67769163	ENSMUST00000152433	2	663	MSTRG.17906	Atp8a1	1.825	2.32854	2.3863	0.693218	0.742541	0.72805	3.02238	1.59568	2.91437e-12	7.035e-11	up	yes
99136	0	chr3	-	89953839	89954639	ENSMUST00000166705	2	652	MSTRG.15214	Atp8b2	2.38799	2.45377	3.42328	0.799012	0.821831	0.794105	3.42245	1.77503	2.94002e-12	7.0923e-11	up	yes
50730	0	chr14	+	49178523	49193687	ENSMUST00000134984	2	8377	MSTRG.7789	Naa30	2.99047	3.46311	3.4712	1.78563	1.38723	1.52824	2.11116	1.07804	2.99093e-12	7.20727e-11	up	yes
59294	0	chr15	-	97760697	97765999	ENSMUST00000142196	4	4601	MSTRG.9045	Rapgef3	1.97372	2.7011	2.85063	0.459633	0.733123	0.606343	4.1829	2.0645	3.02877e-12	7.29369e-11	up	yes
87666	0	chr2	+	73596526	73616012	ENSMUST00000147420	4	2707	MSTRG.13434	Chn1os3	0.2846	0.24763	0.236484	0.725313	0.778407	0.916941	0.317564	-1.65488	3.13297e-12	7.53971e-11	down	yes
21557	0	chr10	-	80062416	80075730	ENSMUST00000217876	15	2447	MSTRG.2955	Sbno2	1.06761	0.896633	0.785424	0.283132	0.167712	0.197392	4.24177	2.08467	3.59136e-12	8.59996e-11	up	yes
125644	0	chr6	+	65935091	65937304	ENSMUST00000205155	1	2214	MSTRG.19573	Prdm5	0.079868	0.074272	0.069809	0.640112	0.610675	0.38307	0.137068	-2.86704	3.70273e-12	8.85709e-11	down	yes
21905	0	chr10	+	81070127	81074877	ENSMUST00000167658	2	1877	MSTRG.3003	Thop1	0.225006	0.186657	0.205993	0.723026	0.675236	0.635007	0.303775	-1.71893	3.95866e-12	9.44891e-11	down	yes
64477	0	chr16	+	70314064	70530721	ENSMUST00000164300	14	3734	MSTRG.9815	Gbe1	0.205717	0.252639	0.231031	0.010149	0	0	67.9266	6.0859	4.10085e-12	9.75473e-11	up	yes
131545	0	chr6	+	149408886	149419328	ENSMUST00000203502	1	10443	MSTRG.20498	Bicd1	0.270146	0.342256	0.363578	0.889126	0.860256	1.02889	0.351291	-1.50926	4.12802e-12	9.81726e-11	down	yes
131350	0	chr6	+	147000315	147017445	ENSMUST00000149203	6	3915	MSTRG.20459	Ppfibp1	11.1877	10.416	12.4985	6.84239	5.77856	6.54375	1.77943	0.831418	4.24946e-12	1.00931e-10	up	no
112048	0	chr5	+	3805293	3811716	ENSMUST00000196098	2	4247	MSTRG.17304	Krit1	2.61784	2.22083	2.95862	1.2796	1.30494	1.2482	2.03439	1.0246	4.30242e-12	1.02123e-10	up	yes
21795	0	chr10	-	80707727	80709058	ENSMUST00000219816	2	858	MSTRG.2988	Ap3d1	1.5517	1.61276	1.63637	0.586383	0.697699	0.565175	2.59608	1.37634	4.36065e-12	1.03439e-10	up	yes
87675	0	chr2	-	73623674	73775346	ENSMUST00000229987	10	1710	MSTRG.13435	Chn1	0.183744	0.179235	0.285467	1.53693	0.978514	1.36743	0.167002	-2.58207	4.40288e-12	1.04374e-10	down	yes
71838	0	chr17	+	48346440	48354147	ENSMUST00000132340	4	4784	MSTRG.10854	Trem2	0.622456	0.675404	0.590368	0.01265	0.014504	0.05555	22.8312	4.51293	4.40913e-12	1.045e-10	up	yes
58827	0	chr15	-	89155948	89156919	ENSMUST00000229966	2	860	MSTRG.8967	Plxnb2	0.915034	1.07835	1.06279	0.24582	0.127523	0.214351	5.20027	2.37859	4.42698e-12	1.049e-10	up	yes
63838	0	chr16	-	45772260	45789725	ENSMUST00000133111	5	1110	MSTRG.9734	Phldb2	3.12222	2.53777	2.87284	1.3825	1.27161	1.1232	2.25897	1.17567	4.49829e-12	1.06522e-10	up	yes
63617	0	chr16	-	43345887	43410517	ENSMUST00000147504	3	49841	MSTRG.9698	Gm9968	0	0	0	1.26566	0	0	0.000237031	-12.0426	4.68922e-12	1.10925e-10	down	yes
151886	0	chr8	-	123286189	123318576	ENSMUST00000155488	26	3010	MSTRG.23560	Fanca	0.032465	0.026786	0.062221	0.872092	0.638818	0.399096	0.0635977	-3.97488	4.78418e-12	1.13002e-10	down	yes
98674	0	chr3	-	88397365	88399710	ENSMUST00000198774	1	2346	MSTRG.15149	Pmf1	0.579464	0.518393	0.732745	2.01498	1.76123	1.69119	0.334822	-1.57854	4.80708e-12	1.13519e-10	down	yes
16665	0	chr1	+	179546509	179602330	ENSMUST00000153962	4	1350	MSTRG.2125	Cnst	0.338566	0.45685	0.27997	2.52668	1.90703	1.67009	0.176183	-2.50486	4.90954e-12	1.15791e-10	down	yes
160849	0	chr9	+	121740656	121742166	ENSMUST00000216573	2	1065	MSTRG.24787	Nktr	2.14981	2.58085	2.71362	0.896974	0.964281	0.694596	2.91264	1.54233	4.97161e-12	1.1713e-10	up	yes
9941	0	chr1	-	53760573	53764031	ENSMUST00000187066	1	3459	MSTRG.1008	Stk17b	1.80375	2.33255	2.7093	0.842897	0.717205	0.802118	2.89795	1.53503	5.36092e-12	1.25848e-10	up	yes
67942	0	chr17	-	25838840	25844546	ENSMUST00000177470	14	2995	MSTRG.10362	Rhot2	0.434468	0.422727	0.360876	1.06565	1.10749	1.32982	0.347726	-1.52398	5.36271e-12	1.25863e-10	down	yes
133409	0	chr7	+	19345107	19350539	ENSMUST00000160909	4	797	MSTRG.20676	Ercc1	1.10828	0.988676	0.693769	0.111918	0.130228	0.147422	7.16363	2.84069	5.3916e-12	1.26461e-10	up	yes
69803	0	chr17	+	33931211	33932560	ENSMUST00000173258	5	845	MSTRG.10592	Rgl2	0	0	0	1.12027	0.936148	0.790695	0.00010537	-13.2122	5.49776e-12	1.28815e-10	down	yes
118580	0	chr5	+	115614872	115616019	ENSMUST00000137523	2	754	MSTRG.18370	Gcn1	4.49783	4.80106	4.26587	0.681626	1.22927	1.19315	4.37003	2.12764	5.53634e-12	1.29664e-10	up	yes
12213	0	chr1	+	89455256	89459706	ENSMUST00000185417	1	4451	MSTRG.1381	Agap1	4.33327	5.69904	7.61887	1.70669	1.52234	1.48317	3.74585	1.90529	5.54768e-12	1.29875e-10	up	yes
150055	0	chr8	-	94824636	94826714	ENSMUST00000160898	2	776	MSTRG.23097	Ciapin1	0.661891	0.727911	0.906932	2.34239	2.6865	3.02843	0.285049	-1.81072	5.60783e-12	1.31172e-10	down	yes
124292	0	chr6	+	42350033	42358562	ENSMUST00000203290	6	3246	MSTRG.19357	Zyx	4.91767	4.87602	5.18214	7.76777	8.11755	8.52817	0.613424	-0.705043	5.71558e-12	1.33439e-10	down	no
81454	0	chr19	-	40334032	40340684	ENSMUST00000226028	2	3644	MSTRG.12346	Sorbs1	3.59991	4.17396	4.24956	2.06277	2.31268	2.20472	1.82723	0.869655	5.72388e-12	1.33605e-10	up	no
17101	0	chr1	+	185263842	185286455	ENSMUST00000193482	11	4977	MSTRG.2189	Rab3gap2	1.82691	1.66032	1.96523	0.498591	0.457133	0.724836	3.24443	1.69797	6.07185e-12	1.41491e-10	up	yes
74440	0	chr18	+	12643344	12689445	ENSMUST00000141060	3	3243	ENSMUSG00000024424	Ttc39c	0.686782	0.811627	0.653638	0.307662	0.291104	0.307587	2.3744	1.24756	6.12849e-12	1.42719e-10	up	yes
151707	0	chr8	-	122481721	122484864	ENSMUST00000123671	3	2944	MSTRG.23518	Piezo1	3.25337	3.95973	4.20488	1.47485	0.968756	1.2523	3.08936	1.62731	6.15117e-12	1.43157e-10	up	yes
112005	0	chr5	+	3609619	3618128	ENSMUST00000143959	5	3502	MSTRG.17295	Pex1	0.47237	0.276959	0.203181	0	0	0	3175.03	11.6326	6.41625e-12	1.49107e-10	up	yes
114397	0	chr5	+	37280438	37282705	ENSMUST00000201453	1	2268	MSTRG.17677	Crmp1	0.770279	0.462313	0.510861	2.25396	2.3191	2.39165	0.250327	-1.99812	6.54536e-12	1.51853e-10	down	yes
16868	0	chr1	-	181198742	181203251	ENSMUST00000161531	2	431	MSTRG.2159	Wdr26	4.32315	5.21299	5.44513	2.16589	2.10191	2.10713	2.35003	1.23268	6.7311e-12	1.55902e-10	up	yes
35145	0	chr11	+	121598316	121617164	ENSMUST00000155666	10	4833	MSTRG.5131	Tbcd	0.481467	0.583197	0.714863	1.85224	1.765	2.13032	0.309614	-1.69146	6.92422e-12	1.60274e-10	down	yes
61328	0	chr16	+	14402360	14420743	ENSMUST00000156089	5	4404	MSTRG.9358	Abcc1	3.51385	3.54974	4.06316	2.06565	1.66605	2.01588	1.93591	0.953008	7.0476e-12	1.62833e-10	up	no
129577	0	chr6	+	124712336	124713870	ENSMUST00000124779	3	1122	MSTRG.20207	Phb2	1.45976	1.65014	1.44401	3.38752	3.9696	3.70326	0.411732	-1.28022	7.13381e-12	1.64747e-10	down	yes
119760	0	chr5	-	125047802	125057841	ENSMUST00000149968	4	3044	MSTRG.18579	Ncor2	3.31568	4.19529	3.82399	1.93244	1.84851	1.96073	1.97416	0.981236	7.29152e-12	1.68135e-10	up	no
139409	0	chr7	-	89143940	89145497	ENSMUST00000207335	1	1558	MSTRG.21517	Tmem135	2.25393	2.69537	2.82752	1.09363	1.11965	1.26686	2.23464	1.16004	7.48396e-12	1.72153e-10	up	yes
76456	0	chr18	+	60560768	60570308	ENSMUST00000161544	7	3541	MSTRG.11634	Rbm22	2.01645	1.99787	2.17231	1.14825	1.28739	1.30581	1.65354	0.725554	7.53254e-12	1.73234e-10	up	no
122233	0	chr5	-	150640736	150650614	ENSMUST00000201384	1	9879	MSTRG.18998	N4bp2l2	4.03207	4.48588	5.04262	2.43031	2.22902	2.56156	1.87796	0.909169	7.71949e-12	1.77277e-10	up	no
75345	0	chr18	+	36348763	36371002	ENSMUST00000145439	2	4542	MSTRG.11433	Cystm1	2.18578	2.3675	2.79009	1.245	1.01534	1.03438	2.22883	1.15629	7.74553e-12	1.77838e-10	up	yes
22789	0	chr10	-	91119775	91125186	ENSMUST00000172442	2	5203	MSTRG.3163	Slc25a3	5.57918	6.58658	6.29824	3.41182	3.70885	3.57335	1.72657	0.787911	7.99996e-12	1.83604e-10	up	no
135735	0	chr7	-	35715968	35723552	ENSMUST00000127782	4	1812	MSTRG.20997	Dpy19l3	0.042736	0.077344	0.035084	0.52173	0.811579	1.05602	0.0649403	-3.94474	8.33822e-12	1.90893e-10	down	yes
34903	0	chr11	-	120610876	120612083	ENSMUST00000143502	3	891	MSTRG.5099	Pcyt2	2.04871	1.86027	2.13197	0.916538	0.762741	0.944033	2.3028	1.20339	8.66611e-12	1.98113e-10	up	yes
55581	0	chr15	+	39006280	39007718	ENSMUST00000227606	2	647	MSTRG.8496	Fzd6	0.09589	0.038876	0.032934	0.840972	1.23193	1.12189	0.0524917	-4.25177	8.9875e-12	2.04996e-10	down	yes
10869	0	chr1	+	71557179	71559951	ENSMUST00000187982	1	2773	MSTRG.1179	Atic	0.121184	0.064817	0.121872	0.693852	0.502854	0.689095	0.163258	-2.61477	9.25679e-12	2.1076e-10	down	yes
125636	0	chr6	+	65779094	65783261	ENSMUST00000205168	1	4168	MSTRG.19573	Prdm5	0.26521	0.134252	0.098584	1.51066	1.62908	1.59117	0.105275	-3.24777	9.63036e-12	2.19028e-10	down	yes
53132	0	chr14	-	72649247	72710003	ENSMUST00000163013	3	3269	MSTRG.8077	Fndc3a	5.47022	6.58711	7.82873	2.92677	2.59663	2.66143	2.42962	1.28073	1.02433e-11	2.32492e-10	up	yes
96716	0	chr3	+	36552614	36556777	ENSMUST00000138636	5	1770	MSTRG.14791	Exosc9	0.17336	0.217264	0.150576	0.773149	0.718472	0.658103	0.251753	-1.98992	1.0374e-11	2.35362e-10	down	yes
66687	0	chr17	-	17552118	17625050	ENSMUST00000232462	11	3425	MSTRG.10195	Lnpep	1.97954	2.55869	2.41759	0.956307	1.0741	1.07649	2.23883	1.16274	1.13934e-11	2.57805e-10	up	yes
13715	0	chr1	+	132342023	132349626	ENSMUST00000189288	3	5447	ENSMUSG00000100658	F730311O21Rik	0.560633	0.826784	0.896979	0.030964	0.100042	0.069918	11.3695	3.50709	1.14178e-11	2.58253e-10	up	yes
14115	0	chr1	-	135606447	135688279	ENSMUST00000112103	2	1819	MSTRG.1690	Nav1	1.51131	1.41998	1.74625	0.630675	0.756126	0.715766	2.22468	1.1536	1.19218e-11	2.69213e-10	up	yes
137380	0	chr7	+	49585244	49586827	ENSMUST00000184471	1	1584	MSTRG.21181	Nav2	1.6303	1.75237	1.80557	0.315591	0.097899	0.176519	8.79351	3.13644	1.19584e-11	2.69929e-10	up	yes
116869	0	chr5	+	96827930	96830488	ENSMUST00000197196	3	665	MSTRG.18073	Anxa3	7.83685	9.91717	8.24983	4.13883	3.51192	3.46604	2.33915	1.22599	1.221e-11	2.75385e-10	up	yes
57075	0	chr15	+	76457452	76459458	ENSMUST00000229271	1	2007	MSTRG.8729	Scx	0.197782	0.094459	0.111506	0.967313	0.823225	0.758039	0.158421	-2.65817	1.22782e-11	2.76586e-10	down	yes
10432	0	chr1	-	60493323	60496323	ENSMUST00000188511	3	578	MSTRG.1105	Raph1	5.80996	4.35666	4.55497	1.42771	1.80101	1.82554	2.91271	1.54236	1.33259e-11	2.99396e-10	up	yes
32568	0	chr11	-	101413763	101416164	ENSMUST00000189049	1	2402	MSTRG.4686	Aarsd1	0.267073	0.265129	0.374148	1.00672	1.38359	1.23511	0.249998	-2.00001	1.42469e-11	3.19119e-10	down	yes
112060	0	chr5	+	3928054	3954791	ENSMUST00000132058	4	3672	MSTRG.17307	Akap9	1.38841	1.87653	1.48864	0.347815	0.197687	0.387413	5.0954	2.3492	1.47199e-11	3.28983e-10	up	yes
21934	0	chr10	-	81154235	81156867	ENSMUST00000134017	3	1540	MSTRG.3006	Pias4	2.2954	2.87807	2.61887	1.13106	1.22334	1.01569	2.3122	1.20927	1.47537e-11	3.29671e-10	up	yes
65018	0	chr16	-	90348725	90349642	ENSMUST00000231405	1	918	MSTRG.9897	Gm49708	0.654806	0.914193	0.56332	3.15297	3.09732	2.60616	0.240765	-2.0543	1.52187e-11	3.39584e-10	down	yes
68370	0	chr17	-	27545707	27556518	ENSMUST00000231483	1	10812	MSTRG.10412	Gm49774	0.230326	0.244265	0.249653	0.127437	0.130456	0.112713	1.95422	0.96659	1.56339e-11	3.48568e-10	up	no
122439	0	chr6	-	4807055	4816329	ENSMUST00000176436	4	748	ENSMUSG00000093570	Gm20714	1.0213	1.05222	1.52927	0.028653	0	0	125.739	6.97429	1.57884e-11	3.51588e-10	up	yes
149150	0	chr8	-	83670127	83675567	ENSMUST00000128523	9	3070	MSTRG.22951	Pkn1	4.41647	4.09828	3.73896	2.09943	2.10798	1.71108	2.07041	1.04992	1.60248e-11	3.56637e-10	up	yes
160759	0	chr9	+	120959216	120960507	ENSMUST00000215573	1	1292	MSTRG.24775	Ctnnb1	5.64963	6.46545	5.28984	2.09217	1.92335	2.65923	2.60757	1.38271	1.65989e-11	3.68454e-10	up	yes
145419	0	chr8	-	10924427	10928696	ENSMUST00000040608	3	3086	MSTRG.22363	3930402G23Rik	0.591308	0.621247	0.531038	0.132211	0.213174	0.161419	3.44037	1.78256	1.73432e-11	3.84514e-10	up	yes
96310	0	chr3	+	30012379	30068211	ENSMUST00000125611	4	18913	MSTRG.14720	Mecomos	0.541742	0.45314	0.623603	2.12335	1.55289	1.59464	0.307062	-1.7034	1.8225e-11	4.02937e-10	down	yes
79814	0	chr19	+	10605710	10609960	ENSMUST00000236722	5	714	MSTRG.12100	Ddb1	3.35566	2.76339	3.2606	1.05349	1.39553	1.08425	2.65466	1.40853	1.87469e-11	4.13815e-10	up	yes
24514	0	chr10	-	128133324	128134235	ENSMUST00000217722	2	639	MSTRG.3426	Rbms2	3.50878	3.50585	2.88955	1.14783	0.885144	1.27946	2.99	1.58015	1.88186e-11	4.1515e-10	up	yes
68551	0	chr17	+	28232807	28302828	ENSMUST00000142226	7	4628	MSTRG.10440	Ppard	2.23425	1.95519	1.38336	0.518497	0.326311	0.430153	4.37096	2.12795	1.89006e-11	4.16712e-10	up	yes
54484	0	chr15	+	6708381	6763577	ENSMUST00000226181	8	4695	MSTRG.8301	Rictor	11.0125	10.8087	12.3174	6.66957	5.34525	5.25422	1.97686	0.983213	1.92986e-11	4.24979e-10	up	no
159624	0	chr9	+	108500150	108501839	ENSMUST00000193975	1	1690	MSTRG.24614	Usp19	7.93056	7.51423	9.40067	4.24209	3.23184	3.71051	2.22143	1.15149	1.94672e-11	4.28522e-10	up	yes
8003	0	chr1	+	6240970	6249087	ENSMUST00000159802	8	4865	MSTRG.724	Rb1cc1	2.50017	2.49885	3.05913	1.15366	1.02656	1.35293	2.28073	1.18949	1.95522e-11	4.30308e-10	up	yes
97765	0	chr3	-	65133060	65302685	ENSMUST00000195685	5	2196	MSTRG.15003	A330015K06Rik	0.398296	0.297208	0.262774	0.022683	0.034586	0.050243	8.91322	3.15595	1.95663e-11	4.30532e-10	up	yes
145348	0	chr8	-	8666576	8690521	ENSMUST00000208252	3	3976	MSTRG.22360	Arglu1	23.1058	24.3186	21.921	38.0007	37.4324	37.5717	0.61365	-0.704512	1.96108e-11	4.3134e-10	down	no
102587	0	chr3	+	142882495	142892921	ENSMUST00000181882	2	1372	MSTRG.15802	9530052C20Rik	0.061966	0.067682	0.030686	0.453939	0.612875	0.747927	0.0883509	-3.50061	1.9953e-11	4.38172e-10	down	yes
35784	0	chr12	+	16810969	16824150	ENSMUST00000220707	4	4541	MSTRG.5227	E2f6	0.792439	0.797178	0.626566	1.7927	2.11955	1.98187	0.375999	-1.4112	2.00676e-11	4.40601e-10	down	yes
57345	0	chr15	-	77406782	77411135	ENSMUST00000229175	1	4354	MSTRG.8754	Apol9a	0.29428	0.235575	0.296584	0.767369	0.644269	0.73784	0.384484	-1.37901	2.08254e-11	4.56427e-10	down	yes
112709	0	chr5	-	21757281	21785251	ENSMUST00000132962	16	3839	MSTRG.17420	Dnajc2	0.885662	0.586157	0.597037	2.52429	3.66816	3.68603	0.209431	-2.25546	2.22027e-11	4.84126e-10	down	yes
63011	0	chr16	+	32877807	32899463	ENSMUST00000231751	5	1671	MSTRG.9589	Fyttd1	3.78173	4.06038	4.24882	2.06691	1.49944	1.89502	2.2139	1.14659	2.2638e-11	4.93036e-10	up	yes
12865	0	chr1	+	105780750	105815380	ENSMUST00000187812	4	2018	MSTRG.1490	Tnfrsf11a	4.14733	3.75218	4.55558	2.56238	2.47332	2.42491	1.66945	0.739372	2.3395e-11	5.08525e-10	up	no
128385	0	chr6	+	113125349	113130382	ENSMUST00000141072	1	5034	MSTRG.20027	Setd5	9.84476	9.74948	12.4156	4.83009	3.6921	4.74553	2.41261	1.27059	2.35869e-11	5.12395e-10	up	yes
153040	0	chr9	+	20888265	20892178	ENSMUST00000145231	1	3914	MSTRG.23697	Ppan	0.47209	0.398739	0.538367	1.24818	1.48217	1.22831	0.355978	-1.49014	2.42095e-11	5.25407e-10	down	yes
85008	0	chr2	+	29125886	29130449	ENSMUST00000154910	3	538	MSTRG.13016	Setx	1.95835	1.94827	2.73223	0.302676	0.525807	0.494607	5.01769	2.32702	2.4368e-11	5.28743e-10	up	yes
116012	0	chr5	+	76552646	76557818	ENSMUST00000202151	1	5173	MSTRG.17971	Exoc1	1.35063	1.24226	1.26324	2.0996	2.16583	2.09209	0.606545	-0.721313	2.44523e-11	5.30364e-10	down	no
72854	0	chr17	+	71242400	71245907	ENSMUST00000156565	3	2797	MSTRG.11038	Lpin2	1.87162	1.88167	1.9517	1.12001	1.23554	1.23424	1.58923	0.668327	2.46541e-11	5.34531e-10	up	no
59982	0	chr15	+	100802748	100806411	ENSMUST00000162805	2	763	MSTRG.9164	Slc4a8	1.05853	1.39143	1.42147	0.313593	0.214772	0.150446	5.70326	2.51179	2.47551e-11	5.36617e-10	up	yes
138392	0	chr7	-	73474583	73480400	ENSMUST00000198225	3	1964	MSTRG.21370	Chd2	2.76797	2.74003	3.15515	1.67214	1.404	1.63546	1.83868	0.878674	2.48663e-11	5.38923e-10	up	no
13843	0	chr1	-	133383978	133385609	ENSMUST00000145922	2	840	MSTRG.1639	Sox13	0.640659	0.550792	0.336895	2.82909	3.18341	4.54758	0.144729	-2.78858	2.4963e-11	5.40807e-10	down	yes
55375	0	chr15	+	36210462	36238077	ENSMUST00000227582	9	4855	MSTRG.8452	Spag1	0	0	0	0.115576	0.190866	0.179532	0.000617317	-10.6617	2.54802e-11	5.51472e-10	down	yes
21353	0	chr10	-	79541668	79544770	ENSMUST00000167760	4	1116	MSTRG.2928	Mier2	4.34226	4.9823	4.97615	2.60886	2.68987	2.3434	1.8713	0.904039	2.55228e-11	5.52278e-10	up	no
160935	0	chr9	+	122142449	122143708	ENSMUST00000213905	2	702	MSTRG.24800	Gm47121	8.99678	8.27865	8.79415	4.5796	4.1497	3.34501	2.15909	1.11043	2.55455e-11	5.52562e-10	up	yes
129649	0	chr6	-	124813464	124814296	ENSMUST00000204602	1	833	MSTRG.20217	Tpi1	3.19829	4.54154	4.3095	0.457597	0.753899	0.944963	5.58755	2.48222	2.63223e-11	5.69033e-10	up	yes
22331	0	chr10	-	83601904	83605644	ENSMUST00000141048	3	2687	MSTRG.3086	Appl2	3.54268	3.80123	4.35224	1.75336	1.54999	2.02772	2.19396	1.13354	2.64068e-11	5.70745e-10	up	yes
68760	0	chr17	-	28973045	28984076	ENSMUST00000144299	7	2643	MSTRG.10465	Stk38	0.298975	0.556979	0.615577	0.059774	0.056493	0.072192	7.80823	2.965	2.67497e-11	5.77597e-10	up	yes
128056	0	chr6	-	99384607	99388499	ENSMUST00000177278	2	1921	MSTRG.19969	Gm20705	0.609221	0.689593	0.985999	2.80485	2.67062	2.60339	0.282813	-1.82208	2.77815e-11	5.98433e-10	down	yes
48689	0	chr14	+	20707871	20711122	ENSMUST00000224165	2	672	MSTRG.7481	Zswim8	2.52077	3.37874	3.22358	1.05859	0.675022	0.856399	3.52241	1.81656	2.79029e-11	6.00627e-10	up	yes
139758	0	chr7	+	97481003	97514237	ENSMUST00000206644	12	2179	MSTRG.21587	Ints4	0.085097	0.092735	0.056822	0.385008	0.352512	0.386046	0.208848	-2.25948	2.89262e-11	6.21809e-10	down	yes
89027	0	chr2	+	90479236	90485084	ENSMUST00000126219	3	4595	MSTRG.13536	4933423P22Rik	1.29439	1.70768	2.0538	0.517831	0.360368	0.489255	3.69728	1.88646	2.90501e-11	6.23868e-10	up	yes
19969	0	chr10	+	59702563	59744896	ENSMUST00000167872	4	4699	MSTRG.2728	Micu1	1.32927	1.2145	1.57486	0.516529	0.653969	0.534815	2.41518	1.27213	2.94844e-11	6.32583e-10	up	yes
130647	0	chr6	+	135011632	135023776	ENSMUST00000155277	10	4010	MSTRG.20339	Ddx47	16.0999	13.7529	13.6763	4.51486	4.76108	2.84214	3.59208	1.84482	2.97135e-11	6.37251e-10	up	yes
149197	0	chr8	+	83965047	83968545	ENSMUST00000124174	2	812	MSTRG.22961	Asf1b	0.137421	0.101572	0.122002	0.754848	0.682243	0.748944	0.165137	-2.59827	3.18218e-11	6.80102e-10	down	yes
120602	0	chr5	-	136220367	136222662	ENSMUST00000197324	1	2296	MSTRG.18729	Sh2b2	0.610518	0.575889	0.720061	0.233324	0.168657	0.142554	3.50109	1.80781	3.32325e-11	7.08218e-10	up	yes
111585	0	chr4	+	154976578	154980938	ENSMUST00000129386	7	1536	MSTRG.17237	Pank4	0.71572	0.612561	1.0116	0.152388	0.111112	0.072601	6.96184	2.79947	3.368e-11	7.17053e-10	up	yes
126681	0	chr6	+	83188611	83189745	ENSMUST00000123313	2	856	MSTRG.19709	Dctn1	1.98437	2.24001	2.05429	0.694828	0.926291	0.817627	2.57455	1.36432	3.45203e-11	7.33956e-10	up	yes
49111	0	chr14	+	26638243	26639276	ENSMUST00000224138	1	1034	MSTRG.7550	Arf4	4.59532	3.37118	4.56645	1.45929	1.69581	1.28487	2.82276	1.49711	3.4766e-11	7.38756e-10	up	yes
1019	0	X	+	36328353	36342641	ENSMUST00000135758	4	2308	MSTRG.116	Lonrf3	1.79031	1.76269	2.50873	0.772261	0.609098	0.598695	3.06139	1.61419	3.51676e-11	7.46432e-10	up	yes
85819	0	chr2	+	32961732	32962938	ENSMUST00000133842	2	756	MSTRG.13136	Rpl12	0.296333	0.422978	0.465895	1.44038	1.5569	1.62687	0.256308	-1.96405	3.5208e-11	7.47147e-10	down	yes
55424	0	chr15	+	36690103	36694949	ENSMUST00000226323	2	3901	ENSMUSG00000115834	Gm10385	0.399303	0.300902	0.51195	0.063021	0.039127	0.080313	6.64336	2.73191	3.55492e-11	7.53954e-10	up	yes
54250	0	chr14	-	122229905	122233654	ENSMUST00000187423	2	484	MSTRG.8252	1700108J01Rik	1.34962	1.26415	2.06082	0.182917	0.250416	0.128342	8.3226	3.05703	3.56979e-11	7.56818e-10	up	yes
48974	0	chr14	+	25459980	25474099	ENSMUST00000225058	2	13188	MSTRG.7527	Gm47920	0	0	0	2.06109	0	0	0.000145554	-12.7462	3.61573e-11	7.65681e-10	down	yes
154907	0	chr9	-	44755108	44767845	ENSMUST00000150160	5	3003	MSTRG.23948	Arcn1	4.88766	5.11825	6.07414	3.03942	2.75776	3.05502	1.8165	0.861165	3.82575e-11	8.07843e-10	up	no
40321	0	chr12	-	111450405	111499622	ENSMUST00000221429	3	920	MSTRG.6003	Gm40578	0.961606	0.780426	0.912131	0.229597	0.233629	0.135086	4.43609	2.14929	3.87515e-11	8.17495e-10	up	yes
109581	0	chr4	+	134082312	134092501	ENSMUST00000140125	6	2714	ENSMUSG00000012123	Crybg2	0.637248	0.697273	0.488441	0.188846	0.119041	0.141574	4.05588	2.02002	3.92178e-11	8.27176e-10	up	yes
89906	0	chr2	-	104999656	105007271	ENSMUST00000131266	5	1964	MSTRG.13656	Eif3m	1.95548	2.20799	2.01597	3.99565	3.71115	4.05506	0.52538	-0.928567	4.09446e-11	8.62284e-10	down	no
160499	0	chr9	+	118506271	118531827	ENSMUST00000212593	5	2309	MSTRG.24731	Golga4	2.31835	2.4291	2.65796	1.20609	1.08524	0.86083	2.34932	1.23224	4.11199e-11	8.65483e-10	up	yes
11360	0	chr1	+	75442224	75443179	ENSMUST00000124539	2	790	MSTRG.1236	Gmppa	1.32953	1.40578	1.54036	0.47885	0.31285	0.4927	3.32892	1.73506	4.23258e-11	8.89009e-10	up	yes
21797	0	chr10	-	80714568	80719008	ENSMUST00000218125	2	3750	MSTRG.2988	Ap3d1	3.56102	4.32568	3.91756	2.0233	1.61872	1.98157	2.09906	1.06974	4.36815e-11	9.15752e-10	up	yes
98446	0	chr3	+	87157693	87162455	ENSMUST00000192571	2	3700	MSTRG.15121	Gm37855	0.248108	0.264927	0.263566	0.599778	0.635927	0.575945	0.428671	-1.22206	4.50255e-11	9.42503e-10	down	yes
27789	0	chr11	+	59002910	59007293	ENSMUST00000101162	3	2878	MSTRG.3931	Gm10435	0	0	0	0.218698	0.28853	0.461101	0.000309812	-11.6563	4.5152e-11	9.44794e-10	down	yes
42845	0	chr13	-	34872512	34875432	ENSMUST00000222088	2	2093	MSTRG.6417	Gm36839	0.613074	0.803927	0.696257	0.104409	0.171822	0.189754	4.53503	2.18111	4.51968e-11	9.45553e-10	up	yes
73539	0	chr17	-	84748781	84751354	ENSMUST00000160414	3	605	MSTRG.11149	Lrpprc	0.219398	0.324122	0.325506	1.85377	1.40792	1.37922	0.187253	-2.41694	4.62069e-11	9.65517e-10	down	yes
121259	0	chr5	-	139824475	139826885	ENSMUST00000182743	1	2411	MSTRG.18821	Psmg3	0.486341	0.687647	0.441388	1.92681	1.81566	1.88214	0.287198	-1.79988	4.7918e-11	9.99092e-10	down	yes
24563	0	chr10	+	128281648	128283316	ENSMUST00000220142	3	770	MSTRG.3429	Stat2	2.91281	3.2841	3.43937	0.565741	0.173066	0.317627	9.12152	3.18927	5.01666e-11	1.04382e-09	up	yes
34686	0	chr11	-	119820812	119834365	ENSMUST00000127450	3	1174	MSTRG.5059	Rptoros	3.94463	4.79548	4.56806	1.77819	2.19897	1.75179	2.32297	1.21597	5.13862e-11	1.06799e-09	up	yes
23169	0	chr10	-	99105791	99108080	ENSMUST00000218379	1	2290	MSTRG.3219	Gm48768	0.129856	0.157273	0.104461	0.589688	0.608967	0.4751	0.233959	-2.09567	5.19921e-11	1.07917e-09	down	yes
65410	0	chr16	+	93832267	93871252	ENSMUST00000232425	14	2664	MSTRG.9950	Morc3	0.034632	0.038131	0.034139	0.35682	0.300385	0.629929	0.0830543	-3.5898	5.30071e-11	1.09962e-09	down	yes
27424	0	chr11	+	54100975	54111635	ENSMUST00000135596	5	610	MSTRG.3869	P4ha2	1.66438	1.38448	2.52083	0.086963	0.232342	0.228543	10.1665	3.34575	5.40068e-11	1.11889e-09	up	yes
117263	0	chr5	+	104113888	104119687	ENSMUST00000181506	4	2982	MSTRG.18138	Gm26703	0.199043	0.136019	0.224344	0	0	0	1864.69	10.8647	5.82563e-11	1.20177e-09	up	yes
58555	0	chr15	+	84720083	84758900	ENSMUST00000167499	7	2446	ENSMUSG00000078954	Arhgap8	0	0	0.009461	0.354757	0.26866	0.316055	0.0100706	-6.63371	5.84145e-11	1.20481e-09	down	yes
83444	0	chr2	-	11492310	11502101	ENSMUST00000155167	3	950	MSTRG.12676	Pfkfb3	1.03192	1.22474	1.86392	0.225944	0.277595	0.24404	5.51191	2.46255	5.89712e-11	1.21539e-09	up	yes
77967	0	chr19	+	3527104	3541417	ENSMUST00000223977	2	13499	MSTRG.11844	Gm48683	0	0	2.19488	0	0	0	7316.28	12.8369	5.97271e-11	1.23028e-09	up	yes
20950	0	chr10	+	76293165	76294860	ENSMUST00000161924	2	614	MSTRG.2880	Gm16240	1.68937	1.50204	1.57228	0.618462	0.56063	0.489857	2.8543	1.51314	6.14806e-11	1.26429e-09	up	yes
137381	0	chr7	+	49587417	49590053	ENSMUST00000183715	2	1290	MSTRG.21181	Nav2	1.16193	0.927618	1.0758	0.35344	0.239588	0.19368	4.02354	2.00846	6.4747e-11	1.32679e-09	up	yes
134796	0	chr7	-	29165923	29169963	ENSMUST00000130390	3	2490	MSTRG.20890	Spred3	2.07983	2.88674	2.46331	0.941737	0.746665	0.632688	3.20103	1.67854	6.53454e-11	1.33831e-09	up	yes
142048	0	chr7	-	118967668	118969686	ENSMUST00000208287	1	2019	MSTRG.21894	Gm44763	3.19158	2.79791	2.60434	1.28967	0.937849	1.2562	2.46686	1.30267	6.79281e-11	1.38762e-09	up	yes
46912	0	chr13	-	106747070	106761579	ENSMUST00000225713	2	1011	ENSMUSG00000114422	Gm30411	2.90283	2.64301	2.4342	0.645125	0.273572	0.337012	6.355	2.66789	6.9577e-11	1.41869e-09	up	yes
97013	0	chr3	-	41629402	41673275	ENSMUST00000140373	8	2865	ENSMUSG00000059834	Sclt1	1.3925	1.12728	1.21335	0.657301	0.664631	0.630208	1.91233	0.935328	7.49368e-11	1.52238e-09	up	no
113230	0	chr5	+	29196058	29207651	ENSMUST00000160887	8	1738	MSTRG.17513	Rnf32	1.26733	1.08832	1.1305	0.482264	0.488166	0.585512	2.24054	1.16385	7.49665e-11	1.5227e-09	up	yes
93748	0	chr2	+	158306612	158318613	ENSMUST00000146600	6	1723	MSTRG.14289	Lbp	1.48469	1.76934	1.66286	0.712977	0.621005	0.482974	2.70611	1.43622	7.6811e-11	1.55732e-09	up	yes
63219	0	chr16	+	35770407	35806429	ENSMUST00000231802	3	5212	MSTRG.9637	Hspbap1	0.36119	0.317923	0.329093	0.687106	0.732803	0.671185	0.482143	-1.05247	7.68419e-11	1.55766e-09	down	yes
61126	0	chr16	-	11163471	11176393	ENSMUST00000155255	2	1397	MSTRG.9325	Zc3h7a	5.03446	4.22362	5.78865	2.48001	2.21683	2.13266	2.2032	1.1396	7.69008e-11	1.55857e-09	up	yes
92256	0	chr2	-	137082893	137086031	ENSMUST00000133640	5	1545	MSTRG.14033	Jag1	0.634265	0.517879	0.451382	1.57306	1.3994	1.50558	0.358087	-1.48162	7.98042e-11	1.61417e-09	down	yes
7933	0	chr1	-	4779967	4785153	ENSMUST00000192286	1	5187	MSTRG.712	Mrpl15	1.017	0.79308	0.845514	1.90929	2.05159	2.20136	0.430947	-1.21442	8.10735e-11	1.63835e-09	down	yes
135739	0	chr7	-	35751319	35754454	ENSMUST00000124116	2	1638	MSTRG.20997	Dpy19l3	0.070413	0.050379	0.026274	0.483006	0.379088	0.537008	0.105115	-3.24997	8.3852e-11	1.69142e-09	down	yes
48720	0	chr14	-	20742252	20794088	ENSMUST00000225660	15	2169	MSTRG.7483	Camk2g	5.08476	5.36091	4.29062	1.68067	2.08473	2.23542	2.45571	1.29614	8.46546e-11	1.70636e-09	up	yes
2211	0	X	-	73778963	73786897	ENSMUST00000156299	10	2080	MSTRG.258	Idh3g	10.4016	9.27241	8.51095	4.90749	5.51447	5.06152	1.82033	0.864197	9.00218e-11	1.80864e-09	up	no
52622	0	chr14	+	64652542	64672553	ENSMUST00000224507	2	3045	MSTRG.7997	Kif13b	3.39635	4.00801	4.26771	1.52006	1.08501	1.60215	2.7743	1.47212	9.01102e-11	1.81009e-09	up	yes
123277	0	chr6	-	29483693	29484972	ENSMUST00000161655	2	760	MSTRG.19200	Kcp	1.92306	1.49204	1.39771	0.535289	0.387554	0.381029	3.69117	1.88408	9.01525e-11	1.81028e-09	up	yes
146183	0	chr8	+	22757727	22776195	ENSMUST00000210960	6	4042	MSTRG.22488	Plat	1.45019	1.28134	1.51034	0.611697	0.508572	0.716669	2.30921	1.2074	9.06545e-11	1.82003e-09	up	yes
63525	0	chr16	+	38585416	38587198	ENSMUST00000163549	3	1143	MSTRG.9682	Tmem39a	0.69065	0.518599	0.62009	0.14786	0.165213	0.135778	4.0756	2.02701	9.33711e-11	1.87201e-09	up	yes
72164	0	chr17	+	56162477	56166483	ENSMUST00000233649	1	4007	MSTRG.10904	Tnfaip8l1	1.75109	1.77368	1.93519	1.09359	1.04948	1.21697	1.62496	0.700407	9.33788e-11	1.87201e-09	up	no
157755	0	chr9	+	86467211	86504297	ENSMUST00000187607	8	3443	MSTRG.24388	Dop1a	1.25946	1.13739	1.39127	0.338762	0.423417	0.534926	2.92045	1.54619	9.37902e-11	1.87924e-09	up	yes
17964	0	chr10	-	9767099	9770689	ENSMUST00000131828	3	1686	MSTRG.2400	Stxbp5	1.97328	2.28594	2.88573	0.908784	0.790145	0.942937	2.70451	1.43537	9.38738e-11	1.88024e-09	up	yes
158694	0	chr9	-	103484439	103493611	ENSMUST00000191069	2	4768	ENSMUSG00000042757	Tmem108	0.00042	0	0	0.211126	0.205843	0.315094	0.000573721	-10.7674	9.60205e-11	1.92116e-09	down	yes
76363	0	chr18	-	57373455	57552397	ENSMUST00000130696	4	894	MSTRG.11619	4930511M06Rik	1.24572	1.54425	2.55452	0.230872	0.187641	0.304815	7.38875	2.88533	9.60718e-11	1.92184e-09	up	yes
121489	0	chr5	-	143301209	143315360	ENSMUST00000160498	5	4507	MSTRG.18872	E130309D02Rik	0.99867	1.17703	1.04258	3.74876	3.39559	2.59287	0.330512	-1.59722	1.01805e-10	2.02994e-09	down	yes
130145	0	chr6	-	128415630	128424931	ENSMUST00000133994	2	2297	MSTRG.20289	Itfg2	0.469154	0.384122	0.464231	1.0295	0.985405	1.09012	0.424315	-1.23679	1.02901e-10	2.05104e-09	down	yes
28746	0	chr11	+	69401513	69402700	ENSMUST00000129924	2	840	MSTRG.4078	Kdm6bos	2.06414	1.70646	1.73577	0.335337	0.589035	0.509134	3.84119	1.94155	1.06025e-10	2.10991e-09	up	yes
82053	0	chr19	-	46264539	46267669	ENSMUST00000130184	3	892	MSTRG.12449	Gm16726	1.6738	2.32986	2.51782	0.645929	0.675904	0.512883	3.55449	1.82964	1.07258e-10	2.13368e-09	up	yes
81271	0	chr19	-	37280584	37295154	ENSMUST00000134740	6	5090	MSTRG.12311	Ide	1.92346	2.01279	1.8517	3.1141	3.08424	3.19633	0.616088	-0.698791	1.09917e-10	2.18423e-09	down	no
22371	0	chr10	+	84576897	84595300	ENSMUST00000162874	6	1555	MSTRG.3084	Tcp11l2	0.909689	0.346618	0.588062	0.052755	0.044756	0.038624	13.5481	3.76002	1.10015e-10	2.18577e-09	up	yes
80404	0	chr19	-	18580992	18631885	ENSMUST00000156908	9	2961	MSTRG.12145	Ostf1	10.0332	9.70894	8.11395	5.22605	5.21302	4.98205	1.80636	0.853085	1.11588e-10	2.21505e-09	up	no
74760	0	chr18	-	24505427	24530204	ENSMUST00000234403	5	3096	MSTRG.11330	Rprd1a	5.11481	4.53494	4.3411	2.96094	2.94582	2.79384	1.60803	0.685297	1.13635e-10	2.25205e-09	up	no
54205	0	chr14	-	121579952	121585087	ENSMUST00000212719	3	4384	MSTRG.8257	Dock9	1.84545	1.6881	2.13802	1.09482	0.96928	1.02825	1.83406	0.875041	1.22391e-10	2.41695e-09	up	no
90883	0	chr2	+	120668960	120678303	ENSMUST00000229722	3	2652	MSTRG.13812	Stard9	3.74786	4.17569	4.74908	2.26094	2.24438	1.955	1.96161	0.972038	1.27223e-10	2.50791e-09	up	no
87293	0	chr2	+	68861442	68862724	ENSMUST00000183755	1	1283	MSTRG.13362	Cers6	3.77355	2.56553	3.49335	1.23087	0.935053	1.18426	2.93489	1.55331	1.27571e-10	2.51344e-09	up	yes
12915	0	chr1	-	106791100	106796728	ENSMUST00000126057	2	998	MSTRG.1511	Vps4b	4.13092	3.34194	4.73531	1.61544	1.58336	1.23763	2.7518	1.46038	1.31706e-10	2.58892e-09	up	yes
151533	0	chr8	+	120736359	120743234	ENSMUST00000162775	2	3469	MSTRG.23462	Irf8	1.66088	1.88743	1.87065	0.797718	0.499911	0.641875	2.79399	1.48233	1.32957e-10	2.61119e-09	up	yes
47373	0	chr13	-	117021069	117025537	ENSMUST00000223833	3	3436	MSTRG.7171	Parp8	1.25037	1.19646	1.49984	2.64637	2.78971	2.94129	0.471111	-1.08586	1.35015e-10	2.64881e-09	down	yes
62833	0	chr16	+	31847323	31858064	ENSMUST00000155847	5	715	MSTRG.9558	Dlg1	5.16267	5.07249	5.70184	3.04724	2.42145	2.4219	2.01975	1.01418	1.35413e-10	2.65566e-09	up	yes
64224	0	chr16	-	58502861	58509695	ENSMUST00000137850	2	2634	MSTRG.9791	St3gal6	2.57217	2.755	2.86939	1.27644	1.50229	1.13251	2.09564	1.06739	1.35459e-10	2.6561e-09	up	yes
54727	0	chr15	-	11391212	11392349	ENSMUST00000226904	3	864	MSTRG.8337	Tars	3.33226	3.73549	3.65123	2.08852	1.95536	2.06691	1.75411	0.810737	1.38453e-10	2.71193e-09	up	no
152002	0	chr8	-	123838553	123840830	ENSMUST00000138442	2	1736	MSTRG.23629	2810455O05Rik	0.348944	0.381501	0.292226	1.29495	0.988819	1.39888	0.277699	-1.8484	1.46477e-10	2.85951e-09	down	yes
147196	0	chr8	+	45743181	45745716	ENSMUST00000211442	1	2536	MSTRG.22619	Sorbs2	2.08528	2.25952	2.42352	1.43139	1.36518	1.30573	1.64989	0.722366	1.60136e-10	3.10702e-09	up	no
41640	0	chr13	+	13709351	13747529	ENSMUST00000221717	11	2237	MSTRG.6208	Lyst	0.541516	0.537132	0.598108	0.111915	0.190131	0.175694	3.50977	1.81138	1.61441e-10	3.13016e-09	up	yes
10888	0	chr1	-	71604097	71624344	ENSMUST00000189160	12	2778	MSTRG.1186	Fn1	2.11166	2.05466	2.0471	0.779189	0.878493	0.553716	2.80973	1.49043	1.66966e-10	3.22994e-09	up	yes
46273	0	chr13	+	95208112	95208936	ENSMUST00000160351	2	494	MSTRG.6966	Gm16243	1.96482	2.92746	3.53865	0.253509	0.204502	0.490259	8.89086	3.15232	1.74496e-10	3.36562e-09	up	yes
126930	0	chr6	-	85328947	85333422	ENSMUST00000203035	1	4476	MSTRG.19754	Sfxn5	0.139297	0.181665	0.188956	0.539051	0.680926	0.522483	0.292643	-1.77279	1.75761e-10	3.38826e-09	down	yes
72114	0	chr17	-	55997495	55998480	ENSMUST00000233528	2	906	MSTRG.10893	Stap2	3.6201	2.75995	2.62063	1.18726	1.14773	1.23602	2.52048	1.3337	1.77824e-10	3.42625e-09	up	yes
46780	0	chr13	-	102796913	102800921	ENSMUST00000185947	1	4009	MSTRG.7052	Mast4	2.8774	2.82588	3.50815	1.52934	1.34288	1.67461	2.0259	1.01856	1.89488e-10	3.64339e-09	up	yes
31432	0	chr11	-	95053225	95056195	ENSMUST00000141693	5	826	MSTRG.4499	Itga3	3.47496	3.7937	3.30456	1.13447	0.552636	0.735327	4.36471	2.12589	1.9089e-10	3.66718e-09	up	yes
21159	0	chr10	-	77990463	77992176	ENSMUST00000149271	3	611	MSTRG.2900	Pfkl	0.66439	0.881064	1.12787	0.108223	0.091758	0.111002	8.59636	3.10373	1.94878e-10	3.73537e-09	up	yes
59533	0	chr15	+	98872644	98874082	ENSMUST00000230130	1	1439	MSTRG.9084	5730414N17Rik	0.051577	0.024969	0.093143	0.920704	0.540612	1.03931	0.0678586	-3.88132	1.95995e-10	3.75613e-09	down	yes
158283	0	chr9	+	96765562	96774394	ENSMUST00000189815	3	1460	MSTRG.24445	C430002N11Rik	1.36769	0.429228	2.49159	0	0	0	14295	13.8032	1.96501e-10	3.76462e-09	up	yes
79816	0	chr19	+	10610421	10614968	ENSMUST00000237138	5	854	MSTRG.12100	Ddb1	4.73624	4.10993	3.78569	2.15167	1.83689	1.71552	2.21453	1.147	2.03032e-10	3.88227e-09	up	yes
37227	0	chr12	+	58953089	58968011	ENSMUST00000180738	2	3093	MSTRG.5526	Gm17529	2.25672	1.47084	2.05727	0.745051	0.606181	0.578801	2.99727	1.58365	2.04051e-10	3.90041e-09	up	yes
126586	0	chr6	+	83054729	83056355	ENSMUST00000204385	1	1627	MSTRG.19703	Aup1	5.333	4.75714	4.56065	3.08803	2.91511	2.77042	1.66988	0.739744	2.06189e-10	3.93926e-09	up	no
42932	0	chr13	-	35896712	35906359	ENSMUST00000174852	6	3300	MSTRG.6425	Rpp40	0.329492	0.245185	0.382577	1.11335	0.965714	1.30315	0.283026	-1.82099	2.11237e-10	4.03152e-09	down	yes
158147	0	chr9	-	95478028	95482254	ENSMUST00000186139	2	3868	MSTRG.24422	U2surp	3.71193	4.27971	5.26649	1.9994	1.59576	1.845	2.43708	1.28516	2.11896e-10	4.04271e-09	up	yes
41297	0	chr13	-	6598295	6602859	ENSMUST00000144053	3	750	MSTRG.6118	Pfkp	6.05379	6.38688	8.65247	0.202052	0.236283	0.007765	47.2834	5.56326	2.18823e-10	4.16771e-09	up	yes
131249	0	chr6	-	146290486	146296548	ENSMUST00000144557	3	2744	MSTRG.20435	Itpr2	1.1118	1.50728	1.44991	4.1183	3.35651	3.66835	0.365156	-1.45341	2.23475e-10	4.24975e-09	down	yes
48671	0	chr14	+	20689645	20691822	ENSMUST00000224793	5	853	MSTRG.7477	Sec24c	1.05669	1.17769	0.900749	0.350974	0.276403	0.276931	3.46688	1.79364	2.25567e-10	4.28438e-09	up	yes
159443	0	chr9	-	107991684	107995656	ENSMUST00000175729	2	1186	MSTRG.24589	4921523L03Rik	2.14773	2.01321	2.80158	0.570221	0.728516	0.406229	4.08367	2.02987	2.35285e-10	4.45144e-09	up	yes
126127	0	chr6	-	71590128	71591994	ENSMUST00000206582	2	847	MSTRG.19632	Kdm3a	5.25478	6.17265	5.89189	2.20613	1.30661	1.97961	3.15335	1.65689	2.40326e-10	4.54138e-09	up	yes
10014	0	chr1	+	55088314	55089915	ENSMUST00000134628	2	964	MSTRG.1025	Hspe1	0.296357	0.550366	0.684815	2.65975	2.7669	2.87489	0.184488	-2.4384	2.41548e-10	4.56215e-09	down	yes
97775	0	chr3	-	65381680	65383381	ENSMUST00000139785	2	745	MSTRG.15006	Ssr3	3.84253	3.21105	4.00632	1.70676	1.49176	1.85556	2.18832	1.12982	2.4563e-10	4.6353e-09	up	yes
140189	0	chr7	+	100706699	100824474	ENSMUST00000208406	4	707	MSTRG.21667	Fam168a	2.68878	2.93098	2.93798	0.679609	0.76956	1.1363	3.30994	1.72681	2.55259e-10	4.808e-09	up	yes
138884	0	chr7	-	80741078	80743960	ENSMUST00000205383	1	2883	MSTRG.21446	Iqgap1	3.20306	3.0596	3.07397	2.12896	2.26896	2.06292	1.44511	0.531181	2.59916e-10	4.88909e-09	up	no
113738	0	chr5	-	32005977	32010863	ENSMUST00000201542	3	2683	MSTRG.17581	Gm17130	1.15907	1.02882	1.07946	0.637032	0.520689	0.523144	1.94385	0.958915	2.6071e-10	4.90108e-09	up	no
43146	0	chr13	-	38954717	38960612	ENSMUST00000224854	2	1401	MSTRG.6467	Slc35b3	2.50677	2.58288	2.86569	1.16157	1.07543	1.44115	2.16287	1.11295	2.6073e-10	4.90108e-09	up	yes
9190	0	chr1	-	37329667	37334172	ENSMUST00000137241	3	755	MSTRG.909	4930439A04Rik	1.49731	1.37134	1.95072	0.461807	0.548881	0.473035	3.24816	1.69962	2.62887e-10	4.94078e-09	up	yes
131456	0	chr6	-	148844039	148849184	ENSMUST00000132535	2	3294	MSTRG.20485	Caprin2	0.14601	0.16867	0.200812	0.467089	0.485225	0.48517	0.358607	-1.47952	2.85393e-10	5.33935e-09	down	yes
54485	0	chr15	+	6708381	6780634	ENSMUST00000228266	25	3879	MSTRG.8301	Rictor	2.20652	2.30927	2.57269	1.5664	1.50462	1.57001	1.52735	0.611032	2.86285e-10	5.35423e-09	up	no
32412	0	chr11	-	100888222	100890312	ENSMUST00000137093	3	1079	MSTRG.4661	Stat3	4.43346	4.98625	3.76358	0.797939	1.34553	0.736922	4.57691	2.19437	2.88064e-10	5.38387e-09	up	yes
153023	0	chr9	-	20672332	20673131	ENSMUST00000215039	2	528	MSTRG.23690	Olfm2	1.21274	1.40543	1.43994	0.29254	0.225727	0.097591	6.58936	2.72014	2.89608e-10	5.40908e-09	up	yes
89065	0	chr2	+	90852191	90855747	ENSMUST00000144696	2	3103	MSTRG.13542	Mtch2	7.75505	8.77393	8.45669	5.59859	4.86548	5.38211	1.57676	0.656966	2.90064e-10	5.41578e-09	up	no
133403	0	chr7	-	19306416	19310044	ENSMUST00000208230	1	3629	ENSMUSG00000003545	Fosb	0.255312	0.385363	0.509958	0.051021	0.020042	0.052061	9.34532	3.22424	2.91351e-10	5.43889e-09	up	yes
161133	0	chr9	-	123706161	123709553	ENSMUST00000172067	2	3307	MSTRG.24830	Lztfl1	1.02639	0.954824	1.26346	0.440495	0.364866	0.286602	2.97142	1.57115	2.93426e-10	5.47672e-09	up	yes
16142	0	chr1	+	172082643	172093560	ENSMUST00000138407	5	2973	MSTRG.2047	Copa	9.71287	8.85279	8.99358	5.4557	5.77177	6.38774	1.56451	0.645714	2.9507e-10	5.50648e-09	up	no
112489	0	chr5	-	14056438	14074157	ENSMUST00000154338	4	461	MSTRG.17379	Gm4128	1.28895	0.826668	1.92011	0.049226	0.072352	0.028188	26.9469	4.75205	2.95494e-10	5.51252e-09	up	yes
123963	0	chr6	-	39089016	39091304	ENSMUST00000129916	2	1220	MSTRG.19316	Parp12	1.24004	1.19286	0.875326	3.17959	3.21499	2.9319	0.354714	-1.49527	2.99805e-10	5.58732e-09	down	yes
90770	0	chr2	-	120318027	120319582	ENSMUST00000133260	2	200	MSTRG.13800	Vps39	1.86687	1.92038	1.83049	0.163895	0.239914	0.065361	11.9738	3.58181	3.08212e-10	5.73628e-09	up	yes
125591	0	chr6	+	65052783	65070098	ENSMUST00000205092	4	3303	MSTRG.19568	Smarcad1	1.59494	1.34931	1.39789	3.90735	2.99698	3.30669	0.425239	-1.23365	3.09091e-10	5.75168e-09	down	yes
160638	0	chr9	+	119920540	119924077	ENSMUST00000217429	1	3538	MSTRG.24761	Wdr48	0.120045	0.230445	0.132947	0	0	0	1611.46	10.6541	3.111e-10	5.78809e-09	up	yes
2956	0	X	-	94536082	94537973	ENSMUST00000138731	4	868	MSTRG.346	Maged1	0.45783	0.605359	0.677398	0.074694	0.088928	0.086804	6.9505	2.79712	3.13322e-10	5.82551e-09	up	yes
9612	0	chr1	+	44147847	44181260	ENSMUST00000131177	14	4239	ENSMUSG00000026048	Ercc5	1.10959	1.39419	1.29185	0.655604	0.6198	0.68343	1.9377	0.954345	3.14303e-10	5.84277e-09	up	no
157845	0	chr9	+	88327618	88331219	ENSMUST00000186789	1	3602	MSTRG.24394	Nt5e	0.395689	0.453869	0.266415	0.022904	0.050927	0.014629	12.6156	3.65713	3.14891e-10	5.85128e-09	up	yes
103442	0	chr4	-	6820694	6990525	ENSMUST00000150082	3	2656	MSTRG.15913	Tox	0.19755	0.178318	0.096261	1.20641	0.768112	1.09693	0.153715	-2.70167	3.19823e-10	5.93645e-09	down	yes
77275	0	chr18	-	73812080	73815449	ENSMUST00000235595	1	3370	MSTRG.11734	Me2	1.91634	1.71508	2.09343	0.53717	0.818357	0.558824	2.99049	1.58038	3.21207e-10	5.95815e-09	up	yes
68811	0	chr17	-	29059054	29077549	ENSMUST00000232856	2	5203	MSTRG.10460	Trp53cor1	1.83295	1.64104	1.83601	0.736472	0.683559	0.464471	2.81772	1.49453	3.24028e-10	6.00646e-09	up	yes
24010	0	chr10	+	120857629	120863326	ENSMUST00000127564	3	2971	MSTRG.3351	Gm15910	3.47697	3.46825	5.16557	1.48149	1.54586	1.40449	2.73268	1.45031	3.33377e-10	6.16842e-09	up	yes
70436	0	chr17	+	35241805	35251246	ENSMUST00000174164	6	3087	MSTRG.10668	Ddx39b	1.88631	13.7811	14.0849	0.294225	0.236899	0.328177	34.6238	5.11369	3.3499e-10	6.19722e-09	up	yes
68108	0	chr17	+	26203002	26206806	ENSMUST00000127594	7	2377	ENSMUSG00000024186	Rgs11	0.549664	0.172197	0.52181	0	0	0	4145.57	12.0174	3.49027e-10	6.44617e-09	up	yes
48731	0	chr14	+	20929398	20998781	ENSMUST00000226113	8	3934	MSTRG.7485	Vcl	3.72783	3.85999	4.93935	2.19419	2.00709	1.9709	2.02962	1.02121	3.54679e-10	6.54619e-09	up	yes
43208	0	chr13	+	41001238	41013015	ENSMUST00000174551	9	3144	MSTRG.6478	Pak1ip1	2.61159	2.39184	1.7541	7.29806	6.33596	6.53765	0.335001	-1.57776	3.57414e-10	6.59228e-09	down	yes
10696	0	chr1	+	65186694	65192483	ENSMUST00000187579	2	2250	MSTRG.1155	Pikfyve	2.41682	2.19776	2.92983	1.29545	1.2665	1.26026	1.97383	0.980997	3.57679e-10	6.59581e-09	up	no
158278	0	chr9	-	96731556	96732669	ENSMUST00000124186	2	609	MSTRG.24442	Zbtb38	1.69024	1.8615	3.01928	0.478119	0.444466	0.378413	5.05075	2.3365	3.70437e-10	6.81661e-09	up	yes
114222	0	chr5	+	35583092	35587419	ENSMUST00000127641	2	3587	MSTRG.17652	Acox3	0.754145	0.997027	1.09289	0.328149	0.384588	0.34513	2.68849	1.4268	3.72535e-10	6.85181e-09	up	yes
126696	0	chr6	-	83309334	83310548	ENSMUST00000139802	2	358	MSTRG.19713	Mthfd2	1.51061	1.19298	1.1662	0.192484	0.258313	0.184519	6.09111	2.6067	3.8034e-10	6.98227e-09	up	yes
147705	0	chr8	-	60938640	60983300	ENSMUST00000145493	3	3476	MSTRG.22704	Clcn3	1.03797	1.46638	1.8009	0.277375	0.281208	0.416283	4.41624	2.14282	3.89199e-10	7.12994e-09	up	yes
151226	0	chr8	-	112002349	112004767	ENSMUST00000212693	1	2419	MSTRG.23302	Kars	0.232615	0.275188	0.324634	0.80937	0.72408	0.759552	0.363034	-1.46182	3.92642e-10	7.18708e-09	down	yes
111908	0	chr4	+	156203270	156210563	ENSMUST00000238370	2	2876	ENSMUSG00000078349	AW011738	0.262981	0.216269	0.268478	0.591015	0.62805	0.650772	0.399889	-1.32233	3.98103e-10	7.28104e-09	down	yes
99571	0	chr3	-	94368612	94381676	ENSMUST00000197971	3	5372	MSTRG.15258	Gm38411	0	0	2.42155	0	0	0	8071.83	12.9787	3.98744e-10	7.29035e-09	up	yes
148497	0	chr8	+	71406022	71409904	ENSMUST00000124520	8	2363	MSTRG.22823	Ankle1	0	0	0	0.184154	0.396236	0.298315	0.000341412	-11.5162	4.0617e-10	7.41757e-09	down	yes
48992	0	chr14	+	25694154	25700468	ENSMUST00000125881	4	3641	MSTRG.7520	Ppif	1.64548	1.76296	1.86492	3.04486	3.22309	3.4646	0.541828	-0.884093	4.08502e-10	7.45769e-09	down	no
124517	0	chr6	+	47877656	47892854	ENSMUST00000125957	4	2979	MSTRG.19407	Zfp282	0.958961	1.14024	0.908611	2.71435	2.19627	2.56869	0.402151	-1.31419	4.09333e-10	7.47164e-09	down	yes
87757	0	chr2	-	74710193	74722445	ENSMUST00000145799	3	6960	MSTRG.13447	Hoxd3os1	0	0	0	0	0	1.34838	0.000222489	-12.134	4.12915e-10	7.5296e-09	down	yes
155925	0	chr9	+	57589578	57591213	ENSMUST00000213212	3	803	MSTRG.24100	Ulk3	0.826361	0.764898	0.710087	0.058767	0.158124	0.061836	8.25663	3.04555	4.19773e-10	7.64836e-09	up	yes
126947	0	chr6	-	85447034	85451283	ENSMUST00000146086	4	1037	MSTRG.19757	Pradc1	0.213204	0.52399	0.766929	7.599	6.34685	4.78811	0.0802886	-3.63866	4.28882e-10	7.80177e-09	down	yes
14080	0	chr1	-	135388616	135389818	ENSMUST00000159089	2	568	MSTRG.1686	Ipo9	5.18748	4.70303	4.15076	2.37889	1.92549	2.10637	2.19027	1.13111	4.37549e-10	7.95657e-09	up	yes
3126	0	X	+	100494355	100499397	ENSMUST00000144881	2	4695	MSTRG.373	Igbp1	1.17733	1.11406	1.01936	2.32525	3.05943	2.74995	0.406994	-1.29692	4.4067e-10	8.00938e-09	down	yes
66484	0	chr17	-	14667119	14670866	ENSMUST00000232616	3	2020	MSTRG.10129	Thbs2	0.302225	0.294467	0.27543	0.901925	0.716274	0.790348	0.362095	-1.46556	4.43511e-10	8.05837e-09	down	yes
50225	0	chr14	-	44544055	44637201	ENSMUST00000226445	1	93147	MSTRG.7716	AC160336	0.013299	0.015904	0.014771	0.004436	0.003621	0.002168	4.30064	2.10455	4.49511e-10	8.16205e-09	up	yes
38625	0	chr12	-	84756492	84762540	ENSMUST00000223200	2	2542	MSTRG.5749	Npc2	8.60877	9.68441	8.785	4.00844	3.15607	4.57678	2.30624	1.20554	4.5585e-10	8.27038e-09	up	yes
113635	0	chr5	-	31285465	31286681	ENSMUST00000202410	3	534	MSTRG.17566	Ift172	3.38274	3.27292	3.2294	1.16717	1.12603	0.678	3.32696	1.73421	4.57125e-10	8.29215e-09	up	yes
133386	0	chr7	+	19258492	19259739	ENSMUST00000159981	2	413	MSTRG.20675	1700058P15Rik	12.3913	13.8977	12.4457	5.98486	3.87356	5.10931	2.58788	1.37177	4.66611e-10	8.4518e-09	up	yes
129814	0	chr6	-	125161853	125162708	ENSMUST00000147954	2	746	MSTRG.20239	Gapdh	15.7397	0	0	0	0	0	52465.5	15.6791	4.91525e-10	8.87553e-09	up	yes
36223	0	chr12	+	26346717	26371748	ENSMUST00000221235	5	1260	MSTRG.5356	4930549C15Rik	0.23996	0.213846	0.259133	0.738543	0.79252	0.89295	0.294115	-1.76555	5.07439e-10	9.14057e-09	down	yes
78807	0	chr19	-	5795690	5802672	ENSMUST00000172812	1	6983	MSTRG.11949	Malat1	920.331	833.298	977.286	659.063	615.152	661.839	1.41056	0.496265	5.13791e-10	9.24599e-09	up	no
94447	0	chr2	+	166943539	166944376	ENSMUST00000172037	2	801	MSTRG.14384	Gm17096	0.916703	1.13768	0.979083	2.65019	2.96045	2.47733	0.375059	-1.41481	5.25748e-10	9.44431e-09	down	yes
19767	0	chr10	-	53337753	53345757	ENSMUST00000218351	2	2047	MSTRG.2691	Gm47644	1.13104	0.209302	1.1423	0.00831	0.014782	0.018283	60.0035	5.90697	5.26621e-10	9.45846e-09	up	yes
32836	0	chr11	-	102405739	102406955	ENSMUST00000147860	3	727	MSTRG.4725	Slc25a39	1.10152	0.951662	1.56821	0.263081	0.281899	0.251422	4.54719	2.18498	5.34969e-10	9.59752e-09	up	yes
102257	0	chr3	-	135436226	135437759	ENSMUST00000181619	2	1406	MSTRG.15734	4930539J05Rik	0.285923	0.232512	0.26907	0	0	0	2625.02	11.3581	5.35636e-10	9.60793e-09	up	yes
97120	0	chr3	-	50440929	50443614	ENSMUST00000193838	1	2686	MSTRG.14843	Slc7a11	0.794261	1.16151	0.943486	0.368252	0.333592	0.296595	2.90379	1.53794	5.49529e-10	9.83806e-09	up	yes
98434	0	chr3	-	86995834	86997947	ENSMUST00000107620	3	1475	MSTRG.15109	Cd1d1	0.203715	0.121732	0.134581	0.605696	0.71284	0.776091	0.219623	-2.1869	5.5406e-10	9.91597e-09	down	yes
48609	0	chr14	-	20458792	20480133	ENSMUST00000224410	11	2878	MSTRG.7472	Anxa7	6.76557	9.93468	6.90937	1.78108	2.58144	2.40021	3.49114	1.8037	5.55361e-10	9.93605e-09	up	yes
20691	0	chr10	-	73282260	73327175	ENSMUST00000219998	4	1477	MSTRG.2854	Gm15398	0.210049	0.262779	0.479654	2.3524	1.7774	1.90868	0.157736	-2.66442	5.561e-10	9.94605e-09	down	yes
11724	0	chr1	-	84756649	84760184	ENSMUST00000185567	2	2513	MSTRG.1279	Trip12	7.50791	7.4051	9.20462	4.26757	3.98528	4.70211	1.86165	0.896584	5.58053e-10	9.97777e-09	up	no
48347	0	chr14	+	15438155	15440026	ENSMUST00000225651	1	1872	MSTRG.7427	B230110C06Rik	0	0	0	0.507766	0.219414	0.486697	0.000247142	-11.9824	5.81906e-10	1.03858e-08	down	yes
124803	0	chr6	-	50188888	50193515	ENSMUST00000204417	1	4628	MSTRG.19442	Gsdme	5.4021	5.8495	6.06925	4.05463	4.01811	4.27738	1.40248	0.487984	5.97236e-10	1.06457e-08	up	no
1398	0	X	-	48190044	48208687	ENSMUST00000127440	3	3517	MSTRG.154	Zdhhc9	3.24299	2.38243	3.50598	1.02464	0.73018	0.580465	3.91019	1.96724	6.13277e-10	1.09159e-08	up	yes
134034	0	chr7	+	24919202	24922407	ENSMUST00000129928	3	805	MSTRG.20770	Arhgef1	2.841	3.38917	3.32364	1.61403	1.32986	1.58827	2.10801	1.07588	6.1726e-10	1.09815e-08	up	yes
73169	0	chr17	-	75539031	75541195	ENSMUST00000140729	3	1286	MSTRG.11076	Fam98a	4.04205	3.78502	4.25773	2.14403	1.94461	2.47738	1.84051	0.880104	6.3226e-10	1.12358e-08	up	no
39399	0	chr12	+	100941742	100949875	ENSMUST00000180617	4	3405	MSTRG.5895	A630072L19Rik	0.363089	0.347975	0.292324	0.778788	0.775932	0.742846	0.436718	-1.19523	6.36736e-10	1.13062e-08	down	yes
46777	0	chr13	-	102766810	102772454	ENSMUST00000164211	2	4857	MSTRG.7052	Mast4	3.48567	3.52728	4.35683	1.86228	2.12412	1.79802	1.96559	0.974962	6.45907e-10	1.14636e-08	up	no
38610	0	chr12	-	84608208	84611905	ENSMUST00000220678	1	3698	MSTRG.5742	Abcd4	1.2908	1.30941	1.26555	0.824704	0.727552	0.664721	1.74371	0.802159	6.60923e-10	1.17207e-08	up	no
29470	0	chr11	+	72914943	72918896	ENSMUST00000152063	3	2937	MSTRG.4165	Zzef1	1.3023	1.3596	1.36793	0.778924	0.846502	0.872431	1.61332	0.690029	6.76517e-10	1.19858e-08	up	no
15829	0	chr1	-	170142034	170145583	ENSMUST00000161492	2	2726	MSTRG.2004	Uap1	3.91662	4.10258	3.93508	2.56982	2.1409	2.02368	1.77511	0.827905	6.96351e-10	1.23116e-08	up	no
112106	0	chr5	-	4885494	4888980	ENSMUST00000199623	1	3487	MSTRG.17314	Cdk14	1.23495	1.16862	1.62249	3.67302	3.1706	3.33622	0.395492	-1.33828	6.97937e-10	1.23343e-08	down	yes
117949	0	chr5	-	110695962	110700366	ENSMUST00000141986	3	1860	MSTRG.18251	Ep400	3.20547	3.29044	3.31282	1.95461	1.64938	2.07778	1.72635	0.787725	6.97967e-10	1.23343e-08	up	no
157762	0	chr9	+	86497030	86501000	ENSMUST00000190834	1	3971	MSTRG.24388	Dop1a	1.1823	1.1081	1.42733	0.602768	0.495187	0.43182	2.43025	1.2811	7.12048e-10	1.25551e-08	up	yes
134385	0	chr7	+	27258806	27282144	ENSMUST00000149805	8	8511	MSTRG.20810	Numbl	1.77697	1.72994	1.35617	0.819429	0.768346	0.819823	2.01989	1.01428	7.15933e-10	1.26196e-08	up	yes
97488	0	chr3	+	57800805	57804677	ENSMUST00000197783	1	3873	MSTRG.14938	Rnf13	1.06247	1.07667	1.34377	0.444081	0.253051	0.295427	3.50902	1.81107	7.2179e-10	1.27188e-08	up	yes
123786	0	chr6	+	35252732	35267124	ENSMUST00000136110	3	6334	MSTRG.19288	1810058I24Rik	0	0	0	1.14286	0	0	0.0002625	-11.8954	7.37357e-10	1.29828e-08	down	yes
46383	0	chr13	-	96658883	96670936	ENSMUST00000163201	9	2289	MSTRG.6979	Hmgcr	9.11266	8.7874	8.29048	5.80222	5.68122	6.36066	1.46774	0.553599	7.38008e-10	1.29922e-08	up	no
34410	0	chr11	+	117353180	117359359	ENSMUST00000134852	4	3007	MSTRG.5005	Septin9	1.32492	2.03329	1.00981	0.214481	0.319682	0.207197	5.8919	2.55873	7.55835e-10	1.32849e-08	up	yes
139742	0	chr7	+	97386637	97392185	ENSMUST00000147297	5	1274	MSTRG.21582	Alg8	0.243953	0.111256	0.26241	1.08638	1.24812	1.19585	0.174946	-2.51502	7.65297e-10	1.34364e-08	down	yes
81597	0	chr19	-	41949727	41951344	ENSMUST00000166517	3	807	MSTRG.12365	Mms19	2.99219	3.43483	3.9806	1.20214	1.52352	1.48805	2.46994	1.30448	7.77249e-10	1.36397e-08	up	yes
21752	0	chr10	+	80612223	80615784	ENSMUST00000221236	2	1418	MSTRG.2983	Scamp4	0.484462	0.50929	0.524356	0.16932	0.085683	0.115892	4.09309	2.03319	7.80052e-10	1.36868e-08	up	yes
65544	0	chr16	-	95183639	95259702	ENSMUST00000232091	5	2370	MSTRG.9964	Gm31641	2.06228	2.06627	1.84751	1.03533	0.713027	0.799926	2.34513	1.22967	8.12003e-10	1.42159e-08	up	yes
127238	0	chr6	-	87458545	87496317	ENSMUST00000145128	11	3819	MSTRG.19822	Arhgap25	1.43624	2.12393	1.7101	0.716437	0.63797	0.57017	2.7384	1.45334	8.13633e-10	1.42377e-08	up	yes
140315	0	chr7	-	101525376	101538330	ENSMUST00000209330	4	1317	MSTRG.21676	Gm35363	0.316993	0.332277	0.335545	0.029463	0.050235	0.068418	6.64894	2.73313	8.15887e-10	1.42726e-08	up	yes
66675	0	chr17	-	17389943	17411993	ENSMUST00000181390	5	2529	MSTRG.10193	Gm26873	0.857664	0.967867	0.945114	2.07992	1.7928	2.23393	0.45371	-1.14016	8.24224e-10	1.44162e-08	down	yes
161073	0	chr9	+	123113242	123117131	ENSMUST00000216412	1	3890	MSTRG.24817	Exosc7	0.351413	0.291493	0.450899	1.07227	1.47707	1.32666	0.282199	-1.82521	8.33058e-10	1.45569e-08	down	yes
141845	0	chr7	+	115995274	116014145	ENSMUST00000206043	3	2389	MSTRG.21850	Gm45025	0.014961	0.020707	0.058181	0.536815	0.329737	0.427382	0.07253	-3.78528	8.35762e-10	1.46019e-08	down	yes
27790	0	chr11	+	59002910	59007293	ENSMUST00000162526	3	2878	MSTRG.3931	Gm10435	0.144551	0.202731	0.114852	0	0	0	1540.45	10.5891	8.37326e-10	1.46269e-08	up	yes
129843	0	chr6	-	125186361	125186683	ENSMUST00000187351	1	323	MSTRG.20240	Gm28967	11.323	8.23175	30.7934	0.682033	1.15056	1.1324	16.9808	4.08584	8.40415e-10	1.46762e-08	up	yes
57868	0	chr15	-	80002391	80015594	ENSMUST00000229168	3	2780	MSTRG.8825	Pdgfb	1.35063	1.25048	1.28116	2.36411	2.18951	2.15843	0.578402	-0.789857	8.42057e-10	1.47026e-08	down	no
37885	0	chr12	+	73926602	73929107	ENSMUST00000149740	2	1268	MSTRG.5625	Hif1a	0.985749	1.35337	1.52172	0.266486	0.282887	0.406963	4.03712	2.01333	8.45864e-10	1.47621e-08	up	yes
14666	0	chr1	-	151892903	151921227	ENSMUST00000128433	3	772	MSTRG.1788	1700025G04Rik	0.501167	0.62465	0.584535	0.114997	0.086004	0.076909	6.15434	2.6216	8.54248e-10	1.48962e-08	up	yes
47132	0	chr13	-	111753568	111754795	ENSMUST00000130594	2	487	MSTRG.7126	Map3k1	1.24584	1.02258	1.35557	0.22986	0.294017	0.11983	5.62987	2.4931	8.7293e-10	1.51962e-08	up	yes
50490	0	chr14	-	47158365	47161872	ENSMUST00000227883	1	3508	MSTRG.7746	Gch1	2.02624	1.7823	2.45141	0.887516	1.02754	0.843951	2.26892	1.182	8.95481e-10	1.55676e-08	up	yes
123522	0	chr6	-	31165498	31218507	ENSMUST00000231007	3	1700	MSTRG.19233	Lncpint	1.57944	2.06079	3.08208	0.532517	0.499797	0.573777	4.18551	2.0654	8.99681e-10	1.56374e-08	up	yes
14094	0	chr1	-	135452375	135453907	ENSMUST00000187311	3	908	MSTRG.1690	Nav1	2.41466	2.11346	2.84425	1.02652	0.995644	1.16894	2.31029	1.20807	9.00971e-10	1.56573e-08	up	yes
102187	0	chr3	-	133513457	133544717	ENSMUST00000196292	3	1141	MSTRG.15726	Tet2	0.955448	1.07044	1.86468	0.12539	0.109265	0.22707	8.42616	3.07487	9.18729e-10	1.59385e-08	up	yes
49568	0	chr14	-	31702087	31707703	ENSMUST00000227613	4	895	MSTRG.7627	Ankrd28	3.35567	3.04652	3.80183	1.644	1.13493	1.38744	2.44914	1.29228	9.23009e-10	1.60102e-08	up	yes
137258	0	chr7	+	47110851	47125990	ENSMUST00000207045	3	2094	ENSMUSG00000109501	Gm14377	0.823771	0.454257	0.977475	0.088839	0.06378	0.024482	12.7357	3.6708	9.27745e-10	1.60873e-08	up	yes
9665	0	chr1	+	45814678	45823619	ENSMUST00000135662	9	2076	MSTRG.968	Wdr75	0.95378	0.955518	0.427742	6.03878	4.36393	5.73504	0.144818	-2.78768	9.40955e-10	1.62935e-08	down	yes
28078	0	chr11	+	60932054	60942116	ENSMUST00000137739	2	455	MSTRG.3980	Map2k3	2.3662	2.18802	1.65841	0.637054	0.618637	0.533454	3.47241	1.79594	9.54686e-10	1.65081e-08	up	yes
71722	0	chr17	+	47611598	47652769	ENSMUST00000130830	4	3324	MSTRG.10846	Gm20517	0	0	0	0	0	1.92814	0.000155591	-12.65	9.55309e-10	1.65163e-08	down	yes
23537	0	chr10	-	110973702	111010279	ENSMUST00000217793	5	838	MSTRG.3275	Zdhhc17	0.706703	0.546367	0.679509	0.140219	0.171162	0.130737	4.37118	2.12802	9.63763e-10	1.66494e-08	up	yes
11074	0	chr1	+	74423686	74425966	ENSMUST00000163018	3	658	MSTRG.1208	Vil1	1.91424	2.85268	2.72997	0.840677	0.652694	0.578335	3.6187	1.85547	9.65178e-10	1.66713e-08	up	yes
54705	0	chr15	+	10814827	10835214	ENSMUST00000228418	4	3435	ENSMUSG00000115151	Gm19276	0.142514	0.718564	0.982912	0	0	0	6146.63	12.5856	9.77353e-10	1.68711e-08	up	yes
12758	0	chr1	+	98589517	98594558	ENSMUST00000191042	1	5042	MSTRG.1467	Gm7967	1.73775	1.55629	1.75853	1.12323	1.04031	0.94626	1.62472	0.700194	9.94553e-10	1.7144e-08	up	no
49068	0	chr14	+	26357580	26376800	ENSMUST00000159700	4	853	ENSMUSG00000021874	4933413J09Rik	0	0	0	0.43098	0.789462	0.680947	0.000157779	-12.6298	9.97628e-10	1.71917e-08	down	yes
13981	0	chr1	+	134587977	134590686	ENSMUST00000186128	1	2710	MSTRG.1661	Kdm5b	2.03112	2.37398	2.94869	1.09322	1.00663	0.900801	2.45073	1.29321	1.00242e-09	1.72715e-08	up	yes
60550	0	chr15	+	103453794	103500388	ENSMUST00000229468	30	6579	MSTRG.9237	Nckap1l	0.90614	0.879795	0.997662	0.448663	0.335242	0.285105	2.6039	1.38068	1.01666e-09	1.75033e-08	up	yes
130817	0	chr6	-	137567140	137585738	ENSMUST00000205037	1	18599	MSTRG.20376	Eps8	1.33721	4.04444	4.37489	0.287772	0.10735	0.225479	15.7211	3.97463	1.02874e-09	1.77058e-08	up	yes
65621	0	chr16	-	96019419	96021215	ENSMUST00000233699	2	1579	MSTRG.9983	Brwd1	7.36285	8.89922	9.80331	4.46777	3.49652	3.66513	2.24133	1.16436	1.06005e-09	1.8208e-08	up	yes
14239	0	chr1	+	136676473	136682727	ENSMUST00000181491	4	678	MSTRG.1720	Gm19705	0.78918	0.6214	0.781258	0.108318	0.16728	0.120689	5.53094	2.46752	1.06559e-09	1.82975e-08	up	yes
61948	0	chr16	-	18810108	18811709	ENSMUST00000231819	1	1602	MSTRG.9444	Cdc45	0.420616	0.485994	0.389289	1.22456	1.79682	1.69593	0.274711	-1.86401	1.07863e-09	1.85041e-08	down	yes
148203	0	chr8	+	70302769	70312993	ENSMUST00000134822	8	2753	MSTRG.22784	Cope	8.38176	5.4128	5.36041	1.7184	1.02445	1.67491	4.33589	2.11633	1.08211e-09	1.85609e-08	up	yes
20246	0	chr10	-	62646866	62648492	ENSMUST00000220370	2	1295	MSTRG.2783	Ddx50	5.77257	6.09487	6.17134	1.90235	2.06914	2.92433	2.6159	1.38731	1.08512e-09	1.86097e-08	up	yes
55148	0	chr15	-	31481756	31486929	ENSMUST00000227757	2	513	MSTRG.8399	Gm49216	9.05378	10.4244	10.9708	5.09114	4.88331	5.88807	1.91956	0.940773	1.10094e-09	1.88724e-08	up	no
24284	0	chr10	-	127182525	127185356	ENSMUST00000220295	7	1748	MSTRG.3390	Arhgef25	0.871847	0.607638	0.683382	1.87579	1.8091	1.82712	0.392391	-1.34964	1.1152e-09	1.9102e-08	down	yes
99654	0	chr3	+	94693566	94699712	ENSMUST00000132162	5	1309	MSTRG.15276	Selenbp2	1.53146	0.601011	2.07975	0	0.008264	0.039227	88.695	6.47078	1.1459e-09	1.96096e-08	up	yes
129094	0	chr6	-	119617267	119622105	ENSMUST00000204666	1	4839	MSTRG.20140	Erc1	1.25854	1.4139	1.30614	3.17286	2.49275	3.08894	0.45446	-1.13778	1.1542e-09	1.97395e-08	down	yes
90078	0	chr2	+	110038027	110045322	ENSMUST00000152930	3	3984	MSTRG.13684	Ccdc34	0.288343	0.222974	0.358978	1.08026	0.949886	1.40583	0.253289	-1.98114	1.17049e-09	2.00089e-08	down	yes
117036	0	chr5	-	100407682	100409877	ENSMUST00000182171	1	2196	MSTRG.18104	Sec31a	2.33302	1.91667	2.43142	0.635688	0.482704	0.280766	4.77509	2.25553	1.17926e-09	2.01556e-08	up	yes
159572	0	chr9	+	108389082	108390205	ENSMUST00000195351	2	613	MSTRG.24611	Gm37963	4.7884	5.44302	5.01952	2.21046	2.31933	1.59688	2.48927	1.31572	1.19171e-09	2.03591e-08	up	yes
10075	0	chr1	-	57359222	57377544	ENSMUST00000181949	4	2052	MSTRG.1043	4930558J18Rik	0.226279	0.191509	0.336568	0.895651	1.02083	1.13043	0.247581	-2.01403	1.19711e-09	2.04419e-08	down	yes
69650	0	chr17	+	33537719	33554098	ENSMUST00000173972	16	4295	MSTRG.10572	Adamts10	14.2184	11.9026	8.24919	3.15049	3.88284	3.24107	3.34523	1.74211	1.23272e-09	2.10048e-08	up	yes
128231	0	chr6	-	108144313	108152341	ENSMUST00000171697	2	507	MSTRG.19994	Sumf1	0.601425	0.798259	1.082	3.33401	2.8524	3.13511	0.266231	-1.90925	1.238e-09	2.10883e-08	down	yes
146374	0	chr8	+	25569723	25572460	ENSMUST00000133936	3	843	MSTRG.22514	Fgfr1	0.481326	0.731898	0.624981	0.092066	0.110936	0.069921	6.73525	2.75173	1.23947e-09	2.11068e-08	up	yes
126727	0	chr6	-	83436797	83441678	ENSMUST00000205921	1	4882	MSTRG.19716	Tet3	3.54272	3.84237	4.31477	7.50911	6.85641	7.66411	0.531096	-0.912954	1.25406e-09	2.13486e-08	down	no
98619	0	chr3	+	88297123	88321767	ENSMUST00000167000	12	3595	MSTRG.15145	Cct3	1.58018	1.89254	1.7383	5.48771	10.6907	10.2272	0.197345	-2.34121	1.25845e-09	2.142e-08	down	yes
98188	0	chr3	-	80704639	80802650	ENSMUST00000193645	10	4799	ENSMUSG00000033981	Gria2	0.246125	0.257735	0.158289	0.035662	0.055315	0.038327	5.12087	2.35639	1.26243e-09	2.14812e-08	up	yes
148202	0	chr8	+	70302741	70306498	ENSMUST00000140363	3	1119	MSTRG.22784	Cope	1.81111	1.50965	1.3766	0.625047	0.397227	0.425277	3.24504	1.69823	1.26426e-09	2.15075e-08	up	yes
17388	0	chr1	-	191361710	191368742	ENSMUST00000192334	2	734	MSTRG.2262	Ppp2r5a	6.95911	6.30159	7.47432	4.0671	4.02086	4.47263	1.6508	0.723165	1.28749e-09	2.18675e-08	up	no
131437	0	chr6	-	148770683	148789991	ENSMUST00000136896	6	6056	MSTRG.20483	Ipo8	0.877913	0.825105	0.984453	1.82825	1.72567	2.12867	0.472931	-1.0803	1.32594e-09	2.24861e-08	down	yes
127116	0	chr6	-	86483376	86488227	ENSMUST00000189386	2	775	MSTRG.19796	2310040G24Rik	0.284029	0.33557	0.277207	1.73485	1.55079	1.08435	0.205219	-2.28476	1.34484e-09	2.27718e-08	down	yes
140432	0	chr7	-	102020433	102026757	ENSMUST00000149976	3	2907	MSTRG.21704	Rnf121	1.42353	1.32154	1.50059	2.50305	2.51222	2.33739	0.577433	-0.792274	1.34541e-09	2.27779e-08	down	no
92547	0	chr2	-	146404835	146412876	ENSMUST00000146024	5	651	MSTRG.14084	Ralgapa2	0.711375	0.632673	0.766242	0.15866	0.117026	0.158204	4.86365	2.28204	1.39303e-09	2.35554e-08	up	yes
153073	0	chr9	+	21002956	21008839	ENSMUST00000213977	5	2325	MSTRG.23702	Mrpl4	2.20346	2.45872	2.15245	1.44106	1.31637	1.36546	1.65288	0.724982	1.4101e-09	2.38332e-08	up	no
36732	0	chr12	+	40222758	40225238	ENSMUST00000038121	2	1366	MSTRG.5434	Gm7008	0.058865	0.048372	0.093175	0.403767	0.38106	0.408123	0.167997	-2.57349	1.43937e-09	2.43131e-08	down	yes
128577	0	chr6	-	113739129	113740743	ENSMUST00000205135	1	1615	MSTRG.20057	Sec13	4.5285	4.54455	4.80669	2.63313	2.83255	3.15755	1.60958	0.686681	1.45016e-09	2.44841e-08	up	no
78866	0	chr19	-	5949852	5964202	ENSMUST00000236176	9	2551	MSTRG.11961	Pola2	2.29052	2.12799	2.71446	1.06437	0.695513	0.942946	2.63908	1.40003	1.45748e-09	2.45964e-08	up	yes
160164	0	chr9	+	110989499	111008029	ENSMUST00000197321	7	3824	MSTRG.24670	Gm10030	0.531522	0.437625	0.63893	0.010135	0	0.022861	48.7355	5.6069	1.47372e-09	2.48553e-08	up	yes
58213	0	chr15	+	82147246	82173894	ENSMUST00000231065	3	2933	MSTRG.8884	Srebf2	6.29015	7.90205	7.40236	3.9978	3.29996	3.19814	2.05743	1.04084	1.47506e-09	2.48705e-08	up	yes
46217	0	chr13	-	94355839	94358923	ENSMUST00000059598	1	3085	MSTRG.6951	Gm9776	0.153436	0.205584	0.090756	0.783475	0.765486	0.781	0.19304	-2.37303	1.50378e-09	2.53315e-08	down	yes
8282	0	chr1	+	12718459	12822916	ENSMUST00000187376	12	2746	MSTRG.778	Sulf1	0.040478	0.050783	0.039401	0.210989	0.200598	0.253366	0.196498	-2.34741	1.51481e-09	2.54981e-08	down	yes
79413	0	chr19	+	8723487	8727443	ENSMUST00000206519	2	3729	MSTRG.12036	Snhg1	1.7343	1.68109	1.79598	4.24799	6.71131	5.2588	0.32133	-1.63787	1.52392e-09	2.56475e-08	down	yes
76360	0	chr18	+	57354746	57355892	ENSMUST00000237031	1	1147	MSTRG.11618	Prrc1	1.08503	2.17336	2.28861	0.30001	0.312012	0.366811	5.66696	2.50258	1.55893e-09	2.61731e-08	up	yes
16614	0	chr1	-	178313328	178318549	ENSMUST00000141846	2	2560	ENSMUSG00000086350	B230369F24Rik	0.424835	0.362122	0.275437	1.0255	1.03048	1.0985	0.33679	-1.57008	1.56425e-09	2.62506e-08	down	yes
58842	0	chr15	+	89211559	89265128	ENSMUST00000226779	8	3932	MSTRG.8969	Ppp6r2	4.19976	4.21669	4.86756	2.8201	2.36016	2.295	1.77706	0.829496	1.59722e-09	2.67674e-08	up	no
147814	0	chr8	-	64751158	64758091	ENSMUST00000209919	1	6934	MSTRG.22725	Klhl2	1.42951	1.76343	2.03887	0.848489	0.78481	0.788669	2.16015	1.11113	1.61332e-09	2.70127e-08	up	yes
135234	0	chr7	+	30752628	30756291	ENSMUST00000182577	3	2625	MSTRG.20946	Sbsn	0.952792	0.805774	0.731805	0.058537	0.029936	0.002949	27.2404	4.76768	1.61704e-09	2.70709e-08	up	yes
27318	0	chr11	+	53404547	53410693	ENSMUST00000154499	6	1850	MSTRG.3847	Aff4	3.39956	3.30823	3.46944	2.51613	2.31956	2.47448	1.3922	0.477368	1.63584e-09	2.73692e-08	up	no
52950	0	chr14	+	70078739	70082614	ENSMUST00000223747	1	3876	ENSMUSG00000033730	Egr3	0.338823	0.286765	0.314151	0.14225	0.109249	0.097936	2.68931	1.42724	1.65701e-09	2.77002e-08	up	yes
61454	0	chr16	+	16870786	16885834	ENSMUST00000232531	6	3877	MSTRG.9380	Top3b	0	1.74632	0	0	0	0	5821.07	12.5071	1.67012e-09	2.79049e-08	up	yes
136342	0	chr7	+	44468151	44471662	ENSMUST00000133656	6	1138	MSTRG.21065	Josd2	0	0	0	0.954428	0.329418	0.794689	0.000144332	-12.7583	1.6784e-09	2.80306e-08	down	yes
49403	0	chr14	-	31015031	31017167	ENSMUST00000228739	4	693	MSTRG.7604	Gnl3	0.580324	0.690701	0.753082	1.86274	1.79238	2.04959	0.354813	-1.49487	1.68113e-09	2.80686e-08	down	yes
128703	0	chr6	-	115621816	115627067	ENSMUST00000203826	5	783	MSTRG.20077	Raf1	3.79412	3.411	3.48227	6.4005	6.11735	6.72642	0.555355	-0.848519	1.68845e-09	2.81771e-08	down	no
75457	0	chr18	+	36783269	36786458	ENSMUST00000145876	4	772	MSTRG.11443	Hars2	0.176046	0.125379	0.27184	1.03025	1.00785	0.896043	0.195378	-2.35566	1.69116e-09	2.82182e-08	down	yes
126972	0	chr6	+	85666683	85669723	ENSMUST00000201221	1	3041	MSTRG.19760	Alms1	0.294432	0.321882	0.260442	1.01848	0.740698	0.82485	0.339298	-1.55937	1.71797e-09	2.86354e-08	down	yes
20463	0	chr10	-	67896694	67912662	ENSMUST00000138543	3	1972	MSTRG.2813	Zfp365	0	0	0	0.182427	0.251612	0.184823	0.000484761	-11.0104	1.77298e-09	2.9477e-08	down	yes
152064	0	chr8	-	124674100	124678948	ENSMUST00000140350	2	4069	MSTRG.23341	Ttc13	0.39451	0.448644	0.45473	1.15151	1.13436	0.904702	0.406786	-1.29766	1.84561e-09	3.06065e-08	down	yes
72376	0	chr17	-	57091370	57105942	ENSMUST00000233454	3	1580	MSTRG.10937	Gm11110	0.601483	0.676633	0.702693	0.056565	0.068978	0.159248	6.95531	2.79811	1.87069e-09	3.09669e-08	up	yes
101794	0	chr3	+	126597009	126769135	ENSMUST00000149311	5	2328	MSTRG.15667	Camk2d	2.08316	2.46085	2.82892	1.09152	1.06065	0.818372	2.48201	1.31151	1.87425e-09	3.10211e-08	up	yes
146414	0	chr8	+	25699958	25700984	ENSMUST00000147935	2	600	MSTRG.22521	Nsd3	1.30156	1.20145	1.6136	0.443056	0.321611	0.435314	3.43056	1.77845	1.88564e-09	3.11973e-08	up	yes
9107	0	chr1	-	36553224	36554230	ENSMUST00000195160	4	618	MSTRG.894	Sema4c	2.85322	2.6092	3.31536	1.19457	1.40939	1.35377	2.21788	1.14918	1.88878e-09	3.12431e-08	up	yes
11914	0	chr1	-	86350564	86352127	ENSMUST00000186050	3	1118	MSTRG.1323	Ncl	0.710453	0.911632	0.741834	2.08611	2.33833	2.80559	0.326958	-1.61282	1.92164e-09	3.17393e-08	down	yes
37934	0	chr12	+	75579865	75583429	ENSMUST00000219909	2	2277	MSTRG.5630	Gm47689	0	0	0	0	0	2.01862	0.000148617	-12.7161	1.95588e-09	3.22711e-08	down	yes
123413	0	chr6	+	30443770	30455179	ENSMUST00000150854	5	7341	MSTRG.19222	Klhdc10	6.41706	5.59717	5.87718	3.50974	3.58342	2.87706	1.79448	0.843569	2.0137e-09	3.31315e-08	up	no
93270	0	chr2	+	155518069	155552387	ENSMUST00000131054	3	3609	MSTRG.14205	Acss2	1.06992	0.559377	0.977111	0.14812	0.166564	0.0774	6.64758	2.73283	2.02745e-09	3.3333e-08	up	yes
158497	0	chr9	+	100643600	100739597	ENSMUST00000143816	4	2022	MSTRG.24465	Stag1	0.330681	0.299426	0.348896	0.924557	0.802427	0.762792	0.393209	-1.34663	2.10026e-09	3.44433e-08	down	yes
91005	0	chr2	-	121215889	121222803	ENSMUST00000156493	2	1929	MSTRG.13824	Trp53bp1	6.40167	6.87088	7.56038	3.48418	2.7202	2.29312	2.45165	1.29375	2.1313e-09	3.49059e-08	up	yes
113072	0	chr5	+	24873544	24875934	ENSMUST00000123610	3	1432	MSTRG.17492	Prkag2os2	1.21152	1.15823	1.29902	2.75654	2.80704	2.33521	0.464472	-1.10634	2.1591e-09	3.53352e-08	down	yes
72115	0	chr17	-	55997778	56005584	ENSMUST00000233977	7	1517	MSTRG.10893	Stap2	6.67155	6.01175	5.31498	1.27782	1.4379	2.27816	3.60407	1.84963	2.16111e-09	3.53608e-08	up	yes
39964	0	chr12	+	109545398	109571726	ENSMUST00000146701	5	14548	ENSMUSG00000021268	Meg3	0.021748	0.041923	0.061859	0	0	0	418.433	8.70885	2.16252e-09	3.53755e-08	up	yes
151499	0	chr8	+	120571281	120573272	ENSMUST00000147327	3	809	MSTRG.23444	Gse1	2.86438	3.34645	3.96521	0.966225	1.31145	1.34666	2.8077	1.48939	2.18887e-09	3.57854e-08	up	yes
55487	0	chr15	-	37457044	37459035	ENSMUST00000226924	1	1992	ENSMUSG00000051359	Ncald	0.62614	0.757133	1.10405	0.096623	0.16317	0.060647	7.7622	2.95647	2.21576e-09	3.61991e-08	up	yes
160540	0	chr9	+	119052778	119071525	ENSMUST00000153454	18	3901	MSTRG.24739	Vill	0.098328	0.100852	0.094797	0.012483	0.012315	0.020097	6.5481	2.71108	2.24762e-09	3.66703e-08	up	yes
118938	0	chr5	+	121204521	121206445	ENSMUST00000146579	2	1072	MSTRG.18433	Rpl6	1.11869	0.791683	1.13003	3.79172	3.62245	2.76279	0.298754	-1.74297	2.25154e-09	3.67235e-08	down	yes
16683	0	chr1	-	179792990	179798544	ENSMUST00000192645	1	5555	MSTRG.2127	Ahctf1	1.48491	1.8431	1.69747	3.35285	3.23036	3.21651	0.512818	-0.96348	2.25506e-09	3.67699e-08	down	no
111959	0	chr5	+	3470949	3473228	ENSMUST00000199396	1	2280	MSTRG.17288	Cdk6	0.19899	0.141171	0.234719	0.61485	0.783495	0.844528	0.256314	-1.96402	2.30092e-09	3.74408e-08	down	yes
75199	0	chr18	+	35556139	35557405	ENSMUST00000235976	2	622	MSTRG.11422	Snhg4	0.114289	0.278131	0.172825	1.2064	2.19993	2.2438	0.100041	-3.32133	2.33259e-09	3.79171e-08	down	yes
78304	0	chr19	-	4392471	4397095	ENSMUST00000176495	2	3207	MSTRG.11885	Kdm2a	5.20275	5.08525	6.49849	2.32314	1.80255	2.63891	2.48152	1.31122	2.38914e-09	3.87909e-08	up	yes
90523	0	chr2	+	118779759	118795364	ENSMUST00000142072	5	7505	MSTRG.13744	Disp2	16.5337	9.05783	8.23114	1.88094	1.1362	0.700413	9.09812	3.18557	2.41653e-09	3.92126e-08	up	yes
11589	0	chr1	+	82316642	82319730	ENSMUST00000187475	1	3089	MSTRG.1270	Rhbdd1	2.62996	2.38022	2.20654	1.49741	1.28522	1.26334	1.78368	0.834859	2.46046e-09	3.98476e-08	up	no
79120	0	chr19	+	6454571	6482697	ENSMUST00000150792	6	2748	MSTRG.11991	Nrxn2	0	0	0	0.203306	0.126477	0.138466	0.000640685	-10.6081	2.50484e-09	4.05272e-08	down	yes
113404	0	chr5	+	30814733	30868011	ENSMUST00000201347	6	4394	MSTRG.17539	Mapre3	1.23776	1.32273	1.12914	0.549292	0.667639	0.501194	2.14748	1.10264	2.50566e-09	4.05286e-08	up	yes
72826	0	chr17	-	70994294	71002554	ENSMUST00000126529	3	1724	MSTRG.11036	Myl12a	7.46044	10.2022	8.51193	3.3512	2.81834	3.96324	2.58316	1.36914	2.50566e-09	4.05286e-08	up	yes
150106	0	chr8	+	95007520	95011813	ENSMUST00000211911	5	915	MSTRG.23103	Adgrg1	0.433033	0.830469	0.622781	0.086958	0.041807	0.05709	10.1492	3.3433	2.57927e-09	4.16099e-08	up	yes
12690	0	chr1	-	97024516	97025565	ENSMUST00000188810	2	474	MSTRG.1453	Gm28901	1.76069	2.08471	1.89845	4.22031	4.70662	4.39922	0.431021	-1.21417	2.60274e-09	4.19642e-08	down	yes
2958	0	X	-	94540494	94542143	ENSMUST00000133982	2	1083	MSTRG.346	Maged1	1.1153	0.532754	1.14445	0.04054	0.068422	0.00501	24.5017	4.61481	2.61537e-09	4.21495e-08	up	yes
47444	0	chr13	+	119488039	119611059	ENSMUST00000177361	3	4531	ENSMUSG00000074634	Tmem267	0.08735	0.073816	0.049864	0.278891	0.27226	0.365883	0.230122	-2.11953	2.64108e-09	4.25294e-08	down	yes
157006	0	chr9	-	71844252	71896396	ENSMUST00000184770	12	6052	MSTRG.24269	Tcf12	1.58612	1.44867	1.68337	3.10636	2.70764	2.71231	0.553364	-0.853698	2.65978e-09	4.27969e-08	down	no
159462	0	chr9	-	107998116	108002404	ENSMUST00000175891	4	536	MSTRG.24590	4930535L15Rik	1.29087	1.00316	1.57546	0.26079	0.329078	0.250902	4.60231	2.20236	2.66244e-09	4.28271e-08	up	yes
12254	0	chr1	+	90280458	90283912	ENSMUST00000188640	2	1001	ENSMUSG00000101028	Gm28723	0.633572	0.591776	0.523054	0	0.038669	0	45.2146	5.49872	2.68486e-09	4.31315e-08	up	yes
26500	0	chr11	-	34822041	34823951	ENSMUST00000148853	4	1118	MSTRG.3719	Spdl1	0.108925	0.169252	0.148692	0.716651	0.604122	0.587372	0.223709	-2.16031	2.71926e-09	4.36272e-08	down	yes
160734	0	chr9	+	120869160	120873860	ENSMUST00000216269	4	3079	ENSMUSG00000111094	Gm34425	0.120099	0.089502	0.094958	0	0	0	1015.2	9.98754	2.77787e-09	4.45161e-08	up	yes
13951	0	chr1	+	134406028	134409999	ENSMUST00000133686	5	2341	MSTRG.1652	Cyb5r1	3.53635	3.94324	3.69248	1.23971	1.8414	1.5841	2.39476	1.25988	2.83497e-09	4.5363e-08	up	yes
138289	0	chr7	-	70358621	70360593	ENSMUST00000208681	1	1973	MSTRG.21357	Nr2f2	0.703579	0.770551	0.640375	1.71183	1.47953	1.51942	0.448864	-1.15565	2.88124e-09	4.60264e-08	down	yes
102009	0	chr3	+	129892830	129895825	ENSMUST00000196736	1	2996	MSTRG.15699	Pla2g12a	1.07681	1.15936	1.31914	0.364667	0.514196	0.318853	2.96841	1.56969	2.88734e-09	4.6104e-08	up	yes
72497	0	chr17	-	63305446	63312973	ENSMUST00000164605	4	956	MSTRG.10965	4930405O22Rik	0	0	5.60152	0	0	0	18671.7	14.1886	2.89369e-09	4.6192e-08	up	yes
85437	0	chr2	+	31206632	31210062	ENSMUST00000147099	2	2093	MSTRG.13076	Gpr107	4.01573	3.7509	3.85103	2.10228	2.30575	2.5921	1.65963	0.730865	2.89711e-09	4.62399e-08	up	no
11880	0	chr1	+	86064641	86067662	ENSMUST00000189234	1	3022	MSTRG.1329	Psmd1	0.825721	0.905128	1.03604	1.91778	2.3153	2.06611	0.439246	-1.1869	2.97061e-09	4.73382e-08	down	yes
123560	0	chr6	+	31398845	31430867	ENSMUST00000134544	4	3054	MSTRG.19240	Mkln1	7.3178	7.28248	8.35794	5.14872	4.27175	4.79853	1.61462	0.691191	3.01538e-09	4.80171e-08	up	no
75003	0	chr18	+	33794892	33796300	ENSMUST00000146010	3	744	MSTRG.11379	Epb41l4aos	1.94906	1.9616	2.29085	0.765058	0.451372	0.413888	3.80386	1.92746	3.05249e-09	4.85662e-08	up	yes
147744	0	chr8	-	61683509	61760098	ENSMUST00000149042	9	2570	MSTRG.22715	Palld	0.803589	0.698594	0.774807	1.56434	1.3943	1.65183	0.493874	-1.01779	3.06197e-09	4.871e-08	down	yes
113425	0	chr5	+	30888941	30893900	ENSMUST00000200990	6	3334	MSTRG.17543	Agbl5	2.51864	3.73413	3.34855	1.31281	1.38891	1.30128	2.39853	1.26215	3.18064e-09	5.04389e-08	up	yes
147713	0	chr8	+	60993241	61030600	ENSMUST00000154313	9	3102	MSTRG.22706	Nek1	1.49921	1.82446	2.55381	0.619353	0.517072	0.390152	3.8501	1.9449	3.23938e-09	5.12896e-08	up	yes
136799	0	chr7	-	45306623	45311568	ENSMUST00000209239	3	3521	MSTRG.21105	Trpm4	1.1359	1.1063	1.01043	0.538999	0.504577	0.375829	2.29154	1.19631	3.30671e-09	5.22885e-08	up	yes
114715	0	chr5	-	45009171	45424402	ENSMUST00000197016	6	3911	MSTRG.17719	D5Ertd615e	0.193879	0.275018	0.285028	0.030196	0.020128	0.056341	7.06816	2.82133	3.34383e-09	5.28304e-08	up	yes
9211	0	chr1	+	37431344	37438681	ENSMUST00000134184	4	1799	MSTRG.912	Unc50	0.934637	2.81777	1.29564	0.203894	0.126723	0.141778	10.6861	3.41766	3.38777e-09	5.34636e-08	up	yes
28079	0	chr11	+	60932054	60947591	ENSMUST00000145828	9	1346	MSTRG.3980	Map2k3	2.16688	2.52606	2.20001	0.93471	0.741338	0.530684	3.1236	1.64321	3.44974e-09	5.43642e-08	up	yes
146234	0	chr8	-	23245811	23257074	ENSMUST00000211602	3	4779	MSTRG.22495	Golga7	2.99275	2.82587	2.63369	1.98422	1.99969	1.94421	1.4258	0.511769	3.52928e-09	5.5523e-08	up	no
52219	0	chr14	-	57642516	57649310	ENSMUST00000172647	2	1600	MSTRG.7920	Xpo4	0.236047	0.347225	0.243925	0.982226	1.01825	0.838854	0.291335	-1.77925	3.56143e-09	5.59971e-08	down	yes
34655	0	chr11	-	119461201	119491211	ENSMUST00000208476	4	2875	MSTRG.5054	A930037H05Rik	0	0	1.6786	0	0	0	5595.33	12.45	3.57608e-09	5.62035e-08	up	yes
65405	0	chr16	+	93832235	93844952	ENSMUST00000201497	3	946	MSTRG.9950	Morc3	2.71432	1.97476	3.00833	1.01331	0.782333	0.923941	2.83036	1.50098	3.66035e-09	5.74304e-08	up	yes
124077	0	chr6	-	40423476	40436135	ENSMUST00000200994	2	626	MSTRG.19340	Dennd11	1.87112	2.08573	2.10763	0.972533	0.931458	0.786729	2.25385	1.17239	3.76342e-09	5.89474e-08	up	yes
138902	0	chr7	-	80891261	80902226	ENSMUST00000135905	6	4072	MSTRG.21449	Wdr73	3.41259	3.24471	3.42587	2.40933	1.95744	2.08923	1.56183	0.643238	3.77794e-09	5.91416e-08	up	no
14865	0	chr1	+	155184310	155191163	ENSMUST00000192091	1	6854	MSTRG.1831	Stx6	4.07521	3.87164	4.29896	2.70337	2.65153	2.23709	1.61299	0.689738	3.88598e-09	6.07814e-08	up	no
32417	0	chr11	-	100893029	100893804	ENSMUST00000155972	2	398	MSTRG.4661	Stat3	1.59135	1.97773	2.35822	0.569773	0.58682	0.44981	3.68979	1.88354	3.92629e-09	6.13773e-08	up	yes
114106	0	chr5	+	34616626	34620451	ENSMUST00000144226	3	698	MSTRG.17634	Add1	3.02337	3.33223	3.39575	1.86972	1.49294	1.71675	1.91978	0.940941	3.95959e-09	6.18629e-08	up	no
127162	0	chr6	-	86737655	86745057	ENSMUST00000135921	4	784	MSTRG.19799	Anxa4	1.11652	1.47043	2.12029	0.272345	0.321698	0.379633	4.83451	2.27337	4.05595e-09	6.32616e-08	up	yes
17946	0	chr10	+	9566376	9567605	ENSMUST00000218493	3	491	ENSMUSG00000112700	Gm48757	1.26998	1.1299	1.83715	5.78559	4.63808	4.54602	0.28304	-1.82092	4.07813e-09	6.35717e-08	down	yes
69849	0	chr17	-	33996039	33997910	ENSMUST00000173602	2	1745	MSTRG.10598	H2-K1	1.93158	1.97527	2.56562	1.03471	0.937529	1.07911	2.12119	1.08487	4.0934e-09	6.37829e-08	up	yes
57049	0	chr15	-	76371952	76374938	ENSMUST00000230436	6	2073	MSTRG.8720	Tssk5	0.01504	0.030795	0.015988	0.197656	0.342722	0.272717	0.0760342	-3.71721	4.17226e-09	6.4957e-08	down	yes
94260	0	chr2	-	165022942	165034867	ENSMUST00000141663	2	456	MSTRG.14360	Ncoa5	0	0	0	0.819325	0.887509	0.645459	0.000127535	-12.9368	4.25077e-09	6.61513e-08	down	yes
129297	0	chr6	+	121261409	121263177	ENSMUST00000204926	3	717	MSTRG.20173	Usp18	0.528046	0.843496	0.571318	2.14553	2.31793	2.24152	0.289764	-1.78705	4.26233e-09	6.6322e-08	down	yes
60277	0	chr15	-	102338256	102350771	ENSMUST00000229589	15	1890	MSTRG.9193	Aaas	4.07436	4.42443	2.83514	16.0133	17.7928	11.7209	0.24895	-2.00607	4.30191e-09	6.69003e-08	down	yes
54789	0	chr15	+	12321458	12343321	ENSMUST00000227895	3	916	MSTRG.8348	Golph3	2.27727	2.70938	2.91369	1.34574	1.24819	1.13591	2.11814	1.0828	4.32291e-09	6.7208e-08	up	yes
129764	0	chr6	+	125045522	125049688	ENSMUST00000133695	3	3881	MSTRG.20234	Ing4	2.46625	2.15766	2.05693	1.07567	1.31585	1.17633	1.87251	0.904976	4.3249e-09	6.72296e-08	up	no
145180	0	chr8	+	4166601	4201817	ENSMUST00000176462	11	2305	MSTRG.22332	Evi5l	2.45366	2.44415	3.15564	0.459019	0.88707	0.718153	3.90141	1.96399	4.35943e-09	6.77284e-08	up	yes
73763	0	chr17	+	88626833	88643499	ENSMUST00000132384	2	8409	MSTRG.11185	Ston1	0	0	0	0.211222	0.070076	0.559514	0.000356798	-11.4526	4.45403e-09	6.9082e-08	down	yes
52173	0	chr14	+	56937536	56943252	ENSMUST00000225393	3	1430	MSTRG.7915	Zmym2	3.37487	3.08287	4.65326	1.26606	1.47855	1.50684	2.61346	1.38596	4.47407e-09	6.93734e-08	up	yes
48747	0	chr14	+	21052611	21107897	ENSMUST00000223861	3	4243	MSTRG.7489	Adk	0.555988	0.668897	0.773508	1.81932	1.49698	1.81779	0.38924	-1.36127	4.48636e-09	6.95349e-08	down	yes
113853	0	chr5	+	33018878	33021058	ENSMUST00000199651	1	2181	MSTRG.17597	Ywhah	2.51754	2.34928	2.44675	3.91102	3.68299	3.97041	0.63242	-0.661045	4.50228e-09	6.9762e-08	down	no
121565	0	chr5	+	143766311	143768575	ENSMUST00000196629	1	2265	MSTRG.18885	D130017N08Rik	0.164867	0.197676	0.120217	0.557682	0.730763	0.614002	0.253757	-1.97848	4.75606e-09	7.33868e-08	down	yes
150634	0	chr8	+	105566351	105578109	ENSMUST00000192691	2	766	MSTRG.23181	Gm38250	1.14984	0.958939	0.978033	0.22992	0.372444	0.294202	3.44292	1.78363	4.78682e-09	7.37999e-08	up	yes
127303	0	chr6	-	87845530	87846317	ENSMUST00000204104	2	690	MSTRG.19834	Cnbp	8.8003	7.41718	7.83951	14.2515	13.9259	13.6229	0.575521	-0.797059	4.8886e-09	7.52332e-08	down	no
82146	0	chr19	+	46573365	46596898	ENSMUST00000237310	10	5254	MSTRG.12463	Sfxn2	0.353732	0.492692	0.367241	1.06401	1.38891	1.37434	0.317111	-1.65694	4.88928e-09	7.52332e-08	down	yes
148808	0	chr8	-	75024097	75037433	ENSMUST00000212231	2	3751	MSTRG.22891	Gm45822	2.11594	2.8763	2.58752	1.30581	1.15646	1.21669	2.0603	1.04286	4.89637e-09	7.53318e-08	up	yes
32424	0	chr11	-	100905080	100905928	ENSMUST00000152623	2	691	MSTRG.4661	Stat3	3.38835	2.34348	3.40336	0.911707	0.430115	0.54224	4.84867	2.27759	4.90684e-09	7.54511e-08	up	yes
78846	0	chr19	-	5905126	5912871	ENSMUST00000142995	4	827	MSTRG.11958	Dpf2	3.36088	3.11829	3.64125	1.9283	1.78275	1.50328	1.94089	0.956715	4.94729e-09	7.60414e-08	up	no
122357	0	chr6	+	3558977	3603531	ENSMUST00000184461	12	5577	MSTRG.19034	Vps50	1.03378	1.12235	1.50532	3.40287	3.07632	3.01827	0.385519	-1.37513	5.01637e-09	7.69646e-08	down	yes
36166	0	chr12	-	24827406	24831202	ENSMUST00000221412	1	3797	MSTRG.5348	2900060N12Rik	0.082272	0.127697	0.083003	0.411871	0.330374	0.351301	0.26791	-1.90018	5.11615e-09	7.83654e-08	down	yes
71742	0	chr17	+	47687610	47691083	ENSMUST00000155812	3	2944	MSTRG.10849	Tomm6os	2.22225	2.46277	1.87274	0.628281	0.398096	0.755043	3.6812	1.88018	5.24313e-09	8.01665e-08	up	yes
102209	0	chr3	+	134240590	134246917	ENSMUST00000199134	1	6328	ENSMUSG00000044365	Cxxc4	0.706245	0.528077	0.631737	1.36379	1.25348	1.42941	0.461133	-1.11675	5.29913e-09	8.0967e-08	down	yes
127384	0	chr6	-	88514207	88515980	ENSMUST00000130807	3	794	MSTRG.19852	Sec61a1	6.48885	7.49388	7.28823	3.2513	4.06313	3.84844	1.90551	0.930177	5.32886e-09	8.141e-08	up	no
140232	0	chr7	+	101108805	101201131	ENSMUST00000145802	7	3296	MSTRG.21672	Fchsd2	1.53313	1.96087	2.08182	4.49978	4.04355	4.21878	0.436904	-1.19461	5.47182e-09	8.34906e-08	down	yes
145430	0	chr8	+	11187755	11204503	ENSMUST00000151014	3	677	MSTRG.22369	Gm15418	0.791215	0.936424	0.920247	2.40209	3.25899	2.55731	0.32219	-1.63401	5.51313e-09	8.40515e-08	down	yes
69159	0	chr17	-	30920338	30963220	ENSMUST00000236572	3	4014	MSTRG.10498	Gm10503	0	0	1.79137	0	0	0	5971.25	12.5438	5.52315e-09	8.41812e-08	up	yes
61942	0	chr16	-	18624922	18626087	ENSMUST00000231246	2	1077	MSTRG.9435	Gm49601	0.251812	0.311864	0.19453	1.52591	0.932385	1.36136	0.198501	-2.33278	5.52993e-09	8.42729e-08	down	yes
79712	0	chr19	+	10199189	10202384	ENSMUST00000081739	1	3196	MSTRG.12083	Gm10143	0.634628	1.0276	0.366798	5.51182	4.41825	6.24468	0.125444	-2.99489	5.53159e-09	8.42867e-08	down	yes
147237	0	chr8	-	45998132	45999867	ENSMUST00000141334	3	761	MSTRG.22629	Ankrd37	0.694902	1.48782	0.952517	0.017504	0	0	179.116	7.48475	5.78077e-09	8.79265e-08	up	yes
85427	0	chr2	+	31152333	31169156	ENSMUST00000153032	4	683	MSTRG.13076	Gpr107	3.07283	3.23027	4.34175	1.4771	1.16199	1.03849	2.89452	1.53333	5.86712e-09	8.91788e-08	up	yes
122237	0	chr5	-	150648210	150666183	ENSMUST00000144378	3	4448	MSTRG.18998	N4bp2l2	5.88542	5.60992	6.02204	3.2392	3.98377	3.46276	1.63932	0.713102	5.93141e-09	9.01189e-08	up	no
149965	0	chr8	+	94322158	94328100	ENSMUST00000212800	1	5943	ENSMUSG00000110710	C78859	0	0	0	0.074696	0.048335	0.092196	0.00139388	-9.48668	6.00019e-09	9.10766e-08	down	yes
153860	0	chr9	+	35669651	35672889	ENSMUST00000173488	2	2923	MSTRG.23828	Pate2	0.029395	0.040607	0.045599	0.208956	0.166299	0.198061	0.201636	-2.31018	6.04284e-09	9.16738e-08	down	yes
112657	0	chr5	+	21186255	21259766	ENSMUST00000197522	19	3508	ENSMUSG00000039934	Gsap	1.37874	1.44035	1.18624	0.555581	0.311135	0.382113	3.20727	1.68135	6.07496e-09	9.21107e-08	up	yes
3679	0	X	-	108803352	108834372	ENSMUST00000134434	8	1686	MSTRG.448	Brwd3	1.51723	1.62675	1.51334	0.385882	0.581953	0.646158	2.8856	1.52887	6.10441e-09	9.2532e-08	up	yes
121429	0	chr5	-	142904873	142906754	ENSMUST00000164765	2	923	MSTRG.18861	Actb	3.13463	3.0166	3.14861	5.48737	6.09475	6.70539	0.508535	-0.975581	6.17877e-09	9.35569e-08	down	no
140169	0	chr7	+	100634348	100642811	ENSMUST00000123960	3	4015	MSTRG.21661	Rab6a	3.70783	3.59932	3.76769	1.59752	0.909137	0.972464	3.18323	1.67049	6.18622e-09	9.3657e-08	up	yes
144476	0	chr7	-	141531907	141539857	ENSMUST00000133359	2	1152	MSTRG.22248	Chid1	1.49135	1.11451	1.12833	0.505747	0.445163	0.51234	2.55198	1.35162	6.5181e-09	9.83192e-08	up	yes
135578	0	chr7	+	34234377	34240207	ENSMUST00000127010	2	4175	MSTRG.20972	Gm12758	5.25916	4.74677	4.53727	2.77603	3.13125	3.16758	1.60258	0.680397	6.54837e-09	9.87221e-08	up	no
44779	0	chr13	+	63329556	63333209	ENSMUST00000220823	1	3654	MSTRG.6707	Gm16133	0.121781	0.11325	0.089183	0.514181	0.330512	0.411156	0.258163	-1.95364	6.66136e-09	1.00289e-07	down	yes
101915	0	chr3	-	127819679	127825498	ENSMUST00000196687	2	5166	MSTRG.15691	Ap1ar	0.632751	0.69832	0.634134	1.25913	1.11889	1.19496	0.55002	-0.862445	6.69136e-09	1.00714e-07	down	no
34313	0	chr11	+	116752167	116759373	ENSMUST00000156293	4	4753	ENSMUSG00000056032	BC018473	0.164407	0.221823	0.346255	0.037106	0.034554	0.051209	5.96151	2.57568	6.8242e-09	1.02643e-07	up	yes
16780	0	chr1	+	180641366	180675041	ENSMUST00000191744	11	2017	MSTRG.2142	Lin9	0.880084	0.592059	0.698314	1.89036	2.52459	2.43224	0.316985	-1.65751	6.82752e-09	1.02679e-07	down	yes
15109	0	chr1	-	158967701	158980463	ENSMUST00000062159	3	2475	ENSMUSG00000047661	1600012P17Rik	0.279718	0.164696	0.11219	0	0	0	1855.35	10.8575	6.85314e-09	1.03023e-07	up	yes
8124	0	chr1	-	9678272	9683452	ENSMUST00000160451	3	695	MSTRG.756	Mybl1	0.406186	0.181565	0.256143	1.65534	1.74068	1.25759	0.181342	-2.46322	7.14006e-09	1.07075e-07	down	yes
90676	0	chr2	-	119751330	119758523	ENSMUST00000134295	11	2303	MSTRG.13783	Ltk	0.981884	0.378061	0.817518	0.083179	0.069814	0.119865	7.98021	2.99643	7.38053e-09	1.10383e-07	up	yes
55649	0	chr15	+	40655035	40872723	ENSMUST00000229777	4	3006	MSTRG.8504	Zfpm2	0.384644	0.307525	0.535596	1.40243	1.47097	1.95424	0.25432	-1.97528	7.47649e-09	1.11682e-07	down	yes
71450	0	chr17	+	46166867	46168145	ENSMUST00000169798	2	948	MSTRG.10805	Gtpbp2	5.6223	4.49795	4.93627	1.07337	0.323192	0.681711	7.24471	2.85693	7.51522e-09	1.12231e-07	up	yes
52715	0	chr14	+	65968654	65972537	ENSMUST00000146990	2	841	MSTRG.8011	Clu	0.498898	0.604345	0.617067	0.148171	0.063198	0.117021	5.23862	2.38919	7.66757e-09	1.14321e-07	up	yes
31586	0	chr11	+	96261610	96265163	ENSMUST00000143887	3	1052	MSTRG.4524	Gm53	0.075235	0.130614	0.089984	0.583622	0.502189	0.501751	0.186344	-2.42396	7.70992e-09	1.14937e-07	down	yes
75542	0	chr18	+	37655907	37661742	ENSMUST00000097608	1	5836	MSTRG.11494	3222401L13Rik	0.013996	0.032691	0.029151	0.277907	0.546724	0.202188	0.0738572	-3.75912	7.8077e-09	1.16271e-07	down	yes
106262	0	chr4	+	88094629	88121812	ENSMUST00000129967	2	590	MSTRG.16349	Focad	0.854909	1.31445	1.04799	0.223712	0.082582	0.180205	6.61326	2.72536	7.85272e-09	1.16909e-07	up	yes
34685	0	chr11	+	119811246	119871494	ENSMUST00000126802	12	7352	MSTRG.5056	Rptor	3.17156	3.65383	3.56571	2.22259	1.8402	2.16276	1.6691	0.739074	7.85857e-09	1.1698e-07	up	no
78262	0	chr19	-	4263662	4269180	ENSMUST00000235815	11	2861	MSTRG.11880	Ssh3	0.477948	0.561114	0.472665	0.115062	0.159716	0.198414	3.19474	1.6757	7.94273e-09	1.18138e-07	up	yes
47368	0	chr13	-	116922234	116924904	ENSMUST00000224157	1	2671	MSTRG.7171	Parp8	2.36247	2.06019	2.47514	1.51316	1.42827	1.35916	1.60392	0.681603	7.96243e-09	1.18415e-07	up	no
78816	0	chr19	-	5825315	5842306	ENSMUST00000232969	3	15005	MSTRG.11952	Neat1	0.219722	0	0	0	0	0	732.407	9.5165	8.04707e-09	1.19626e-07	up	yes
54954	0	chr15	-	25295467	25332648	ENSMUST00000228450	3	868	ENSMUSG00000115355	4930445E18Rik	0.584177	0.430643	0.618251	0.072455	0.064677	0.125316	6.22246	2.63748	8.13283e-09	1.20771e-07	up	yes
133580	0	chr7	+	19816553	19818625	ENSMUST00000137373	2	402	MSTRG.20707	Gm16174	4.11809	3.51562	3.28968	1.80016	1.51841	1.46458	2.28373	1.19139	8.20541e-09	1.218e-07	up	yes
78302	0	chr19	-	4350603	4397095	ENSMUST00000175682	8	2665	MSTRG.11885	Kdm2a	2.14756	2.1782	2.718	1.11413	0.716874	0.832064	2.64498	1.40326	8.28207e-09	1.22872e-07	up	yes
76366	0	chr18	+	57380801	57392956	ENSMUST00000236709	2	9714	MSTRG.11618	Prrc1	0.756976	1.57426	1.00948	0.257011	0.28216	0.236177	4.30867	2.10724	8.30644e-09	1.23184e-07	up	yes
67473	0	chr17	+	24528267	24528744	ENSMUST00000176215	1	478	MSTRG.10298	Rab26os	0.461038	0.211254	0.343919	1.58875	1.56543	1.61201	0.213212	-2.22964	8.35449e-09	1.23847e-07	down	yes
123306	0	chr6	+	29735503	29738004	ENSMUST00000201515	1	2502	MSTRG.19207	Smo	0.847246	0.91743	0.868095	1.62294	1.54167	1.54342	0.559208	-0.838543	8.58472e-09	1.27107e-07	down	no
22272	0	chr10	-	82755068	82758091	ENSMUST00000128397	2	1418	MSTRG.3064	Nfyb	2.03736	2.32287	2.07556	1.3066	1.20743	1.15037	1.7563	0.812539	8.60218e-09	1.27349e-07	up	no
81105	0	chr19	+	34474833	34481546	ENSMUST00000181307	3	3100	MSTRG.12282	Gm26902	0.350647	0.391268	0.332176	0.055137	0.103031	0.111923	3.97677	1.9916	8.81079e-09	1.30246e-07	up	yes
28713	0	chr11	-	69329825	69332122	ENSMUST00000136196	2	566	MSTRG.4070	Kcnab3os	1.59289	1.42718	0.922013	0.283117	0.14109	0.177473	6.5518	2.71189	8.91151e-09	1.31647e-07	up	yes
54672	0	chr15	+	10486049	10493689	ENSMUST00000170531	3	4211	MSTRG.8325	Rad1	0.883871	0.88645	0.776326	2.41263	2.02454	1.75974	0.410955	-1.28295	8.91866e-09	1.31718e-07	down	yes
148211	0	chr8	+	70318350	70322689	ENSMUST00000136257	3	787	MSTRG.22785	Cers1	0.69182	0.350138	0.371447	0	0	0	4711.35	12.2019	9.02655e-09	1.33187e-07	up	yes
10474	0	chr1	+	61638875	61769859	ENSMUST00000129030	2	2400	MSTRG.1107	Pard3b	0.284589	0.220989	0.146598	0.915104	0.77137	0.90367	0.251791	-1.9897	9.05566e-09	1.33545e-07	down	yes
89768	0	chr2	-	103721260	103762940	ENSMUST00000133016	27	6242	MSTRG.13636	Nat10	0.467761	0.344248	0.348007	1.25077	1.0305	1.58216	0.300255	-1.73574	9.15679e-09	1.34947e-07	down	yes
143414	0	chr7	-	130394345	130418790	ENSMUST00000208116	2	735	MSTRG.22121	Ate1	1.11453	1.32177	1.96034	0.375909	0.354921	0.286467	4.32189	2.11166	9.25808e-09	1.36277e-07	up	yes
31771	0	chr11	-	97213537	97224793	ENSMUST00000170506	5	897	MSTRG.4558	Npepps	2.29471	2.92073	3.0028	0.920275	0.643439	1.09498	3.09109	1.62811	9.38314e-09	1.38063e-07	up	yes
150280	0	chr8	-	96371727	96403862	ENSMUST00000212119	6	2259	ENSMUSG00000110633	Gm32122	0.680456	0.625683	0.643375	0.226525	0.325015	0.263917	2.3907	1.25743	9.45646e-09	1.39086e-07	up	yes
1528	0	X	-	51120452	51127370	ENSMUST00000150014	2	4121	MSTRG.171	Mbnl3	0.101235	0.036161	0.054731	0.394866	0.457324	0.395845	0.153944	-2.69953	9.48084e-09	1.3939e-07	down	yes
52928	0	chr14	-	69717000	69721392	ENSMUST00000224964	4	3504	MSTRG.8035	Chmp7	3.31477	2.96554	2.66187	1.19521	1.55009	1.50786	2.10248	1.07209	9.67707e-09	1.42049e-07	up	yes
58893	0	chr15	+	89355914	89365331	ENSMUST00000145793	8	836	MSTRG.8973	Ncaph2	1.09417	0.880247	1.27123	0.294806	0.290419	0.406718	3.272	1.71017	9.68162e-09	1.42078e-07	up	yes
62473	0	chr16	+	23107758	23109470	ENSMUST00000134816	2	946	MSTRG.9515	Eif4a2	3.05087	2.7319	2.16835	6.38637	6.14813	6.89722	0.409183	-1.28918	9.76979e-09	1.43353e-07	down	yes
126450	0	chr6	-	78466269	78468571	ENSMUST00000176650	2	2089	ENSMUSG00000030017	Reg3g	0.134323	0.131316	0.251344	0	0	0	1723.28	10.7509	9.83317e-09	1.44264e-07	up	yes
112850	0	chr5	-	23772551	23775668	ENSMUST00000195909	1	3118	MSTRG.17439	Pus7	0.17811	0.243694	0.19981	0.537954	0.560006	0.529658	0.381916	-1.38867	9.84058e-09	1.44353e-07	down	yes
134784	0	chr7	-	29152512	29156234	ENSMUST00000147561	7	2220	MSTRG.20888	Fam98c	1.35849	1.11638	1.33209	0.647674	0.503635	0.438982	2.39387	1.25935	9.84284e-09	1.44367e-07	up	yes
24785	0	chr10	+	128934056	128941267	ENSMUST00000218387	4	933	MSTRG.3475	Itga7	0.278938	0.244848	0.308269	0	0	0	2773.52	11.4375	9.90675e-09	1.45228e-07	up	yes
158644	0	chr9	-	103189090	103202137	ENSMUST00000163567	6	3174	MSTRG.24492	Srprb	4.28799	4.21229	4.13325	2.46336	2.95106	2.72749	1.55167	0.633818	9.91992e-09	1.45402e-07	up	no
53692	0	chr14	-	97825866	98169765	ENSMUST00000156684	10	4394	MSTRG.8172	Dach1	0.146449	0.093937	0.183826	0.63343	0.500583	0.614478	0.242616	-2.04325	1.02026e-08	1.49171e-07	down	yes
47279	0	chr13	-	114124348	114151592	ENSMUST00000225044	14	3687	MSTRG.7160	A430090L17Rik	1.08586	1.00408	1.40459	0.372754	0.483485	0.309186	2.99851	1.58424	1.03959e-08	1.51817e-07	up	yes
113594	0	chr5	-	31203102	31205089	ENSMUST00000202402	2	1701	MSTRG.17555	Ppm1g	0.566849	0.608246	0.382164	1.83272	1.51599	2.01034	0.290585	-1.78297	1.04665e-08	1.52787e-07	down	yes
89178	0	chr2	-	91152147	91155012	ENSMUST00000132791	3	892	MSTRG.13554	Madd	1.30216	1.09096	1.31448	0.573139	0.532207	0.52549	2.27343	1.18487	1.0529e-08	1.5366e-07	up	yes
7996	0	chr1	+	6214663	6233960	ENSMUST00000162210	3	4407	MSTRG.724	Rb1cc1	2.2673	2.4808	3.01273	1.45297	1.24401	1.21153	1.98562	0.989591	1.05981e-08	1.54647e-07	up	no
78732	0	chr19	-	5664638	5674876	ENSMUST00000146638	13	4088	MSTRG.11944	Pcnx3	1.88218	1.80001	1.85821	0.784095	0.890645	0.562968	2.47593	1.30797	1.07019e-08	1.56039e-07	up	yes
101230	0	chr3	+	110250015	110253706	ENSMUST00000197569	1	3692	MSTRG.15579	C130013H08Rik	0.212776	0.118505	0.094659	0.776032	0.719107	0.669055	0.196812	-2.34511	1.07809e-08	1.57129e-07	down	yes
94871	0	chr2	-	174281237	174295453	ENSMUST00000151472	5	2265	MSTRG.14466	Gnasas1	0	0	0	0.12314	0.12943	0.163464	0.000721095	-10.4375	1.08339e-08	1.57797e-07	down	yes
64522	0	chr16	+	73006421	73008746	ENSMUST00000232432	1	2326	MSTRG.9821	Robo1	0.154139	0.235404	0.118545	0.722633	0.819327	0.703818	0.226241	-2.14407	1.0853e-08	1.58012e-07	down	yes
78845	0	chr19	-	5904147	5912871	ENSMUST00000123029	6	829	MSTRG.11958	Dpf2	2.21237	1.61448	2.32744	0.730922	0.86465	0.682788	2.7012	1.4336	1.08842e-08	1.58405e-07	up	yes
96933	0	chr3	+	40846820	40848082	ENSMUST00000203124	1	1263	MSTRG.14829	Gm2011	1.71789	1.32861	1.89877	0.221136	0.051121	0.045702	15.5532	3.95914	1.10012e-08	1.5992e-07	up	yes
41636	0	chr13	+	13639911	13643664	ENSMUST00000223527	3	669	MSTRG.6208	Lyst	0.817527	0.528259	1.12259	0.120031	0.050828	0.066368	10.4051	3.37922	1.1014e-08	1.60084e-07	up	yes
53809	0	chr14	+	101840819	101912677	ENSMUST00000159948	11	2692	MSTRG.8192	Lmo7	2.39273	2.96919	2.59338	1.15715	1.46065	1.29543	2.03293	1.02356	1.10677e-08	1.60823e-07	up	yes
100971	0	chr3	-	107890033	107896213	ENSMUST00000144591	4	4292	MSTRG.15540	4933431E20Rik	0	0	0	0.471976	0	0	0.000635626	-10.6195	1.10905e-08	1.61112e-07	down	yes
157579	0	chr9	+	80286281	80293526	ENSMUST00000139981	4	1610	MSTRG.24356	Myo6	1.91684	2.1788	2.50695	0.554531	0.444543	0.843765	3.58284	1.8411	1.11634e-08	1.6198e-07	up	yes
118974	0	chr5	+	121397995	121426518	ENSMUST00000131598	12	4143	MSTRG.18441	Naa25	0.632831	0.715354	0.589574	1.58032	1.40628	1.91555	0.395287	-1.33903	1.11953e-08	1.62379e-07	down	yes
68420	0	chr17	-	27631662	27634254	ENSMUST00000150763	2	878	MSTRG.10417	Rps10	2.84772	1.6888	2.13512	6.59108	6.7196	7.26001	0.324328	-1.62448	1.12636e-08	1.63243e-07	down	yes
153653	0	chr9	-	31157398	31161355	ENSMUST00000217658	3	679	MSTRG.23793	Aplp2	6.1188	5.42147	5.35188	3.51657	3.44438	3.0848	1.68152	0.749768	1.14392e-08	1.65696e-07	up	no
114154	0	chr5	+	34810009	34812279	ENSMUST00000201613	1	2271	MSTRG.17642	Htt	2.972	2.68281	3.21802	1.83497	1.46363	1.72286	1.76698	0.821286	1.15803e-08	1.67613e-07	up	no
58438	0	chr15	-	83353847	83367282	ENSMUST00000178628	3	4969	MSTRG.8908	1700001L05Rik	0.545392	0	0	0	0	0	1817.97	10.8281	1.21061e-08	1.74691e-07	up	yes
51184	0	chr14	-	52224389	52226668	ENSMUST00000226625	3	495	MSTRG.7830	Chd8	2.15353	2.74455	2.94963	0.712501	0.917011	1.01991	2.96205	1.5666	1.21071e-08	1.74691e-07	up	yes
128648	0	chr6	-	115008193	115019296	ENSMUST00000144969	3	6053	MSTRG.20058	Tamm41	1.27034	1.18715	1.21588	2.59031	2.82349	2.18506	0.483412	-1.04868	1.23453e-08	1.77764e-07	down	yes
39709	0	chr12	-	104721757	104730263	ENSMUST00000221293	3	7003	MSTRG.5944	Dicer1	2.01411	2.04672	2.11356	1.65678	1.4829	1.51016	1.32787	0.409112	1.23457e-08	1.77764e-07	up	no
85150	0	chr2	+	30004088	30006670	ENSMUST00000202844	2	501	MSTRG.13042	Sptan1	4.51117	3.74657	3.79627	1.98062	1.91145	2.20585	1.97674	0.983125	1.23985e-08	1.78501e-07	up	no
114651	0	chr5	-	44029680	44045519	ENSMUST00000197749	5	1650	MSTRG.17711	Prom1	4.98224	3.68748	4.05625	1.91366	1.19997	1.44676	2.79055	1.48055	1.24518e-08	1.79176e-07	up	yes
45549	0	chr13	-	74216067	74257569	ENSMUST00000148438	5	5123	MSTRG.6824	Ahrr	0.097211	0.140141	0.081691	0.426359	0.353909	0.384191	0.273984	-1.86784	1.26508e-08	1.8178e-07	down	yes
36833	0	chr12	-	44959647	44970878	ENSMUST00000146949	4	469	MSTRG.5449	Gm15902	0.068845	0.186679	0.082307	0.939071	0.923493	0.975412	0.119039	-3.07049	1.32557e-08	1.89954e-07	down	yes
9220	0	chr1	-	37495726	37498838	ENSMUST00000194660	1	3113	MSTRG.913	Mgat4a	1.07427	1.10886	1.54104	0.538258	0.38747	0.390662	2.82908	1.50033	1.34255e-08	1.92312e-07	up	yes
21558	0	chr10	-	80066249	80105571	ENSMUST00000218462	12	2131	MSTRG.2955	Sbno2	1.31015	1.58551	1.64619	0.526849	0.405655	0.252963	3.83128	1.93783	1.34271e-08	1.92312e-07	up	yes
89958	0	chr2	+	105682535	105697364	ENSMUST00000154643	10	3930	MSTRG.13666	Pax6	0	0	0	0.074782	0.075441	0.115846	0.00112753	-9.79262	1.34488e-08	1.92548e-07	down	yes
112349	0	chr5	-	9139818	9161776	ENSMUST00000183792	5	1187	MSTRG.17366	Dmtf1	2.62571	2.68716	3.31137	1.53575	1.14735	1.31843	2.15523	1.10784	1.35571e-08	1.93948e-07	up	yes
55510	0	chr15	-	37967328	37979789	ENSMUST00000228368	8	3708	MSTRG.8486	Ubr5	7.62923	8.05136	8.43016	6.24782	5.68813	5.58354	1.37622	0.460716	1.35691e-08	1.94094e-07	up	no
57985	0	chr15	-	81005407	81006410	ENSMUST00000230118	2	544	MSTRG.8851	Gm31462	2.76916	2.58656	2.57458	1.34148	1.12989	1.43702	2.02904	1.0208	1.39727e-08	1.99431e-07	up	yes
157303	0	chr9	-	75528833	75559657	ENSMUST00000217459	2	3918	MSTRG.24326	Tmod3	5.79281	5.52651	5.92873	3.88618	2.96073	3.2473	1.70871	0.772905	1.40169e-08	2.00011e-07	up	no
18079	0	chr10	-	12916648	12923090	ENSMUST00000181073	3	1050	ENSMUSG00000097378	B230208H11Rik	0	0	0	0.232803	0.383939	0.38651	0.000299028	-11.7074	1.40225e-08	2.00056e-07	down	yes
142715	0	chr7	+	126766847	126768703	ENSMUST00000205468	5	853	MSTRG.21994	Gdpd3	0.273893	0.28928	0.299943	0	0	0	2877.05	11.4904	1.42041e-08	2.02524e-07	up	yes
59581	0	chr15	+	99074987	99076066	ENSMUST00000230868	3	714	MSTRG.9096	Troap	1.32281	1.12747	1.26031	3.00117	3.0653	2.56366	0.429958	-1.21773	1.4221e-08	2.02739e-07	down	yes
10641	0	chr1	-	64689124	64690659	ENSMUST00000186325	1	1536	MSTRG.1148	2810408I11Rik	0.110456	0.30225	0.194817	1.19638	1.35591	1.25042	0.15976	-2.64602	1.42367e-08	2.02937e-07	down	yes
65223	0	chr16	+	91688911	91715642	ENSMUST00000156242	6	1583	MSTRG.9936	Gm10785	4.09912	4.43444	4.2661	2.40195	1.82263	1.63084	2.18595	1.12826	1.43856e-08	2.0495e-07	up	yes
138639	0	chr7	-	79453946	79456069	ENSMUST00000139597	5	923	MSTRG.21401	Polg	2.63555	2.95512	3.12802	1.37503	1.66726	1.36204	1.97957	0.985187	1.44562e-08	2.05802e-07	up	no
133879	0	chr7	-	24204320	24208149	ENSMUST00000148050	2	2917	MSTRG.20745	Zfp111	0.500124	0.475491	0.387029	0.97695	1.08828	1.14435	0.424556	-1.23597	1.50176e-08	2.13392e-07	down	yes
13290	0	chr1	-	125405861	125408941	ENSMUST00000189192	3	658	MSTRG.1552	Actr3	4.1228	3.82234	5.26575	2.09154	1.5085	1.58856	2.54614	1.34831	1.50182e-08	2.13392e-07	up	yes
21396	0	chr10	+	79710105	79711969	ENSMUST00000180235	4	1095	MSTRG.2930	Bsg	2.89105	1.24197	2.45425	0.299975	0.08299	0.184201	11.6144	3.53784	1.50804e-08	2.14139e-07	up	yes
57393	0	chr15	-	77805546	77842175	ENSMUST00000134878	3	3050	MSTRG.8762	Myh9	6.20788	7.00427	7.52034	4.63888	4.04582	4.27258	1.60007	0.678131	1.52964e-08	2.16929e-07	up	no
52887	0	chr14	+	69362559	69367270	ENSMUST00000184234	2	3677	MSTRG.8037	Entpd4	0.904616	1.16524	0.847521	0.449027	0.34058	0.372994	2.50936	1.32732	1.58519e-08	2.24375e-07	up	yes
90044	0	chr2	+	109280869	109296060	ENSMUST00000152751	3	6777	MSTRG.13679	Kif18a	0.661336	0.87882	0.844965	1.72127	1.7267	1.88224	0.447472	-1.16013	1.59578e-08	2.25817e-07	down	yes
74419	0	chr18	-	12217578	12236400	ENSMUST00000133112	2	5798	MSTRG.11297	Npc1	0.969435	1.35779	1.36947	0.556335	0.425209	0.411485	2.65371	1.40801	1.62368e-08	2.29531e-07	up	yes
68213	0	chr17	+	26786356	26790774	ENSMUST00000147516	2	1513	MSTRG.10392	Bnip1	1.38696	1.9062	1.37288	0.514821	0.297454	0.270773	4.30824	2.1071	1.65067e-08	2.33197e-07	up	yes
138727	0	chr7	-	80088982	80090431	ENSMUST00000206423	1	1450	MSTRG.21421	Gm44949	0.856681	0.734988	0.932973	1.7346	1.73351	1.72779	0.485891	-1.0413	1.66116e-08	2.34531e-07	down	yes
37691	0	chr12	+	70974671	70996347	ENSMUST00000160683	10	2873	MSTRG.5590	Psma3	0.636087	0.892832	0.549779	2.14465	2.1545	2.17171	0.32124	-1.63828	1.67925e-08	2.36844e-07	down	yes
142793	0	chr7	-	126856201	126862017	ENSMUST00000154881	3	5476	MSTRG.22006	Ino80e	1.16783	1.28093	1.3495	2.2541	2.04847	2.12374	0.591049	-0.758651	1.6945e-08	2.38903e-07	down	no
45674	0	chr13	+	75840076	75844303	ENSMUST00000222530	1	4228	MSTRG.6846	Glrx	0.774193	0.639808	0.928532	0.307152	0.199545	0.178135	3.4206	1.77425	1.70348e-08	2.39987e-07	up	yes
33061	0	chr11	-	103861639	103872346	ENSMUST00000150516	3	695	MSTRG.4763	Nsf	1.1223	1.47403	1.73459	0.48117	0.430305	0.327841	3.4946	1.80513	1.75114e-08	2.46201e-07	up	yes
72014	0	chr17	-	53496081	53500946	ENSMUST00000232747	2	558	MSTRG.10875	Gm49915	3.69099	3.54334	4.69931	1.61797	1.39352	1.90169	2.4289	1.2803	1.78681e-08	2.50929e-07	up	yes
16351	0	chr1	-	173857490	173868760	ENSMUST00000189474	5	1353	MSTRG.2068	Mndal	0	0	0	0	1.13908	0	0.000263371	-11.8906	1.86069e-08	2.60415e-07	down	yes
131766	0	chr7	+	4122149	4136708	ENSMUST00000134536	13	3950	MSTRG.20522	Ttyh1	0	0	0	0	0.38382	0	0.000781616	-10.3213	1.91171e-08	2.67218e-07	down	yes
2441	0	X	+	74313126	74320149	ENSMUST00000138242	11	1933	MSTRG.278	Fam50a	1.79414	2.01831	2.30745	0.539271	0.872986	0.765551	2.81012	1.49063	1.98622e-08	2.7683e-07	up	yes
149956	0	chr8	+	94214577	94244052	ENSMUST00000212039	3	647	MSTRG.23084	Nup93	0.17129	0.145817	0.053269	0.858769	0.718746	0.861401	0.151861	-2.71918	1.99437e-08	2.7787e-07	down	yes
22313	0	chr10	-	83494742	83534140	ENSMUST00000138858	19	3564	MSTRG.3078	Aldh1l2	0	0	0	0.120919	0.161266	0.071848	0.000847379	-10.2047	1.99468e-08	2.7787e-07	down	yes
24252	0	chr10	+	127063616	127065952	ENSMUST00000135179	4	1246	MSTRG.3387	Cdk4	0	0	0	0.207846	0.253186	0.369201	0.000361344	-11.4343	2.00809e-08	2.79563e-07	down	yes
133597	0	chr7	-	19915764	19921160	ENSMUST00000160572	3	1963	MSTRG.20710	Pvr	1.78528	1.23491	1.54465	0.713895	0.665114	0.594553	2.313	1.20976	2.01957e-08	2.80878e-07	up	yes
75187	0	chr18	+	35553410	35555964	ENSMUST00000235956	1	2555	MSTRG.11422	Snhg4	0.141827	0.348991	0.082501	2.21788	2.68783	2.62626	0.076118	-3.71562	2.06338e-08	2.86609e-07	down	yes
20026	0	chr10	-	60303299	60657338	ENSMUST00000135638	66	10440	MSTRG.2744	Cdh23	0	0.207064	0	0	0	0	690.213	9.4309	2.0699e-08	2.87446e-07	up	yes
67674	0	chr17	-	24905180	24906808	ENSMUST00000152486	2	781	MSTRG.10319	Mapk8ip3	5.11427	3.87427	3.82991	1.91957	1.6391	2.07531	2.2752	1.186	2.07753e-08	2.88434e-07	up	yes
117360	0	chr5	+	105580440	105582170	ENSMUST00000150195	2	1048	MSTRG.18149	C230066G23Rik	2.84932	1.99487	2.41464	1.10355	0.835224	0.790847	2.65929	1.41104	2.08238e-08	2.88999e-07	up	yes
10872	0	chr1	+	71557213	71563198	ENSMUST00000136443	4	2576	MSTRG.1179	Atic	0.094381	0.01232	0.087061	1.1883	0.846006	1.36055	0.0570751	-4.13099	2.13239e-08	2.95458e-07	down	yes
73810	0	chr17	-	90620048	90630268	ENSMUST00000162227	2	3960	MSTRG.11190	Nrxn1	1.7685	1.87243	2.43373	0.905062	0.617742	0.591499	2.87313	1.52262	2.14437e-08	2.96933e-07	up	yes
55601	0	chr15	+	39125438	39128826	ENSMUST00000228436	1	3389	MSTRG.8500	Dcaf13	1.89478	1.71714	2.1378	3.34732	3.44454	3.51557	0.557822	-0.842123	2.15504e-08	2.98151e-07	down	no
82943	0	chr2	-	3488976	3490162	ENSMUST00000129505	2	559	MSTRG.12608	Hspa14	4.46554	4.13746	4.65684	2.62367	2.2944	2.74763	1.72976	0.790574	2.15621e-08	2.98238e-07	up	no
103093	0	chr3	-	153930124	153937277	ENSMUST00000199342	3	1326	MSTRG.15867	Acadm	2.44286	2.01114	1.7075	0.958722	0.869593	0.900023	2.25834	1.17526	2.17996e-08	3.01073e-07	up	yes
90369	0	chr2	-	115556786	115581555	ENSMUST00000133648	3	4049	MSTRG.13713	Gm13977	0	0	0	0.062655	0.064376	0.078471	0.00145984	-9.41997	2.22245e-08	3.06674e-07	down	yes
20247	0	chr10	-	62648493	62651218	ENSMUST00000218224	1	2726	MSTRG.2783	Ddx50	3.57998	4.07682	4.78432	2.18038	2.08726	1.72093	2.07748	1.05483	2.23657e-08	3.08315e-07	up	yes
122748	0	chr6	+	13871569	13896422	ENSMUST00000181225	3	1499	MSTRG.19115	1110019D14Rik	0.246543	0.368527	0.187978	1.03066	1.13177	1.27232	0.233801	-2.09664	2.34752e-08	3.2193e-07	down	yes
84997	0	chr2	+	29074761	29083408	ENSMUST00000122866	3	2535	MSTRG.13013	Ttf1	2.61142	2.34822	2.61063	1.72517	1.47228	1.71382	1.54141	0.624248	2.37292e-08	3.25212e-07	up	no
74303	0	chr18	-	10595906	10610352	ENSMUST00000234151	2	863	MSTRG.11276	Esco1	1.72614	1.51933	1.74963	0.465799	0.695895	0.721434	2.65255	1.40738	2.37809e-08	3.258e-07	up	yes
73212	0	chr17	+	78408816	78410357	ENSMUST00000234569	2	897	MSTRG.11089	Gm50034	1.77588	1.64889	1.73229	0.946061	0.667178	0.803625	2.13378	1.09341	2.38073e-08	3.2612e-07	up	yes
48610	0	chr14	-	20467282	20469489	ENSMUST00000223960	3	409	MSTRG.7472	Anxa7	3.5679	3.52769	3.18118	1.26095	1.4673	1.77662	2.28126	1.18983	2.4327e-08	3.32829e-07	up	yes
15929	0	chr1	+	171213994	171220701	ENSMUST00000137298	8	3338	MSTRG.2022	Nr1i3	0	0	0	0	0	0.405974	0.000738964	-10.4022	2.46137e-08	3.36503e-07	down	yes
29969	0	chr11	+	77348288	77432157	ENSMUST00000180554	10	3482	MSTRG.4245	Ssh2	1.53337	1.46547	1.41117	0.967608	0.998687	1.05314	1.46054	0.546504	2.47335e-08	3.38015e-07	up	no
16892	0	chr1	+	181813458	181815774	ENSMUST00000195808	2	1999	MSTRG.2161	Dnah14	0	0	0.963947	0	0	0	3213.16	11.6498	2.47523e-08	3.38116e-07	up	yes
9519	0	chr1	-	43074241	43092729	ENSMUST00000187525	2	2061	MSTRG.942	Tgfbrap1	0.056835	0.166903	0.092078	0.723538	0.766609	1.11265	0.121337	-3.04291	2.47561e-08	3.38116e-07	down	yes
57073	0	chr15	-	76455216	76456273	ENSMUST00000229897	3	902	MSTRG.8728	Bop1	0.019091	0.035076	0.027017	0.396205	0.510035	0.337202	0.0652897	-3.937	2.48208e-08	3.389e-07	down	yes
18748	0	chr10	-	26313452	26316274	ENSMUST00000218909	1	2823	MSTRG.2516	L3mbtl3	0.192482	0.326247	0.437827	1.47873	1.40264	1.58142	0.214341	-2.22202	2.51005e-08	3.42398e-07	down	yes
72317	0	chr17	+	56770250	56772208	ENSMUST00000187612	1	1959	MSTRG.10926	Prr22	0	0	0	0.230877	0.140064	0.141925	0.000584948	-10.7394	2.54882e-08	3.47387e-07	down	yes
28712	0	chr11	+	69327866	69333042	ENSMUST00000142328	13	2126	MSTRG.4069	Kcnab3	3.92676	3.64449	2.03073	0.569309	0.834428	0.802933	4.35135	2.12146	2.55141e-08	3.47656e-07	up	yes
90389	0	chr2	-	115864870	115872962	ENSMUST00000118654	4	2371	MSTRG.13723	Meis2	1.13121	1.26236	1.45118	2.70552	2.78118	3.36779	0.434215	-1.20352	2.60018e-08	3.53737e-07	down	yes
104696	0	chr4	-	43505657	43508747	ENSMUST00000139119	3	978	MSTRG.16124	Gm12454	0.202021	0.39345	0.304479	0	0	0	2999.83	11.5507	2.6046e-08	3.54251e-07	up	yes
152455	0	chr9	+	8900419	8948607	ENSMUST00000151080	4	3897	ENSMUSG00000031870	Pgr	0	0	0	0.060207	0.091508	0.074488	0.00132624	-9.55844	2.61941e-08	3.56134e-07	down	yes
132038	0	chr7	+	5068030	5080234	ENSMUST00000207926	8	2713	MSTRG.20557	U2af2	0.143896	0.224135	0.159683	0.026124	0.034838	0.032698	5.63436	2.49425	2.62185e-08	3.56422e-07	up	yes
29471	0	chr11	+	72920843	72927120	ENSMUST00000125122	3	4197	MSTRG.4165	Zzef1	0.627071	0.596855	0.584148	0.391977	0.330011	0.347491	1.69061	0.757546	2.63446e-08	3.58049e-07	up	no
9842	0	chr1	-	52207301	52215943	ENSMUST00000151694	4	682	MSTRG.993	Gls	4.42509	4.60189	6.01671	1.67565	1.82473	2.36846	2.56332	1.35801	2.71164e-08	3.67682e-07	up	yes
149061	0	chr8	-	82763607	82770800	ENSMUST00000211451	4	4412	MSTRG.22934	Zfp330	1.8936	2.26764	2.34346	1.26214	1.34393	1.23084	1.6953	0.761538	2.71625e-08	3.68172e-07	up	no
9680	0	chr1	-	45923732	45926523	ENSMUST00000186755	1	2792	MSTRG.969	Slc40a1	0.669893	0.68461	0.740498	0.265531	0.313706	0.187378	2.73279	1.45038	2.73444e-08	3.70457e-07	up	yes
37577	0	chr12	+	69790335	69840479	ENSMUST00000188608	7	983	MSTRG.5576	4930512B01Rik	1.63359	1.57648	1.53802	0.818321	0.920292	0.797937	1.87187	0.904482	2.75582e-08	3.73126e-07	up	no
66123	0	chr17	-	8293366	8311080	ENSMUST00000130639	5	937	MSTRG.10076	4930506C21Rik	0.203443	0.329417	0.305658	0	0	0	2795.06	11.4487	2.8107e-08	3.80185e-07	up	yes
143998	0	chr7	-	140108766	140116476	ENSMUST00000151505	2	3951	MSTRG.22201	Echs1	0	0	0	0	0.315596	0	0.000950582	-10.0389	2.816e-08	3.80808e-07	down	yes
13624	0	chr1	+	131661911	131665446	ENSMUST00000141061	4	1594	ENSMUSG00000004552	Ctse	0.142195	0.20557	0.357012	0	0	0	2349.26	11.198	2.81825e-08	3.81066e-07	up	yes
76941	0	chr18	-	65991149	65993660	ENSMUST00000144793	2	2141	MSTRG.11688	Lman1	2.34662	1.94168	2.0364	0.844579	1.1592	0.974331	2.12373	1.0866	2.85451e-08	3.855e-07	up	yes
37884	0	chr12	-	73926481	73949814	ENSMUST00000125308	7	1480	MSTRG.5624	Gm15283	1.42467	1.14579	1.43789	0.376718	0.597731	0.511984	2.69662	1.43115	2.87367e-08	3.87898e-07	up	yes
38753	0	chr12	-	85819097	85824550	ENSMUST00000124311	2	3232	MSTRG.5782	Erg28	0.339696	0.304781	0.349312	0.975022	0.692466	0.867793	0.391984	-1.35113	2.91179e-08	3.929e-07	down	yes
49067	0	chr14	+	26357547	26400456	ENSMUST00000059648	8	3387	ENSMUSG00000021874	4933413J09Rik	0.220568	0.293263	0.242402	0.851827	0.702268	1.13943	0.28076	-1.83259	2.9187e-08	3.93786e-07	down	yes
155413	0	chr9	-	50693468	50699155	ENSMUST00000149717	3	935	MSTRG.24014	Dixdc1	0.800274	0.696931	0.535343	0.055181	0.125134	0.033858	9.49022	3.24644	2.93839e-08	3.96153e-07	up	yes
81582	0	chr19	-	41944205	41964627	ENSMUST00000170209	27	3780	MSTRG.12365	Mms19	3.97794	4.96297	2.81776	1.06576	0.514518	0.848815	4.84076	2.27523	3.00443e-08	4.04319e-07	up	yes
147254	0	chr8	-	46079842	46105230	ENSMUST00000150645	3	750	MSTRG.22631	Snx25	2.58632	2.56679	2.84996	0.353052	0.772306	0.308561	5.58125	2.48059	3.01886e-08	4.06162e-07	up	yes
131328	0	chr6	+	146822613	146823917	ENSMUST00000203818	2	907	MSTRG.20455	Arntl2	1.58231	1.58311	1.64556	0.735086	0.441698	0.444317	2.96773	1.56936	3.04416e-08	4.09268e-07	up	yes
120490	0	chr5	+	135716005	135731878	ENSMUST00000147515	7	918	MSTRG.18709	Por	1.19281	1.28387	1.45318	0.628127	0.564186	0.463845	2.37288	1.24664	3.04836e-08	4.09784e-07	up	yes
85724	0	chr2	+	32672843	32673745	ENSMUST00000192455	2	611	MSTRG.13120	Eng	1.98878	2.03131	1.87417	1.05969	0.886646	0.868031	2.09435	1.0665	3.17916e-08	4.25871e-07	up	yes
109034	0	chr4	-	129728935	129742303	ENSMUST00000139281	2	1916	MSTRG.16770	Khdrbs1	4.47363	3.47478	3.98405	8.4178	9.23178	7.65053	0.471637	-1.08425	3.19445e-08	4.27712e-07	down	yes
100479	0	chr3	-	102775465	102779860	ENSMUST00000196958	1	4396	MSTRG.15449	Tshb	0.126883	0.122776	0.072075	0.453143	0.355637	0.399446	0.266286	-1.90895	3.20906e-08	4.29357e-07	down	yes
60971	0	chr16	-	8696677	8697589	ENSMUST00000159387	2	831	MSTRG.9307	Usp7	5.67232	5.94898	7.83179	3.13053	3.08249	3.35512	2.03311	1.02369	3.26876e-08	4.36922e-07	up	yes
45522	0	chr13	-	74008152	74009354	ENSMUST00000128914	3	578	MSTRG.6818	Gm15912	0.933465	0.621083	0.351436	0	0	0	6353.28	12.6333	3.27895e-08	4.38064e-07	up	yes
127383	0	chr6	-	88513811	88518905	ENSMUST00000130918	5	1067	MSTRG.19852	Sec61a1	2.74765	2.83906	2.38189	0.938926	1.33165	1.19426	2.29985	1.20154	3.27927e-08	4.38064e-07	up	yes
124924	0	chr6	+	52158432	52162119	ENSMUST00000132559	3	713	MSTRG.19459	Hotairm1	0	2.297	0	0	0	0	7656.68	12.9025	3.28643e-08	4.38915e-07	up	yes
126939	0	chr6	+	85432073	85432818	ENSMUST00000204615	1	746	MSTRG.19756	Smyd5	0.156808	0.205354	0.312632	1.44235	0.901013	1.36817	0.18181	-2.45949	3.34138e-08	4.45771e-07	down	yes
18665	0	chr10	-	24922118	24927484	ENSMUST00000220186	2	749	MSTRG.2508	Arg1	0.646976	0.531646	0.467867	0.082268	0.120767	0.029544	7.07927	2.8236	3.34334e-08	4.45939e-07	up	yes
121530	0	chr5	+	143464613	143477793	ENSMUST00000174273	3	5163	MSTRG.18881	Daglb	0.155247	0.296097	0.275086	1.1007	0.849728	1.08045	0.239677	-2.06084	3.35816e-08	4.47672e-07	down	yes
53273	0	chr14	+	75174947	75178023	ENSMUST00000148609	2	1301	MSTRG.8109	Lcp1	2.37443	2.75078	2.46813	1.36756	0.956115	0.984162	2.29556	1.19884	3.35846e-08	4.47672e-07	up	yes
149067	0	chr8	-	82764510	82770800	ENSMUST00000209587	5	2223	MSTRG.22934	Zfp330	1.08752	1.31039	1.25554	0.702328	0.611962	0.687335	1.82524	0.86809	3.36183e-08	4.48014e-07	up	no
95229	0	chr2	+	180070592	180080607	ENSMUST00000142608	5	2339	MSTRG.14557	Mtg2	0.20893	0.204504	0.136669	0.54171	0.638008	0.714961	0.290341	-1.78418	3.55207e-08	4.72119e-07	down	yes
120329	0	chr5	-	134663944	134668913	ENSMUST00000137897	3	3544	MSTRG.18684	Limk1	3.58218	3.63307	3.03646	1.88242	1.83078	1.44658	1.98685	0.990482	3.58862e-08	4.7669e-07	up	no
158378	0	chr9	-	98595176	98601660	ENSMUST00000190150	2	3311	MSTRG.24454	Mrps22	0.430826	0.419977	0.432436	0.802747	0.781243	0.774012	0.544206	-0.877775	3.60658e-08	4.7879e-07	down	no
83184	0	chr2	-	6585779	6721778	ENSMUST00000183269	7	4961	MSTRG.12658	Celf2	0.959029	1.08317	1.40751	0.512552	0.504164	0.557253	2.19173	1.13207	3.61826e-08	4.80283e-07	up	yes
151192	0	chr8	-	111623785	111628720	ENSMUST00000173909	4	4235	MSTRG.23294	Ldhd	0.123954	0.152374	0.095971	0.456577	0.351616	0.442961	0.297564	-1.74873	3.74714e-08	4.96262e-07	down	yes
145768	0	chr8	+	13938462	13940522	ENSMUST00000209310	2	1447	MSTRG.22418	Fbxo25	0	0	0	0.755456	0	0	0.000397111	-11.2982	3.77873e-08	5.00327e-07	down	yes
55352	0	chr15	-	35931983	35938246	ENSMUST00000127999	2	3077	MSTRG.8474	Cox6c	4.8266	5.34671	4.80778	8.53988	9.68405	8.64874	0.557484	-0.842997	3.78614e-08	5.01188e-07	down	no
46444	0	chr13	+	97751112	97760965	ENSMUST00000180396	3	1073	MSTRG.6989	Rps18-ps4	0	1.42019	0	0	0	0	4733.98	12.2088	3.80606e-08	5.03525e-07	up	yes
111071	0	chr4	+	149347914	149359335	ENSMUST00000141259	3	2227	MSTRG.17163	Ube4bos1	0	0	0	0	0	0.490406	0.000611738	-10.6748	3.81419e-08	5.0454e-07	down	yes
118862	0	chr5	-	120582899	120588673	ENSMUST00000202072	2	2701	MSTRG.18418	Tpcn1	2.58429	3.38469	3.41472	1.70347	1.50542	1.62149	1.94264	0.958021	3.81849e-08	5.05047e-07	up	no
65165	0	chr16	+	91611468	91623861	ENSMUST00000138207	2	2745	MSTRG.9931	Gm15964	0.209907	0.20931	0.12345	0.647823	0.600406	0.58393	0.29619	-1.75541	3.97345e-08	5.24232e-07	down	yes
107098	0	chr4	-	107806033	107815926	ENSMUST00000097930	2	7969	MSTRG.16472	Lrp8os2	1.80073	2.01223	1.96182	1.31494	1.06161	1.08067	1.67035	0.740152	3.97907e-08	5.24868e-07	up	no
79255	0	chr19	-	7016399	7020555	ENSMUST00000238171	1	4157	MSTRG.12012	Fermt3	0.880104	0.785284	0.862008	0.460529	0.306175	0.326528	2.31186	1.20905	3.97922e-08	5.24868e-07	up	yes
52471	0	chr14	+	61648950	61667312	ENSMUST00000183031	3	656	MSTRG.7967	Gm27017	0.561725	0.630691	0.81984	2.96081	1.93339	2.39088	0.276216	-1.85613	4.01178e-08	5.28912e-07	down	yes
41463	0	chr13	-	10175784	10180807	ENSMUST00000222625	2	2705	MSTRG.6147	Gm47404	0.877493	0.987491	1.13058	2.0041	1.88819	1.96752	0.511204	-0.96803	4.04457e-08	5.33108e-07	down	no
52858	0	chr14	-	69019434	69029652	ENSMUST00000224911	3	637	MSTRG.8027	Gm41192	0.729253	0.945801	0.956762	0.063144	0.19796	0.09945	7.29937	2.86777	4.14454e-08	5.45118e-07	up	yes
17019	0	chr1	+	183306431	183320222	ENSMUST00000192293	6	1804	MSTRG.2185	Aida	0.033008	0.021767	0	0.735466	0.389842	0.892503	0.0271458	-5.20313	4.15636e-08	5.46608e-07	down	yes
119249	0	chr5	+	122724655	122725366	ENSMUST00000132062	2	614	MSTRG.18487	P2rx4	2.43183	2.56894	2.05058	0.637264	0.726732	1.03646	2.9375	1.55459	4.20313e-08	5.52256e-07	up	yes
144421	0	chr7	+	141447631	141448616	ENSMUST00000140099	2	786	MSTRG.22238	Rplp2	2.05349	1.63874	1.98469	3.66246	3.82964	3.97904	0.494888	-1.01483	4.24109e-08	5.57025e-07	down	yes
39770	0	chr12	-	105659264	105685211	ENSMUST00000221568	11	3844	MSTRG.5947	Atg2b	1.21949	1.23378	1.52338	0.667691	0.719924	0.549994	2.05235	1.03728	4.28775e-08	5.62733e-07	up	yes
51043	0	chr14	-	51908374	51910679	ENSMUST00000226366	5	589	MSTRG.7808	Ndrg2	0.571966	1.01497	0.626267	0.10032	0.087744	0.073375	8.46546	3.08159	4.30099e-08	5.64024e-07	up	yes
134378	0	chr7	-	27249263	27257932	ENSMUST00000148699	2	2130	MSTRG.20811	Gm15567	1.15629	1.03803	1.17222	0.663141	0.490781	0.591264	1.92904	0.947884	4.37362e-08	5.72399e-07	up	no
21512	0	chr10	+	79960155	79962355	ENSMUST00000220272	2	1572	MSTRG.2948	Wdr18	0.057362	0.063036	0.04468	0.406443	0.254661	0.419523	0.152761	-2.71065	4.45973e-08	5.82774e-07	down	yes
88110	0	chr2	+	83724397	83757872	ENSMUST00000125360	4	2813	MSTRG.13501	Itgav	6.13607	4.85865	5.93039	3.61931	3.10914	3.31907	1.68451	0.752325	4.47686e-08	5.84806e-07	up	no
124875	0	chr6	-	51464632	51466302	ENSMUST00000204902	2	771	MSTRG.19451	Hnrnpa2b1	0.742246	0.74073	0.694863	0.028176	0.150956	0.055184	9.29445	3.21637	4.49904e-08	5.87362e-07	up	yes
24566	0	chr10	+	128284107	128290760	ENSMUST00000220277	4	909	MSTRG.3429	Stat2	0.581771	0.835841	0.564555	0.096807	0.043038	0.137525	7.14629	2.83719	4.57579e-08	5.96835e-07	up	yes
40548	0	chr12	-	112909277	112910368	ENSMUST00000223304	1	1092	MSTRG.6038	Jag2	0.996633	0.929085	0.780546	0.403652	0.349457	0.298411	2.57367	1.36383	4.59163e-08	5.98741e-07	up	yes
103623	0	chr4	+	11609375	11610781	ENSMUST00000144499	2	702	MSTRG.15953	Rad54b	0.198812	0.293008	0.490342	1.81445	1.44104	2.00967	0.18654	-2.42245	4.62593e-08	6.0286e-07	down	yes
127382	0	chr6	-	88512039	88513810	ENSMUST00000204502	2	1532	MSTRG.19852	Sec61a1	0.79086	0.976398	1.22257	0.385354	0.261151	0.262135	3.29045	1.71828	4.64751e-08	6.05245e-07	up	yes
122569	0	chr6	-	7681277	7682456	ENSMUST00000133972	2	624	MSTRG.19072	Asns	8.29244	8.81996	9.44915	1.25998	2.84458	1.40077	4.8247	2.27044	4.67069e-08	6.07978e-07	up	yes
29955	0	chr11	-	77102720	77138295	ENSMUST00000148985	12	3824	MSTRG.4242	Efcab5	0	0	0	0	0.251566	0	0.00119253	-9.71176	4.73325e-08	6.15112e-07	down	yes
23528	0	chr10	-	110941782	111010279	ENSMUST00000217698	16	5636	MSTRG.3275	Zdhhc17	10.0157	5.59233	6.38438	1.40067	1.78133	2.34842	3.97663	1.99155	4.75588e-08	6.17835e-07	up	yes
102280	0	chr3	+	135485625	135512829	ENSMUST00000144654	3	2183	MSTRG.15736	Manba	0.724941	0.665099	0.806508	0.371114	0.370726	0.409105	1.90847	0.932419	4.78022e-08	6.20852e-07	up	no
93866	0	chr2	-	160743927	160751909	ENSMUST00000154038	4	979	MSTRG.14305	Gm27206	6.02896	6.71487	5.90055	4.14529	3.81182	3.56081	1.61873	0.69486	4.80643e-08	6.23745e-07	up	no
62609	0	chr16	-	26031810	26041268	ENSMUST00000159040	4	861	MSTRG.9520	AU015336	0.074366	0.083452	0.050112	0.793798	0.411146	0.855138	0.100933	-3.30853	4.85072e-08	6.29265e-07	down	yes
9442	0	chr1	+	40515448	40526917	ENSMUST00000159724	6	2447	ENSMUSG00000026068	Il18rap	0.154762	0.221977	0.080498	0	0	0	1524.12	10.5738	4.85123e-08	6.29265e-07	up	yes
155354	0	chr9	-	50232523	50233182	ENSMUST00000215655	2	458	ENSMUSG00000110916	2310003N18Rik	0.645542	0.376217	0.694319	0	0	0	5720.26	12.4819	4.903e-08	6.35683e-07	up	yes
153337	0	chr9	+	22071032	22086122	ENSMUST00000180419	3	1415	MSTRG.23748	Gm16845	0	0	0	0.676573	0	0	0.000443411	-11.1391	4.90886e-08	6.36219e-07	down	yes
63225	0	chr16	-	35857265	35871544	ENSMUST00000142946	5	4188	MSTRG.9639	Parp14	0.271583	0.558594	0.361028	1.68657	1.90407	2.61322	0.19201	-2.38075	4.99556e-08	6.46926e-07	down	yes
19654	0	chr10	+	51480673	51482693	ENSMUST00000218179	2	1874	MSTRG.2688	Lilr4b	2.4193	0.617393	2.14929	0.010838	0.052987	0.09523	32.605	5.02702	5.00439e-08	6.4792e-07	up	yes
57240	0	chr15	-	76721477	76723845	ENSMUST00000230372	1	2369	MSTRG.8748	C030006K11Rik	0.328705	0.168724	0.150439	0.981114	1.46958	1.46367	0.16551	-2.59501	5.04379e-08	6.52574e-07	down	yes
58436	0	chr15	-	83330589	83333267	ENSMUST00000227511	2	600	MSTRG.8909	Arfgap3	1.89913	1.59153	1.98149	0.700849	0.428955	0.718835	2.9601	1.56565	5.06402e-08	6.54952e-07	up	yes
157760	0	chr9	+	86487264	86490069	ENSMUST00000190407	2	664	MSTRG.24388	Dop1a	0.790428	1.26587	0.798522	0.224539	0.122184	0.156399	5.67422	2.50442	5.1303e-08	6.62829e-07	up	yes
120559	0	chr5	+	136083998	136110409	ENSMUST00000125048	18	4415	MSTRG.18719	Rasa4	0.764283	0.703276	0.58974	0.288164	0.171188	0.258841	2.86455	1.51831	5.1939e-08	6.70577e-07	up	yes
99263	0	chr3	+	90254296	90264125	ENSMUST00000149422	11	2997	MSTRG.15230	Crtc2	0.434384	0	0	0	0	0	1447.95	10.4998	5.39921e-08	6.95546e-07	up	yes
14590	0	chr1	+	150625299	150783499	ENSMUST00000177268	2	1627	MSTRG.1777	Gm20631	0.05986	0.222882	0.15274	1.46973	1.01819	1.20639	0.117879	-3.08462	5.50038e-08	7.08004e-07	down	yes
39027	0	chr12	-	88365314	88377323	ENSMUST00000221603	3	2283	MSTRG.5843	3200001D21Rik	0.079098	0.084815	0.057233	0.263817	0.264636	0.298683	0.267364	-1.90313	5.52323e-08	7.10781e-07	down	yes
14097	0	chr1	-	135457782	135461977	ENSMUST00000190735	1	4196	MSTRG.1690	Nav1	1.51676	1.66654	1.60176	0.973057	0.923067	0.740668	1.81473	0.859753	5.53576e-08	7.12145e-07	up	no
59228	0	chr15	-	96580687	96642399	ENSMUST00000230756	12	5018	MSTRG.9037	Slc38a1	14.5245	16.1984	15.792	11.5383	10.0049	11.0658	1.42645	0.512427	5.56558e-08	7.15567e-07	up	no
95560	0	chr2	-	181569653	181573135	ENSMUST00000155182	5	697	MSTRG.14589	Uckl1	0.744087	0.805019	0.820564	0.249768	0.20328	0.294608	3.16947	1.66424	5.58508e-08	7.17657e-07	up	yes
122097	0	chr5	-	149234816	149247682	ENSMUST00000191240	4	1264	ENSMUSG00000100465	Gm29264	0.471815	0.416366	0.643945	0.137862	0.111742	0.061571	4.92368	2.29974	5.70178e-08	7.3189e-07	up	yes
41505	0	chr13	-	12186538	12201520	ENSMUST00000220473	8	2814	MSTRG.6159	Mtr	0.447662	0	0	0	0	0	1492.21	10.5432	5.82154e-08	7.46744e-07	up	yes
45901	0	chr13	+	83524920	83633887	ENSMUST00000199262	4	1391	MSTRG.6900	Mef2c	1.07157	1.45232	1.5503	0.598548	0.468479	0.53316	2.54607	1.34827	5.91468e-08	7.57815e-07	up	yes
110474	0	chr4	+	141885654	141897282	ENSMUST00000152351	2	945	ENSMUSG00000085922	Fhad1os2	0.194578	0.231548	0.216987	0	0	0	2143.71	11.0659	5.98513e-08	7.66311e-07	up	yes
18710	0	chr10	+	25501991	25505593	ENSMUST00000218345	2	1854	MSTRG.2512	Epb41l2	0.273063	0.178258	0.347329	0.038509	0.028483	0.048456	6.91783	2.79032	6.05476e-08	7.7451e-07	up	yes
43055	0	chr13	+	38037245	38045096	ENSMUST00000223910	3	2535	MSTRG.6451	Riok1	4.42129	2.7822	3.99474	1.40717	1.6464	1.32966	2.55478	1.3532	6.12631e-08	7.83302e-07	up	yes
119131	0	chr5	-	122136119	122140823	ENSMUST00000196608	1	4705	ENSMUSG00000043036	Ccdc63	0.148305	0.100589	0.205222	0.025516	0.010065	0.023764	7.65214	2.93586	6.2563e-08	7.99356e-07	up	yes
58892	0	chr15	+	89355821	89363904	ENSMUST00000123889	5	488	MSTRG.8973	Ncaph2	1.2607	1.73067	1.31294	0.413647	0.376606	0.204297	4.32789	2.11366	6.3809e-08	8.14352e-07	up	yes
82044	0	chr19	+	46152548	46268186	ENSMUST00000177406	19	2755	MSTRG.12445	Gbf1	1.23942	0.566754	1.02195	0.070116	0.054264	0.171012	9.57414	3.25914	6.50598e-08	8.29456e-07	up	yes
22540	0	chr10	+	86908761	86912716	ENSMUST00000162458	2	3326	MSTRG.3122	Gm16280	0	0.351468	0	0	0	0	1171.56	10.1942	6.52625e-08	8.31756e-07	up	yes
14856	0	chr1	-	155135788	155146814	ENSMUST00000195579	2	2170	MSTRG.1830	Mr1	3.4417	2.39751	2.87359	1.32193	1.50743	1.39997	2.06009	1.04271	6.52627e-08	8.31756e-07	up	yes
10107	0	chr1	+	57774890	57857541	ENSMUST00000168016	4	2348	MSTRG.1047	Spats2l	0.139659	0.155659	0.140937	0.393403	0.386801	0.472225	0.348327	-1.52149	6.53165e-08	8.32251e-07	down	yes
137394	0	chr7	+	49784201	49788143	ENSMUST00000207216	2	2937	MSTRG.21174	Prmt3	0.04993	0.163425	0.089498	0.700049	0.882781	0.793886	0.127425	-2.97228	6.60129e-08	8.40159e-07	down	yes
79538	0	chr19	+	8871496	8875863	ENSMUST00000237220	3	3047	MSTRG.12045	Ubxn1	2.30041	2.6368	2.42345	1.61347	1.42162	1.64623	1.57234	0.652915	6.65472e-08	8.46668e-07	up	no
145579	0	chr8	-	12828335	12833865	ENSMUST00000135138	3	569	MSTRG.22386	Gm15350	1.16586	1.63543	1.26529	0.492518	0.292155	0.355283	3.56731	1.83484	6.79809e-08	8.63622e-07	up	yes
12713	0	chr1	-	97742171	97746136	ENSMUST00000152788	2	3844	MSTRG.1457	Ppip5k2	0.266749	0.201583	0.23777	0.7494	0.579247	0.923766	0.313487	-1.67352	6.80963e-08	8.64931e-07	down	yes
96025	0	chr3	+	19227780	19240987	ENSMUST00000141455	2	392	MSTRG.14668	Gm16093	0	0	2.9498	0	0	0	9832.66	13.2634	6.94775e-08	8.81322e-07	up	yes
117634	0	chr5	-	108441603	108448900	ENSMUST00000238630	9	4591	ENSMUSG00000029490	Mfsd7a	0.143742	0.116508	0.128668	0.320355	0.285882	0.356292	0.404058	-1.30736	7.10641e-08	9.0011e-07	down	yes
67964	0	chr17	-	25849953	25851910	ENSMUST00000177340	5	791	MSTRG.10362	Wdr90	0.528084	0.683969	0.604149	0.091294	0.148742	0.171467	4.41358	2.14195	7.15642e-08	9.06031e-07	up	yes
140513	0	chr7	+	102267819	102387724	ENSMUST00000210266	3	2504	MSTRG.21713	Stim1	0.948084	1.1748	1.09216	0.615788	0.486288	0.499795	2.00705	1.00508	7.15794e-08	9.06119e-07	up	yes
79110	0	chr19	+	6418738	6466750	ENSMUST00000128272	5	4456	MSTRG.11991	Nrxn2	0.120373	0.070172	0.102951	0.006425	0	0	45.6803	5.5135	7.16972e-08	9.07507e-07	up	yes
94180	0	chr2	+	164790411	164793816	ENSMUST00000173945	2	3262	MSTRG.14349	Snx21	0.551678	0	0	0	0	0	1838.93	10.8446	7.25354e-08	9.17803e-07	up	yes
160976	0	chr9	-	122640169	122647830	ENSMUST00000216699	3	517	MSTRG.24805	Gm47134	1.49499	1.15994	1.43981	0.204298	0.315408	0.464029	4.16245	2.05743	7.3562e-08	9.29945e-07	up	yes
134135	0	chr7	+	25376823	25385736	ENSMUST00000205787	7	991	MSTRG.20787	4732471J01Rik	0.987153	0.998828	0.894934	0.480904	0.390527	0.37415	2.31291	1.20971	7.46904e-08	9.43134e-07	up	yes
148489	0	chr8	-	71387785	71396002	ENSMUST00000213000	6	4402	MSTRG.22821	Ushbp1	3.39694	3.30703	3.30257	2.81215	2.7594	2.82065	1.19236	0.253822	7.48691e-08	9.45283e-07	up	no
36754	0	chr12	+	40776703	40778756	ENSMUST00000221731	1	2054	MSTRG.5445	Dock4	1.55028	1.86765	2.06538	0.774944	0.961027	0.726254	2.22698	1.15509	7.51052e-08	9.48156e-07	up	yes
77070	0	chr18	+	67854143	67885170	ENSMUST00000224921	17	3113	MSTRG.11712	Cep192	0.60669	0.659151	0.600606	0.330889	0.321199	0.381724	1.8054	0.852321	7.54542e-08	9.52237e-07	up	no
156469	0	chr9	+	64173393	64176216	ENSMUST00000217055	4	867	MSTRG.24170	Rpl4	2.88347	4.63901	3.38579	12.6039	11.7749	9.97137	0.317561	-1.6549	7.55561e-08	9.53415e-07	down	yes
45891	0	chr13	+	83524797	83529349	ENSMUST00000196832	1	4553	MSTRG.6900	Mef2c	3.3777	4.24582	4.55465	2.29785	2.24298	2.15733	1.81814	0.86246	7.61415e-08	9.59928e-07	up	no
131166	0	chr6	-	145174834	145205443	ENSMUST00000111727	12	4404	MSTRG.20429	Casc1	0.268102	0.204023	0.242695	0.568652	0.780773	0.618373	0.363259	-1.46093	7.63861e-08	9.62683e-07	down	yes
110483	0	chr4	+	141982992	141986797	ENSMUST00000146094	4	997	ENSMUSG00000085424	Fhad1os1	0.456568	0.32611	0.398169	0	0.02726	0.048268	15.6346	3.96667	7.70691e-08	9.7085e-07	up	yes
131146	0	chr6	+	145047559	145050430	ENSMUST00000180763	2	2461	MSTRG.20415	Gm26666	1.04	0.866588	1.35012	0.467529	0.44425	0.454656	2.38336	1.253	7.78885e-08	9.80615e-07	up	yes
87354	0	chr2	-	69705085	69713516	ENSMUST00000140776	5	2432	MSTRG.13376	Fastkd1	0.273734	0.169577	0.306535	0.84267	1.0204	0.811726	0.280337	-1.83476	7.82964e-08	9.85527e-07	down	yes
157125	0	chr9	+	72662438	72672148	ENSMUST00000184737	3	1260	MSTRG.24300	Nedd4	0	0	0.867282	0	0	0	2890.94	11.4973	7.87066e-08	9.90128e-07	up	yes
137896	0	chr7	-	61916400	61928707	ENSMUST00000207061	2	3734	MSTRG.21286	A230057D06Rik	0.387693	0.448414	0.507724	1.26741	1.09783	1.69704	0.330807	-1.59594	8.01705e-08	1.00763e-06	down	yes
67574	0	chr17	+	24720823	24721929	ENSMUST00000129580	3	699	MSTRG.10305	Rps2	0	0	0	0.276661	0.525351	0.542937	0.000223057	-12.1303	8.04646e-08	1.01098e-06	down	yes
11923	0	chr1	+	86359588	86362772	ENSMUST00000190804	1	3185	MSTRG.1324	C130036L24Rik	0.261247	0.232763	0.285052	0.557216	0.546341	0.53982	0.474062	-1.07685	8.06745e-08	1.01328e-06	down	yes
131344	0	chr6	-	146992367	146994024	ENSMUST00000205056	2	372	MSTRG.20462	Gm44085	4.01473	4.73675	3.90819	2.18978	1.93381	1.71618	2.16784	1.11626	8.11064e-08	1.01812e-06	up	yes
122822	0	chr6	-	17206823	17385604	ENSMUST00000131334	5	5640	MSTRG.19123	Gm15581	0.445672	0.319633	0.373642	0.159505	0.15291	0.106297	2.72012	1.44367	8.12588e-08	1.01992e-06	up	yes
156660	0	chr9	+	65890362	65893148	ENSMUST00000153841	2	2530	MSTRG.24214	Pclaf	0.645832	0.911551	0.587633	2.08333	2.28702	1.97063	0.338278	-1.56372	8.19546e-08	1.02773e-06	down	yes
139499	0	chr7	+	90130495	90164046	ENSMUST00000207197	2	3807	MSTRG.21532	Picalm	6.26365	7.40429	9.07182	3.73877	3.00968	3.72197	2.17181	1.1189	8.20482e-08	1.02878e-06	up	yes
58102	0	chr15	-	81717790	81730003	ENSMUST00000230287	6	1808	MSTRG.8872	Rangap1	2.12004	1.98527	2.169	3.32187	3.27451	3.24775	0.637365	-0.649808	8.21696e-08	1.03019e-06	down	no
117933	0	chr5	+	110661392	110662998	ENSMUST00000196771	1	1607	MSTRG.18250	Gm42595	0.646112	1.22322	0.737463	3.64963	3.94581	3.16558	0.242244	-2.04547	8.35016e-08	1.04571e-06	down	yes
159953	0	chr9	+	109888836	109889370	ENSMUST00000198219	2	440	MSTRG.24642	Cdc25a	0.835329	0.829336	0.867201	2.36822	2.12034	2.12845	0.38263	-1.38598	8.35376e-08	1.04604e-06	down	yes
116742	0	chr5	+	93268708	93273543	ENSMUST00000149329	5	981	MSTRG.18067	Ccng2	1.29138	0.93225	0.644453	0.231565	0.123295	0.160718	5.56286	2.47583	8.47744e-08	1.06069e-06	up	yes
150798	0	chr8	-	106200718	106210935	ENSMUST00000212150	3	2959	MSTRG.23218	Slc7a6os	0	0	0.557036	0	0	0	1856.79	10.8586	8.4887e-08	1.06174e-06	up	yes
61579	0	chr16	+	17276860	17278661	ENSMUST00000232520	7	1166	MSTRG.9404	Tmem191c	0	0.873041	0	0	0	0	2910.14	11.5069	8.52095e-08	1.06505e-06	up	yes
123844	0	chr6	+	37870811	37948558	ENSMUST00000149828	8	4481	MSTRG.19296	Trim24	0	0.228399	0	0	0	0	761.33	9.57238	8.52095e-08	1.06505e-06	up	yes
127791	0	chr6	+	92071188	92074252	ENSMUST00000130369	2	408	MSTRG.19908	Fgd5	7.10889	5.48912	5.85008	0.898	1.76687	1.89284	4.04767	2.01709	8.58763e-08	1.07266e-06	up	yes
158188	0	chr9	+	95857655	95861755	ENSMUST00000186061	1	4101	MSTRG.24427	Atr	0.590419	0.730361	0.818382	0.273691	0.138128	0.210762	3.43596	1.78071	8.61076e-08	1.07519e-06	up	yes
136757	0	chr7	+	45215791	45220977	ENSMUST00000210570	5	948	MSTRG.21103	Tead2	0.12738	0.121882	0.177698	0.652729	0.6051	0.931066	0.195057	-2.35803	8.77341e-08	1.09476e-06	down	yes
60875	0	chr16	+	5062408	5063571	ENSMUST00000229060	2	855	MSTRG.9290	Ubn1	2.03694	1.78626	2.60803	0.957173	0.907562	0.962615	2.27465	1.18564	8.79684e-08	1.09743e-06	up	yes
159453	0	chr9	+	107995998	107997157	ENSMUST00000177516	4	599	MSTRG.24586	Cdhr4	1.35808	1.52329	1.54541	0.271279	0.525419	0.242537	4.25965	2.09074	8.85914e-08	1.10446e-06	up	yes
43239	0	chr13	-	41337816	41487362	ENSMUST00000225053	3	1575	MSTRG.6482	Nedd9	7.5014	8.15038	10.268	4.81505	4.68067	4.3424	1.87307	0.905407	8.986e-08	1.11977e-06	up	no
97344	0	chr3	+	54712238	54714687	ENSMUST00000198745	3	994	MSTRG.14917	Supt20	3.24281	3.85149	3.69725	1.80152	1.30047	1.85337	2.17775	1.12284	9.03085e-08	1.12511e-06	up	yes
14078	0	chr1	-	135386288	135388700	ENSMUST00000162858	3	843	MSTRG.1686	Ipo9	4.2758	5.51752	4.90361	2.62985	2.28672	2.75564	1.91561	0.937801	9.04072e-08	1.12583e-06	up	no
57595	0	chr15	-	78994955	79011041	ENSMUST00000230425	3	712	MSTRG.8791	Gm10865	3.85093	3.23557	3.36171	1.94523	1.45961	1.8518	1.98762	0.991043	9.05699e-08	1.12748e-06	up	no
114511	0	chr5	-	38557635	38561806	ENSMUST00000202199	1	4172	MSTRG.17689	Wdr1	2.96509	3.14924	2.86093	2.28058	2.11474	2.21739	1.35727	0.440709	9.3307e-08	1.16012e-06	up	no
112052	0	chr5	+	3827538	3831495	ENSMUST00000200004	1	3958	MSTRG.17304	Krit1	3.44004	3.18886	4.03811	2.16905	1.96527	2.29265	1.65972	0.730943	9.34283e-08	1.16137e-06	up	no
29934	0	chr11	+	76945739	76967861	ENSMUST00000140193	7	3047	MSTRG.4238	Blmh	0.976333	0.915825	0.960524	2.83294	2.14378	1.95462	0.411563	-1.28081	9.55792e-08	1.18598e-06	down	yes
38699	0	chr12	-	85167265	85169895	ENSMUST00000222850	2	688	MSTRG.5754	Pgf	1.61657	0.780344	1.39489	0.189032	0.257672	0.279494	5.22144	2.38445	9.60223e-08	1.19121e-06	up	yes
46142	0	chr13	+	92844760	92848412	ENSMUST00000223719	4	1810	MSTRG.6933	Mtx3	0.514819	0.55222	0.531227	1.02594	1.18655	1.1709	0.472387	-1.08196	9.6756e-08	1.20005e-06	down	yes
60678	0	chr16	-	4032839	4037847	ENSMUST00000150906	3	893	MSTRG.9262	Gm15879	0	0	0	0.392123	0.217955	0.476409	0.000276119	-11.8224	9.71173e-08	1.20415e-06	down	yes
75613	0	chr18	-	37936972	37944128	ENSMUST00000144471	6	1864	MSTRG.11449	Hdac3	0.454654	0.428721	0.62291	0.197336	0.145096	0.15952	3.00085	1.58537	9.79392e-08	1.21404e-06	up	yes
112311	0	chr5	-	8986181	8997103	ENSMUST00000157024	5	2807	MSTRG.17358	Crot	0.632159	0.830799	0.714353	1.56936	1.54444	1.81244	0.441982	-1.17794	9.80267e-08	1.21499e-06	down	yes
141558	0	chr7	-	110377256	110614922	ENSMUST00000165449	18	2969	MSTRG.21815	Sbf2	3.28767	2.24319	2.56757	0.864312	0.53095	0.987719	3.39844	1.76487	9.97297e-08	1.23499e-06	up	yes
137902	0	chr7	-	61943901	61986276	ENSMUST00000207694	4	5809	MSTRG.21297	A330076H08Rik	0.431124	0.467874	0.340442	1.19196	0.922937	1.24922	0.36843	-1.44054	9.98634e-08	1.23651e-06	down	yes
58890	0	chr15	+	89355805	89363904	ENSMUST00000141643	4	597	MSTRG.8973	Ncaph2	1.77273	1.91123	1.38674	0.456389	0.651004	0.601754	2.9668	1.56891	1.02024e-07	1.262e-06	up	yes
56821	0	chr15	-	75898106	75909355	ENSMUST00000055220	3	2892	MSTRG.8697	Eef1d	0.653225	0.892477	0.682499	2.16604	1.74523	2.45796	0.349838	-1.51524	1.02877e-07	1.27156e-06	down	yes
34469	0	chr11	-	117821640	117826092	ENSMUST00000154790	3	1041	MSTRG.5020	Tk1	1.30064	1.30114	1.54021	3.10233	3.09925	2.60404	0.47038	-1.0881	1.04757e-07	1.29392e-06	down	yes
94475	0	chr2	+	167062934	167065862	ENSMUST00000189909	5	738	MSTRG.14395	Zfas1	4.96711	3.05185	2.78907	0.213962	0.408985	0.737035	7.94718	2.99044	1.04899e-07	1.2954e-06	up	yes
82043	0	chr19	+	46152530	46255997	ENSMUST00000175868	8	1202	MSTRG.12445	Gbf1	1.53325	1.16831	1.54809	0.503564	0.645957	0.654301	2.35592	1.23629	1.06347e-07	1.31269e-06	up	yes
134772	0	chr7	+	29134933	29149798	ENSMUST00000162946	13	2487	MSTRG.20886	Rasgrp4	0.367948	0	0	0	0	0	1226.49	10.2603	1.08647e-07	1.33974e-06	up	yes
71786	0	chr17	-	47819798	47833291	ENSMUST00000140234	4	1558	MSTRG.10843	Mdfi	3.90779	2.97039	3.8434	1.54071	1.63293	1.08491	2.51766	1.33208	1.08677e-07	1.33995e-06	up	yes
96631	0	chr3	+	35754106	35756011	ENSMUST00000200351	1	1906	MSTRG.14777	Atp11b	0.841123	1.32139	1.46988	0.279679	0.413705	0.320561	3.58243	1.84094	1.09879e-07	1.35373e-06	up	yes
22655	0	chr10	-	88825007	88826804	ENSMUST00000220439	2	691	MSTRG.3145	Utp20	0.000502	0.072636	0.032208	0.479563	0.752927	0.520917	0.0600807	-4.05695	1.10025e-07	1.35538e-06	down	yes
117123	0	chr5	-	100840797	100847167	ENSMUST00000142871	2	3055	MSTRG.18118	4930458D05Rik	0.438628	0.356995	0.421184	0.076826	0.096064	0.159506	3.66071	1.87213	1.12073e-07	1.37907e-06	up	yes
85681	0	chr2	+	32570867	32573579	ENSMUST00000128039	3	1153	MSTRG.13107	Dpm2	1.30896	1.44469	1.03046	6.4968	6.20924	3.50295	0.233458	-2.09877	1.142e-07	1.40337e-06	down	yes
91954	0	chr2	+	131191350	131192102	ENSMUST00000132727	3	453	MSTRG.13988	Cdc25b	2.56217	2.65011	2.74238	1.13372	0.868419	1.35608	2.36872	1.24411	1.15293e-07	1.41571e-06	up	yes
19128	0	chr10	-	39169300	39173252	ENSMUST00000215835	1	3953	ENSMUSG00000111055	D030034A15Rik	0.007926	0.007935	0.034595	0.18654	0.292683	0.218986	0.0722649	-3.79056	1.17531e-07	1.44144e-06	down	yes
143868	0	chr7	-	138894610	138898276	ENSMUST00000141223	2	388	MSTRG.22190	Bnip3	7.21488	6.64402	9.2312	0.338449	0	0.09812	52.8899	5.72492	1.17889e-07	1.44567e-06	up	yes
16672	0	chr1	+	179683845	179687189	ENSMUST00000192611	1	3345	MSTRG.2126	Sccpdh	1.48429	1.67058	1.62093	0.925085	1.0713	1.02051	1.58302	0.66268	1.19761e-07	1.46798e-06	up	no
37418	0	chr12	-	65132734	65172604	ENSMUST00000140391	13	5016	MSTRG.5555	Mis18bp1	0.528924	0.661399	0.647964	1.46541	1.96762	1.43951	0.377275	-1.40631	1.21225e-07	1.48412e-06	down	yes
9797	0	chr1	-	51877110	51879608	ENSMUST00000186817	1	2499	MSTRG.986	Gm28323	2.00976	2.22345	2.21672	1.56192	1.42677	1.47456	1.44512	0.531186	1.26035e-07	1.54021e-06	up	no
19318	0	chr10	+	41519501	41525272	ENSMUST00000187279	4	1528	MSTRG.2619	Cd164	4.40437	3.53735	4.93551	1.78468	1.82215	2.31352	2.17508	1.12107	1.28511e-07	1.56933e-06	up	yes
127806	0	chr6	-	92178313	92184033	ENSMUST00000134132	2	698	MSTRG.19913	Mrps25	1.70701	1.41552	1.75334	3.18128	3.57728	3.41251	0.479386	-1.06074	1.28709e-07	1.57123e-06	down	yes
124551	0	chr6	-	48081622	48085235	ENSMUST00000203890	1	3614	MSTRG.19412	Zfp746	0.506947	0.663298	0.510289	1.25747	1.65194	1.53966	0.377727	-1.40458	1.29043e-07	1.57514e-06	down	yes
121636	0	chr5	-	144218320	144223615	ENSMUST00000136018	2	550	MSTRG.18901	Tecpr1	2.23332	1.83418	1.74207	0.471406	0.756439	0.732406	2.96369	1.56739	1.31422e-07	1.60241e-06	up	yes
111263	0	chr4	-	151024190	151044665	ENSMUST00000128283	12	2139	MSTRG.17199	Per3	0.463163	0.553993	0.485388	0.097982	0.024255	0.103247	6.66364	2.73631	1.3218e-07	1.61148e-06	up	yes
134782	0	chr7	-	29152512	29156234	ENSMUST00000123545	7	1390	MSTRG.20888	Fam98c	0.67486	0	0	0	0	0	2249.53	11.1354	1.32569e-07	1.61569e-06	up	yes
52122	0	chr14	-	56607261	56620513	ENSMUST00000160334	5	817	MSTRG.7903	Gm16573	0.969712	1.04544	1.01247	0.427679	0.481711	0.416697	2.28312	1.19101	1.35188e-07	1.64616e-06	up	yes
126578	0	chr6	-	83051486	83053920	ENSMUST00000144058	6	1191	MSTRG.19702	Htra2	2.2243	1.81984	2.19977	3.86979	4.72686	4.57789	0.473938	-1.07723	1.35285e-07	1.64698e-06	down	yes
87986	0	chr2	+	78918393	78921293	ENSMUST00000153266	2	1778	MSTRG.13479	Ube2e3	0.276046	0.209113	0.249264	0.591803	0.700704	0.656652	0.37679	-1.40817	1.36041e-07	1.65564e-06	down	yes
139465	0	chr7	-	89938625	89941204	ENSMUST00000207695	1	2580	MSTRG.21526	Hikeshi	1.84707	1.73002	2.43469	1.0253	0.975204	1.0429	1.97534	0.982102	1.37357e-07	1.67073e-06	up	no
25965	0	chr11	-	21994769	22001710	ENSMUST00000172395	3	5273	ENSMUSG00000005917	Otx1	0.110974	0.095051	0.075244	0.244473	0.28781	0.25446	0.357511	-1.48394	1.39461e-07	1.69428e-06	down	yes
28208	0	chr11	+	61956810	62045484	ENSMUST00000136971	3	2792	MSTRG.3996	Specc1	0.224343	0.299697	0.154013	0.769605	0.954323	1.06286	0.243309	-2.03914	1.40083e-07	1.70091e-06	down	yes
79277	0	chr19	-	7227429	7241183	ENSMUST00000237834	6	1698	MSTRG.12018	Naa40	0.34816	0.571543	0.651762	1.73934	2.33501	2.74971	0.230283	-2.11852	1.40374e-07	1.70426e-06	down	yes
94392	0	chr2	-	166074670	166076018	ENSMUST00000125503	3	450	MSTRG.14376	Sulf2	1.29635	1.21631	1.20727	0.468796	0.439617	0.413648	2.81374	1.49249	1.43276e-07	1.73797e-06	up	yes
68584	0	chr17	+	28328599	28329522	ENSMUST00000233852	2	732	MSTRG.10442	Rpl10a	0.068671	0.205447	0.13851	0.786283	0.890402	1.17678	0.144606	-2.7898	1.4461e-07	1.753e-06	down	yes
134432	0	chr7	-	27502718	27508122	ENSMUST00000147449	4	2713	MSTRG.20821	Gm15541	0.898747	0.652259	0.515346	0.171768	0.221354	0.128203	3.96365	1.98683	1.44879e-07	1.75607e-06	up	yes
92177	0	chr2	+	134786229	135254624	ENSMUST00000202531	7	2672	MSTRG.14016	Plcb1	1.83483	1.84363	2.21692	1.12781	0.778344	0.877131	2.11813	1.08279	1.45252e-07	1.7604e-06	up	yes
104970	0	chr4	+	45639795	45642224	ENSMUST00000210118	3	773	ENSMUSG00000085980	Gm12408	0.889464	1.02562	0.223265	0	0	0	7127.84	12.7992	1.46464e-07	1.77451e-06	up	yes
82056	0	chr19	+	46269718	46273394	ENSMUST00000176422	6	2383	MSTRG.12445	Gbf1	4.04853	3.19307	4.09107	0.94484	1.39258	0.650158	3.79326	1.92344	1.4668e-07	1.77693e-06	up	yes
39797	0	chr12	+	105809324	105809709	ENSMUST00000170831	2	295	MSTRG.5953	Papola	2.05514	2.28003	2.47533	0.92478	0.518955	0.738044	3.12154	1.64226	1.47036e-07	1.78085e-06	up	yes
120463	0	chr5	-	135452402	135458242	ENSMUST00000202095	4	756	MSTRG.18703	Hip1	0.548897	0.39644	0.847984	0.066678	0.053941	0.095789	8.28676	3.05081	1.49135e-07	1.8049e-06	up	yes
82061	0	chr19	+	46283001	46283940	ENSMUST00000175878	3	635	MSTRG.12445	Gbf1	1.38672	1.08328	1.51974	0.535045	0.415755	0.522747	2.70758	1.437	1.52232e-07	1.84137e-06	up	yes
82428	0	chr19	+	53370023	53375810	ENSMUST00000237295	2	4577	MSTRG.12517	Mxi1	0.937243	1.25561	1.05481	0.564677	0.591442	0.526245	1.93042	0.948914	1.54431e-07	1.86655e-06	up	no
70704	0	chr17	-	36080115	36081987	ENSMUST00000184850	3	1072	MSTRG.10720	H2-Bl	0.448624	0.511535	0.237352	0.000871	0	0	1374.87	10.4251	1.54863e-07	1.87157e-06	up	yes
133119	0	chr7	+	16793177	16795952	ENSMUST00000141349	2	899	MSTRG.20636	Slc1a5	1.68626	1.20593	1.50558	0.660078	0.432722	0.459294	2.83344	1.50255	1.55e-07	1.87302e-06	up	yes
29461	0	chr11	+	72796226	72851380	ENSMUST00000150551	13	2918	MSTRG.4165	Zzef1	0.338973	0.265058	0.360746	0.09489	0.079141	0.132814	3.14418	1.65269	1.57989e-07	1.9081e-06	up	yes
156126	0	chr9	+	59291572	59301382	ENSMUST00000213413	2	4152	MSTRG.24120	Adpgk	0.35227	0.357868	0.474273	0.909109	0.92547	0.819975	0.446181	-1.1643	1.58499e-07	1.91363e-06	down	yes
96634	0	chr3	+	35754134	35856647	ENSMUST00000196700	29	6698	MSTRG.14777	Atp11b	6.45141	9.58029	5.8876	2.46663	2.94765	2.30372	2.84003	1.5059	1.60542e-07	1.93683e-06	up	yes
159730	0	chr9	-	108614768	108634676	ENSMUST00000195741	5	6050	MSTRG.24624	Arih2	1.66048	1.95613	2.10595	1.20805	1.00444	1.09558	1.72988	0.790674	1.61001e-07	1.94172e-06	up	no
60972	0	chr16	-	8697476	8698586	ENSMUST00000173939	2	654	MSTRG.9307	Usp7	3.43826	2.63075	3.69238	1.62636	1.53743	1.59543	2.05105	1.03636	1.61382e-07	1.94569e-06	up	yes
58674	0	chr15	-	86087640	86090060	ENSMUST00000159271	2	661	MSTRG.8948	Gm15722	1.98427	2.22485	2.22226	0.670105	1.07047	0.805164	2.52633	1.33704	1.61785e-07	1.95013e-06	up	yes
98837	0	chr3	-	88908627	88912113	ENSMUST00000137243	6	2675	MSTRG.15169	Msto1	0.59921	0.493206	0.473009	1.05355	1.2085	1.31407	0.437744	-1.19184	1.62769e-07	1.96092e-06	down	yes
85332	0	chr2	-	30658468	30669908	ENSMUST00000147959	2	598	ENSMUSG00000087268	Gm14486	0.809225	0.55279	0.277982	0	0	0	5466.66	12.4164	1.62845e-07	1.96162e-06	up	yes
79716	0	chr19	+	10204218	10208263	ENSMUST00000127878	3	1471	MSTRG.12085	Tmem258	4.90245	4.69151	4.3607	3.08391	3.32725	2.96671	1.48804	0.573416	1.63631e-07	1.97044e-06	up	no
45695	0	chr13	-	76070395	76098660	ENSMUST00000224884	5	2731	MSTRG.6857	Arsk	0.508826	0.386247	0.457696	1.05438	0.993832	0.894867	0.459644	-1.12141	1.64124e-07	1.97574e-06	down	yes
41633	0	chr13	+	13590397	13636259	ENSMUST00000223053	5	2706	MSTRG.6208	Lyst	0.645101	0.46449	1.19556	0.158163	0.135691	0.103006	5.80847	2.53816	1.64284e-07	1.97724e-06	up	yes
39793	0	chr12	+	105799685	105811412	ENSMUST00000163805	9	1170	MSTRG.5953	Papola	4.63018	4.12106	5.43914	2.90642	2.67111	2.63523	1.72785	0.788975	1.65363e-07	1.98936e-06	up	no
130243	0	chr6	-	129208412	129237948	ENSMUST00000181238	3	2237	ENSMUSG00000097354	2310001H17Rik	0.027378	0.038542	0.069576	0.25221	0.279739	0.212948	0.181899	-2.45879	1.67879e-07	2.01788e-06	down	yes
21968	0	chr10	+	81233176	81242417	ENSMUST00000128182	4	2871	MSTRG.3014	Zfr2	0.140847	0.157595	0.143028	0.014354	0	0	30.7559	4.94279	1.68238e-07	2.02175e-06	up	yes
159767	0	chr9	+	108814836	108816121	ENSMUST00000192180	3	1089	MSTRG.24629	Nckipsd	0.400273	0.381015	0.491699	0.109798	0.138724	0.120161	3.4528	1.78776	1.71455e-07	2.05729e-06	up	yes
100543	0	chr3	+	103102660	103157272	ENSMUST00000166143	12	3060	MSTRG.15458	Dennd2c	0.645391	0.469002	0.638357	0.251543	0.197595	0.269971	2.43739	1.28534	1.72859e-07	2.07325e-06	up	yes
65877	0	chr17	+	5040578	5133348	ENSMUST00000146703	3	6791	MSTRG.10022	Arid1b	1.88581	1.78252	2.09604	3.4162	2.97505	3.22973	0.599147	-0.739019	1.75067e-07	2.09813e-06	down	no
147748	0	chr8	+	61849006	61922834	ENSMUST00000133752	3	1493	MSTRG.22717	4930512H18Rik	0.078375	0.122117	0.127732	0.456903	0.721958	0.484812	0.197289	-2.34162	1.77572e-07	2.12655e-06	down	yes
128488	0	chr6	+	113442595	113445008	ENSMUST00000204287	1	2414	MSTRG.20035	Jagn1	0.923148	0.755901	0.736964	1.76723	2.23512	1.76769	0.418717	-1.25595	1.78399e-07	2.13568e-06	down	yes
96211	0	chr3	-	27494432	27711307	ENSMUST00000191684	9	5631	MSTRG.14698	Fndc3b	1.65912	2.04001	2.1332	0.9283	0.972889	1.15643	1.90747	0.931661	1.79176e-07	2.14391e-06	up	no
131401	0	chr6	-	148181928	148198957	ENSMUST00000126773	7	3515	MSTRG.20473	Ergic2	0.072519	0.059113	0.01796	1.33425	0.380011	0.940143	0.0563561	-4.14929	1.8233e-07	2.18e-06	down	yes
38068	0	chr12	+	77239043	77413693	ENSMUST00000217879	8	2209	MSTRG.5650	Fut8	0.514774	0.523275	0.869515	0.184881	0.164183	0.103089	4.21885	2.07685	1.86882e-07	2.23034e-06	up	yes
112484	0	chr5	+	14025276	14256689	ENSMUST00000130116	16	7581	MSTRG.17377	Sema3e	2.84677	0.797048	2.75174	0	0.013256	0	482.465	8.91428	1.88762e-07	2.25144e-06	up	yes
142323	0	chr7	-	122088458	122093092	ENSMUST00000146964	2	1656	MSTRG.21933	Ndufab1	0	0	0	0.194864	0.151855	0.468363	0.000368061	-11.4078	1.89141e-07	2.25536e-06	down	yes
152720	0	chr9	-	15317189	15324291	ENSMUST00000217407	3	6183	MSTRG.23657	Cep295	0.944899	0.898342	0.833932	1.61734	1.5625	1.42154	0.581818	-0.781359	1.94329e-07	2.31517e-06	down	no
17936	0	chr10	-	9329851	9336618	ENSMUST00000220435	5	871	MSTRG.2382	Gm48748	0.363718	0.516857	0.399034	1.68758	1.21203	1.3129	0.303764	-1.71898	1.96375e-07	2.33835e-06	down	yes
106152	0	chr4	-	84388683	84674999	ENSMUST00000123276	6	2986	ENSMUSG00000028487	Bnc2	0.112636	0.100257	0.186171	0.641819	0.446638	0.529842	0.246595	-2.01979	1.9643e-07	2.33876e-06	down	yes
144426	0	chr7	+	141450822	141451585	ENSMUST00000134636	2	635	MSTRG.22238	Rplp2	0.638887	0.379424	0.367394	1.57724	1.68907	1.56262	0.286959	-1.80108	1.96872e-07	2.34351e-06	down	yes
50373	0	chr14	+	45565531	45586120	ENSMUST00000228948	2	440	MSTRG.7737	Gm49124	0	0	0	0.742753	0.393066	0.611766	0.000171665	-12.5081	1.98013e-07	2.35609e-06	down	yes
160972	0	chr9	+	122572502	122679828	ENSMUST00000181719	5	3099	MSTRG.24803	9530059O14Rik	0.849821	1.03264	0.847021	0.458666	0.499831	0.390689	2.02306	1.01654	1.98305e-07	2.35906e-06	up	yes
9661	0	chr1	+	45795503	45802355	ENSMUST00000142145	4	615	MSTRG.968	Wdr75	0.185358	0.167496	0.057277	0.795281	1.05082	1.48346	0.123179	-3.02117	1.99076e-07	2.36696e-06	down	yes
121274	0	chr5	+	140101199	140107591	ENSMUST00000128520	3	2253	MSTRG.18826	Gm16121	0.468775	0.404982	0.298677	1.35599	0.998029	1.17777	0.331966	-1.59089	2.01345e-07	2.39265e-06	down	yes
136962	0	chr7	+	45641480	45646521	ENSMUST00000210988	2	4534	ENSMUSG00000042918	Mamstr	1.19253	0.791798	0.837806	0.361362	0.363036	0.435544	2.433	1.28273	2.01712e-07	2.39675e-06	up	yes
27168	0	chr11	+	51271999	51277209	ENSMUST00000148467	3	3543	MSTRG.3816	Clk4	1.48028	1.34511	1.23437	0.849321	0.833124	0.905702	1.5686	0.649473	2.04154e-07	2.42525e-06	up	no
8835	0	chr1	-	33478942	33623324	ENSMUST00000189552	6	3314	MSTRG.846	Prim2	0.464835	0.448413	0.627266	1.36381	1.11387	1.4439	0.39283	-1.34802	2.04733e-07	2.43161e-06	down	yes
157917	0	chr9	-	88595325	88599243	ENSMUST00000180723	5	3177	ENSMUSG00000097073	9430037G07Rik	0.077758	0.060321	0.142253	0.56464	0.395841	0.643538	0.174769	-2.51648	2.09614e-07	2.48533e-06	down	yes
70691	0	chr17	-	36030020	36032855	ENSMUST00000174839	5	2107	MSTRG.10715	H2-T23	2.88016	2.17609	1.84689	0.533647	0.899406	0.601716	3.39259	1.76239	2.0974e-07	2.48656e-06	up	yes
150034	0	chr8	+	94675606	94680166	ENSMUST00000212778	1	4561	ENSMUSG00000110702	Gm45767	0.052164	0.06217	0.102513	0.391214	0.256641	0.320934	0.223833	-2.15951	2.11171e-07	2.50272e-06	down	yes
115324	0	chr5	-	65449927	65461303	ENSMUST00000135258	3	1434	MSTRG.17861	Smim14	6.71891	6.0908	4.14583	0.880324	1.20972	1.85503	4.2979	2.10363	2.16698e-07	2.56439e-06	up	yes
126197	0	chr6	+	71926094	71926811	ENSMUST00000205333	2	459	MSTRG.19643	Polr1a	0.296314	0.33468	0.406453	1.36526	1.14025	1.21521	0.278829	-1.84255	2.1704e-07	2.56815e-06	down	yes
131441	0	chr6	-	148776287	148778699	ENSMUST00000204016	1	2413	MSTRG.20483	Ipo8	1.78781	1.59826	1.55207	2.7423	3.12348	3.04526	0.55416	-0.851627	2.18381e-07	2.58292e-06	down	no
31774	0	chr11	-	97229606	97235115	ENSMUST00000147287	3	459	MSTRG.4558	Npepps	2.19721	2.88176	2.40037	1.17415	1.057	0.954159	2.34807	1.23148	2.26769e-07	2.6766e-06	up	yes
23183	0	chr10	-	99219950	99228792	ENSMUST00000219433	5	1108	ENSMUSG00000112805	Gm34574	0	0	0	0.318973	0.285201	0.146742	0.000399512	-11.2895	2.26784e-07	2.6766e-06	down	yes
138673	0	chr7	+	79670921	79675713	ENSMUST00000206677	2	517	MSTRG.21404	Ticrr	0.102308	0.180656	0.144911	0.797547	0.883251	0.71889	0.178304	-2.48759	2.29784e-07	2.7089e-06	down	yes
112981	0	chr5	-	24441924	24444126	ENSMUST00000132498	4	1024	MSTRG.17482	Fastk	7.71758	7.17859	5.2233	2.52159	2.12898	3.0883	2.59979	1.3784	2.29789e-07	2.7089e-06	up	yes
33427	0	chr11	-	106991618	106992691	ENSMUST00000156495	2	598	MSTRG.4833	Kpna2	1.22849	0.88479	1.38982	3.16614	4.76247	3.90524	0.296023	-1.75622	2.31089e-07	2.72249e-06	down	yes
34231	0	chr11	-	116441325	116454347	ENSMUST00000134182	14	2162	ENSMUSG00000070331	Qrich2	0.281102	0.466621	0.454237	0.124208	0.068727	0.070366	4.56497	2.1906	2.32078e-07	2.73298e-06	up	yes
116134	0	chr5	+	81021199	81467610	ENSMUST00000140356	7	3287	ENSMUSG00000037605	Adgrl3	0	0	0	0.127943	0.214451	0.059539	0.000746393	-10.3878	2.33703e-07	2.75095e-06	down	yes
31692	0	chr11	-	96907816	96908919	ENSMUST00000154289	2	997	MSTRG.4539	Cdk5rap3	1.64027	1.75748	1.94734	0.373023	0.648551	0.270023	4.13835	2.04906	2.33818e-07	2.75201e-06	up	yes
129121	0	chr6	+	119918082	119921634	ENSMUST00000204319	1	3553	MSTRG.20147	Rad52	1.52645	1.4682	1.45658	2.54938	2.23356	2.33095	0.625709	-0.676436	2.36037e-07	2.77695e-06	down	no
141501	0	chr7	-	109899072	109900464	ENSMUST00000134331	2	832	MSTRG.21798	Dennd5a	8.10376	9.24561	10.4686	4.66526	2.91704	3.05279	2.61568	1.38718	2.45277e-07	2.88016e-06	up	yes
75655	0	chr18	-	37986007	37999272	ENSMUST00000237677	16	4419	MSTRG.11452	Arap3	4.96443	5.36377	4.72104	1.96552	1.27506	2.29991	2.71623	1.4416	2.46065e-07	2.8888e-06	up	yes
52920	0	chr14	-	69637669	69644752	ENSMUST00000184491	4	602	MSTRG.8048	Gm27177	0.734774	0.710834	0.72817	0.136311	0.187426	0.26302	3.70473	1.88937	2.47661e-07	2.90662e-06	up	yes
129755	0	chr6	+	125039836	125046903	ENSMUST00000128277	2	3012	MSTRG.20234	Ing4	2.06604	1.93491	2.0246	1.27581	1.44429	1.45542	1.44307	0.529139	2.48451e-07	2.91527e-06	up	no
62724	0	chr16	-	30385893	30388846	ENSMUST00000136065	2	2259	MSTRG.9542	Atp13a3	1.21984	1.05975	1.19908	2.43875	2.00726	2.57786	0.495264	-1.01373	2.52327e-07	2.95762e-06	down	yes
14922	0	chr1	-	155969978	155973255	ENSMUST00000192899	1	3278	MSTRG.1852	Cep350	2.12397	1.864	2.02832	1.4376	1.41551	1.27044	1.45901	0.544986	2.53787e-07	2.97411e-06	up	no
65212	0	chr16	-	91679265	91688817	ENSMUST00000123893	9	2534	MSTRG.9935	Donson	0.875659	0.580881	0.593313	2.24582	2.06951	1.69821	0.340872	-1.5527	2.54015e-07	2.97647e-06	down	yes
129188	0	chr6	+	120463247	120487559	ENSMUST00000204239	11	8634	MSTRG.20151	Il17ra	0.759316	0.837524	0.695669	1.38593	1.65087	1.72071	0.481871	-1.05328	2.56155e-07	2.99965e-06	down	yes
20449	0	chr10	-	67568522	67571989	ENSMUST00000218306	1	3468	ENSMUSG00000112141	4930563J15Rik	0.024734	0.032353	0.017349	0.117098	0.137142	0.118794	0.199542	-2.32523	2.57729e-07	3.01743e-06	down	yes
34468	0	chr11	-	117815905	117821569	ENSMUST00000153872	3	4823	MSTRG.5020	Tk1	2.47227	2.19685	2.8346	0.461042	0.246353	0.723949	5.24243	2.39024	2.59146e-07	3.03306e-06	up	yes
59969	0	chr15	-	100730481	100732720	ENSMUST00000230515	2	2139	ENSMUSG00000116504	I730030J21Rik	1.66718	1.53193	1.22781	0.241899	0.142346	0.425378	5.46788	2.45098	2.60446e-07	3.04764e-06	up	yes
23838	0	chr10	-	117690109	117710947	ENSMUST00000132277	10	3269	MSTRG.3317	Mdm2	2.09298	1.69057	1.71592	1.12547	0.920703	1.06906	1.76534	0.81995	2.61188e-07	3.05536e-06	up	no
119189	0	chr5	+	122391966	122400270	ENSMUST00000141395	2	3486	MSTRG.18477	Arpc3	0.055937	0.07333	0.087383	0.00721	0.003503	0.0038	14.928	3.89995	2.62364e-07	3.06782e-06	up	yes
113301	0	chr5	-	30063846	30073617	ENSMUST00000134298	4	847	MSTRG.17525	Tyms	0.373683	0.263266	0.344815	0.933619	1.39888	1.19895	0.278006	-1.84681	2.66489e-07	3.11244e-06	down	yes
15835	0	chr1	-	170166313	170174957	ENSMUST00000161112	2	844	MSTRG.2004	Uap1	2.37065	2.63031	2.16392	1.35549	1.31182	1.35942	1.77933	0.831335	2.66902e-07	3.11641e-06	up	no
67335	0	chr17	-	24206087	24209283	ENSMUST00000234451	5	2622	MSTRG.10280	Ntn3	0.006159	0.009449	0.079943	1.10552	1.25742	0.757376	0.0306222	-5.02928	2.69382e-07	3.14358e-06	down	yes
143819	0	chr7	-	137222795	137226802	ENSMUST00000209905	1	4008	ENSMUSG00000010476	Ebf3	0.318368	0.249188	0.273361	0.114564	0.107802	0.144133	2.29446	1.19815	2.74944e-07	3.20545e-06	up	yes
12867	0	chr1	+	105819870	105826990	ENSMUST00000187658	3	2200	MSTRG.1490	Tnfrsf11a	4.702	3.87382	3.78516	1.71332	2.34897	1.8486	2.09122	1.06434	2.75173e-07	3.20779e-06	up	yes
142990	0	chr7	-	127418969	127422068	ENSMUST00000135886	2	2732	MSTRG.22032	Zfp688	2.77756	2.72511	2.32743	1.17372	0.818982	1.30675	2.37315	1.2468	2.75418e-07	3.20997e-06	up	yes
133596	0	chr7	-	19914024	19914864	ENSMUST00000208861	1	841	MSTRG.20710	Pvr	4.61465	2.93472	3.62186	1.65118	1.361	1.14862	2.68488	1.42486	2.77852e-07	3.2363e-06	up	yes
126592	0	chr6	+	83054755	83056355	ENSMUST00000203180	6	914	MSTRG.19703	Aup1	6.87396	5.40487	6.78381	3.91338	3.25882	3.13297	1.84981	0.887378	2.78307e-07	3.24125e-06	up	no
119946	0	chr5	+	129096757	129100503	ENSMUST00000155590	2	3665	MSTRG.18605	Adgrd1	0.16902	0.085824	0.078713	0	0.000583	0	572.139	9.16022	2.79066e-07	3.24907e-06	up	yes
83848	0	chr2	-	19676711	19686157	ENSMUST00000135767	2	3634	ENSMUSG00000087246	Gm13346	0	0.010723	0	0.161977	0.233465	0.141581	0.0199675	-5.6462	2.79571e-07	3.25359e-06	down	yes
23182	0	chr10	-	99216444	99223066	ENSMUST00000217795	3	1240	ENSMUSG00000112805	Gm34574	0	0	0	0.226838	0.129601	0.199666	0.000539466	-10.8562	2.79747e-07	3.25496e-06	down	yes
66236	0	chr17	-	11082250	11089468	ENSMUST00000190466	4	680	MSTRG.10101	Gm28505	0.7043	0.750833	0.764916	0.275014	0.266448	0.224489	2.89842	1.53527	2.88424e-07	3.35064e-06	up	yes
37068	0	chr12	-	55045676	55056391	ENSMUST00000136281	3	3450	MSTRG.5497	2700097O09Rik	1.02055	0.460784	1.09865	0.143323	0.161711	0.211247	4.99725	2.32113	2.904e-07	3.37148e-06	up	yes
36616	0	chr12	+	36167326	36197291	ENSMUST00000220788	8	5204	MSTRG.5429	Ankmy2	0.944986	1.05118	1.11352	2.2069	2.11749	2.93761	0.428212	-1.2236	2.96464e-07	3.43793e-06	down	yes
48658	0	chr14	+	20674336	20676875	ENSMUST00000224718	2	971	MSTRG.7477	Sec24c	3.40257	4.2318	5.37535	1.98265	1.68964	1.50697	2.51188	1.32877	2.9844e-07	3.46011e-06	up	yes
114156	0	chr5	+	34886451	34903724	ENSMUST00000124272	8	3976	MSTRG.17642	Htt	2.99174	2.95233	3.70723	1.70656	1.20306	1.09297	2.41127	1.26979	2.9876e-07	3.46346e-06	up	yes
62743	0	chr16	-	30568013	30587592	ENSMUST00000144666	11	2724	MSTRG.9546	Lsg1	0.846977	0.521662	0.816001	2.25944	1.83527	2.14082	0.350353	-1.51312	2.98813e-07	3.46372e-06	down	yes
41298	0	chr13	-	6602401	6648777	ENSMUST00000148999	13	1778	MSTRG.6118	Pfkp	4.75047	5.81428	10.1077	0.35873	0.046004	0.492868	23.0307	4.52549	3.00182e-07	3.47922e-06	up	yes
93303	0	chr2	-	155643594	155663822	ENSMUST00000140370	4	2026	MSTRG.14213	Trpc4ap	2.40759	2.68477	2.76108	1.27201	1.47354	1.66888	1.77903	0.831095	3.0251e-07	3.50437e-06	up	no
61725	0	chr16	+	17759663	17779206	ENSMUST00000144116	4	3266	MSTRG.9410	Klhl22	1.65416	1.35841	1.7403	3.029	2.75047	2.94238	0.544938	-0.875836	3.03672e-07	3.5171e-06	down	no
93735	0	chr2	-	158130380	158146436	ENSMUST00000140923	6	1946	MSTRG.14287	Tgm2	2.73623	3.13646	3.47023	1.57982	1.05587	1.50381	2.25702	1.17442	3.04085e-07	3.52129e-06	up	yes
58828	0	chr15	-	89155981	89157250	ENSMUST00000151418	3	738	MSTRG.8967	Plxnb2	0.525767	0.525254	0.35573	0.095648	0.066236	0.093271	5.51332	2.46292	3.06111e-07	3.5435e-06	up	yes
89806	0	chr2	+	103912024	103918960	ENSMUST00000149025	2	3716	ENSMUSG00000084756	Gm13881	0.026521	0.068345	0.035435	0.347038	0.210952	0.315073	0.149246	-2.74424	3.06266e-07	3.54455e-06	down	yes
78982	0	chr19	+	6164454	6172476	ENSMUST00000135461	3	1991	MSTRG.11978	Batf2	0.545919	0.454181	0.772116	2.3365	1.60878	2.47919	0.275854	-1.85802	3.06361e-07	3.54528e-06	down	yes
132979	0	chr7	-	15937838	15945829	ENSMUST00000197477	12	1872	MSTRG.20602	Nop53	2.86953	2.58532	1.06236	0.33538	0.383376	0.444395	5.60306	2.48622	3.08002e-07	3.56167e-06	up	yes
69172	0	chr17	+	31057774	31098759	ENSMUST00000139013	5	1085	MSTRG.10493	Abcg1	1.48495	2.70706	1.98475	0.630593	0.671151	0.467056	3.49206	1.80408	3.09615e-07	3.5792e-06	up	yes
24719	0	chr10	-	128700138	128705031	ENSMUST00000219601	4	2705	MSTRG.3461	Cdk2	2.77618	2.70323	2.66688	3.86653	3.92369	4.01693	0.689946	-0.535445	3.10631e-07	3.5902e-06	down	no
79985	0	chr19	+	11770412	11774960	ENSMUST00000237728	3	3148	MSTRG.12106	Mrpl16	0.924196	0.690558	1.04105	2.50392	2.44501	1.97254	0.383705	-1.38193	3.13623e-07	3.62327e-06	down	yes
38348	0	chr12	-	81728414	81781009	ENSMUST00000223292	8	3227	ENSMUSG00000042724	Map3k9	0.225114	0.050305	0.127722	0	0	0	1343.8	10.3921	3.20767e-07	3.69887e-06	up	yes
148291	0	chr8	+	70594490	70597290	ENSMUST00000210878	10	1918	MSTRG.22798	Isyna1	0.470521	0.075997	0.475462	0	0	0	3406.6	11.7341	3.2834e-07	3.78109e-06	up	yes
90941	0	chr2	+	121008704	121010577	ENSMUST00000151532	3	905	MSTRG.13818	Ccndbp1	1.2325	1.47036	1.57567	0.704831	0.668147	0.522582	2.25713	1.17449	3.33556e-07	3.83956e-06	up	yes
79913	0	chr19	-	11253990	11266145	ENSMUST00000187379	4	3014	ENSMUSG00000024673	Ms4a1	0.042187	0.092917	0.101929	0	0	0	790.11	9.62591	3.34088e-07	3.84528e-06	up	yes
109854	0	chr4	+	135963760	135966926	ENSMUST00000128929	5	939	MSTRG.16906	Gale	4.7375	4.59839	2.77708	0.908553	1.26773	1.37791	3.40808	1.76896	3.3551e-07	3.86126e-06	up	yes
119498	0	chr5	-	123734834	123745589	ENSMUST00000182744	7	2634	MSTRG.18530	Rsrc2	0	0	0	0.117392	0.085694	0.063273	0.0011263	-9.79419	3.38032e-07	3.88826e-06	down	yes
48758	0	chr14	-	21449949	21471421	ENSMUST00000224850	3	1040	ENSMUSG00000114875	Gm30363	0	0	0	0.269592	0.157555	0.348782	0.000386633	-11.3367	3.38451e-07	3.89227e-06	down	yes
76778	0	chr18	-	64515652	64516652	ENSMUST00000237027	1	1001	MSTRG.11677	Nars	1.55147	1.48686	1.57692	0.559891	0.840157	0.584513	2.32558	1.21759	3.40862e-07	3.91838e-06	up	yes
103671	0	chr4	-	12165343	12172015	ENSMUST00000126808	4	3604	MSTRG.15965	Fam92a	0.294557	0.2791	0.190245	1.47409	1.43549	0.759353	0.208208	-2.2639	3.43244e-07	3.94495e-06	down	yes
30985	0	chr11	+	87701396	87705331	ENSMUST00000137077	2	837	ENSMUSG00000085972	1110028F11Rik	0.152432	0.313642	0.365053	0	0	0	2770.42	11.4359	3.43835e-07	3.95092e-06	up	yes
145462	0	chr8	-	11514012	11520386	ENSMUST00000211172	6	2212	MSTRG.22376	Cars2	0.976429	0.816113	0.88847	2.10596	2.12028	1.64687	0.45649	-1.13135	3.51262e-07	4.03292e-06	down	yes
145528	0	chr8	+	11830238	11832969	ENSMUST00000151225	2	2430	MSTRG.22379	Arhgef7	4.93444	4.6805	5.76621	3.46519	3.51694	3.48566	1.46938	0.555207	3.53053e-07	4.05264e-06	up	no
43210	0	chr13	+	41001266	41013015	ENSMUST00000174472	9	1759	MSTRG.6478	Pak1ip1	0.787307	1.12247	1.28563	4.00485	4.86688	9.04226	0.178375	-2.48701	3.53376e-07	4.05592e-06	down	yes
116466	0	chr5	-	90217534	90222230	ENSMUST00000131068	3	3084	MSTRG.18023	Cox18	1.13646	1.00071	1.08228	2.11519	2.08882	1.76723	0.539159	-0.891218	3.5709e-07	4.09559e-06	down	no
138111	0	chr7	-	66677023	66689596	ENSMUST00000068980	6	2259	MSTRG.21334	Asb7	0.877202	0.671794	0.853153	1.70713	1.50029	1.6858	0.490914	-1.02646	3.57277e-07	4.09731e-06	down	yes
156830	0	chr9	+	67971954	67974533	ENSMUST00000216856	3	1476	MSTRG.24245	Vps13c	3.35233	3.26378	4.37487	1.4983	0.838223	1.38004	2.9573	1.56428	3.62536e-07	4.15332e-06	up	yes
3229	0	X	-	101413244	101414928	ENSMUST00000129586	5	953	MSTRG.382	Zmym3	0.873093	0.788973	1.42402	0.218177	0.312351	0.200504	4.22155	2.07777	3.62898e-07	4.15619e-06	up	yes
161033	0	chr9	+	122951095	122972345	ENSMUST00000215176	6	1057	MSTRG.24813	Kif15	0.37228	0.562745	0.607675	1.73166	1.36126	1.62524	0.326971	-1.61277	3.64937e-07	4.17781e-06	down	yes
123080	0	chr6	-	24626663	24629924	ENSMUST00000201867	1	3262	MSTRG.19169	Wasl	4.63915	5.25094	7.60419	2.028	1.62764	2.4448	2.86771	1.5199	3.68428e-07	4.21473e-06	up	yes
146373	0	chr8	+	25569486	25572460	ENSMUST00000145218	4	700	MSTRG.22514	Fgfr1	0.634832	0.760296	0.970453	0.035746	0.088187	0.183436	7.69623	2.94415	3.71468e-07	4.24864e-06	up	yes
85596	0	chr2	+	32301212	32303003	ENSMUST00000146544	4	872	MSTRG.13111	Golga2	1.94727	1.53796	2.59064	0.81464	0.694889	0.600725	2.87921	1.52567	3.74428e-07	4.28029e-06	up	yes
87679	0	chr2	+	73658270	73660263	ENSMUST00000123613	2	636	MSTRG.13436	Chn1os1	0	0	0	0.291022	0.276647	0.452582	0.000294045	-11.7317	3.76006e-07	4.297e-06	down	yes
115204	0	chr5	+	64360514	64363631	ENSMUST00000196357	2	348	ENSMUSG00000105730	Gm43838	0	0	0	0.629564	0.507235	0.522367	0.000180814	-12.4332	3.76247e-07	4.29886e-06	down	yes
109699	0	chr4	-	134567889	134704196	ENSMUST00000176606	9	3196	MSTRG.16877	Man1c1	1.21421	0.943605	0.833445	0.492641	0.377338	0.436503	2.28955	1.19507	3.78906e-07	4.32746e-06	up	yes
36918	0	chr12	+	51422694	51442583	ENSMUST00000219686	7	707	MSTRG.5460	Scfd1	1.37447	0.799692	1.11225	0.122471	0.234282	0.2919	5.06651	2.34099	3.79207e-07	4.33009e-06	up	yes
85439	0	chr2	+	31210100	31218775	ENSMUST00000169333	2	5003	MSTRG.13076	Gpr107	0.874207	0.905469	0.932639	0.44586	0.399898	0.265036	2.44178	1.28793	3.82464e-07	4.36405e-06	up	yes
11850	0	chr1	+	85843080	85846070	ENSMUST00000187623	1	2991	MSTRG.1288	Cab39	2.47194	2.18477	2.47532	1.80905	1.67687	1.73174	1.36691	0.450914	3.87558e-07	4.41946e-06	up	no
109533	0	chr4	-	133850557	133860942	ENSMUST00000173989	6	876	MSTRG.16855	Rps6ka1	1.79988	2.45526	1.72951	0.478895	0.791812	0.483311	3.41197	1.7706	3.91578e-07	4.46346e-06	up	yes
134118	0	chr7	-	25295049	25296873	ENSMUST00000140093	3	1004	MSTRG.20783	Pafah1b3	1.55788	2.14698	0.97316	0.253373	0.335974	0.396623	4.7446	2.24629	3.9744e-07	4.52842e-06	up	yes
124407	0	chr6	+	43282614	43289320	ENSMUST00000183313	4	2324	MSTRG.19363	Arhgef5	2.03187	2.44517	1.83678	4.52579	4.11912	4.57115	0.477739	-1.06571	3.98624e-07	4.5411e-06	down	yes
144132	0	chr7	-	140854389	140856271	ENSMUST00000210157	1	1883	MSTRG.22208	Bet1l	2.45237	1.76415	1.67979	0.926918	0.696423	0.843099	2.39061	1.25738	3.99188e-07	4.54693e-06	up	yes
112119	0	chr5	-	5170394	5175152	ENSMUST00000196372	1	4759	MSTRG.17326	Gm10484	0.378861	0.513049	0.723856	2.21959	1.65613	1.85696	0.281852	-1.82699	4.02149e-07	4.57924e-06	down	yes
87047	0	chr2	-	60964376	60975151	ENSMUST00000146034	4	2655	MSTRG.13326	Gm13582	0.098528	0.123761	0.083223	0.294673	0.336716	0.300497	0.327843	-1.60892	4.02399e-07	4.58163e-06	down	yes
133598	0	chr7	-	19917277	19921160	ENSMUST00000159261	2	1841	MSTRG.20710	Pvr	2.29187	2.20482	1.91603	1.29579	0.996846	0.954862	1.97466	0.981605	4.04784e-07	4.60689e-06	up	no
71398	0	chr17	+	45756710	45788594	ENSMUST00000180519	3	2841	ENSMUSG00000097727	F630040K05Rik	0.447023	0.286818	0.280218	0.108565	0.070089	0.105051	3.57434	1.83768	4.09952e-07	4.66236e-06	up	yes
117847	0	chr5	+	110176897	110188413	ENSMUST00000125380	4	3115	MSTRG.18232	Golga3	1.49395	1.3795	2.15545	0.780726	0.661356	0.626517	2.43107	1.28159	4.14538e-07	4.7121e-06	up	yes
143317	0	chr7	-	128446763	128448570	ENSMUST00000205774	1	1808	MSTRG.22075	Tial1	1.27837	1.5291	1.94849	0.750387	0.665289	0.717533	2.22949	1.15671	4.15391e-07	4.7213e-06	up	yes
151193	0	chr8	-	111625503	111630374	ENSMUST00000173521	9	3441	MSTRG.23294	Ldhd	0.046413	0.02848	0.017448	0.16318	0.363508	0.325717	0.10833	-3.2065	4.24618e-07	4.82125e-06	down	yes
24542	0	chr10	+	128242339	128243010	ENSMUST00000135376	2	485	MSTRG.3428	Timeless	0.639564	0.873608	0.542782	0.132153	0.091461	0.072497	6.94319	2.7956	4.28756e-07	4.86475e-06	up	yes
16144	0	chr1	+	172082831	172104634	ENSMUST00000126634	10	2534	MSTRG.2047	Copa	3.53981	3.82611	5.05078	1.97236	1.41694	1.22879	2.6887	1.42691	4.29516e-07	4.87287e-06	up	yes
161139	0	chr9	-	123714886	123717697	ENSMUST00000165799	2	711	MSTRG.24830	Lztfl1	1.30097	1.40019	1.73072	0.640692	0.662579	0.708244	2.20325	1.13964	4.33088e-07	4.91048e-06	up	yes
98314	0	chr3	-	84206470	84220889	ENSMUST00000136651	3	2385	MSTRG.15079	Trim2	0.10139	0.050236	0.069519	0.274433	0.306381	0.280268	0.256822	-1.96116	4.33096e-07	4.91048e-06	down	yes
102185	0	chr3	-	133479056	133480682	ENSMUST00000200203	1	1627	MSTRG.15726	Tet2	2.14594	1.47699	1.66877	0.121639	0.409648	0.149415	7.77387	2.95863	4.33819e-07	4.91728e-06	up	yes
81010	0	chr19	-	32289279	32388624	ENSMUST00000141252	3	837	MSTRG.12266	Sgms1	0.776616	0.644731	0.733222	0.256941	0.273754	0.299334	2.59578	1.37617	4.3383e-07	4.91728e-06	up	yes
77047	0	chr18	+	67641608	67646487	ENSMUST00000236522	3	795	MSTRG.11705	Psmg2	0.420601	0.59342	0.51893	1.29149	1.57827	1.77778	0.329841	-1.60016	4.37684e-07	4.95683e-06	down	yes
156954	0	chr9	-	70626236	70657174	ENSMUST00000214293	5	1806	MSTRG.24261	Mindy2	0.584489	0.643529	0.571365	0.249542	0.151031	0.266693	2.69665	1.43117	4.39776e-07	4.97858e-06	up	yes
31433	0	chr11	-	95058265	95062271	ENSMUST00000140342	5	722	MSTRG.4499	Itga3	2.89447	1.82204	3.70286	0.833247	0.428326	0.606706	4.50648	2.172	4.43452e-07	5.01917e-06	up	yes
42481	0	chr13	-	24998794	25001800	ENSMUST00000224170	2	436	MSTRG.6360	Mrs2	4.12752	2.72529	3.41558	1.36872	0.777451	0.785607	3.50244	1.80836	4.43567e-07	5.01995e-06	up	yes
124932	0	chr6	+	52165674	52169564	ENSMUST00000155922	3	1680	MSTRG.19462	Hoxaas2	0.728229	0.893524	0.770386	0.401295	0.348698	0.42108	2.04269	1.03047	4.46625e-07	5.05199e-06	up	yes
44051	0	chr13	+	55322019	55325272	ENSMUST00000224220	4	1207	MSTRG.6599	Prelid1	4.98903	4.11596	3.84679	1.74887	2.39369	1.97811	2.11608	1.08139	4.47016e-07	5.05589e-06	up	yes
121989	0	chr5	+	147872434	147876456	ENSMUST00000202621	2	1219	MSTRG.18961	Pomp	1.49255	1.8976	1.74598	0.783292	0.769865	0.971191	2.03463	1.02477	4.4739e-07	5.05962e-06	up	yes
77175	0	chr18	+	69593427	69598047	ENSMUST00000201892	1	4621	MSTRG.11737	Tcf4	1.85569	1.61873	2.02907	1.2346	1.07236	1.1959	1.57114	0.65181	4.56206e-07	5.15458e-06	up	no
75890	0	chr18	+	42553382	42564233	ENSMUST00000237901	2	3416	MSTRG.11542	Tcerg1	0.97262	0.859384	1.03071	1.72215	1.54906	1.62782	0.584343	-0.775113	4.63501e-07	5.23275e-06	down	no
79221	0	chr19	-	6954085	6954930	ENSMUST00000236597	3	687	MSTRG.12006	Plcb3	0.92435	1.0126	0.725061	0.32062	0.265792	0.176523	3.48917	1.80289	4.66014e-07	5.25951e-06	up	yes
121312	0	chr5	-	140545486	140546392	ENSMUST00000198212	2	285	MSTRG.18838	Gm42808	0	0	0	0.879322	0.623214	0.580217	0.00014404	-12.7612	4.71964e-07	5.32233e-06	down	yes
160852	0	chr9	+	121751215	121752796	ENSMUST00000182607	2	938	MSTRG.24787	Nktr	6.18245	6.34929	9.52469	1.70616	1.48556	2.80625	3.67732	1.87865	4.7653e-07	5.36825e-06	up	yes
155633	0	chr9	+	54586510	54592393	ENSMUST00000213729	2	2570	MSTRG.24048	Idh3a	0.593655	0.589979	0.404773	1.51227	1.65521	1.28221	0.356971	-1.48612	4.76936e-07	5.37185e-06	down	yes
133599	0	chr7	+	19920729	19927607	ENSMUST00000162649	2	338	MSTRG.20713	Gm16251	1.28869	1.28162	1.37192	0.472466	0.259497	0.386572	3.52446	1.8174	4.89232e-07	5.50476e-06	up	yes
161135	0	chr9	-	123710538	123712429	ENSMUST00000217171	1	1892	MSTRG.24830	Lztfl1	1.64098	2.04215	1.88651	0.820348	0.411578	0.538949	3.14514	1.65312	4.89533e-07	5.50758e-06	up	yes
120338	0	chr5	-	134744726	134747323	ENSMUST00000201399	1	2598	MSTRG.18686	Eln	0.015445	0.009127	0.027756	0.128575	0.122976	0.126371	0.138462	-2.85243	4.93371e-07	5.54851e-06	down	yes
13296	0	chr1	-	125416064	125435457	ENSMUST00000188827	3	546	MSTRG.1552	Actr3	3.11783	2.62762	3.7219	1.3572	1.17741	1.60555	2.28671	1.19327	4.97378e-07	5.59187e-06	up	yes
24564	0	chr10	+	128282817	128283979	ENSMUST00000217727	3	478	MSTRG.3429	Stat2	1.07817	0.697956	1.32472	0.191692	0.133473	0.251909	5.3734	2.42583	4.99912e-07	5.61922e-06	up	yes
108962	0	chr4	-	129598202	129600648	ENSMUST00000143384	2	2355	MSTRG.16763	Eif3i	0.512585	0.44219	0.436508	0.915042	1.20395	1.082	0.434641	-1.2021	5.04953e-07	5.67129e-06	down	yes
68585	0	chr17	+	28328600	28331033	ENSMUST00000150103	5	1027	MSTRG.10442	Rpl10a	7.10531	6.66704	8.2083	13.6197	13.1435	12.0358	0.566526	-0.819786	5.05552e-07	5.67744e-06	down	no
68570	0	chr17	-	28318186	28319602	ENSMUST00000232919	2	771	ENSMUSG00000117027	Gm49886	1.33209	1.38481	1.59143	0.78772	0.56498	0.640304	2.16173	1.11218	5.06692e-07	5.68967e-06	up	yes
114278	0	chr5	+	35857066	35858186	ENSMUST00000130209	2	476	MSTRG.17656	Ablim2	1.50079	0.842326	0.471842	0.05386	0.05724	0.070526	15.4987	3.95407	5.09717e-07	5.72248e-06	up	yes
100375	0	chr3	+	100497429	100500125	ENSMUST00000199168	1	2697	ENSMUSG00000104943	Gm42868	0.100095	0.043241	0.123665	0.635849	0.480389	0.411561	0.174762	-2.51654	5.156e-07	5.78618e-06	down	yes
82542	0	chr19	+	55316333	55383929	ENSMUST00000225392	4	3370	MSTRG.12533	Vti1a	0.814005	0.784671	0.92093	2.00445	1.48716	1.85457	0.471291	-1.08531	5.1876e-07	5.82046e-06	down	yes
101326	0	chr3	-	115991734	115995464	ENSMUST00000197333	1	3731	MSTRG.15596	Slc30a7	1.52742	2.04947	2.59979	0.898776	0.808036	0.765441	2.4984	1.32101	5.19604e-07	5.82935e-06	up	yes
112645	0	chr5	-	20986646	20991393	ENSMUST00000151366	2	3236	MSTRG.17407	Ptpn12	5.38468	5.50683	5.44563	4.54188	4.33304	4.67984	1.20527	0.269355	5.20832e-07	5.84254e-06	up	no
55523	0	chr15	-	38006578	38009625	ENSMUST00000228101	4	755	MSTRG.8486	Ubr5	8.57236	9.6554	10.2077	5.18827	4.40509	5.98904	1.82484	0.867771	5.23199e-07	5.8679e-06	up	no
67370	0	chr17	+	24352102	24383899	ENSMUST00000136295	11	3694	MSTRG.10286	Abca3	1.95755	2.09022	1.99058	1.05873	1.12867	0.764813	2.04536	1.03236	5.31031e-07	5.95093e-06	up	yes
3430	0	X	-	103569568	103623663	ENSMUST00000156211	11	4215	ENSMUSG00000086370	Ftx	0.475748	0.60341	0.512236	1.01988	1.15645	1.23405	0.466631	-1.09964	5.34865e-07	5.99124e-06	down	yes
117986	0	chr5	+	110841454	110855285	ENSMUST00000200630	4	6026	MSTRG.18256	Chek2	0.983289	1.06492	1.39688	2.79582	2.34275	2.8661	0.430385	-1.2163	5.42441e-07	6.07204e-06	down	yes
98720	0	chr3	-	88552230	88553074	ENSMUST00000145172	2	567	MSTRG.15154	Lamtor2	0.761374	0.859188	0.678814	0.114938	0.170409	0.252105	4.27829	2.09703	5.43518e-07	6.08288e-06	up	yes
116870	0	chr5	+	96830083	96846506	ENSMUST00000199390	4	1594	MSTRG.18073	Anxa3	7.3887	8.95088	7.7723	5.20354	4.30004	4.11084	1.77105	0.824608	5.4861e-07	6.13676e-06	up	no
67559	0	chr17	-	24700458	24707660	ENSMUST00000046534	21	2796	MSTRG.10303	Tbl3	0.478218	0.497466	1.04931	3.0592	3.22454	3.05124	0.216926	-2.20473	5.49991e-07	6.15159e-06	down	yes
140521	0	chr7	+	102426552	102427317	ENSMUST00000210761	2	485	MSTRG.21713	Stim1	1.08036	1.1429	1.07023	0.442366	0.423589	0.318301	2.78106	1.47563	5.635e-07	6.29444e-06	up	yes
36329	0	chr12	+	29938050	29989546	ENSMUST00000155318	9	3406	MSTRG.5367	Pxdn	4.14419	4.11542	5.07742	2.86799	2.82117	3.0333	1.52905	0.612631	5.65988e-07	6.31991e-06	up	no
13646	0	chr1	+	131842840	131848865	ENSMUST00000146360	4	2789	MSTRG.1610	Slc41a1	0.206787	1.53265	1.20663	0.021968	0.025734	0.066935	25.699	4.68364	5.7168e-07	6.37939e-06	up	yes
120088	0	chr5	+	130187220	130197946	ENSMUST00000143727	2	7437	MSTRG.18629	Rabgef1	1.72473	1.79958	2.03083	1.28805	1.13278	1.02905	1.61024	0.687279	5.72433e-07	6.38715e-06	up	no
49324	0	chr14	-	30600262	30626210	ENSMUST00000130736	14	2555	MSTRG.7595	Prkcd	3.1476	2.63174	2.90073	1.17157	1.50511	0.908463	2.42112	1.27568	5.73987e-07	6.4032e-06	up	yes
133564	0	chr7	+	19770611	19775403	ENSMUST00000181637	3	1256	MSTRG.20703	Gm26600	0.229342	0.226773	0.189503	0	0.01989	0.033926	11.9968	3.58457	5.95318e-07	6.63183e-06	up	yes
91694	0	chr2	+	129207360	129208539	ENSMUST00000144025	2	1065	MSTRG.13951	Slc20a1	1.00588	0.956939	0.793244	0.255375	0.389631	0.377791	2.69463	1.43009	5.95384e-07	6.6319e-06	up	yes
10397	0	chr1	+	60180812	60185898	ENSMUST00000187195	1	5087	MSTRG.1101	Nbeal1	1.36341	1.46244	1.80392	0.950437	0.842232	0.803535	1.78329	0.834538	5.98463e-07	6.66486e-06	up	no
159551	0	chr9	+	108306439	108311539	ENSMUST00000193619	1	5101	MSTRG.24606	Rhoa	2.33543	2.53486	2.69234	1.85218	1.87681	1.72505	1.38661	0.471564	6.07873e-07	6.76557e-06	up	no
11359	0	chr1	+	75442166	75443179	ENSMUST00000135453	3	560	MSTRG.1236	Gmppa	0.472874	0.73548	0.577523	0.036539	0.098644	0.103419	7.48475	2.90395	6.10103e-07	6.78903e-06	up	yes
95345	0	chr2	+	180738274	180742280	ENSMUST00000140955	5	1370	MSTRG.14571	Slc17a9	0.547503	2.0865	0.738014	0.024073	0.017995	0.098745	23.9468	4.58176	6.10976e-07	6.79807e-06	up	yes
95588	0	chr2	-	181586721	181587646	ENSMUST00000150552	2	700	MSTRG.14589	Zfp512b	1.17485	1.46419	0.924195	3.14351	3.58847	3.10643	0.362175	-1.46524	6.1433e-07	6.83264e-06	down	yes
17628	0	chr1	-	195125915	195131586	ENSMUST00000193719	3	3911	MSTRG.2300	Cr1l	1.3765	1.43588	1.14833	2.54849	2.71332	3.21211	0.4674	-1.09727	6.17401e-07	6.86542e-06	down	yes
2430	0	X	+	74305012	74311862	ENSMUST00000146013	9	3698	MSTRG.273	Gdi1	10.2404	10.3788	7.41762	2.14219	2.77078	3.94898	3.16373	1.66163	6.20522e-07	6.89875e-06	up	yes
41190	0	chr13	-	3886609	3887825	ENSMUST00000222442	3	519	MSTRG.6099	Net1	1.87516	2.39696	2.7808	0.983106	0.801184	0.58381	2.9783	1.57449	6.30261e-07	7.00071e-06	up	yes
5396	0	X	-	164955834	164980375	ENSMUST00000134950	6	3612	MSTRG.656	Mospd2	0.829755	0.740306	0.705115	1.40526	1.33476	1.26056	0.568711	-0.814231	6.33584e-07	7.03691e-06	down	no
155915	0	chr9	-	57548590	57549975	ENSMUST00000145543	2	1060	MSTRG.24098	Mpi	0.659517	0.589849	0.541968	1.63366	1.29179	1.33823	0.420138	-1.25106	6.35227e-07	7.05394e-06	down	yes
85481	0	chr2	+	31678284	31682675	ENSMUST00000192043	3	2659	MSTRG.13084	Exosc2	0.060246	0.015219	0.080753	0.42818	0.703317	0.58354	0.0910872	-3.45661	6.37398e-07	7.07502e-06	down	yes
141587	0	chr7	-	110800432	110801599	ENSMUST00000148367	2	793	MSTRG.21821	Rnf141	2.7924	2.64912	2.69749	1.00829	0.704534	1.32817	2.67643	1.42031	6.43951e-07	7.1449e-06	up	yes
18612	0	chr10	+	24149302	24155850	ENSMUST00000218050	2	723	MSTRG.2500	Stx7	3.13653	2.39926	3.23372	1.58503	1.40037	1.54948	1.93379	0.951432	6.44402e-07	7.14919e-06	up	no
128057	0	chr6	-	99434751	99445766	ENSMUST00000176148	2	804	MSTRG.19967	Gm20696	0.437632	0.565042	0.898429	2.66926	2.41384	2.12835	0.263623	-1.92345	6.49398e-07	7.19958e-06	down	yes
113050	0	chr5	-	24696902	24704690	ENSMUST00000181925	3	5831	MSTRG.17488	Gm26648	2.32561	2.62352	2.33239	1.74143	1.64631	1.79331	1.40541	0.490995	6.5034e-07	7.2093e-06	up	no
56292	0	chr15	-	63956328	63970929	ENSMUST00000227118	1	14602	MSTRG.8613	Fam49b	8.229	9.76284	12.6282	4.85465	3.1344	3.70117	2.61929	1.38918	6.50702e-07	7.2126e-06	up	yes
153616	0	chr9	+	30429245	30466733	ENSMUST00000216552	10	4588	MSTRG.23779	Snx19	0.307433	0.267946	0.300124	0.553782	0.734296	0.653072	0.451023	-1.14873	6.51385e-07	7.21944e-06	down	yes
115369	0	chr5	-	65665953	65696937	ENSMUST00000201034	2	534	MSTRG.17869	Pds5a	3.48975	4.02698	4.45663	2.38666	2.08768	2.05195	1.83463	0.875492	6.53694e-07	7.24286e-06	up	no
133593	0	chr7	-	19905071	19910864	ENSMUST00000159413	4	540	MSTRG.20710	Pvr	2.72297	2.56356	3.24107	0.754904	1.06082	1.30989	2.7283	1.448	6.72878e-07	7.44724e-06	up	yes
77087	0	chr18	+	68300398	68315450	ENSMUST00000151833	7	2474	MSTRG.11717	Rnmt	1.33415	1.69193	1.61608	0.94431	0.77924	0.858825	1.79763	0.846098	6.7497e-07	7.46667e-06	up	no
43116	0	chr13	-	38654520	38659058	ENSMUST00000223823	3	925	MSTRG.6462	Eef1e1	0.121322	0.256875	0.11971	1.06877	0.770163	1.4649	0.150706	-2.73019	6.8471e-07	7.56461e-06	down	yes
37595	0	chr12	+	69892614	69965041	ENSMUST00000222141	14	7040	MSTRG.5580	Atl1	1.32529	1.41762	1.59611	0.550737	0.815725	0.572493	2.23782	1.16209	7.00509e-07	7.73299e-06	up	yes
136891	0	chr7	-	45498167	45498910	ENSMUST00000210675	2	510	MSTRG.21124	Nucb1	1.60587	2.23732	1.76783	0.748776	0.673095	0.804573	2.52017	1.33352	7.02689e-07	7.75475e-06	up	yes
71414	0	chr17	-	46018712	46022276	ENSMUST00000143985	2	1454	MSTRG.10796	Vegfa	0.289066	0.255946	0.211541	0.069916	0.026393	0.025097	6.23159	2.6396	7.04694e-07	7.77455e-06	up	yes
45762	0	chr13	+	77708729	77840521	ENSMUST00000224888	6	3876	MSTRG.6870	Fam172a	0.524299	0.615072	0.729606	1.50561	1.24876	1.33248	0.457315	-1.12874	7.14096e-07	7.86966e-06	down	yes
155339	0	chr9	+	49520199	49572591	ENSMUST00000215070	3	1169	MSTRG.24005	Gm11149	0.484637	0.62974	0.937774	0.175155	0.152283	0.192519	3.94677	1.98067	7.38624e-07	8.12545e-06	up	yes
11168	0	chr1	-	74882407	74884608	ENSMUST00000162938	2	458	MSTRG.1219	Fev	0.137448	0.173753	0.160283	1.42739	0.775484	0.892264	0.152331	-2.71472	7.39888e-07	8.13854e-06	down	yes
101189	0	chr3	+	109000024	109002094	ENSMUST00000197612	1	2071	MSTRG.15574	Gm43221	2.20663	2.56292	3.23525	1.23977	0.79182	1.09716	2.55846	1.35528	7.41613e-07	8.15671e-06	up	yes
61744	0	chr16	-	17835939	17837471	ENSMUST00000232529	3	867	MSTRG.9421	Car15	0.093975	0.08709	0.013062	0.452922	0.673682	0.735292	0.104263	-3.2617	7.59e-07	8.33638e-06	down	yes
81205	0	chr19	-	36448992	36451157	ENSMUST00000224716	2	1120	MSTRG.12299	F530104D19Rik	1.02407	1.09197	1.28939	0.507995	0.582751	0.60282	2.0108	1.00777	7.79403e-07	8.54524e-06	up	yes
56561	0	chr15	-	73390282	73423212	ENSMUST00000227435	2	4667	MSTRG.8656	Ptk2	5.55877	6.70589	6.87005	12.1909	10.8774	11.3589	0.555801	-0.847359	7.86402e-07	8.61687e-06	down	no
100733	0	chr3	-	104836430	104838183	ENSMUST00000196955	1	1754	MSTRG.15510	Gm42659	4.35956	3.69062	4.15429	2.53266	2.29329	2.84768	1.59044	0.669428	7.91347e-07	8.66592e-06	up	no
74282	0	chr18	+	10325177	10502412	ENSMUST00000173356	9	3701	MSTRG.11272	Greb1l	0.245815	0.261599	0.245225	0.465267	0.529459	0.523256	0.495815	-1.01212	7.95977e-07	8.71318e-06	down	yes
38793	0	chr12	+	86259479	86263339	ENSMUST00000220646	1	3861	MSTRG.5776	Gpatch2l	1.17067	1.21732	1.38783	0.726399	0.529689	0.725251	1.90569	0.930316	8.03123e-07	8.78793e-06	up	no
77461	0	chr18	-	77757569	77767786	ENSMUST00000236575	3	6882	MSTRG.11768	Haus1	0.268203	0.176236	0.265051	0.626565	0.544951	0.566512	0.408216	-1.2926	8.16565e-07	8.92534e-06	down	yes
55262	0	chr15	-	34440505	34443184	ENSMUST00000135417	2	2436	MSTRG.8437	Rpl30	8.90813	8.56866	7.28938	16.134	14.0378	16.9143	0.525977	-0.926929	8.18663e-07	8.94739e-06	down	no
113630	0	chr5	-	31261353	31264406	ENSMUST00000201953	6	1270	MSTRG.17566	Ift172	1.36157	0.590919	1.73487	0.162069	0.246832	0.177398	6.28923	2.65288	8.19138e-07	8.95081e-06	up	yes
43685	0	chr13	+	49708216	49715156	ENSMUST00000164275	4	889	MSTRG.6556	Iars	2.33069	2.06128	2.59862	1.18328	1.39376	1.29516	1.80533	0.852261	8.23157e-07	8.99296e-06	up	no
76382	0	chr18	-	57547762	57552397	ENSMUST00000151209	3	1058	MSTRG.11619	4930511M06Rik	0	0	0	0.227846	0.129288	0.191051	0.000547261	-10.8355	8.28838e-07	9.04878e-06	down	yes
89329	0	chr2	+	91945703	91947655	ENSMUST00000178895	1	1953	MSTRG.13575	Gm9821	6.80664	7.51042	8.24584	3.93509	4.76568	3.56926	1.83886	0.878815	8.42215e-07	9.18442e-06	up	no
124680	0	chr6	+	48746299	48748626	ENSMUST00000203006	1	2328	MSTRG.19426	Gimap5	2.25022	3.74081	3.26457	1.23002	1.03234	0.762059	3.06028	1.61366	8.49436e-07	9.2609e-06	up	yes
2126	0	X	+	73192207	73203255	ENSMUST00000137641	7	4105	MSTRG.246	Xlr3b	3.46316	2.96296	3.16769	1.40551	0.658351	0.920287	3.21492	1.68478	8.52095e-07	9.28807e-06	up	yes
90649	0	chr2	-	119609512	119618469	ENSMUST00000110805	5	1778	MSTRG.13776	Oip5	2.15711	2.71546	2.22875	5.67	4.93409	7.14156	0.400173	-1.3213	8.56953e-07	9.33552e-06	down	yes
34532	0	chr11	-	118283795	118290419	ENSMUST00000151433	4	2168	MSTRG.5025	Usp36	3.06846	3.25247	3.78423	2.00577	2.10466	1.66981	1.74823	0.805893	8.57649e-07	9.34127e-06	up	no
83588	0	chr2	-	13267461	13271415	ENSMUST00000129257	2	3778	MSTRG.12806	Rsu1	1.35133	1.56257	1.44633	3.02165	2.5094	2.53806	0.540361	-0.888006	8.63986e-07	9.40567e-06	down	no
93263	0	chr2	-	155494884	155499564	ENSMUST00000138033	5	1008	MSTRG.14204	Ggt7	0.293802	0.624526	0.497543	0.068357	0.072381	0.090399	6.12568	2.61487	8.71647e-07	9.48442e-06	up	yes
15453	0	chr1	-	162963514	162984528	ENSMUST00000142759	6	1257	MSTRG.1932	Fmo3	0.912921	0.591122	0.836587	0.038002	0	0	61.5923	5.94468	8.83282e-07	9.60536e-06	up	yes
73512	0	chr17	-	84222544	84229860	ENSMUST00000234529	4	608	MSTRG.11145	Thada	0.011832	0.051037	0.029382	0.396771	0.435412	0.41977	0.0736857	-3.76247	8.83724e-07	9.60923e-06	down	yes
69117	0	chr17	-	30592861	30597642	ENSMUST00000235873	3	1595	MSTRG.10506	Glo1	2.48098	2.622	2.29261	4.08488	4.69245	4.37288	0.562394	-0.830348	8.88743e-07	9.66002e-06	down	no
24063	0	chr10	-	121551080	121552509	ENSMUST00000219439	4	545	MSTRG.3362	Tbk1	2.65406	2.33336	2.87703	1.54152	1.34515	1.4006	1.83437	0.875287	8.89134e-07	9.66332e-06	up	no
3610	0	X	-	106432807	106434843	ENSMUST00000151745	4	861	MSTRG.438	Fndc3c1	0.454359	0.396972	0.303564	0.085022	0.051707	0.087725	5.14535	2.36327	8.89267e-07	9.66383e-06	up	yes
137893	0	chr7	-	61863211	61928707	ENSMUST00000232435	7	2227	MSTRG.21286	A230057D06Rik	0.19612	0.129722	0.202337	0.947215	0.505216	0.788035	0.235745	-2.0847	8.94895e-07	9.72022e-06	down	yes
113914	0	chr5	-	33640386	33642162	ENSMUST00000146889	2	805	MSTRG.17607	Slbp	0.497677	0.697143	0.579005	2.98633	4.42507	1.88308	0.190847	-2.38951	8.98144e-07	9.7536e-06	down	yes
120689	0	chr5	+	136990502	136992705	ENSMUST00000137419	6	1459	MSTRG.18740	Plod3	0.292759	0.27753	0.23379	0.088282	0.065098	0.050883	3.93649	1.97691	8.99015e-07	9.76211e-06	up	yes
96915	0	chr3	+	40800028	40808413	ENSMUST00000204594	6	3403	MSTRG.14827	Plk4	0.77787	0.918218	1.04808	1.7269	1.8661	1.96052	0.494132	-1.01703	9.2775e-07	1.00557e-05	down	yes
127742	0	chr6	+	91599232	91605514	ENSMUST00000205533	2	1678	ENSMUSG00000108308	Gm45218	1.40939	0.847182	0.789359	0.208203	0.335709	0.276068	3.71464	1.89322	9.28647e-07	1.00642e-05	up	yes
142489	0	chr7	+	125552271	125572280	ENSMUST00000206681	7	1615	MSTRG.21962	Il4ra	2.29795	3.04321	2.82556	1.25422	1.45257	1.02078	2.1909	1.13152	9.53839e-07	1.032e-05	up	yes
15167	0	chr1	-	160208087	160212875	ENSMUST00000194167	2	738	MSTRG.1879	Cacybp	0.23792	0.28126	0.47124	1.23519	1.16346	1.51093	0.253332	-1.9809	9.56672e-07	1.03487e-05	down	yes
123209	0	chr6	-	29206829	29209612	ENSMUST00000160613	3	664	MSTRG.19190	Impdh1	5.07848	5.48668	5.06168	2.57366	3.35618	2.60961	1.82996	0.87181	9.58954e-07	1.03703e-05	up	no
109744	0	chr4	-	135223464	135272814	ENSMUST00000143370	3	3093	MSTRG.16886	Clic4	1.52988	1.60057	1.46953	0.970262	1.10806	0.964129	1.51193	0.596395	9.70727e-07	1.04925e-05	up	no
43476	0	chr13	+	45965253	45966508	ENSMUST00000038032	2	729	MSTRG.6512	5033430I15Rik	0	0	0	0.388336	0.407917	1.65281	0.000122496	-12.995	9.78198e-07	1.05681e-05	down	yes
2015	0	X	+	71215085	71238837	ENSMUST00000151415	4	4193	MSTRG.224	Mtm1	2.20613	2.46066	2.65916	1.18803	0.694037	1.08064	2.47271	1.3061	9.90416e-07	1.06918e-05	up	yes
48693	0	chr14	+	20715275	20723619	ENSMUST00000223782	15	4289	MSTRG.7481	Zswim8	2.05761	1.88246	1.59227	0.975197	0.826015	0.631439	2.2742	1.18536	9.94804e-07	1.0735e-05	up	yes
103264	0	chr3	-	158067186	158076112	ENSMUST00000200255	1	8927	MSTRG.15889	B230334C09Rik	0.067573	0.093784	0.055055	0.21268	0.222322	0.202534	0.339451	-1.55873	1.00202e-06	1.08108e-05	down	yes
149152	0	chr8	-	83673030	83673630	ENSMUST00000124946	2	514	MSTRG.22951	Pkn1	2.34699	2.39575	2.68181	1.22354	0.810904	1.24472	2.26416	1.17898	1.0091e-06	1.0883e-05	up	yes
155660	0	chr9	+	54902205	54906147	ENSMUST00000213482	1	3943	MSTRG.24053	Ireb2	1.01057	1.05912	1.10721	1.69689	1.72259	1.96967	0.589498	-0.762441	1.01455e-06	1.09385e-05	down	no
45151	0	chr13	-	67264525	67269139	ENSMUST00000224648	1	4615	MSTRG.6742	Zfp458	0.213779	0.207265	0.146616	0.549271	0.439419	0.481875	0.386015	-1.37327	1.03009e-06	1.10953e-05	down	yes
79597	0	chr19	+	8968216	8970201	ENSMUST00000152076	4	724	MSTRG.12057	Eef1g	2.52665	1.97266	2.21999	4.07933	4.35187	4.40935	0.523288	-0.934324	1.0341e-06	1.11331e-05	down	no
64804	0	chr16	-	84954438	84963381	ENSMUST00000227654	2	1655	MSTRG.9875	App	5.0906	4.45988	5.9683	2.41297	1.26363	1.61455	2.93297	1.55236	1.04672e-06	1.12613e-05	up	yes
91036	0	chr2	-	121340358	121355396	ENSMUST00000150081	18	2570	MSTRG.13834	Ppip5k1	0.271154	0.230389	0.361342	0.055399	0.065624	0.106756	3.78826	1.92153	1.04868e-06	1.12813e-05	up	yes
57826	0	chr15	+	79889532	79893120	ENSMUST00000230175	1	3589	MSTRG.8827	AC113595	0.259257	0.331912	0.190118	0.713067	0.893397	0.944388	0.306285	-1.70705	1.05568e-06	1.13544e-05	down	yes
74949	0	chr18	-	32371534	32378278	ENSMUST00000234408	2	1094	MSTRG.11369	A830052D11Rik	1.13781	1.04214	1.14913	0.579343	0.663106	0.587249	1.81947	0.863517	1.0575e-06	1.13717e-05	up	no
78804	0	chr19	-	5770391	5771419	ENSMUST00000238178	2	673	MSTRG.11956	Scyl1	1.01873	1.12626	0.997652	0.403244	0.489773	0.333297	2.56267	1.35765	1.05922e-06	1.13892e-05	up	yes
75189	0	chr18	+	35553412	35557242	ENSMUST00000237021	3	720	MSTRG.11422	Snhg4	1.69786	1.4472	2.15776	3.9362	4.21376	3.89359	0.440304	-1.18343	1.06242e-06	1.14224e-05	down	yes
136587	0	chr7	-	44977104	44978346	ENSMUST00000208897	2	742	MSTRG.21085	Prmt1	0.216349	0.156461	0.131855	0.803347	0.600099	0.684141	0.241746	-2.04844	1.06366e-06	1.14336e-05	down	yes
17281	0	chr1	-	189833141	189836620	ENSMUST00000181876	2	2141	MSTRG.2235	Gm26574	4.18023	4.4686	4.54511	3.45258	3.08165	2.99105	1.38515	0.470043	1.07072e-06	1.15016e-05	up	no
147818	0	chr8	+	64838234	64839390	ENSMUST00000211427	2	555	MSTRG.22726	Gm45345	1.62145	1.17414	1.97392	0.555028	0.51813	0.357899	3.33285	1.73676	1.07544e-06	1.15479e-05	up	yes
97810	0	chr3	-	65946151	65958249	ENSMUST00000122919	10	4184	MSTRG.15012	Ccnl1	2.04632	1.41614	2.12283	0.974305	0.870498	0.841164	2.07943	1.05619	1.07721e-06	1.15647e-05	up	yes
69810	0	chr17	-	33938923	33940343	ENSMUST00000173363	3	910	MSTRG.10590	Pfdn6	0.129785	0.531345	0.300248	2.40765	2.14616	2.75288	0.131575	-2.92604	1.07965e-06	1.15875e-05	down	yes
59496	0	chr15	-	98725730	98728198	ENSMUST00000229562	1	2469	MSTRG.9076	Fkbp11	2.00283	2.55297	1.81398	0.832091	1.07445	0.766844	2.38266	1.25257	1.08211e-06	1.16116e-05	up	yes
59292	0	chr15	+	97760408	97767079	ENSMUST00000149373	2	601	MSTRG.9046	Rapgef3os1	6.7683	4.44477	6.28941	2.15912	0.990657	1.12528	4.09409	2.03354	1.0833e-06	1.16211e-05	up	yes
91402	0	chr2	-	126792827	126804964	ENSMUST00000155675	9	3462	MSTRG.13903	Trpm7	4.65937	4.19602	6.09008	2.77495	2.55838	2.31628	1.95375	0.966249	1.08433e-06	1.16309e-05	up	no
72671	0	chr17	-	66505788	66519729	ENSMUST00000146279	2	688	MSTRG.11005	Rab12	1.25905	1.27978	1.29333	0.67342	0.473514	0.602589	2.1904	1.1312	1.09226e-06	1.17108e-05	up	yes
45872	0	chr13	+	81791882	81797155	ENSMUST00000223858	2	768	MSTRG.6883	Cetn3	0.131223	0.22184	0.131033	0.623328	0.951269	0.79218	0.204538	-2.28956	1.09565e-06	1.1741e-05	down	yes
139968	0	chr7	+	99446877	99448741	ENSMUST00000208947	1	1865	MSTRG.21620	Gdpd5	0.787984	0.755585	0.782525	1.52285	1.28259	1.47192	0.543815	-0.878811	1.09933e-06	1.17781e-05	down	no
32497	0	chr11	+	101246312	101247688	ENSMUST00000149006	2	895	MSTRG.4675	Ramp2	3.30321	2.33506	2.86594	6.5048	5.90204	5.65317	0.470886	-1.08655	1.10276e-06	1.18127e-05	down	yes
159568	0	chr9	+	108359844	108362898	ENSMUST00000194034	3	586	MSTRG.24609	Usp4	2.17622	1.45097	2.03876	0.857589	0.683706	0.599602	2.64653	1.4041	1.10299e-06	1.18139e-05	up	yes
158664	0	chr9	+	103327810	103336913	ENSMUST00000186897	4	4023	MSTRG.24495	Topbp1	1.08156	1.18775	0.98853	1.86674	2.16993	2.11989	0.529166	-0.918208	1.10842e-06	1.18687e-05	down	no
144471	0	chr7	-	141495397	141539857	ENSMUST00000147610	11	6797	MSTRG.22248	Chid1	1.75856	2.09112	1.71632	1.15704	1.01848	0.883275	1.81967	0.863675	1.11942e-06	1.19795e-05	up	no
112174	0	chr5	-	5625722	5626158	ENSMUST00000150140	2	356	MSTRG.17332	Cfap69	0.587715	0.500367	0.665214	0.035083	0.018809	0.003935	30.3197	4.92218	1.12666e-06	1.20512e-05	up	yes
107794	0	chr4	-	117154391	117156243	ENSMUST00000140226	3	1279	MSTRG.16580	Rps8	2.34854	2.53213	2.6094	10.432	7.87	5.54505	0.314089	-1.67076	1.1272e-06	1.20546e-05	down	yes
88324	0	chr2	+	85160778	85193325	ENSMUST00000139377	4	703	MSTRG.13526	Gm13713	0.686532	1.4048	1.28161	0.3099	0.181762	0.190786	4.94241	2.30522	1.12754e-06	1.20572e-05	up	yes
101631	0	chr3	-	122377097	122391811	ENSMUST00000198222	2	905	MSTRG.15649	Gm4610	1.41315	1.08374	0.824833	0.187605	0.373259	0.272029	3.98818	1.99573	1.12943e-06	1.20727e-05	up	yes
43584	0	chr13	-	48494523	48513451	ENSMUST00000177474	4	4175	MSTRG.6535	Zfp169	1.2109	1.01348	1.29418	0.643031	0.484783	0.671519	1.95548	0.967521	1.13148e-06	1.20934e-05	up	no
144655	0	chr7	-	142575529	142578143	ENSMUST00000136359	5	2286	MSTRG.22261	H19	445.695	378.132	326.698	742.775	767.264	759.445	0.506955	-0.980072	1.14334e-06	1.22155e-05	down	no
67967	0	chr17	-	25853825	25855294	ENSMUST00000176963	4	667	MSTRG.10362	Wdr90	0.283435	0.436523	0.321615	0.026064	0.004482	0.032408	16.545	4.04832	1.18182e-06	1.26145e-05	up	yes
29281	0	chr11	-	70944683	70948815	ENSMUST00000129615	2	1793	MSTRG.4140	Nup88	2.26372	2.11555	2.25618	1.62805	1.31398	1.45351	1.50959	0.594154	1.18717e-06	1.26679e-05	up	no
132778	0	chr7	-	13265727	13278721	ENSMUST00000135898	3	4282	MSTRG.20599	Zswim9	0.404802	0.471277	0.223963	1.37113	1.32079	1.43871	0.266313	-1.90881	1.19209e-06	1.27168e-05	down	yes
159951	0	chr9	+	109884330	109891744	ENSMUST00000197945	5	2476	MSTRG.24642	Cdc25a	0.218886	0.120922	0.141658	0.036968	0.025119	0.028132	5.33664	2.41593	1.22876e-06	1.30941e-05	up	yes
31770	0	chr11	-	97207158	97213295	ENSMUST00000171320	3	423	MSTRG.4558	Npepps	1.78324	1.97247	2.68903	0.537222	0.142631	0.182159	7.47638	2.90234	1.2317e-06	1.31241e-05	up	yes
49951	0	chr14	-	40860383	40893728	ENSMUST00000225854	4	1612	MSTRG.7673	Sh2d4b	0	0	0	0.125273	0.088234	0.196214	0.000732206	-10.4155	1.23538e-06	1.31583e-05	down	yes
20208	0	chr10	-	62429443	62430968	ENSMUST00000159042	2	890	MSTRG.2771	Supv3l1	0.295654	0.311284	0.354491	1.32564	0.898541	0.91741	0.306032	-1.70824	1.23728e-06	1.31772e-05	down	yes
34441	0	chr11	-	117775357	117780909	ENSMUST00000103025	8	1567	MSTRG.5014	Tmc6	1.958	1.22099	1.25937	0.324848	0.527432	0.5034	3.2739	1.71101	1.24292e-06	1.32336e-05	up	yes
128744	0	chr6	+	115853588	115856078	ENSMUST00000203243	1	2491	MSTRG.20090	Ift122	0.763151	0.994994	0.989867	1.84355	1.78879	2.02088	0.486096	-1.04069	1.24609e-06	1.32647e-05	down	yes
85942	0	chr2	-	34697060	34704165	ENSMUST00000201772	1	7106	MSTRG.13162	Gapvd1	1.96479	1.95555	2.17697	1.4017	1.56975	1.38209	1.40054	0.485983	1.24717e-06	1.32736e-05	up	no
61210	0	chr16	+	13464796	13467237	ENSMUST00000210938	1	2442	MSTRG.9343	Gm32817	0.015632	0.014372	0.025494	0.139956	0.108805	0.12818	0.147233	-2.76383	1.25117e-06	1.33146e-05	down	yes
124065	0	chr6	+	40325485	40375329	ENSMUST00000201342	8	7224	MSTRG.19339	Agk	1.14692	1.45093	1.30173	3.04673	2.87125	2.36525	0.47078	-1.08688	1.25732e-06	1.33766e-05	down	yes
158895	0	chr9	+	105470520	105480194	ENSMUST00000188984	2	3334	MSTRG.24520	Gm19667	0.317541	0.380714	0.477081	1.10889	0.867001	0.975482	0.398234	-1.32831	1.28091e-06	1.3621e-05	down	yes
99024	0	chr3	-	89342732	89349996	ENSMUST00000134839	12	3075	MSTRG.15196	Adam15	7.24165	4.4264	3.16255	1.40412	1.42664	1.18991	3.68859	1.88307	1.28883e-06	1.36999e-05	up	yes
75933	0	chr18	-	43526177	43529880	ENSMUST00000235649	1	3704	ENSMUSG00000118018	AC156546	0	0	0	0.042736	0.038873	0.054282	0.00220765	-8.82327	1.29441e-06	1.37567e-05	down	yes
145750	0	chr8	+	13785635	13795234	ENSMUST00000211724	5	3698	MSTRG.22416	Upf3a	0.590667	0.613474	0.64207	1.03814	1.22964	1.08403	0.550812	-0.860368	1.30745e-06	1.38886e-05	down	no
131673	0	chr7	-	3675159	3677553	ENSMUST00000130689	3	748	MSTRG.20510	Tmc4	0.327817	0.44282	0.339735	0	0.020506	0	54.1486	5.75885	1.31015e-06	1.3916e-05	up	yes
91603	0	chr2	-	128372110	128428793	ENSMUST00000239293	2	2621	MSTRG.13930	Morrbid	1.74292	1.51459	2.1389	3.91363	3.77121	3.45583	0.484388	-1.04577	1.31343e-06	1.39481e-05	down	yes
88287	0	chr2	+	84936890	84948133	ENSMUST00000155537	6	2621	MSTRG.13521	Slc43a3	14.1193	13.1037	13.4625	10.1244	10.9458	9.53969	1.32916	0.410516	1.34336e-06	1.42455e-05	up	no
32644	0	chr11	+	101633737	101636100	ENSMUST00000155222	3	603	MSTRG.4698	Rdm1	2.79534	2.01995	1.47476	0.126768	0.08632	0.421259	9.91578	3.30973	1.35713e-06	1.43792e-05	up	yes
113184	0	chr5	-	27786545	27790981	ENSMUST00000199714	1	4437	MSTRG.17508	Paxip1	1.31046	1.46509	1.38201	2.12625	2.1902	2.32108	0.62637	-0.674912	1.35888e-06	1.43963e-05	down	no
69971	0	chr17	+	34187728	34192276	ENSMUST00000166287	4	2638	MSTRG.10606	Tap1	1.20777	1.06002	0.983257	0.646175	0.628457	0.699059	1.64719	0.720009	1.36293e-06	1.44365e-05	up	no
95252	0	chr2	+	180149379	180151457	ENSMUST00000124225	2	1350	MSTRG.14558	Osbpl2	0.689551	0.934532	0.919574	0.362483	0.260244	0.381919	2.53189	1.34022	1.36345e-06	1.44392e-05	up	yes
52065	0	chr14	-	55898934	55900267	ENSMUST00000226746	3	557	MSTRG.7899	Sdr39u1	0	0	0	0.427608	0.82137	0.288015	0.000195186	-12.3229	1.36662e-06	1.447e-05	down	yes
81339	0	chr19	-	38222255	38224138	ENSMUST00000238154	1	1884	ENSMUSG00000054237	Fra10ac1	0.552472	0.55392	0.473876	1.22049	1.12006	0.993692	0.473951	-1.07719	1.37881e-06	1.45935e-05	down	yes
136862	0	chr7	+	45447731	45451914	ENSMUST00000210563	4	668	MSTRG.21116	Gys1	1.20503	1.39924	2.1646	0.192234	0.335064	0.075164	7.91564	2.98471	1.38247e-06	1.46295e-05	up	yes
24144	0	chr10	-	123018075	123023116	ENSMUST00000219515	4	481	MSTRG.3370	Mon2	0.5797	0.660703	0.844261	0.116201	0.077334	0.188521	5.45644	2.44796	1.38518e-06	1.46553e-05	up	yes
16664	0	chr1	+	179546499	179582936	ENSMUST00000144370	2	3717	MSTRG.2125	Cnst	0.335366	0.375351	0.347995	0.76084	1.10838	0.820715	0.393583	-1.34526	1.41339e-06	1.4941e-05	down	yes
37093	0	chr12	+	55180190	55183732	ENSMUST00000218128	2	767	MSTRG.5507	Srp54b	3.04095	2.01773	2.03111	0.830856	0.860059	1.06138	2.57595	1.36511	1.41739e-06	1.4979e-05	up	yes
119652	0	chr5	+	124450384	124459965	ENSMUST00000135667	4	836	MSTRG.18555	Kmt5a	0.315811	0.385709	0.608126	2.12424	3.03675	1.5307	0.195712	-2.35319	1.43432e-06	1.51478e-05	down	yes
73484	0	chr17	-	83837173	83847963	ENSMUST00000234823	3	3118	ENSMUSG00000000673	Haao	0.158806	0.164481	0.186304	0.074592	0.052985	0.050874	2.85564	1.51381	1.43722e-06	1.5177e-05	up	yes
114931	0	chr5	+	52190679	52197984	ENSMUST00000180601	4	2120	MSTRG.17794	9230114K14Rik	0.281011	0.201651	0.231196	0.767809	0.64704	1.12815	0.280715	-1.83282	1.43853e-06	1.5188e-05	down	yes
106724	0	chr4	-	101346531	101356248	ENSMUST00000144604	2	741	MSTRG.16429	E130102H24Rik	1.32905	1.10112	1.31495	0.474102	0.344119	0.601013	2.63883	1.3999	1.44099e-06	1.52124e-05	up	yes
94581	0	chr2	-	167988802	167991347	ENSMUST00000142702	2	1177	MSTRG.14415	Ripor3	0.438135	0.306434	0.191996	0.053533	0.035341	0.022582	8.403	3.0709	1.45052e-06	1.53072e-05	up	yes
28586	0	chr11	+	68902853	68904534	ENSMUST00000134403	2	637	MSTRG.4054	Rpl26	0.744796	0.776591	0.568869	1.71302	1.93606	1.65158	0.394339	-1.34249	1.48483e-06	1.5641e-05	down	yes
27552	0	chr11	-	55395520	55402165	ENSMUST00000130642	5	741	MSTRG.3887	Sparc	3.32451	3.12246	3.18687	1.42988	0.928096	0.639378	3.21411	1.68442	1.49287e-06	1.57213e-05	up	yes
127314	0	chr6	+	87897803	87903484	ENSMUST00000132938	2	1533	MSTRG.19836	Copg1	0.687193	0.883278	0.654164	0.33408	0.334423	0.348289	2.1879	1.12954	1.49828e-06	1.57737e-05	up	yes
17538	0	chr1	-	193179241	193198027	ENSMUST00000160332	11	1795	MSTRG.2287	Traf3ip3	0.072968	0.16165	0.341856	0	0	0	1921.58	10.9081	1.4985e-06	1.57745e-05	up	yes
70271	0	chr17	+	34984608	34986134	ENSMUST00000172666	3	1310	MSTRG.10649	Lsm2	0.066649	0.022449	0.041105	0.712121	0.258313	0.88613	0.0701312	-3.8338	1.52045e-06	1.59935e-05	down	yes
144375	0	chr7	-	141408199	141409940	ENSMUST00000209276	3	1488	MSTRG.22237	Gatd1	1.04962	0.722023	0.813814	0.380967	0.25735	0.37077	2.56218	1.35737	1.52247e-06	1.60132e-05	up	yes
17120	0	chr1	-	185359461	185362865	ENSMUST00000180632	2	699	MSTRG.2195	4930532G15Rik	0	0	0	0.184972	0.302284	0.437048	0.000324569	-11.5892	1.53792e-06	1.61619e-05	down	yes
53722	0	chr14	-	99084676	99098930	ENSMUST00000228449	11	3726	MSTRG.8180	Dis3	0.414284	0.576453	0.919151	2.47627	2.2367	2.6265	0.260222	-1.94219	1.5473e-06	1.62559e-05	down	yes
64818	0	chr16	+	85080111	85083392	ENSMUST00000227918	2	998	MSTRG.9878	Gm49227	3.23117	3.64888	3.13045	1.27564	1.4813	1.93349	2.13424	1.09372	1.55174e-06	1.6301e-05	up	yes
71311	0	chr17	+	45433865	45438297	ENSMUST00000233673	2	2578	MSTRG.10785	B230354K17Rik	1.14235	0.918386	1.45996	2.71941	2.71532	3.002	0.417306	-1.26082	1.56142e-06	1.63949e-05	down	yes
37943	0	chr12	+	75818323	75891049	ENSMUST00000133623	8	1624	MSTRG.5644	Syne2	0.358352	0.163947	0.370989	1.18127	1.28132	1.13015	0.248636	-2.00789	1.57236e-06	1.64981e-05	down	yes
22695	0	chr10	-	89675644	89686285	ENSMUST00000174429	2	3087	MSTRG.3148	Scyl2	1.87584	1.97858	2.18373	1.28655	0.959511	0.908949	1.91383	0.93646	1.57243e-06	1.64981e-05	up	no
10887	0	chr1	-	71600387	71602844	ENSMUST00000188092	3	703	MSTRG.1186	Fn1	1.8375	1.49549	1.96793	0.941109	0.867958	0.724162	2.09256	1.06527	1.60684e-06	1.68383e-05	up	yes
74268	0	chr18	-	10068650	10072831	ENSMUST00000234463	1	4182	MSTRG.11269	Rock1	1.74476	2.00306	2.14523	1.28525	1.3392	1.19099	1.54452	0.627162	1.61135e-06	1.68809e-05	up	no
87662	0	chr2	+	73459705	73488606	ENSMUST00000145170	2	11394	MSTRG.13432	Gm13708	1.34982	1.46462	1.69655	2.82935	2.47374	2.67679	0.565296	-0.822922	1.62494e-06	1.70184e-05	down	no
27269	0	chr11	+	52118743	52119692	ENSMUST00000142939	2	566	MSTRG.3835	Ppp2ca	2.37324	2.16971	2.16053	1.33325	0.923285	1.05347	2.02522	1.01808	1.6266e-06	1.70341e-05	up	yes
54492	0	chr15	-	6836758	6874689	ENSMUST00000175862	8	2557	MSTRG.8302	Osmr	1.99193	2.06332	1.96552	0.82126	0.339684	0.561347	3.49579	1.80562	1.635e-06	1.71189e-05	up	yes
27195	0	chr11	+	51619771	51623714	ENSMUST00000001083	3	1110	MSTRG.3817	Nhp2	0.113956	0.129065	0.10699	0.625606	0.555463	0.372783	0.225254	-2.15038	1.635e-06	1.71189e-05	down	yes
85186	0	chr2	-	30100458	30102844	ENSMUST00000152068	3	983	MSTRG.13047	Zer1	0.895593	1.16181	1.4912	0.349781	0.4557	0.453438	2.81877	1.49507	1.63701e-06	1.71367e-05	up	yes
141670	0	chr7	+	112316029	112348368	ENSMUST00000150428	11	5372	MSTRG.21828	Mical2	1.30776	1.02893	1.18615	0.68413	0.627184	0.778687	1.68557	0.753235	1.63999e-06	1.71614e-05	up	no
145525	0	chr8	+	11799844	11800959	ENSMUST00000210287	2	898	MSTRG.22379	Arhgef7	4.86712	6.86512	6.48523	3.24073	3.05009	3.30017	1.89944	0.925571	1.64384e-06	1.71969e-05	up	no
112712	0	chr5	-	21766418	21768737	ENSMUST00000145955	3	502	MSTRG.17420	Dnajc2	0.087327	0.118649	0.134074	0.572505	0.647255	0.754281	0.172261	-2.53733	1.64584e-06	1.72161e-05	down	yes
68549	0	chr17	+	28232774	28297287	ENSMUST00000233761	5	739	MSTRG.10440	Ppard	0.275626	0.324958	0.303994	0.045284	0.011527	0.034637	9.89172	3.30622	1.65529e-06	1.73118e-05	up	yes
59234	0	chr15	-	96689665	96698817	ENSMUST00000229141	10	6242	MSTRG.9038	Slc38a2	24.1156	24.035	27.013	18.4483	19.5927	20.1412	1.29186	0.369455	1.65985e-06	1.73578e-05	up	no
17404	0	chr1	-	191560388	191575544	ENSMUST00000194064	7	1820	MSTRG.2265	Dtl	1.36424	1.96105	1.61583	4.34178	3.41149	4.11735	0.416248	-1.26448	1.67018e-06	1.74625e-05	down	yes
118384	0	chr5	+	114799571	114801563	ENSMUST00000200704	1	1993	MSTRG.18322	Ankrd13a	2.79531	2.86636	2.21077	1.25201	1.40653	1.54359	1.87344	0.905693	1.68943e-06	1.76504e-05	up	no
42469	0	chr13	+	24905620	24914272	ENSMUST00000225028	3	3162	MSTRG.6356	4932702P03Rik	0.289562	0.385346	0.294338	0.152454	0.11985	0.143736	2.32969	1.22014	1.7174e-06	1.79258e-05	up	yes
51795	0	chr14	+	55478906	55487718	ENSMUST00000227513	5	762	MSTRG.7869	Dhrs4	0.241906	0.338262	0.152205	1.00592	1.11173	1.69461	0.19211	-2.38	1.7235e-06	1.79844e-05	down	yes
54605	0	chr15	+	9102988	9106852	ENSMUST00000186069	2	516	MSTRG.8319	Nadk2	8.06371	7.05146	9.47945	4.27154	3.10569	2.5396	2.48009	1.31039	1.72517e-06	1.80001e-05	up	yes
21616	0	chr10	+	80234194	80243903	ENSMUST00000138801	2	7927	MSTRG.2963	Pwwp3a	0.815298	0.929221	0.667096	1.63243	1.6768	1.72431	0.479109	-1.06157	1.72739e-06	1.80216e-05	down	yes
135032	0	chr7	+	30311127	30312388	ENSMUST00000148858	2	926	MSTRG.20928	Alkbh6	0.977388	0.860522	0.896487	0.461799	0.408677	0.291507	2.35322	1.23463	1.75793e-06	1.8323e-05	up	yes
89648	0	chr2	-	101609347	101629009	ENSMUST00000177007	2	1458	MSTRG.13613	B230118H07Rik	1.0737	1.025	1.22172	2.5524	2.30577	1.97201	0.486139	-1.04056	1.76505e-06	1.83886e-05	down	yes
78843	0	chr19	-	5898543	5903332	ENSMUST00000129816	5	1115	MSTRG.11958	Dpf2	0.782819	1.43329	1.59993	0.211828	0.083315	0.281105	6.62221	2.72731	1.77858e-06	1.85226e-05	up	yes
129648	0	chr6	-	124812449	124812913	ENSMUST00000139716	2	381	MSTRG.20217	Tpi1	1.2596	1.39197	0.911198	0.175313	0.367447	0.158578	5.07996	2.34482	1.78174e-06	1.85537e-05	up	yes
158945	0	chr9	+	106170929	106173973	ENSMUST00000191147	1	3045	MSTRG.24525	Wdr82	1.22352	1.18746	1.3488	2.00568	2.17864	2.40691	0.570422	-0.809898	1.7866e-06	1.86026e-05	down	no
129622	0	chr6	-	124761217	124763612	ENSMUST00000146712	4	922	MSTRG.20214	Eno2	0.851392	0.867891	0.633939	0.066297	0.173026	0.025814	8.87549	3.14983	1.78681e-06	1.8603e-05	up	yes
124821	0	chr6	-	50300214	50382837	ENSMUST00000133141	20	3218	MSTRG.19449	Osbpl3	0.084418	0.032968	0.131155	0	0	0	828.47	9.69431	1.7936e-06	1.86685e-05	up	yes
114934	0	chr5	-	52199984	52216434	ENSMUST00000197171	8	2072	MSTRG.17795	C130083M11Rik	0.097037	0.224138	0.088698	0.798576	0.636489	0.796079	0.183705	-2.44453	1.80824e-06	1.88049e-05	down	yes
137201	0	chr7	+	46848987	46851346	ENSMUST00000210198	3	740	MSTRG.21159	Ldha	6.58454	8.80908	7.4989	1.52554	1.67105	3.1612	3.60071	1.84828	1.82441e-06	1.89643e-05	up	yes
132686	0	chr7	+	12922336	12923364	ENSMUST00000131795	2	445	MSTRG.20593	Rps5	0.414712	0.37894	0.769237	1.83521	2.02637	2.46086	0.247197	-2.01627	1.82581e-06	1.8977e-05	down	yes
80534	0	chr19	+	21992573	22021016	ENSMUST00000235257	2	1340	ENSMUSG00000118273	Gm41819	0.08013	0.120751	0.126678	0.349787	0.424895	0.425734	0.272871	-1.87371	1.83032e-06	1.90203e-05	down	yes
120566	0	chr5	+	136091102	136092571	ENSMUST00000199502	1	1470	MSTRG.18719	Rasa4	0.65976	0.536523	0.824765	0.216011	0.10389	0.079745	5.0571	2.33831	1.83604e-06	1.90762e-05	up	yes
121346	0	chr5	+	140705052	140715935	ENSMUST00000124892	7	3455	MSTRG.18843	Brat1	1.64054	1.96882	1.45863	0.979293	0.74633	0.803314	2.004	1.00288	1.84568e-06	1.9171e-05	up	yes
18305	0	chr10	+	18469888	18473427	ENSMUST00000160547	2	787	MSTRG.2452	Nhsl1	0.201459	0.125509	0.248177	0.86381	1.25089	0.731624	0.202066	-2.3071	1.87196e-06	1.94331e-05	down	yes
35101	0	chr11	-	121223664	121229038	ENSMUST00000133535	5	2610	MSTRG.5121	Cybc1	2.5106	3.36328	2.56225	1.30307	1.23814	1.58969	2.0422	1.03012	1.88934e-06	1.96006e-05	up	yes
147946	0	chr8	+	68880555	68884508	ENSMUST00000213071	1	3954	MSTRG.22741	Lpl	0.579507	0.613369	0.533595	0.335961	0.322375	0.245391	1.91039	0.933867	1.90196e-06	1.97278e-05	up	no
118370	0	chr5	-	114747319	114773495	ENSMUST00000153756	12	2091	MSTRG.18320	Git2	3.30252	3.90767	5.05098	2.10996	1.96387	2.07544	1.99392	0.995611	1.90821e-06	1.9789e-05	up	no
76458	0	chr18	+	60570416	60571822	ENSMUST00000159203	2	1277	MSTRG.11634	Rbm22	1.30833	1.3917	1.42936	0.535618	0.60971	0.816895	2.10445	1.07344	1.91506e-06	1.98563e-05	up	yes
131358	0	chr6	+	147042764	147050580	ENSMUST00000149660	2	4607	MSTRG.20457	Mrps35	1.71498	1.80879	1.6729	2.68288	2.76099	2.53498	0.651305	-0.618594	1.92146e-06	1.9919e-05	down	no
101442	0	chr3	-	116965035	116968910	ENSMUST00000197659	1	3876	MSTRG.15618	Palmd	0.146234	0.047797	0.094541	0.636889	0.504996	0.457332	0.180446	-2.47036	1.93714e-06	2.00703e-05	down	yes
149492	0	chr8	+	85083270	85086457	ENSMUST00000210991	1	3188	MSTRG.23009	Man2b1	0.353505	0.287149	0.305033	0.610967	0.749345	0.829208	0.431915	-1.21118	1.95797e-06	2.02785e-05	down	yes
41051	0	chr12	+	117740595	117743374	ENSMUST00000222035	1	2780	MSTRG.6078	Rapgef5	2.23825	1.7661	2.18593	1.37754	1.18007	1.17094	1.66023	0.731386	1.96283e-06	2.03193e-05	up	no
125594	0	chr6	+	65077348	65081533	ENSMUST00000204165	1	4186	MSTRG.19568	Smarcad1	1.66239	1.33096	1.80259	3.35062	2.91642	3.65158	0.483529	-1.04832	2.00169e-06	2.07003e-05	down	yes
129261	0	chr6	+	120958844	120997498	ENSMUST00000203013	3	5037	MSTRG.20181	Gm43915	1.8596	1.90133	2.32153	1.2698	1.26408	1.39449	1.54834	0.630725	2.02899e-06	2.0971e-05	up	no
87849	0	chr2	+	75909171	75911678	ENSMUST00000177204	2	588	MSTRG.13465	Agps	4.32023	3.35143	4.86025	1.90611	2.26699	1.86844	2.07429	1.05262	2.04044e-06	2.10854e-05	up	yes
26285	0	chr11	-	30109871	30111359	ENSMUST00000127209	2	744	MSTRG.3691	Sptbn1	4.87318	3.64416	3.80032	2.18849	2.37912	2.22596	1.81314	0.858488	2.05647e-06	2.12431e-05	up	no
122096	0	chr5	+	149231332	149237984	ENSMUST00000189493	3	735	ENSMUSG00000100783	2310047D07Rik	0.141482	0.365885	0.585614	0	0	0	3643.27	11.831	2.06017e-06	2.12793e-05	up	yes
31123	0	chr11	+	88905928	88936061	ENSMUST00000139592	5	811	MSTRG.4436	Scpep1os	1.06597	1.15856	1.59513	0.580558	0.435288	0.435458	2.63189	1.3961	2.06066e-06	2.12824e-05	up	yes
126590	0	chr6	+	83054738	83055690	ENSMUST00000204761	3	795	MSTRG.19703	Aup1	9.38296	7.7969	10.0569	6.05922	5.87886	5.89475	1.52734	0.61102	2.06772e-06	2.13514e-05	up	no
50329	0	chr14	+	45334407	45340453	ENSMUST00000228870	3	3405	MSTRG.7726	Psmc6	2.01825	2.61083	3.42676	1.01551	1.18638	1.18116	2.38123	1.25171	2.08369e-06	2.14983e-05	up	yes
13585	0	chr1	-	131270901	131273365	ENSMUST00000162285	3	1621	MSTRG.1604	Ikbke	2.88235	3.47059	2.96806	1.39883	1.04411	0.684988	2.97993	1.57528	2.09783e-06	2.16301e-05	up	yes
121419	0	chr5	-	142874077	142878373	ENSMUST00000181842	2	3832	MSTRG.18860	D430018E03Rik	0.644467	0.874716	0.710865	1.63273	1.55404	1.45926	0.47999	-1.05892	2.09952e-06	2.16435e-05	down	yes
82945	0	chr2	-	3495972	3498183	ENSMUST00000139485	2	910	MSTRG.12608	Hspa14	4.37521	4.12172	4.56075	2.9858	2.16352	2.45413	1.71734	0.780173	2.1008e-06	2.16547e-05	up	no
123559	0	chr6	+	31398845	31404472	ENSMUST00000202577	1	5628	MSTRG.19240	Mkln1	7.32789	7.06111	8.37995	5.71398	4.82765	5.29139	1.43807	0.524131	2.13706e-06	2.20141e-05	up	no
129136	0	chr6	-	119930772	119933836	ENSMUST00000203335	1	3065	MSTRG.20148	Wnk1	5.48136	5.70423	5.84018	7.64909	7.65339	7.70903	0.739881	-0.434636	2.17193e-06	2.23588e-05	down	no
53832	0	chr14	+	103012908	103024457	ENSMUST00000230389	3	2289	ENSMUSG00000115855	Gm34643	0.041062	0.055778	0.013436	0.239773	0.252635	0.219845	0.154827	-2.69127	2.18871e-06	2.25169e-05	down	yes
137253	0	chr7	-	47081425	47091336	ENSMUST00000208324	7	2165	ENSMUSG00000030854	Ptpn5	0.094904	0.126829	0.127014	0	0.013282	0	26.2571	4.71464	2.21513e-06	2.27718e-05	up	yes
118563	0	chr5	+	115551939	115552845	ENSMUST00000138139	2	825	MSTRG.18364	Pxn	3.03427	3.43916	3.48186	1.99044	2.2541	1.96972	1.60201	0.67988	2.22121e-06	2.28322e-05	up	no
61672	0	chr16	+	17619381	17642148	ENSMUST00000232468	16	2446	MSTRG.9409	Smpd4	0.037364	0.083394	0.107632	0.386868	0.301706	0.445851	0.201327	-2.31239	2.24538e-06	2.30657e-05	down	yes
125046	0	chr6	+	53287270	53391409	ENSMUST00000205222	4	2895	MSTRG.19482	Creb5	0.470899	0.549	0.616838	0.234082	0.299543	0.215968	2.1835	1.12664	2.25976e-06	2.32005e-05	up	yes
77935	0	chr19	+	3323348	3351674	ENSMUST00000235968	2	2513	MSTRG.11838	Cpt1a	0.560156	0.390741	0.544895	1.21467	1.17419	1.03068	0.437425	-1.19289	2.26784e-06	2.3277e-05	down	yes
154402	0	chr9	-	40780742	40784181	ENSMUST00000149386	4	819	MSTRG.23869	Gm16096	2.53391	2.12653	1.53867	0.465387	0.510229	0.830001	3.43323	1.77957	2.26916e-06	2.32884e-05	up	yes
13446	0	chr1	-	128374891	128379487	ENSMUST00000186398	2	2144	MSTRG.1586	Dars	3.56612	4.41173	4.33795	2.772	2.46029	2.38479	1.61687	0.6932	2.28258e-06	2.34131e-05	up	no
159269	0	chr9	+	107594440	107594891	ENSMUST00000192996	1	452	MSTRG.24572	Gm38150	1.28433	1.2225	1.04969	3.13728	2.59703	2.54701	0.429464	-1.21939	2.28835e-06	2.34637e-05	down	yes
23190	0	chr10	-	99267686	99270446	ENSMUST00000219528	2	1406	ENSMUSG00000112384	Gm34921	0.407261	0.215915	0.279581	1.74819	0.915042	1.43874	0.220079	-2.18391	2.29683e-06	2.35441e-05	down	yes
125596	0	chr6	+	65107453	65109978	ENSMUST00000203104	1	2526	MSTRG.19568	Smarcad1	0.820794	0.885723	1.06559	1.82812	1.65958	1.98149	0.506859	-0.980343	2.30372e-06	2.36103e-05	down	no
133469	0	chr7	+	19508730	19515318	ENSMUST00000129808	4	955	MSTRG.20688	Trappc6a	4.53791	3.33589	2.74516	1.29913	0.859182	1.40222	2.9824	1.57648	2.31526e-06	2.3722e-05	up	yes
127925	0	chr6	-	95313235	95333971	ENSMUST00000159751	3	678	ENSMUSG00000068180	AY512915	0	0	0	0.221579	0.187686	0.242497	0.000460291	-11.0852	2.31956e-06	2.37595e-05	down	yes
144818	0	chr7	-	143570048	143574634	ENSMUST00000146904	3	858	MSTRG.22293	Cars	2.69766	2.02102	2.51774	1.27001	1.0136	0.792261	2.35264	1.23428	2.34574e-06	2.40166e-05	up	yes
100209	0	chr3	+	97174009	97177299	ENSMUST00000198329	1	3291	MSTRG.15388	Acp6	0.52922	0.36118	0.493543	0.227918	0.211401	0.184123	2.21984	1.15046	2.34806e-06	2.40359e-05	up	yes
122916	0	chr6	-	18366478	18429119	ENSMUST00000152499	19	5279	MSTRG.19151	Cttnbp2	57.3762	59.0189	61.3766	34.1157	19.8796	25.2114	2.2444	1.16633	2.35017e-06	2.40531e-05	up	yes
62248	0	chr16	-	20702988	20716977	ENSMUST00000148131	20	4620	MSTRG.9477	Clcn2	0.320434	0.31832	0.326368	0.182883	0.17553	0.12633	1.991	0.993491	2.35211e-06	2.40706e-05	up	no
17921	0	chr10	+	8903981	8945137	ENSMUST00000215873	4	807	MSTRG.2372	Gm48727	2.97504	2.51699	3.20771	1.70563	1.41326	1.19424	2.01703	1.01223	2.3539e-06	2.40846e-05	up	yes
7915	0	chr1	+	4496551	4499378	ENSMUST00000193450	1	2828	MSTRG.710	Gm37587	0.32908	0.246461	0.452506	1.04953	0.914582	0.974963	0.349786	-1.51546	2.36984e-06	2.42387e-05	down	yes
60445	0	chr15	-	102944062	102947730	ENSMUST00000151949	2	2006	ENSMUSG00000086903	Hotair	0.270209	0.266298	0.20288	0.599922	0.540029	0.587713	0.427969	-1.22442	2.37376e-06	2.42765e-05	down	yes
3245	0	X	+	101429735	101442590	ENSMUST00000126019	5	1523	MSTRG.383	Nono	1.89839	2.1858	1.69355	3.66224	4.04856	3.66153	0.508052	-0.976951	2.38397e-06	2.43765e-05	down	no
78265	0	chr19	-	4265034	4269180	ENSMUST00000235563	2	3718	MSTRG.11880	Ssh3	0.413363	0.382138	0.351646	0.206611	0.226222	0.224346	1.74556	0.803692	2.39382e-06	2.44637e-05	up	no
113128	0	chr5	-	25696680	25705825	ENSMUST00000131308	2	1801	MSTRG.17500	Xrcc2	1.72516	1.87688	1.82102	3.57172	3.63606	2.92843	0.535019	-0.902339	2.39567e-06	2.44779e-05	down	no
126169	0	chr6	+	71863549	71867024	ENSMUST00000205371	1	3476	MSTRG.19639	Immt	2.84891	3.72723	3.78546	6.50892	7.2711	7.25012	0.492702	-1.02121	2.39588e-06	2.44779e-05	down	yes
147955	0	chr8	-	69070255	69075508	ENSMUST00000147674	3	2697	MSTRG.22744	Slc18a1	0.155656	0.298046	0.19171	0.062024	0.040365	0.036395	4.65048	2.21738	2.4106e-06	2.46193e-05	up	yes
54697	0	chr15	-	10689291	10714624	ENSMUST00000227366	2	1264	MSTRG.8330	Rai14	3.82619	3.59477	3.86071	7.24479	5.7365	6.75716	0.571558	-0.807028	2.41682e-06	2.46806e-05	down	no
68655	0	chr17	-	28587648	28622709	ENSMUST00000233440	15	5026	MSTRG.10450	Srpk1	2.04376	0.985433	1.7021	8.2406	9.26871	4.87442	0.211372	-2.24214	2.41819e-06	2.46923e-05	down	yes
55545	0	chr15	-	38436225	38455134	ENSMUST00000228650	5	2819	ENSMUSG00000115009	G930009F23Rik	0.902976	0.963077	0.756801	0.474112	0.395277	0.509397	1.90229	0.927739	2.4291e-06	2.47991e-05	up	no
80779	0	chr19	-	27396295	27399387	ENSMUST00000235852	2	594	MSTRG.12217	Pum3	0.118641	0.305906	0.180841	1.22628	1.16475	0.823897	0.188305	-2.40885	2.59624e-06	2.64446e-05	down	yes
17595	0	chr1	+	194938951	194941229	ENSMUST00000195092	1	2279	MSTRG.2293	Cd34	2.06702	1.91106	1.59137	3.79593	3.43731	3.38634	0.524451	-0.93112	2.6061e-06	2.65377e-05	down	no
11827	0	chr1	+	85673717	85680678	ENSMUST00000140758	3	1747	MSTRG.1320	Sp100	0.299255	0.342992	0.368319	0.902808	0.677344	0.858875	0.414332	-1.27114	2.60675e-06	2.65395e-05	down	yes
46708	0	chr13	-	100778747	100781453	ENSMUST00000147790	2	2471	MSTRG.7037	Ccnb1	1.74718	1.56168	1.36516	4.12043	4.34962	3.00201	0.407427	-1.29539	2.60995e-06	2.65697e-05	down	yes
39198	0	chr12	+	98629970	98632743	ENSMUST00000221273	1	2774	ENSMUSG00000021007	Spata7	0.568295	0.524747	0.456203	0.216217	0.263074	0.290166	2.01343	1.00965	2.61591e-06	2.66229e-05	up	yes
136475	0	chr7	-	44848026	44849079	ENSMUST00000142098	3	646	MSTRG.21075	Tbc1d17	0.565149	0.523045	0.844458	0.110464	0.153218	0.189615	4.26354	2.09205	2.63028e-06	2.67618e-05	up	yes
97257	0	chr3	-	52982122	52994685	ENSMUST00000194779	6	2726	MSTRG.14896	Cog6	3.96369	4.06936	3.26961	1.58905	1.08327	0.709576	3.3421	1.74075	2.64183e-06	2.68745e-05	up	yes
143866	0	chr7	+	138890964	138894675	ENSMUST00000210611	3	519	MSTRG.22191	Gm45507	0.221868	0.231131	0.252888	0	0	0	2352.96	11.2003	2.66268e-06	2.70717e-05	up	yes
81799	0	chr19	-	44225796	44246570	ENSMUST00000236516	2	2268	MSTRG.12413	Gm50323	2.65297	2.24485	2.34327	1.39637	1.10114	0.86761	2.15181	1.10555	2.69571e-06	2.73874e-05	up	yes
145183	0	chr8	+	4187188	4188029	ENSMUST00000177077	2	732	MSTRG.22332	Evi5l	0.579659	0.58281	0.449617	0.172474	0.153056	0.165538	3.28282	1.71493	2.71246e-06	2.7545e-05	up	yes
72630	0	chr17	+	66115700	66117443	ENSMUST00000233589	5	1053	MSTRG.10998	Washc1	0.297778	0.265448	0.297358	0.805529	1.41038	0.929531	0.273597	-1.86988	2.74845e-06	2.78951e-05	down	yes
44063	0	chr13	+	55379169	55384686	ENSMUST00000135851	10	1846	ENSMUSG00000052087	Rgs14	0	0	0	0.819091	0.069336	0.427127	0.000228041	-12.0984	2.75115e-06	2.792e-05	down	yes
113918	0	chr5	-	33647317	33653121	ENSMUST00000143029	2	3690	MSTRG.17607	Slbp	0.6278	0.701384	0.848118	1.4649	1.83553	1.50561	0.453035	-1.14231	2.75778e-06	2.79847e-05	down	yes
57389	0	chr15	-	77788191	77842175	ENSMUST00000126796	10	3023	MSTRG.8762	Myh9	3.32457	4.02946	4.85469	1.65718	1.6282	2.2389	2.21001	1.14405	2.76538e-06	2.80593e-05	up	yes
10418	0	chr1	+	60409781	60444778	ENSMUST00000191493	4	3005	MSTRG.1104	Abi2	1.76256	1.89552	1.92917	0.905734	1.15361	1.20504	1.71158	0.775332	2.78764e-06	2.82593e-05	up	no
134819	0	chr7	-	29189698	29214003	ENSMUST00000166654	15	2699	ENSMUSG00000049676	Catsperg1	0.202457	0.1551	0.138689	0.01295	0.035219	0.046114	5.26337	2.39599	2.78967e-06	2.82747e-05	up	yes
152711	0	chr9	-	15316917	15335049	ENSMUST00000058041	13	5534	MSTRG.23657	Cep295	0	0	0	0.387515	0.053765	0.056821	0.000602287	-10.6973	2.82748e-06	2.8637e-05	down	yes
85428	0	chr2	+	31152351	31155601	ENSMUST00000194084	1	3251	MSTRG.13076	Gpr107	3.49945	3.24218	4.19458	2.19933	1.97566	2.42178	1.65781	0.729281	2.84071e-06	2.87656e-05	up	no
155930	0	chr9	+	57590364	57592818	ENSMUST00000215868	4	1152	MSTRG.24100	Ulk3	1.18752	0.619694	0.819754	0.091377	0.187702	0.0397	8.24073	3.04277	2.84446e-06	2.8801e-05	up	yes
102877	0	chr3	+	151294163	151295884	ENSMUST00000197810	2	1139	MSTRG.15826	4930555A03Rik	0	0	0	0.201054	0.630874	0.165479	0.00030078	-11.699	2.85308e-06	2.88804e-05	down	yes
39246	0	chr12	+	98964573	98965514	ENSMUST00000223277	1	942	MSTRG.5858	Ttc8	0	0.042184	0.045613	0.280633	0.328908	0.297232	0.0968236	-3.3685	2.86533e-06	2.89991e-05	down	yes
101371	0	chr3	+	116562973	116573112	ENSMUST00000203327	5	2880	MSTRG.15609	Lrrc39	0.178147	0.09218	0.144339	0.407222	0.654969	0.554158	0.256545	-1.96272	2.9009e-06	2.93351e-05	down	yes
159952	0	chr9	+	109887716	109894499	ENSMUST00000199353	4	5887	MSTRG.24642	Cdc25a	1.28563	1.23074	1.27071	2.28161	2.0079	1.88628	0.613213	-0.70554	2.92802e-06	2.95877e-05	down	no
130123	0	chr6	+	128367365	128372530	ENSMUST00000125456	4	958	MSTRG.20287	Foxm1	2.03426	1.44195	0.966261	6.40569	5.19736	4.79042	0.27099	-1.88369	2.99037e-06	3.01793e-05	down	yes
71410	0	chr17	-	46018479	46025195	ENSMUST00000150327	3	1183	MSTRG.10796	Vegfa	1.14461	4.84598	2.99105	0.037198	0.16813	0.29568	17.9271	4.16407	3.0019e-06	3.02846e-05	up	yes
24495	0	chr10	+	128091613	128112149	ENSMUST00000219082	4	1782	MSTRG.3425	Baz2a	0.673228	1.09787	1.14289	0.336597	0.299231	0.398314	2.81779	1.49456	3.00436e-06	3.03039e-05	up	yes
22337	0	chr10	-	83608607	83611142	ENSMUST00000127788	2	654	MSTRG.3086	Appl2	1.67441	1.74699	1.51415	0.84596	0.462137	0.617696	2.56286	1.35776	3.0314e-06	3.05711e-05	up	yes
130268	0	chr6	+	129403550	129409335	ENSMUST00000133061	2	4347	MSTRG.20296	Clec1b	0.032498	0.002432	0.01401	0.219195	0.144059	0.199761	0.0869249	-3.52409	3.03659e-06	3.06207e-05	down	yes
91761	0	chr2	+	130274446	130279313	ENSMUST00000161543	7	3290	MSTRG.13960	Nop56	0.804293	1.62471	1.49068	4.69562	7.07317	4.73841	0.237453	-2.07428	3.05544e-06	3.07968e-05	down	yes
115461	0	chr5	-	66399622	66618784	ENSMUST00000162401	6	2033	MSTRG.17878	Apbb2	3.6466	3.96049	5.91161	1.97737	2.04981	2.04657	2.22576	1.1543	3.08433e-06	3.10738e-05	up	yes
113983	0	chr5	-	33919125	33936413	ENSMUST00000132942	3	2089	MSTRG.17619	Nelfa	3.92619	4.16871	4.62391	2.49386	2.47529	3.04254	1.58753	0.666784	3.12752e-06	3.14832e-05	up	no
79465	0	chr19	+	8742144	8748888	ENSMUST00000176260	6	1025	MSTRG.12039	Stx5a	0.548056	0.7382	0.614795	0.224776	0.206418	0.099364	3.58312	1.84121	3.15181e-06	3.17076e-05	up	yes
73135	0	chr17	-	74852998	74860934	ENSMUST00000234097	2	1734	MSTRG.11070	Gm50021	0.026488	0.075225	0.119246	0.570593	0.407905	0.80442	0.123931	-3.01239	3.15637e-06	3.17451e-05	down	yes
84310	0	chr2	+	25291220	25298925	ENSMUST00000129723	4	2891	MSTRG.12921	Grin1os	0.919106	0.80329	1.07781	0.512564	0.466484	0.358942	2.09285	1.06547	3.16201e-06	3.17958e-05	up	yes
35776	0	chr12	-	16706139	16708454	ENSMUST00000159044	2	805	ENSMUSG00000036523	Greb1	0.029844	0.0954	0.026198	0.562671	0.366461	0.478621	0.107577	-3.21656	3.18505e-06	3.20075e-05	down	yes
29408	0	chr11	+	72301665	72308924	ENSMUST00000142921	4	2738	MSTRG.4153	Xaf1	0.981625	1.3374	1.15998	2.86604	2.23607	2.95864	0.431598	-1.21224	3.18509e-06	3.20075e-05	down	yes
111962	0	chr5	-	3498625	3500072	ENSMUST00000196630	1	1448	MSTRG.17290	Gm42435	0.554889	0.315098	0.472423	1.6657	1.15857	1.37553	0.319637	-1.64549	3.1999e-06	3.2136e-05	down	yes
62333	0	chr16	+	21794342	21810678	ENSMUST00000209449	3	2232	MSTRG.9483	1300002E11Rik	0.012296	0.024163	0.017116	0.128288	0.232739	0.130277	0.109047	-3.19698	3.26916e-06	3.28019e-05	down	yes
46137	0	chr13	+	92611174	92686193	ENSMUST00000224250	5	1596	MSTRG.6931	Serinc5	2.84329	2.60851	2.72704	1.8094	2.01398	1.67316	1.488	0.573372	3.27128e-06	3.28202e-05	up	no
158372	0	chr9	+	98579951	98581278	ENSMUST00000186657	3	471	MSTRG.24452	Copb2	1.73861	2.11154	2.52673	0.416556	0.652954	0.853013	3.31693	1.72985	3.27762e-06	3.28774e-05	up	yes
125582	0	chr6	+	65042621	65043835	ENSMUST00000204111	2	740	MSTRG.19568	Smarcad1	1.75821	1.24288	1.44793	3.32771	3.29539	4.30642	0.407065	-1.29667	3.29924e-06	3.30768e-05	down	yes
146924	0	chr8	-	36935584	36952442	ENSMUST00000179652	2	3497	MSTRG.22597	Dlc1	0.376338	0.64435	0.400679	0.11714	0.160783	0.167746	3.18929	1.67323	3.32371e-06	3.33071e-05	up	yes
160981	0	chr9	-	122687068	122714333	ENSMUST00000215837	2	453	ENSMUSG00000111577	Gm47136	0.488157	0.481944	0.638375	0.051332	0.129686	0.079753	6.16816	2.62484	3.34162e-06	3.34714e-05	up	yes
101425	0	chr3	-	116790780	116808166	ENSMUST00000162040	4	1707	MSTRG.15608	Agl	0.460051	0.313537	0.537017	0.144459	0.071629	0.119539	3.90495	1.9653	3.34546e-06	3.35068e-05	up	yes
93752	0	chr2	-	158353700	158356843	ENSMUST00000186993	1	3144	MSTRG.14290	Snhg17	0.58235	0.463381	0.705789	1.25461	1.64575	1.46275	0.401439	-1.31675	3.34959e-06	3.35391e-05	down	yes
130437	0	chr6	-	131365100	131369018	ENSMUST00000203157	3	1035	MSTRG.20306	Ybx3	1.43026	1.63903	1.53028	2.90046	2.64593	2.62702	0.562748	-0.829438	3.38668e-06	3.38712e-05	down	no
127313	0	chr6	+	87895997	87913752	ENSMUST00000149907	8	6579	MSTRG.19836	Copg1	6.75412	6.23387	10.8332	3.43292	2.53897	3.06862	2.63494	1.39777	3.38672e-06	3.38712e-05	up	yes
93362	0	chr2	+	155956458	155986613	ENSMUST00000149905	23	4930	MSTRG.14226	Cep250	0.481737	0.330702	0.214664	0.105356	0.075158	0.087324	3.83479	1.93915	3.38984e-06	3.38978e-05	up	yes
121562	0	chr5	+	143758354	143765810	ENSMUST00000180951	2	2573	MSTRG.18885	D130017N08Rik	0.299882	0.303965	0.360149	1.36723	1.5688	0.75451	0.261207	-1.93673	3.41085e-06	3.40941e-05	down	yes
100377	0	chr3	-	100582314	100587717	ENSMUST00000197836	1	5404	MSTRG.15431	Gm43466	0.168158	0.239177	0.25994	0.500422	0.545082	0.561236	0.415297	-1.26778	3.43455e-06	3.43001e-05	down	yes
65883	0	chr17	+	5388763	5419652	ENSMUST00000190865	4	2758	MSTRG.10017	Gm29050	0.667244	0.568693	0.499634	1.16875	1.09147	1.11506	0.5142	-0.959598	3.43802e-06	3.43317e-05	down	no
105292	0	chr4	-	53562983	53564697	ENSMUST00000138377	2	1060	MSTRG.16217	1700060J05Rik	0.584625	0.565537	0.492653	1.09824	1.28389	1.37145	0.437666	-1.1921	3.43872e-06	3.43355e-05	down	yes
154390	0	chr9	-	40606416	40616386	ENSMUST00000216936	4	3079	ENSMUSG00000111504	Gm48284	0.151989	0.160347	0.175915	0.038399	0.070436	0.045683	3.15983	1.65985	3.44953e-06	3.44404e-05	up	yes
136166	0	chr7	-	43695209	43797958	ENSMUST00000181454	7	1620	MSTRG.21049	2310002F09Rik	0.250512	0.313237	0.48998	0.061629	0.06094	0.105267	4.62495	2.20944	3.46114e-06	3.45501e-05	up	yes
49690	0	chr14	+	32551252	32553956	ENSMUST00000227434	1	2705	MSTRG.7641	Ercc6	2.00196	2.44583	3.23096	1.29518	1.10843	1.12329	2.1772	1.12247	3.47122e-06	3.46475e-05	up	yes
8243	0	chr1	+	10993518	11000655	ENSMUST00000190935	1	7138	MSTRG.765	Prex2	1.42793	2.40665	2.6514	6.9142	6.33147	6.43709	0.329526	-1.60154	3.47904e-06	3.47225e-05	down	yes
140234	0	chr7	+	101108882	101141129	ENSMUST00000130426	3	2235	MSTRG.21672	Fchsd2	1.80955	1.83053	2.37592	4.30295	3.64077	3.93578	0.506419	-0.981598	3.50369e-06	3.49402e-05	down	no
37591	0	chr12	-	69844874	69874334	ENSMUST00000124715	8	1373	MSTRG.5577	Map4k5	5.50849	3.6959	4.25958	1.69184	1.0922	1.98064	2.82578	1.49865	3.50955e-06	3.49923e-05	up	yes
29344	0	chr11	+	71512528	71548234	ENSMUST00000214621	3	1682	ENSMUSG00000072753	9230020A06Rik	0	0	0	0.066376	0.109273	0.106617	0.00106283	-9.87788	3.53373e-06	3.52144e-05	down	yes
144927	0	chr7	-	144520283	144524370	ENSMUST00000183106	1	4088	MSTRG.22308	Ppfia1	0.277896	0.360035	0.354237	0.637244	0.771716	0.757586	0.457949	-1.12674	3.53468e-06	3.52208e-05	down	yes
49917	0	chr14	-	37131398	37135272	ENSMUST00000223921	4	601	MSTRG.7672	Ghitm	3.92597	4.10858	5.6144	1.61302	1.90425	2.34219	2.32938	1.21995	3.55716e-06	3.54352e-05	up	yes
148783	0	chr8	-	73045064	73098953	ENSMUST00000146249	2	3526	MSTRG.22885	Large1	0.357533	0.389435	0.474791	0.950962	0.825538	0.77762	0.478348	-1.06387	3.63564e-06	3.61716e-05	down	yes
127214	0	chr6	+	87076808	87086471	ENSMUST00000146410	4	844	MSTRG.19809	Gfpt1	3.30011	1.88359	2.96891	0.954912	0.463732	0.813275	3.65274	1.86898	3.7141e-06	3.68959e-05	up	yes
28752	0	chr11	+	69448548	69453676	ENSMUST00000124108	2	859	MSTRG.4080	Dnah2os	1.44069	1.07197	1.24089	0.6521	0.433849	0.533417	2.31791	1.21283	3.71821e-06	3.69301e-05	up	yes
56198	0	chr15	+	61157869	61165735	ENSMUST00000229334	5	715	ENSMUSG00000116498	Gm38563	0	0	0	0.432981	0.156075	0.319152	0.000330321	-11.5638	3.7313e-06	3.70502e-05	down	yes
52014	0	chr14	-	55772689	55773888	ENSMUST00000228933	3	459	MSTRG.7894	Adcy4	4.20972	2.9215	4.44168	1.76613	1.01168	1.26306	2.86396	1.51801	3.73951e-06	3.71217e-05	up	yes
125458	0	chr6	+	58901748	58904509	ENSMUST00000205139	1	2762	MSTRG.19534	Herc3	1.10052	0.812658	0.957394	0.557191	0.505232	0.423795	1.93146	0.949694	3.76004e-06	3.73222e-05	up	no
109073	0	chr4	+	130021115	130022633	ENSMUST00000136787	2	1031	MSTRG.16773	Adgrb2	0.589639	0.877053	0.778753	0.119479	0.038642	0.18252	6.59182	2.72068	3.78965e-06	3.75791e-05	up	yes
125466	0	chr6	+	58965655	59002083	ENSMUST00000173978	4	3000	MSTRG.19538	BB365896	0.813212	1.15972	1.39093	0.227073	0.210513	0.425352	3.89815	1.96279	3.81868e-06	3.78501e-05	up	yes
131448	0	chr6	-	148819303	148824403	ENSMUST00000205196	1	5101	MSTRG.20483	Ipo8	1.3343	1.57092	1.66091	2.75205	2.53695	2.55801	0.581895	-0.78117	3.84091e-06	3.80534e-05	down	no
70452	0	chr17	+	35320405	35325099	ENSMUST00000172994	4	2860	MSTRG.10671	H2-Q1	2.28584	2.41403	1.6535	1.12617	1.06061	1.02478	1.97828	0.984249	3.85325e-06	3.81645e-05	up	no
76119	0	chr18	-	47275658	47369794	ENSMUST00000151382	17	4252	MSTRG.11577	Sema6a	0.347279	0.342021	0.458112	0.814803	1.2833	1.27554	0.34011	-1.55593	3.85349e-06	3.81645e-05	down	yes
25919	0	chr11	+	21092118	21158460	ENSMUST00000149675	7	12587	MSTRG.3628	Peli1	0.217495	0.256199	0.318215	0.10852	0.131195	0.139821	2.08652	1.0611	3.89724e-06	3.85529e-05	up	yes
60865	0	chr16	-	5025853	5049863	ENSMUST00000231132	8	3228	MSTRG.9289	Glyr1	4.55885	4.24345	4.08078	2.50118	1.73201	2.53282	1.90409	0.9291	3.92172e-06	3.87778e-05	up	no
157676	0	chr9	-	83571560	83573289	ENSMUST00000213703	2	743	MSTRG.24369	Gm39384	1.50327	1.96387	2.74337	0.435329	0.676145	0.283485	4.45211	2.15449	3.97632e-06	3.92828e-05	up	yes
55586	0	chr15	+	39040432	39041282	ENSMUST00000228534	1	851	MSTRG.8497	Gm49786	0	0	0	0.208858	0.180831	0.13474	0.000572051	-10.7716	3.9898e-06	3.94054e-05	down	yes
102239	0	chr3	+	135330306	135345387	ENSMUST00000132405	4	3862	MSTRG.15730	Slc9b2	0.307962	0.346648	0.224666	0.117672	0.068533	0.058288	3.59632	1.84652	4.02514e-06	3.97261e-05	up	yes
120164	0	chr5	-	132025003	132028626	ENSMUST00000196613	1	3624	MSTRG.18638	Auts2	0.261579	0.320317	0.425638	1.03879	0.812469	0.827441	0.376128	-1.4107	4.05986e-06	4.00545e-05	down	yes
44777	0	chr13	-	63316500	63431745	ENSMUST00000160333	11	2263	MSTRG.6705	Fancc	0.148846	0.193642	0.123306	0.902929	0.572732	0.481622	0.23798	-2.07109	4.07206e-06	4.01619e-05	down	yes
18799	0	chr10	+	28075010	28264673	ENSMUST00000219761	3	1464	MSTRG.2524	Ptprk	1.11243	1.07462	1.04104	2.24524	2.57181	1.898	0.480726	-1.05671	4.08243e-06	4.02522e-05	down	yes
62736	0	chr16	-	30539327	30543573	ENSMUST00000232166	3	555	MSTRG.9544	Tmem44	0.058278	0.175277	0.109257	0.584152	0.780865	0.778349	0.159941	-2.64439	4.1035e-06	4.04563e-05	down	yes
78496	0	chr19	+	5072229	5075257	ENSMUST00000237721	2	1421	ENSMUSG00000117893	Gm46658	0.113022	0.120188	0.186487	0.435624	0.625741	0.809967	0.224277	-2.15665	4.11073e-06	4.0524e-05	down	yes
70394	0	chr17	+	35141977	35142605	ENSMUST00000174613	2	405	MSTRG.10666	Bag6	1.73547	1.21039	2.0233	0.647172	0.385899	0.370055	3.54149	1.82436	4.12652e-06	4.06652e-05	up	yes
127167	0	chr6	-	86747471	86765910	ENSMUST00000129772	8	2184	MSTRG.19799	Anxa4	4.01002	4.08269	4.85398	1.4814	0.75173	1.69841	3.29303	1.71942	4.14769e-06	4.08629e-05	up	yes
37975	0	chr12	-	76287894	76306983	ENSMUST00000218341	2	530	MSTRG.5636	Gm34868	0.021235	0.14626	0.169013	0.862165	0.83548	0.861107	0.131513	-2.92673	4.1511e-06	4.08929e-05	down	yes
147745	0	chr8	-	61707212	61760098	ENSMUST00000123523	5	2496	MSTRG.22715	Palld	0.367132	0.3135	0.330847	1.08517	0.772188	0.725945	0.391545	-1.35275	4.16826e-06	4.10401e-05	down	yes
48608	0	chr14	-	20456529	20460158	ENSMUST00000226001	2	1662	MSTRG.7472	Anxa7	2.15813	2.43652	2.13466	1.27502	1.15416	0.826754	2.06679	1.04739	4.2081e-06	4.14139e-05	up	yes
134085	0	chr7	-	25217028	25219927	ENSMUST00000206498	2	1767	MSTRG.20771	Dedd2	0.811367	0.932909	1.02177	0.484095	0.339438	0.275056	2.51781	1.33217	4.24604e-06	4.17688e-05	up	yes
57991	0	chr15	+	81010635	81012290	ENSMUST00000134511	4	1256	MSTRG.8850	Sgsm3	0.584106	0.594951	0.569318	0.234014	0.318918	0.239492	2.20636	1.14167	4.25734e-06	4.18669e-05	up	yes
69447	0	chr17	-	32337926	32350607	ENSMUST00000235387	4	818	MSTRG.10549	Akap8l	0.186015	0.427242	0.402378	0.024398	0.046308	0.020579	11.126	3.47586	4.27435e-06	4.20286e-05	up	yes
90647	0	chr2	+	119594303	119607502	ENSMUST00000153581	3	8300	MSTRG.13771	Oip5os1	12.3351	12.7526	10.7721	19.2859	22.6538	22.4869	0.556599	-0.845289	4.28795e-06	4.21437e-05	down	no
9694	0	chr1	+	46235248	46271190	ENSMUST00000187548	7	5370	MSTRG.970	Dnah7b	0	0.004037	0.008393	0.068285	0.132517	0.225247	0.029175	-5.09912	4.29707e-06	4.22258e-05	down	yes
55520	0	chr15	-	37997061	38001295	ENSMUST00000228174	5	1360	MSTRG.8486	Ubr5	11.3597	12.7458	14.0167	9.09066	7.92205	8.80745	1.47645	0.562129	4.30458e-06	4.22921e-05	up	no
122699	0	chr6	-	12320802	12324693	ENSMUST00000135450	3	496	MSTRG.19104	Thsd7a	0.902226	0.796742	0.547017	0.03085	0.153907	0.141435	6.88547	2.78355	4.35201e-06	4.27392e-05	up	yes
17340	0	chr1	-	191012980	191015498	ENSMUST00000193399	2	593	MSTRG.2248	Flvcr1	0.449504	0.37487	0.344707	1.04681	1.38196	1.08459	0.332753	-1.58748	4.38543e-06	4.30332e-05	down	yes
64521	0	chr16	+	72983755	72989878	ENSMUST00000231566	2	406	MSTRG.9821	Robo1	0.207172	0.168181	0.179176	0.776667	1.10522	0.797664	0.206949	-2.27266	4.41143e-06	4.3273e-05	down	yes
109942	0	chr4	-	136551873	136553795	ENSMUST00000139690	2	1481	MSTRG.16923	Kdm1a	4.16214	4.49319	4.42143	3.37936	3.29373	3.00995	1.35048	0.433474	4.41676e-06	4.33214e-05	up	no
136674	0	chr7	+	45121917	45124144	ENSMUST00000209340	3	778	MSTRG.21098	Gm45552	1.34625	1.43982	0.993918	3.30604	2.656	3.10685	0.416808	-1.26254	4.42755e-06	4.34158e-05	down	yes
97192	0	chr3	+	51560035	51567117	ENSMUST00000180404	4	3731	MSTRG.14868	5031434O11Rik	1.27632	0.912817	0.952274	0.582999	0.541566	0.471839	1.9678	0.976585	4.455e-06	4.36811e-05	up	no
158222	0	chr9	+	96170916	96173465	ENSMUST00000189249	1	2550	ENSMUSG00000041440	Gk5	0.299006	0.500151	0.436866	0.084059	0.092786	0.158108	3.69014	1.88368	4.46993e-06	4.38119e-05	up	yes
78882	0	chr19	+	6012620	6018462	ENSMUST00000180505	5	1969	MSTRG.11964	Gm10814	0.737691	0.823298	0.866379	0.36705	0.161782	0.237479	3.1676	1.66339	4.47885e-06	4.38838e-05	up	yes
152087	0	chr8	+	124883446	124887628	ENSMUST00000162455	5	1247	MSTRG.23345	Gnpat	2.91619	2.59537	3.17126	1.85323	1.4693	1.86297	1.67444	0.743681	4.50799e-06	4.41467e-05	up	no
116867	0	chr5	+	96811066	96834906	ENSMUST00000199656	9	831	MSTRG.18073	Anxa3	1.85987	2.40996	2.43153	1.10705	0.950925	0.663778	2.46215	1.29992	4.55163e-06	4.45419e-05	up	yes
89681	0	chr2	+	102057587	102061430	ENSMUST00000146134	2	1663	MSTRG.13623	Gm13920	0.507583	0.380549	0.528451	1.21396	1.02184	0.986264	0.439651	-1.18557	4.5787e-06	4.4795e-05	down	yes
9790	0	chr1	-	51779715	51782204	ENSMUST00000126952	2	282	MSTRG.984	Myo1b	2.52952	2.60952	2.57368	0.67592	0.411283	1.06525	3.58322	1.84126	4.59184e-06	4.49195e-05	up	yes
34388	0	chr11	+	117115168	117152185	ENSMUST00000127090	12	3137	MSTRG.4997	Sec14l1	2.18227	2.45599	3.08224	1.29224	0.719406	0.883287	2.6669	1.41516	4.5953e-06	4.49494e-05	up	yes
38531	0	chr12	-	84156528	84160138	ENSMUST00000130038	5	582	MSTRG.5734	Elmsan1	0.486307	0.425335	0.580956	0.035473	0.110236	0.107546	5.89366	2.55916	4.60574e-06	4.50436e-05	up	yes
48673	0	chr14	+	20691270	20692105	ENSMUST00000225566	3	572	MSTRG.7477	Sec24c	1.35341	1.00735	0.792541	0.375432	0.293706	0.310394	3.21919	1.6867	4.61687e-06	4.51405e-05	up	yes
137379	0	chr7	+	49575140	49576605	ENSMUST00000184102	1	1466	MSTRG.21181	Nav2	0.615168	0.938524	0.650997	0.102763	0.107204	0.254917	4.74245	2.24563	4.64081e-06	4.53586e-05	up	yes
137492	0	chr7	+	55804619	55808944	ENSMUST00000206660	2	3727	MSTRG.21196	Tubgcp5	0.401517	0.228237	0.36722	0.846387	0.948336	0.91203	0.368328	-1.44094	4.64704e-06	4.54155e-05	down	yes
49662	0	chr14	-	32303662	32317985	ENSMUST00000226980	2	1833	MSTRG.7639	Gm48914	0.043975	0.178567	0.135389	0.673097	0.734847	1.01775	0.147558	-2.76064	4.78861e-06	4.66593e-05	down	yes
63004	0	chr16	-	32827928	32829718	ENSMUST00000152920	3	664	MSTRG.9587	Rubcn	2.79354	2.35365	2.64055	1.04796	0.400806	0.589094	3.82153	1.93415	4.81629e-06	4.69001e-05	up	yes
158373	0	chr9	+	98586845	98587829	ENSMUST00000187336	3	699	MSTRG.24452	Copb2	2.43471	1.58097	2.3944	0.796567	0.937448	0.979867	2.36196	1.23999	4.83574e-06	4.70772e-05	up	yes
118823	0	chr5	-	120121096	120139263	ENSMUST00000180812	3	3977	MSTRG.18413	Gm10390	0.040443	0.05332	0.076328	0.166561	0.247421	0.257093	0.25346	-1.98017	4.90506e-06	4.77144e-05	down	yes
15333	0	chr1	-	161820403	161826167	ENSMUST00000192422	1	5765	MSTRG.1913	Suco	3.05135	3.13535	4.04528	1.95254	1.66843	2.12171	1.78175	0.833291	4.92757e-06	4.79123e-05	up	no
122286	0	chr5	+	151368709	151396164	ENSMUST00000181114	4	2034	MSTRG.19022	1700028E10Rik	0.022459	0.038916	0.093966	0.297204	0.360134	0.397784	0.147226	-2.7639	4.93797e-06	4.79924e-05	down	yes
156192	0	chr9	+	59714116	59718874	ENSMUST00000143224	2	4579	ENSMUSG00000074259	Gramd2	0.078684	0.131503	0.087267	0.316658	0.343696	0.265594	0.321243	-1.63826	4.95655e-06	4.81645e-05	down	yes
157885	0	chr9	-	88521052	88523562	ENSMUST00000239184	4	1778	MSTRG.24397	Snhg5	0.068665	0.048441	0.067604	0.202741	0.388384	0.327494	0.201074	-2.3142	4.96231e-06	4.8212e-05	down	yes
51900	0	chr14	+	55592881	55603693	ENSMUST00000133903	15	4962	MSTRG.7877	Rnf31	1.42988	1.29459	0.735302	0.268589	0.423462	0.263887	3.61924	1.85569	4.99971e-06	4.85414e-05	up	yes
67805	0	chr17	-	25388240	25389489	ENSMUST00000162820	2	660	MSTRG.10335	Cacna1h	0.62743	0.366169	0.515973	0.129694	0.102084	0.111743	4.39441	2.13567	5.01599e-06	4.8691e-05	up	yes
40312	0	chr12	+	111442662	111456169	ENSMUST00000156003	11	5380	MSTRG.6002	Tnfaip2	3.16654	3.857	7.27357	0.711264	0.820837	0.211498	8.19977	3.03558	5.0321e-06	4.88388e-05	up	yes
116894	0	chr5	-	97104580	97111596	ENSMUST00000132127	2	4087	MSTRG.18078	Paqr3	0.506932	0.342082	0.549329	0.190324	0.21913	0.166355	2.42848	1.28006	5.04171e-06	4.89107e-05	up	yes
35844	0	chr12	+	17547817	17548870	ENSMUST00000220849	3	767	MSTRG.5237	Odc1	2.84058	2.82182	2.27351	0.991728	1.20304	0.615118	2.82429	1.49789	5.04625e-06	4.89504e-05	up	yes
129716	0	chr6	-	124959234	124960196	ENSMUST00000135645	2	823	MSTRG.20226	Cops7a	1.16007	1.09497	1.22275	3.29515	3.72973	2.29114	0.373313	-1.42154	5.08548e-06	4.93051e-05	down	yes
20427	0	chr10	+	67185753	67198348	ENSMUST00000173949	2	9172	MSTRG.2816	Jmjd1c	0.597632	0.561182	0.909922	0.161307	0.202846	0.293402	3.1461	1.65357	5.11077e-06	4.95416e-05	up	yes
140070	0	chr7	-	100083662	100090087	ENSMUST00000156518	3	708	MSTRG.21640	Pold3	1.0917	1.29161	1.30076	0.676756	0.481752	0.547521	2.15944	1.11066	5.1131e-06	4.95556e-05	up	yes
115009	0	chr5	+	53277118	53278540	ENSMUST00000204089	2	726	MSTRG.17802	Smim20	0.654491	1.26182	0.963215	0.108869	0.193646	0.277811	4.96192	2.3109	5.12046e-06	4.96225e-05	up	yes
92189	0	chr2	-	135325447	135583584	ENSMUST00000153402	2	1559	MSTRG.14022	9630028H03Rik	0.829539	1.15914	1.02429	0.544178	0.439184	0.403056	2.1732	1.11982	5.1589e-06	4.99733e-05	up	yes
20058	0	chr10	-	60928226	60938132	ENSMUST00000036304	3	853	MSTRG.2741	Pldi	0.912311	1.14582	1.12354	0.443572	0.215923	0.211044	3.65483	1.8698	5.17034e-06	5.0071e-05	up	yes
114653	0	chr5	-	44044024	44102032	ENSMUST00000196852	7	1592	MSTRG.17711	Prom1	0.553504	0.594265	0.898714	0.291213	0.223451	0.204238	2.84668	1.50928	5.18783e-06	5.02359e-05	up	yes
56056	0	chr15	-	58126965	58129011	ENSMUST00000226582	1	2047	MSTRG.8581	Atad2	1.44495	1.36755	1.73678	2.56937	2.91151	2.9245	0.541234	-0.885676	5.21235e-06	5.04514e-05	down	no
58832	0	chr15	-	89164891	89165829	ENSMUST00000131062	2	637	MSTRG.8967	Plxnb2	2.90785	3.98108	3.09479	1.25913	0.723119	0.473296	4.06579	2.02353	5.21344e-06	5.04576e-05	up	yes
71956	0	chr17	-	50797727	51179352	ENSMUST00000225252	17	4150	MSTRG.10873	Tbc1d5	1.01608	0.793608	1.00629	0.564469	0.491093	0.59946	1.70147	0.766782	5.24985e-06	5.07878e-05	up	no
64519	0	chr16	+	72978730	73003710	ENSMUST00000232264	7	2416	MSTRG.9821	Robo1	0.408397	0.180047	0.481121	1.76581	1.45844	1.53205	0.224874	-2.15281	5.25974e-06	5.08702e-05	down	yes
66216	0	chr17	+	10496446	10569396	ENSMUST00000161274	2	421	MSTRG.10095	Gm16168	0.511225	0.319351	0.235113	0	0	0	3552.3	11.7945	5.27771e-06	5.10306e-05	up	yes
61394	0	chr16	+	16302974	16308942	ENSMUST00000161191	4	2831	MSTRG.9374	Yars2	0.495657	0.62456	0.551633	1.08479	1.0043	1.01878	0.537941	-0.89448	5.30479e-06	5.12701e-05	down	no
61377	0	chr16	-	15893385	16146851	ENSMUST00000229846	17	6390	MSTRG.9368	Spidr	1.0956	1.67674	1.25748	0.433392	0.141295	0.217804	5.085	2.34625	5.33853e-06	5.15693e-05	up	yes
13060	0	chr1	+	118357312	118363449	ENSMUST00000190194	3	2166	ENSMUSG00000099936	Gm28867	0	0	0	0.050768	0.070215	0.065862	0.00160561	-9.28266	5.35268e-06	5.16924e-05	down	yes
91685	0	chr2	+	129198801	129201178	ENSMUST00000140907	4	1628	MSTRG.13951	Slc20a1	2.52459	2.17624	1.97768	1.34903	1.34504	1.10044	1.76005	0.815614	5.35818e-06	5.17365e-05	up	no
159435	0	chr9	+	107983025	107984453	ENSMUST00000177071	3	903	MSTRG.24586	Uba7	4.25459	2.86926	1.99578	0.597733	0.99116	0.509772	4.34545	2.1195	5.36662e-06	5.18135e-05	up	yes
8249	0	chr1	+	11140691	11160596	ENSMUST00000187694	5	2949	MSTRG.765	Prex2	0.993878	1.31232	1.64099	3.47634	3.23853	3.04107	0.404594	-1.30545	5.40566e-06	5.21723e-05	down	yes
35248	0	chr12	+	3806007	3846888	ENSMUST00000173700	2	12088	MSTRG.5147	Dnmt3a	2.52563	2.88023	3.03985	4.86491	4.37836	4.48331	0.615281	-0.700682	5.40745e-06	5.2185e-05	down	no
95276	0	chr2	-	180258543	180273496	ENSMUST00000136706	7	4594	MSTRG.14563	Cables2	1.43314	1.12096	0.709129	3.71754	5.7119	3.67176	0.249078	-2.00533	5.40801e-06	5.21858e-05	down	yes
61615	0	chr16	+	17508973	17524813	ENSMUST00000232379	18	2621	MSTRG.9401	Lztr1	0.377326	0.180205	0.274798	0.817197	1.01756	1.16852	0.27714	-1.85131	5.41043e-06	5.22001e-05	down	yes
24143	0	chr10	-	123013325	123015156	ENSMUST00000219241	2	882	MSTRG.3370	Mon2	0.248036	0.330337	0.53384	0.039567	0.060083	0.065558	6.7322	2.75108	5.41896e-06	5.22688e-05	up	yes
114147	0	chr5	+	34761740	34822078	ENSMUST00000148953	18	4382	MSTRG.17642	Htt	2.08776	2.14867	2.7972	1.49693	1.31645	1.34827	1.6901	0.757111	5.45807e-06	5.26186e-05	up	no
160160	0	chr9	+	110986201	110987804	ENSMUST00000185439	2	1067	MSTRG.24670	1700061E17Rik	0.656202	0.88073	1.08968	0.141282	0.188494	0.038515	7.13188	2.83428	5.47079e-06	5.27321e-05	up	yes
110481	0	chr4	-	141962875	142015082	ENSMUST00000123068	11	2224	ENSMUSG00000051435	Fhad1	0.106921	0.053094	0.307463	0	0	0	1558.26	10.6057	5.48084e-06	5.28106e-05	up	yes
158168	0	chr9	-	95715507	95721132	ENSMUST00000188141	1	5626	MSTRG.24424	Trpc1	0.325332	0.363218	0.307575	0.121072	0.081275	0.163236	2.72476	1.44613	5.52615e-06	5.3224e-05	up	yes
31768	0	chr11	-	97206933	97241950	ENSMUST00000165489	16	2162	MSTRG.4558	Npepps	2.91079	1.97461	1.27825	0.445081	0.354652	0.663498	4.21236	2.07463	5.53753e-06	5.3329e-05	up	yes
80294	0	chr19	-	14543726	14595589	ENSMUST00000235975	4	1373	MSTRG.12126	Tle4	0.648979	0.999482	0.391556	3.15075	2.64326	3.01041	0.231704	-2.10965	5.57188e-06	5.36459e-05	down	yes
137353	0	chr7	+	49085083	49086981	ENSMUST00000208696	2	1798	MSTRG.21185	Gm32849	0.477579	0.352053	0.809663	0.107438	0.032979	0.099118	6.84366	2.77477	5.59256e-06	5.38356e-05	up	yes
49480	0	chr14	-	31188340	31191091	ENSMUST00000172370	3	647	MSTRG.7610	Nisch	3.46035	3.10367	3.797	2.10728	1.84388	2.27719	1.66352	0.734242	5.60335e-06	5.39301e-05	up	no
70391	0	chr17	+	35138573	35139850	ENSMUST00000172925	3	880	MSTRG.10666	Bag6	2.17134	3.05373	3.52526	1.03	1.35138	0.896829	2.66924	1.41643	5.6074e-06	5.39644e-05	up	yes
[truncated: 24,546 more rows]
