# Supplementary material for: Multiomics Analysis Reveals Role of ncRNA in Hypoxia of Mouse Brain Microvascular Endothelial Cells
Source: Int J Mol Sci. 2025 Jun 12;26(12):5629. doi: 10.3390/ijms26125629 (PMC12193265; doi:10.3390/ijms26125629)
Supplement: Supplementary file 1 [file ijms-26-05629-s001.zip › Supplementary TableS8-TMTprotein Comparison.xls]

ID	C11	C12	C13	H11	H12	H13	ratio	t.test_p.value	wilcox.test_p.value	t.test_p.value_BHcorrect	wilcox.test_p.value_BHcorrect	regulated	ProteinGroup	protein	description	genename	molecularweight	chromosome	go_cellularcomponent	go_molecularfunction	go_biologicalprocess	eggnog_description	eggnog_term	eggnog_category	pfam	ko	kegg_pathway	kegg_brite	reactome_id	reactome_description	reactome_pathways	wikipathways	disease	cellmarker	subcellularlocation	tf_category	tf_family	kinase_category	kinase_family	cazy
A0A023T778	481749.86535009	473471.647155473	460436.750902527	438942.076502732	448127.212806026	451805.058523583	0.945760980908699	0.0308183696933236	0.1	0.0952130168505121	0.188110928061505	none	A0A023T778;Q9CQL1;P61327;G3UZW7	A0A023T778	Mago nashi protein	Magohb	17311.9543	6	GO:0005622::intracellular anatomical structure;GO:0005634::nucleus;GO:0005681::spliceosomal complex;GO:0005684::U2-type spliceosomal complex;GO:0032991::protein-containing complex;GO:0035145::exon-exon junction complex;GO:0036477::somatodendritic compartment;GO:0043025::neuronal cell body;GO:0043226::organelle;GO:0043227::membrane-bounded organelle;GO:0043229::intracellular organelle;GO:0043231::…	GO:0003676::nucleic acid binding;GO:0003723::RNA binding;GO:0005488::binding;GO:0097159::organic cyclic compound binding;GO:1901363::heterocyclic compound binding	GO:0006139::nucleobase-containing compound metabolic process;GO:0009057::macromolecule catabolic process;GO:0009892::negative regulation of metabolic process;GO:0010467::gene expression;GO:0010468::regulation of gene expression;GO:0010605::negative regulation of macromolecule metabolic process;GO:0010629::negative regulation of gene expression;GO:0019439::aromatic compound catabolic process;GO:00…	Mago nashi protein	RNA processing and modification	Information storage and processing	Mago_nashi	K12877	09120::Genetic Information Processing||09121::Transcription||03040::Spliceosome;09120::Genetic Information Processing||09122::Translation||03013::Nucleocytoplasmic transport;09120::Genetic Information Processing||09122::Translation||03015::mRNA surveillance pathway	09180::Brite Hierarchies||09182::Protein families: genetic information processing||03019::Messenger RNA biogenesis;09180::Brite Hierarchies||09182::Protein families: genetic information processing||03041::Spliceosome	NA	NA	NA	NA	NA	NA	Cytoplasm	NA	NA	NA	NA	-
A0A087WNP0	21972.9560143627	22247.0394331485	25403.4456842796	25941.816180935	26429.0481795355	26016.6247537374	1.12587783424591	0.119397285871777	0.1	0.225964310913686	0.188110928061505	none	A0A087WNP0	A0A087WNP0	RIKEN cDNA 4931428L18 gene	4931428L18Rik	26873.5207000001	1	GO:0005622::intracellular anatomical structure;GO:0005634::nucleus;GO:0043226::organelle;GO:0043227::membrane-bounded organelle;GO:0043229::intracellular organelle;GO:0043231::intracellular membrane-bounded organelle;GO:0110165::cellular anatomical entity	GO:0003676::nucleic acid binding;GO:0003723::RNA binding;GO:0003729::mRNA binding;GO:0005488::binding;GO:0097159::organic cyclic compound binding;GO:1901363::heterocyclic compound binding	GO:0010467::gene expression;GO:0046907::intracellular transport;GO:0050658::RNA transport;GO:0051169::nuclear transport;GO:0051236::establishment of RNA localization;GO:0071426::ribonucleoprotein complex export from nucleus;GO:0071427::mRNA-containing ribonucleoprotein complex export from nucleus;GO:0071702::organic substance transport;GO:0071705::nitrogen compound transport	single-stranded DNA binding	RNA processing and modification	Information storage and processing	FYTT;FoP_duplication;RRM_1	NA	NA	NA	NA	NA	NA	NA	NA	NA	Nucleus	NA	NA	NA	NA	-
A0A087WNR7	108046.759425494	103716.40788663	95293.5339678372	95351.7835458409	97438.0335844319	90168.6191910998	0.921518518051763	0.15077348607051	0.4	0.26297076198296	0.525182062092756	none	A0A087WNR7;Q0VG62	A0A087WNR7	Ribosomal biogenesis factor	Rbis	9335.1946	3	GO:0005622::intracellular anatomical structure;GO:0005634::nucleus;GO:0005654::nucleoplasm;GO:0005730::nucleolus;GO:0005737::cytoplasm;GO:0005829::cytosol;GO:0031974::membrane-enclosed lumen;GO:0031981::nuclear lumen;GO:0043226::organelle;GO:0043227::membrane-bounded organelle;GO:0043228::non-membrane-bounded organelle;GO:0043229::intracellular organelle;GO:0043231::intracellular membrane-bounded…	NA	GO:0022613::ribonucleoprotein complex biogenesis	protein C8orf59 homolog	Function unknown	Poorly characterized	DUF4665	NA	NA	NA	NA	NA	NA	NA	NA	NA	Nucleus	NA	NA	NA	NA	-
A0A087WNS9	35741.7737881508	33610.1714931197	38365.2356416147	41342.1986945962	40709.4546453233	38644.1189593232	1.120487662833	0.0755917577840667	0.1	0.166950074976996	0.188110928061505	none	A0A087WNS9;A0A087WQ65;A0A087WRZ2;A0A087WNT2;A0A087WPY4;Q64253	A0A087WNS9	Lymphocyte antigen 6E (Fragment)	Ly6e	6955.0913	15	GO:0005886::plasma membrane;GO:0016020::membrane;GO:0031224::intrinsic component of membrane;GO:0031225::anchored component of membrane;GO:0071944::cell periphery;GO:0110165::cellular anatomical entity	GO:0005102::signaling receptor binding;GO:0005488::binding;GO:0005515::protein binding;GO:0030545::signaling receptor regulator activity;GO:0030547::signaling receptor inhibitor activity;GO:0030548::acetylcholine receptor regulator activity;GO:0030550::acetylcholine receptor inhibitor activity;GO:0033130::acetylcholine receptor binding;GO:0098772::molecular function regulator;GO:0099602::neurotra…	GO:0003007::heart morphogenesis;GO:0003206::cardiac chamber morphogenesis;GO:0003208::cardiac ventricle morphogenesis;GO:0003231::cardiac ventricle development;GO:0007165::signal transduction;GO:0007507::heart development;GO:0007517::muscle organ development;GO:0009308::amine metabolic process;GO:0009790::embryo development;GO:0009792::embryo development ending in birth or egg hatching;GO:0009887…	lymphocyte antigen	Signal transduction mechanisms	Cellular processes and signaling	Toxin_TOLIP;UPAR_LY6	K06846	NA	09180::Brite Hierarchies||09183::Protein families: signaling and cellular processes||00537::Glycosylphosphatidylinositol (GPI)-anchored proteins	NA	NA	NA	NA	NA	NA	Extracellular	NA	NA	NA	NA	-
A0A087WNV1	541616.517055655	566891.168617786	540310.495569412	556627.18579235	540909.565285625	555191.24174296	1.00237128121376	0.897108955490998	1	0.926733029865626	1	none	A0A087WNV1;A0A087WSR7;A0A087WR52;Q8K2K6;A0A087WRL1	A0A087WNV1	Arf-GAP domain and FG repeat-containing protein 1	Agfg1	53982.2564000003	1	GO:0005622::intracellular anatomical structure;GO:0005634::nucleus;GO:0005737::cytoplasm;GO:0031410::cytoplasmic vesicle;GO:0031982::vesicle;GO:0036477::somatodendritic compartment;GO:0042995::cell projection;GO:0043025::neuronal cell body;GO:0043226::organelle;GO:0043227::membrane-bounded organelle;GO:0043229::intracellular organelle;GO:0043231::intracellular membrane-bounded organelle;GO:004429…	GO:0003676::nucleic acid binding;GO:0003677::DNA binding;GO:0005096::GTPase activator activity;GO:0005488::binding;GO:0030234::enzyme regulator activity;GO:0030695::GTPase regulator activity;GO:0043167::ion binding;GO:0043169::cation binding;GO:0046872::metal ion binding;GO:0060589::nucleoside-triphosphatase regulator activity;GO:0097159::organic cyclic compound binding;GO:0098772::molecular func…	GO:0001675::acrosome assembly;GO:0006996::organelle organization;GO:0007276::gamete generation;GO:0007281::germ cell development;GO:0007283::spermatogenesis;GO:0007286::spermatid development;GO:0007289::spermatid nucleus differentiation;GO:0010256::endomembrane system organization;GO:0010927::cellular component assembly involved in morphogenesis;GO:0019953::sexual reproduction;GO:0022607::cellula…	arf-GAP domain and FG repeat-containing protein 1	Signal transduction mechanisms	Cellular processes and signaling	ArfGap	K15044	NA	09180::Brite Hierarchies||09182::Protein families: genetic information processing||03019::Messenger RNA biogenesis;09180::Brite Hierarchies||09182::Protein families: genetic information processing||04131::Membrane trafficking	NA	NA	NA	NA	NA	NA	Nucleus	NA	NA	NA	NA	-
A0A087WP47	58730.7728904847	30723.1063873485	55483.6058418116	31581.0025804493	26294.7496861268	27030.156449183	0.585810555810803	0.129486290931798	0.2	0.238844794876133	0.310280797101449	none	A0A087WP47;A0A087WP74;Q5DTW7	A0A087WP47	Retroelement silencing factor 1 (Fragment)	Resf1	129961.4838	6	GO:0000930::gamma-tubulin complex;GO:0005622::intracellular anatomical structure;GO:0005634::nucleus;GO:0005815::microtubule organizing center;GO:0005856::cytoskeleton;GO:0015630::microtubule cytoskeleton;GO:0032991::protein-containing complex;GO:0043226::organelle;GO:0043227::membrane-bounded organelle;GO:0043228::non-membrane-bounded organelle;GO:0043229::intracellular organelle;GO:0043231::int…	GO:0005488::binding;GO:0005515::protein binding;GO:0019899::enzyme binding;GO:1990226::histone methyltransferase binding	GO:0006325::chromatin organization;GO:0006996::organelle organization;GO:0009892::negative regulation of metabolic process;GO:0010467::gene expression;GO:0010468::regulation of gene expression;GO:0010605::negative regulation of macromolecule metabolic process;GO:0010629::negative regulation of gene expression;GO:0010638::positive regulation of organelle organization;GO:0031453::positive regulatio…	protein KIAA1551 homolog	Function unknown	Poorly characterized	DUF4617	NA	NA	NA	NA	NA	NA	NA	NA	NA	Nucleus	NA	NA	NA	NA	-
A0A087WP63	56532.7603231598	58779.426987061	59865.9894978668	60242.8255919854	57974.868957941	58609.3049600185	1.00941226088717	0.667970672312053	1	0.752057037963825	1	none	A0A087WP63;A0A087WNX7;A0A087WNL7;A0A087WQ44;A0A087WSL6;A0A087WS36;E9Q9V7;A0A087WQY5;Q8BQA6	A0A087WP63	Predicted gene 42715 (Fragment)	Gm42715	331587.228499991	7	NA	NA	NA	DNA binding domain with preference for A/T rich regions	Transcription	Information storage and processing	HSA;Helicase_C;SNF2_N	NA	NA	NA	NA	NA	NA	NA	NA	NA	Nucleus	TR	SNF2	NA	NA	-
A0A087WPB2	41646.5	40703.6342164716	40282.8795536593	36935.2853673345	36353.7068424357	36546.6438753042	0.895644922263392	0.00252789491373173	0.1	0.0281369450955208	0.188110928061505	none	A0A087WPB2;A0A087WRH9;Q8BX65	A0A087WPB2	MyoD family inhibitor domain-containing protein	Mdfic	21588.2413	6	GO:0005622::intracellular anatomical structure;GO:0005634::nucleus;GO:0005730::nucleolus;GO:0005737::cytoplasm;GO:0031974::membrane-enclosed lumen;GO:0031981::nuclear lumen;GO:0043226::organelle;GO:0043227::membrane-bounded organelle;GO:0043228::non-membrane-bounded organelle;GO:0043229::intracellular organelle;GO:0043231::intracellular membrane-bounded organelle;GO:0043232::intracellular non-mem…	GO:0005488::binding;GO:0005515::protein binding;GO:0008134::transcription factor binding;GO:0030332::cyclin binding;GO:0030957::Tat protein binding;GO:0061629::RNA polymerase II-specific DNA-binding transcription factor binding;GO:0140297::DNA-binding transcription factor binding	GO:0000165::MAPK cascade;GO:0006139::nucleobase-containing compound metabolic process;GO:0006886::intracellular protein transport;GO:0007165::signal transduction;GO:0007166::cell surface receptor signaling pathway;GO:0009059::macromolecule biosynthetic process;GO:0009889::regulation of biosynthetic process;GO:0009890::negative regulation of biosynthetic process;GO:0009891::positive regulation of …	MyoD family inhibitor	Transcription	Information storage and processing	MDFI	NA	NA	NA	NA	NA	NA	NA	NA	NA	Cytoplasm	NA	NA	NA	NA	-
A0A087WPL5	7223.02163375225	7220.35767097967	7825.15549721037	8785.24969641773	8026.75235404896	7202.12449298876	1.0783882620495	0.337822280576235	0.7	0.461867979291116	0.780550130208333	none	A0A087WPL5;O70133;A0A0R4J2C3;A0A087WRT3	A0A087WPL5	DEAH box protein 9	Dhx9	149639.188900001	1	GO:0000228::nuclear chromosome;GO:0000785::chromatin;GO:0005622::intracellular anatomical structure;GO:0005634::nucleus;GO:0005654::nucleoplasm;GO:0005694::chromosome;GO:0005726::perichromatin fibrils;GO:0005730::nucleolus;GO:0005737::cytoplasm;GO:0005813::centrosome;GO:0005815::microtubule organizing center;GO:0005840::ribosome;GO:0005844::polysome;GO:0005856::cytoskeleton;GO:0015629::actin cyto…	GO:0000166::nucleotide binding;GO:0000976::transcription cis-regulatory region binding;GO:0000977::RNA polymerase II transcription regulatory region sequence-specific DNA binding;GO:0000978::RNA polymerase II cis-regulatory region sequence-specific DNA binding;GO:0000987::cis-regulatory region sequence-specific DNA binding;GO:0000993::RNA polymerase II complex binding;GO:0001067::transcription re…	GO:0001817::regulation of cytokine production;GO:0001819::positive regulation of cytokine production;GO:0002684::positive regulation of immune system process;GO:0002831::regulation of response to biotic stimulus;GO:0002833::positive regulation of response to biotic stimulus;GO:0006139::nucleobase-containing compound metabolic process;GO:0006259::DNA metabolic process;GO:0006518::peptide metabolic…	Helicase associated domain (HA2) Add an annotation	RNA processing and modification	Information storage and processing	DEAD;HA2;Helicase_C;OB_NTP_bind;dsrm	K13184	NA	09180::Brite Hierarchies||09182::Protein families: genetic information processing||03041::Spliceosome	NA	NA	NA	WP1763::Mechanisms associated with pluripotency;WP310::mRNA processing	NA	NA	Nucleus	NA	NA	NA	NA	-
A0A087WPP8	29098.5727109515	29660.3758471966	34698.4578273712	32580.3301457195	30937.0009416196	34120.9114613513	1.04473520424828	0.514706346994789	0.7	0.627000921632521	0.780550130208333	none	A0A087WPP8;Q6AXH6;Q6AXD2;P62484;A0A087WR90;A0A087WNT3;A0A087WRS3;A0A087WNU9	A0A087WPP8	Abl interactor 2	Abi2	52489.7540000002	1	GO:0005622::intracellular anatomical structure;GO:0005737::cytoplasm;GO:0005829::cytosol;GO:0005856::cytoskeleton;GO:0005884::actin filament;GO:0005911::cell-cell junction;GO:0005912::adherens junction;GO:0015629::actin cytoskeleton;GO:0030027::lamellipodium;GO:0030054::cell junction;GO:0030175::filopodium;GO:0030425::dendrite;GO:0031209::SCAR complex;GO:0031252::cell leading edge;GO:0032433::fil…	GO:0005488::binding;GO:0005515::protein binding;GO:0017124::SH3 domain binding;GO:0019899::enzyme binding;GO:0019904::protein domain specific binding;GO:0030674::protein-macromolecule adaptor activity;GO:0031267::small GTPase binding;GO:0031625::ubiquitin protein ligase binding;GO:0035591::signaling adaptor activity;GO:0042802::identical protein binding;GO:0044389::ubiquitin-like protein ligase b…	GO:0000902::cell morphogenesis;GO:0000904::cell morphogenesis involved in differentiation;GO:0002064::epithelial cell development;GO:0002089::lens morphogenesis in camera-type eye;GO:0006796::phosphate-containing compound metabolic process;GO:0006996::organelle organization;GO:0007015::actin filament organization;GO:0007165::signal transduction;GO:0007264::small GTPase mediated signal transductio…	Abl interactor 2	Signal transduction mechanisms	Cellular processes and signaling	Abi_HHR;SH3_1;SH3_9	K05751	09140::Cellular Processes||09142::Cell motility||04810::Regulation of actin cytoskeleton	NA	NA	NA	NA	WP523::Regulation of actin cytoskeleton	NA	NA	Nucleus	NA	NA	NA	NA	-
A0A087WQ11	67959.1481149013	64428.1854590265	67501.7397440105	65741.7251062538	67582.5831763967	66481.5305945069	0.999583596844993	0.992081014225775	1	0.994451556683083	1	none	A0A087WQ11;Q9Z0Z3	A0A087WQ11	S-phase kinase-associated protein 2	Skp2	43828.5759	15	GO:0000151::ubiquitin ligase complex;GO:0005622::intracellular anatomical structure;GO:0005634::nucleus;GO:0005654::nucleoplasm;GO:0005730::nucleolus;GO:0005737::cytoplasm;GO:0005829::cytosol;GO:0019005::SCF ubiquitin ligase complex;GO:0031461::cullin-RING ubiquitin ligase complex;GO:0031974::membrane-enclosed lumen;GO:0031981::nuclear lumen;GO:0032991::protein-containing complex;GO:0043226::orga…	GO:0005488::binding;GO:0005515::protein binding;GO:0042802::identical protein binding	GO:0006508::proteolysis;GO:0006915::apoptotic process;GO:0007165::signal transduction;GO:0008284::positive regulation of cell population proliferation;GO:0009057::macromolecule catabolic process;GO:0009725::response to hormone;GO:0009755::hormone-mediated signaling pathway;GO:0009893::positive regulation of metabolic process;GO:0009966::regulation of signal transduction;GO:0009967::positive regul…	S-phase kinase-associated protein 2	Posttranslational modification, protein turnover, chaperones	Cellular processes and signaling	F-box-like;LRR_6	K03875	09120::Genetic Information Processing||09123::Folding, sorting and degradation||04120::Ubiquitin mediated proteolysis;09130::Environmental Information Processing||09132::Signal transduction||04068::FoxO signaling pathway;09130::Environmental Information Processing||09132::Signal transduction||04150::mTOR signaling pathway;09140::Cellular Processes||09143::Cell growth and death||04110::Cell cycle;…	09180::Brite Hierarchies||09182::Protein families: genetic information processing||04121::Ubiquitin system	NA	NA	NA	WP265::Delta-Notch signaling pathway	NA	NA	Nucleus	NA	NA	NA	NA	-
A0A087WQ61	9404.8512567325	10197.7607311563	8883.28601903512	11545.9570431087	10796.7035467671	10873.1521613165	1.16604408058748	0.0410598590685598	0.1	0.113404904790085	0.188110928061505	none	A0A087WQ61;A0A087WQU0;Q8C134;Q9ERD6	A0A087WQ61	Ras-specific guanine nucleotide-releasing factor RalGPS2	Ralgps2	51013.5778000001	1	GO:0005622::intracellular anatomical structure;GO:0005737::cytoplasm;GO:0005886::plasma membrane;GO:0016020::membrane;GO:0071944::cell periphery;GO:0110165::cellular anatomical entity	GO:0005085::guanyl-nucleotide exchange factor activity;GO:0005096::GTPase activator activity;GO:0030234::enzyme regulator activity;GO:0030695::GTPase regulator activity;GO:0060589::nucleoside-triphosphatase regulator activity;GO:0098772::molecular function regulator	GO:0007165::signal transduction;GO:0007264::small GTPase mediated signal transduction;GO:0009966::regulation of signal transduction;GO:0010646::regulation of cell communication;GO:0035556::intracellular signal transduction;GO:1902531::regulation of intracellular signal transduction	Ras-specific guanine nucleotide-releasing factor RalGPS2	Signal transduction mechanisms	Cellular processes and signaling	PH;RasGEF	K24023	NA	09180::Brite Hierarchies||09183::Protein families: signaling and cellular processes||04990::Domain-containing proteins not elsewhere classified	NA	NA	NA	NA	NA	NA	Nucleus	NA	NA	NA	NA	-
A0A087WQ95	1386509.60502693	1292266.2764428	1308873.41647522	1237035.89860352	1210924.74890144	1246386.13976127	0.926447265352579	0.0570478614789429	0.1	0.140184684000085	0.188110928061505	none	A0A087WQ95;A0A087WP42;A0A087WQ31;E9QKH0;A0A087WRE8;E9Q6L0;J3QP81;A0A087WS18;A0A087WQF1;E9QNY9;A0A087WNW8;A0A087WRK0;Q80TV8;A0A0A6YXZ1;A0A0A6YWK1;A0A0N4SUT7;A0A0N4SVH2	A0A087WQ95	CLIP-associating protein 1	Clasp1	161969.640000001	1	GO:0000775::chromosome, centromeric region;GO:0000776::kinetochore;GO:0000779::condensed chromosome, centromeric region;GO:0000793::condensed chromosome;GO:0005622::intracellular anatomical structure;GO:0005694::chromosome;GO:0005737::cytoplasm;GO:0005794::Golgi apparatus;GO:0005813::centrosome;GO:0005815::microtubule organizing center;GO:0005819::spindle;GO:0005828::kinetochore microtubule;GO:00…	GO:0002162::dystroglycan binding;GO:0005488::binding;GO:0005515::protein binding;GO:0008017::microtubule binding;GO:0008092::cytoskeletal protein binding;GO:0015631::tubulin binding;GO:0043515::kinetochore binding;GO:0051010::microtubule plus-end binding	GO:0001578::microtubule bundle formation;GO:0001667::ameboidal-type cell migration;GO:0002009::morphogenesis of an epithelium;GO:0006887::exocytosis;GO:0006996::organelle organization;GO:0007015::actin filament organization;GO:0007020::microtubule nucleation;GO:0007051::spindle organization;GO:0007052::mitotic spindle organization;GO:0007160::cell-matrix adhesion;GO:0007369::gastrulation;GO:00097…	CLASP N terminal	Cytoskeleton	Cellular processes and signaling	CLASP_N	K16578	NA	09180::Brite Hierarchies||09182::Protein families: genetic information processing||03036::Chromosome and associated proteins;09180::Brite Hierarchies||09183::Protein families: signaling and cellular processes||04812::Cytoskeleton proteins	NA	NA	NA	NA	NA	NA	Nucleus	NA	NA	NA	NA	-
A0A087WQB0	37761.5691202873	36279.3006777572	38466.3416475222	35248.378870674	33537.9150973007	35889.1375014486	0.93038864019901	0.05475972188575	0.1	0.13632225822648	0.188110928061505	none	A0A087WQB0;P60762	A0A087WQB0	Mortality factor 4-like protein 1	Morf4l1	34347.6216	9	GO:0000118::histone deacetylase complex;GO:0000123::histone acetyltransferase complex;GO:0000228::nuclear chromosome;GO:0000785::chromatin;GO:0005622::intracellular anatomical structure;GO:0005634::nucleus;GO:0005654::nucleoplasm;GO:0005694::chromosome;GO:0016580::Sin3 complex;GO:0016604::nuclear body;GO:0016607::nuclear speck;GO:0031248::protein acetyltransferase complex;GO:0031974::membrane-enc…	GO:0003682::chromatin binding;GO:0005488::binding;GO:0005515::protein binding;GO:0047485::protein N-terminus binding	GO:0006139::nucleobase-containing compound metabolic process;GO:0006259::DNA metabolic process;GO:0006325::chromatin organization;GO:0006974::cellular response to DNA damage stimulus;GO:0006996::organelle organization;GO:0009059::macromolecule biosynthetic process;GO:0009889::regulation of biosynthetic process;GO:0010467::gene expression;GO:0010468::regulation of gene expression;GO:0010556::regul…	Mortality factor 4-like protein 1 isoform X1	Chromatin structure and dynamics	Information storage and processing	MRG;Tudor-knot	K11339	NA	09180::Brite Hierarchies||09182::Protein families: genetic information processing||03036::Chromosome and associated proteins;09180::Brite Hierarchies||09182::Protein families: genetic information processing||03400::DNA repair and recombination proteins	NA	NA	NA	NA	NA	NA	Nucleus	NA	NA	NA	NA	-
A0A087WQC4	51024.4138240575	43739.5050318341	49982.3157203807	43858.702944748	41573.4416195857	42647.6683277321	0.884857649437338	0.119601448617323	0.2	0.226225710788868	0.310280797101449	none	A0A087WQC4;H3BJR2;K3W4L1;H3BK01;Q8R2K4	A0A087WQC4	TAF6-like RNA polymerase II p300/CBP-associated factor-associated factor 65 kDa subunit 6L	Taf6l	65058.7519000001	19	GO:0000123::histone acetyltransferase complex;GO:0000124::SAGA complex;GO:0000428::DNA-directed RNA polymerase complex;GO:0005622::intracellular anatomical structure;GO:0005634::nucleus;GO:0005654::nucleoplasm;GO:0005667::transcription regulator complex;GO:0005669::transcription factor TFIID complex;GO:0016591::RNA polymerase II, holoenzyme;GO:0030880::RNA polymerase complex;GO:0031248::protein a…	GO:0003712::transcription coregulator activity;GO:0003713::transcription coactivator activity;GO:0005488::binding;GO:0005515::protein binding;GO:0016251::RNA polymerase II general transcription initiation factor activity;GO:0046982::protein heterodimerization activity;GO:0046983::protein dimerization activity;GO:0140110::transcription regulator activity;GO:0140223::general transcription initiatio…	GO:0006139::nucleobase-containing compound metabolic process;GO:0009059::macromolecule biosynthetic process;GO:0009889::regulation of biosynthetic process;GO:0010467::gene expression;GO:0010468::regulation of gene expression;GO:0010556::regulation of macromolecule biosynthetic process;GO:0018130::heterocycle biosynthetic process;GO:0019219::regulation of nucleobase-containing compound metabolic p…	TAF6-like RNA polymerase II p300 CBP-associated factor-associated factor 65 kDa subunit 6L	Transcription	Information storage and processing	TAF;TAF6_C	K03131	09120::Genetic Information Processing||09121::Transcription||03022::Basal transcription factors	09180::Brite Hierarchies||09182::Protein families: genetic information processing||03021::Transcription machinery;09180::Brite Hierarchies||09182::Protein families: genetic information processing||03036::Chromosome and associated proteins	NA	NA	NA	NA	NA	NA	Nucleus	NA	NA	NA	NA	-
A0A087WQD8	47127.1921005386	51667.2170876977	48602.7804397768	45798.4722222222	45923.817482737	45038.690752115	0.92783981025838	0.104552212870519	0.1	0.206959610047942	0.188110928061505	none	A0A087WQD8;Q149C2	A0A087WQD8	TRAF3-interacting protein 1	Traf3ip1	74287.2921999999	1	GO:0005622::intracellular anatomical structure;GO:0005737::cytoplasm;GO:0005813::centrosome;GO:0005815::microtubule organizing center;GO:0005829::cytosol;GO:0005856::cytoskeleton;GO:0005929::cilium;GO:0005930::axoneme;GO:0015630::microtubule cytoskeleton;GO:0030990::intraciliary transport particle;GO:0030992::intraciliary transport particle B;GO:0032838::plasma membrane bounded cell projection cy…	GO:0005102::signaling receptor binding;GO:0005488::binding;GO:0005515::protein binding;GO:0008017::microtubule binding;GO:0008092::cytoskeletal protein binding;GO:0015631::tubulin binding	GO:0001655::urogenital system development;GO:0001817::regulation of cytokine production;GO:0001818::negative regulation of cytokine production;GO:0001822::kidney development;GO:0002009::morphogenesis of an epithelium;GO:0002683::negative regulation of immune system process;GO:0002831::regulation of response to biotic stimulus;GO:0002832::negative regulation of response to biotic stimulus;GO:00030…	TRAF3-interacting protein 1	Cytoskeleton	Cellular processes and signaling	MIP-T3	K19680	NA	09180::Brite Hierarchies||09182::Protein families: genetic information processing||03036::Chromosome and associated proteins	NA	NA	NA	NA	NA	NA	Nucleus	NA	NA	NA	NA	-
A0A087WQE6	885145.601436266	926321.400698295	849211.811617985	820964.048269581	862294.813245449	869376.150191216	0.959392392088875	0.259778766107307	0.4	0.383070238183633	0.525182062092756	none	A0A087WQE6;A0A087WNT1;P83940;A0A087WPE4	A0A087WQE6	Elongin-C (Fragment)	Eloc	10658.3852	1	GO:0000151::ubiquitin ligase complex;GO:0000153::cytoplasmic ubiquitin ligase complex;GO:0005622::intracellular anatomical structure;GO:0005634::nucleus;GO:0005654::nucleoplasm;GO:0005737::cytoplasm;GO:0005829::cytosol;GO:0008023::transcription elongation factor complex;GO:0030891::VCB complex;GO:0031974::membrane-enclosed lumen;GO:0031981::nuclear lumen;GO:0032991::protein-containing complex;GO:…	GO:0005488::binding;GO:0005515::protein binding;GO:0044877::protein-containing complex binding	GO:0006139::nucleobase-containing compound metabolic process;GO:0006508::proteolysis;GO:0009057::macromolecule catabolic process;GO:0009059::macromolecule biosynthetic process;GO:0009889::regulation of biosynthetic process;GO:0009891::positive regulation of biosynthetic process;GO:0009893::positive regulation of metabolic process;GO:0010467::gene expression;GO:0010468::regulation of gene expressi…	transcription elongation factor b	Transcription	Information storage and processing	Skp1_POZ	K03872	09120::Genetic Information Processing||09123::Folding, sorting and degradation||04120::Ubiquitin mediated proteolysis;09130::Environmental Information Processing||09132::Signal transduction||04066::HIF-1 signaling pathway;09160::Human Diseases||09161::Cancer: overview||05200::Pathways in cancer;09160::Human Diseases||09162::Cancer: specific types||05211::Renal cell carcinoma;09160::Human Diseases…	09180::Brite Hierarchies||09182::Protein families: genetic information processing||03400::DNA repair and recombination proteins;09180::Brite Hierarchies||09182::Protein families: genetic information processing||04121::Ubiquitin system	NA	NA	NA	NA	NA	NA	Cytoplasm	NA	NA	NA	NA	-
A0A087WQH3	20965.1068222621	21706.8864243171	25891.0013127667	47733.0456891318	52629.7889202762	51845.8155637965	2.21998253068509	0.00203864859336036	0.1	0.0255269606377753	0.188110928061505	up	A0A087WQH3;E9QLW8;E9QLW7;E9QQ29;E9Q2P1;Q6P253	A0A087WQH3	Dermokine (Fragment)	Dmkn	31433.5605	7	GO:0005576::extracellular region;GO:0005615::extracellular space;GO:0110165::cellular anatomical entity	NA	GO:0010256::endomembrane system organization;GO:0022607::cellular component assembly;GO:0044091::membrane biogenesis;GO:0061024::membrane organization	Dermokine	Function unknown	Poorly characterized	NA	NA	NA	NA	NA	NA	NA	NA	NA	NA	Nucleus	NA	NA	NA	NA	-
A0A087WQH5	8626.73842010772	8671.62343397001	9073.92701017394	8312.86391924712	8070.71272755807	9025.78734499942	0.963487246882377	0.383484515483876	0.4	0.506800234486889	0.525182062092756	none	A0A087WQH5;A0A087WP54;A0A087WRT5;Q6NS59	A0A087WQH5	Protein FAM135A (Fragment)	Fam135a	94435.9174999996	1	NA	NA	GO:0044255::cellular lipid metabolic process	Family with sequence similarity 135 member A	Function unknown	Poorly characterized	DUF3657;DUF676	NA	NA	NA	NA	NA	NA	NA	NA	NA	Cytoplasm	NA	NA	NA	NA	-
A0A087WQH8	231754.102333932	244498.326144999	222815.169018707	225203.749241044	218664.806967985	228461.151350098	0.961752067991391	0.291687788806883	0.4	0.414596066621568	0.525182062092756	none	A0A087WQH8	A0A087WQH8	Probable UDP-sugar transporter protein SLC35A4	Slc35a4	11158.2933	18	GO:0000139::Golgi membrane;GO:0005622::intracellular anatomical structure;GO:0005737::cytoplasm;GO:0005794::Golgi apparatus;GO:0012505::endomembrane system;GO:0016020::membrane;GO:0016021::integral component of membrane;GO:0030173::integral component of Golgi membrane;GO:0031090::organelle membrane;GO:0031224::intrinsic component of membrane;GO:0031228::intrinsic component of Golgi membrane;GO:00…	GO:0005215::transporter activity;GO:0005338::nucleotide-sugar transmembrane transporter activity;GO:0015165::pyrimidine nucleotide-sugar transmembrane transporter activity;GO:0015932::nucleobase-containing compound transmembrane transporter activity;GO:0022857::transmembrane transporter activity;GO:1901505::carbohydrate derivative transmembrane transporter activity	GO:0006518::peptide metabolic process;GO:0009059::macromolecule biosynthetic process;GO:0009889::regulation of biosynthetic process;GO:0009891::positive regulation of biosynthetic process;GO:0009893::positive regulation of metabolic process;GO:0010467::gene expression;GO:0010468::regulation of gene expression;GO:0010556::regulation of macromolecule biosynthetic process;GO:0010557::positive regula…	Domain of unknown function (DUF4535)	Function unknown	Poorly characterized	DUF4535	K15273	NA	09180::Brite Hierarchies||09183::Protein families: signaling and cellular processes||02000::Transporters	NA	NA	NA	NA	NA	NA	Cytoplasm	NA	NA	NA	NA	-
A0A087WQN7	104339.021543986	108774.630314233	100967.827699376	100712.128111718	101717.678907721	101541.595202225	0.967810654260252	0.271854021269601	0.4	0.395261438819618	0.525182062092756	none	A0A087WQN7;F8VQ87;P97789;A0A087WNV6	A0A087WQN7	5'-3' exoribonuclease 1	Xrn1	194326.371	9	GO:0000932::P-body;GO:0005622::intracellular anatomical structure;GO:0005634::nucleus;GO:0005737::cytoplasm;GO:0005829::cytosol;GO:0005886::plasma membrane;GO:0016020::membrane;GO:0030054::cell junction;GO:0030425::dendrite;GO:0035770::ribonucleoprotein granule;GO:0036464::cytoplasmic ribonucleoprotein granule;GO:0036477::somatodendritic compartment;GO:0042995::cell projection;GO:0043005::neuron …	GO:0002151::G-quadruplex RNA binding;GO:0003676::nucleic acid binding;GO:0003677::DNA binding;GO:0003723::RNA binding;GO:0003824::catalytic activity;GO:0004518::nuclease activity;GO:0004527::exonuclease activity;GO:0004532::exoribonuclease activity;GO:0004534::5'-3' exoribonuclease activity;GO:0004540::ribonuclease activity;GO:0005488::binding;GO:0005515::protein binding;GO:0008409::5'-3' exonucl…	GO:0006139::nucleobase-containing compound metabolic process;GO:0006259::DNA metabolic process;GO:0006518::peptide metabolic process;GO:0006996::organelle organization;GO:0009057::macromolecule catabolic process;GO:0009059::macromolecule biosynthetic process;GO:0009889::regulation of biosynthetic process;GO:0009890::negative regulation of biosynthetic process;GO:0009892::negative regulation of me…	5'-3' exoribonuclease 1	Cell cycle control, cell division, chromosome partitioning	Cellular processes and signaling	XRN_N	K12618	09120::Genetic Information Processing||09122::Translation||03008::Ribosome biogenesis in eukaryotes;09120::Genetic Information Processing||09123::Folding, sorting and degradation||03018::RNA degradation	09180::Brite Hierarchies||09182::Protein families: genetic information processing||03009::Ribosome biogenesis;09180::Brite Hierarchies||09182::Protein families: genetic information processing||03016::Transfer RNA biogenesis;09180::Brite Hierarchies||09182::Protein families: genetic information processing||03019::Messenger RNA biogenesis;09180::Brite Hierarchies||09182::Protein families: genetic i…	NA	NA	NA	NA	NA	NA	Nucleus	NA	NA	NA	NA	-
A0A087WQS0	1160767.77378815	1183766.99527624	1165527.56809977	1206207.42258652	1164367.93785311	1174883.56124696	1.0100843179187	0.470199944403028	0.7	0.587299875862378	0.780550130208333	none	A0A087WQS0;A0A1D5RM59;E9Q0S6;A0A087WQM0;A0A6I8MWZ2;A0A087WRU0;A0A087WQ94;Q9DBT6;A0A087WP40;A0A087WR29;A0A087WS32;A0A087WRZ8;A0A087WPC7	A0A087WQS0	Tensin 1	Tns1	199006.117999999	1	GO:0005925::focal adhesion;GO:0030054::cell junction;GO:0030055::cell-substrate junction;GO:0070161::anchoring junction;GO:0110165::cellular anatomical entity	GO:0003779::actin binding;GO:0005488::binding;GO:0005515::protein binding;GO:0008092::cytoskeletal protein binding	GO:0001667::ameboidal-type cell migration;GO:0016477::cell migration;GO:0022607::cellular component assembly;GO:0034330::cell junction organization	Tensin-1 isoform	Signal transduction mechanisms	Cellular processes and signaling	C1_1;PTB;PTEN_C2;SH2	K18080	NA	09180::Brite Hierarchies||09181::Protein families: metabolism||01009::Protein phosphatases and associated proteins	NA	NA	NA	WP6::Integrin-mediated cell adhesion	NA	NA	Cytoplasm	NA	NA	NA	NA	-
A0A087WQS2	1475720.64631957	1505281.06387349	1451545.22481129	1416204.76624165	1354445.07219083	1371441.27361224	0.934472025402401	0.0177661905271521	0.1	0.0699116434816307	0.188110928061505	none	A0A087WQS2;Q9CQC6;A0A087WPF9;A0A087WS48	A0A087WQS2	Basic leucine zipper and W2 domain-containing protein 1	Bzw1	51216.3764	1	GO:0005622::intracellular anatomical structure;GO:0005737::cytoplasm;GO:0110165::cellular anatomical entity	NA	NA	Basic leucine zipper and W2	Transcription	Information storage and processing	W2	NA	NA	NA	NA	NA	NA	NA	NA	NA	Mitochondria	NA	NA	NA	NA	-
A0A087WQS5	204150.91561939	135858.441158349	133516.097801116	146296.706132362	187883.592278719	180164.680148337	1.0862034418337	0.583325216886995	0.7	0.684191244802739	0.780550130208333	none	A0A087WQS5;Q9CR84;P56384;P56383	A0A087WQS5	ATP synthase, H+-transporting, mitochondrial F0 complex, subunit C2 (subunit 9) (Fragment)	Atp5g2	11101.3103	15	GO:0000276::mitochondrial proton-transporting ATP synthase complex, coupling factor F(o);GO:0005622::intracellular anatomical structure;GO:0005737::cytoplasm;GO:0005739::mitochondrion;GO:0005740::mitochondrial envelope;GO:0005743::mitochondrial inner membrane;GO:0005753::mitochondrial proton-transporting ATP synthase complex;GO:0016020::membrane;GO:0016021::integral component of membrane;GO:00164…	GO:0005215::transporter activity;GO:0005488::binding;GO:0008289::lipid binding;GO:0008324::cation transmembrane transporter activity;GO:0015075::ion transmembrane transporter activity;GO:0015078::proton transmembrane transporter activity;GO:0015318::inorganic molecular entity transmembrane transporter activity;GO:0022857::transmembrane transporter activity;GO:0022890::inorganic cation transmembra…	GO:0006139::nucleobase-containing compound metabolic process;GO:0006753::nucleoside phosphate metabolic process;GO:0006796::phosphate-containing compound metabolic process;GO:0006811::ion transport;GO:0015986::ATP synthesis coupled proton transport;GO:0018130::heterocycle biosynthetic process;GO:0019438::aromatic compound biosynthetic process;GO:0019637::organophosphate metabolic process;GO:00196…	Mitochondrial membrane ATP synthase (F(1)F(0) ATP synthase or Complex V) produces ATP from ADP in the presence of a proton gradient across the membrane which is generated by electron transport complexes of the respiratory chain. F-type ATPases consist of two structural domains, F(1) - containing the extramembraneous catalytic core and F(0) - containing the membrane proton channel, linked together…	Energy production and conversion	Metabolism	ATP-synt_C	K02128	09100::Metabolism||09102::Energy metabolism||00190::Oxidative phosphorylation;09150::Organismal Systems||09159::Environmental adaptation||04714::Thermogenesis;09160::Human Diseases||09161::Cancer: overview||05208::Chemical carcinogenesis - reactive oxygen species;09160::Human Diseases||09164::Neurodegenerative disease||05010::Alzheimer disease;09160::Human Diseases||09164::Neurodegenerative disea…	NA	NA	NA	NA	NA	NA	NA	Mitochondria	NA	NA	NA	NA	-
A0A087WQT6	873868.752244165	867654.456767303	886665.969806367	957328.096539162	954146.02950408	940115.108934987	1.08500151281381	0.00070800401962353	0.1	0.0166998898848759	0.188110928061505	none	A0A087WQT6;O89110	A0A087WQT6	Caspase-8	Casp8	57828.2723	1	GO:0005622::intracellular anatomical structure;GO:0005634::nucleus;GO:0005654::nucleoplasm;GO:0005737::cytoplasm;GO:0005739::mitochondrion;GO:0005829::cytosol;GO:0005886::plasma membrane;GO:0016020::membrane;GO:0030684::preribosome;GO:0030686::90S preribosome;GO:0030687::preribosome, large subunit precursor;GO:0030689::Noc complex;GO:0030690::Noc1p-Noc2p complex;GO:0031264::death-inducing signali…	GO:0003824::catalytic activity;GO:0004175::endopeptidase activity;GO:0004197::cysteine-type endopeptidase activity;GO:0005102::signaling receptor binding;GO:0005123::death receptor binding;GO:0005126::cytokine receptor binding;GO:0005164::tumor necrosis factor receptor binding;GO:0005488::binding;GO:0005515::protein binding;GO:0008233::peptidase activity;GO:0008234::cysteine-type peptidase activi…	GO:0001525::angiogenesis;GO:0001817::regulation of cytokine production;GO:0001819::positive regulation of cytokine production;GO:0001944::vasculature development;GO:0002009::morphogenesis of an epithelium;GO:0002520::immune system development;GO:0002521::leukocyte differentiation;GO:0002684::positive regulation of immune system process;GO:0002831::regulation of response to biotic stimulus;GO:0006…	Belongs to the peptidase C14A family	Cell cycle control, cell division, chromosome partitioning	Cellular processes and signaling	DED;Peptidase_C14	K04398	09130::Environmental Information Processing||09132::Signal transduction||04668::TNF signaling pathway;09140::Cellular Processes||09143::Cell growth and death||04115::p53 signaling pathway;09140::Cellular Processes||09143::Cell growth and death||04210::Apoptosis;09140::Cellular Processes||09143::Cell growth and death||04215::Apoptosis - multiple species;09140::Cellular Processes||09143::Cell growt…	09180::Brite Hierarchies||09181::Protein families: metabolism||01002::Peptidases and inhibitors	NA	NA	NA	WP1254::Apoptosis;WP166::Apoptosis modulation by HSP70;WP2075::Alzheimer's disease;WP2902::p53 signaling;WP493::Mapk signaling pathway;WP571::FAS pathway and stress induction of HSP regulation;WP88::Toll-like receptor signaling	NA	NA	Cytoplasm	NA	NA	NA	NA	-
A0A087WR08	140310.224416517	140264.027521052	148715.700689202	135238.289313904	130448.603264281	133990.476880287	0.931019622082689	0.046521255748509	0.1	0.122961853060585	0.188110928061505	none	A0A087WR08;A0A087WQ57;A0A087WNM2;Q8VI33;A2AP82;Q6NZA9	A0A087WR08	Transcription initiation factor TFIID subunit 9 (Fragment)	Taf9	17313.3649	13	GO:0000123::histone acetyltransferase complex;GO:0000124::SAGA complex;GO:0000428::DNA-directed RNA polymerase complex;GO:0005622::intracellular anatomical structure;GO:0005634::nucleus;GO:0005654::nucleoplasm;GO:0005667::transcription regulator complex;GO:0005669::transcription factor TFIID complex;GO:0016591::RNA polymerase II, holoenzyme;GO:0030880::RNA polymerase complex;GO:0031248::protein a…	GO:0000976::transcription cis-regulatory region binding;GO:0001067::transcription regulatory region nucleic acid binding;GO:0002039::p53 binding;GO:0003676::nucleic acid binding;GO:0003677::DNA binding;GO:0003690::double-stranded DNA binding;GO:0003712::transcription coregulator activity;GO:0003713::transcription coactivator activity;GO:0003824::catalytic activity;GO:0004402::histone acetyltransf…	GO:0006139::nucleobase-containing compound metabolic process;GO:0006508::proteolysis;GO:0006915::apoptotic process;GO:0009057::macromolecule catabolic process;GO:0009059::macromolecule biosynthetic process;GO:0009889::regulation of biosynthetic process;GO:0009891::positive regulation of biosynthetic process;GO:0009892::negative regulation of metabolic process;GO:0009893::positive regulation of me…	RNA polymerase II transcriptional preinitiation complex assembly	Transcription	Information storage and processing	TFIID-31kDa	K14535	09120::Genetic Information Processing||09121::Transcription||03022::Basal transcription factors	09180::Brite Hierarchies||09182::Protein families: genetic information processing||03021::Transcription machinery	NA	NA	NA	NA	NA	NA	Cytoplasm	NA	NA	NA	NA	-
A0A087WRF2	10405.223518851	10723.736188129	11854.1174926157	11079.2000607165	11984.7975517891	12376.5905666937	1.07450823841366	0.23357240592454	0.2	0.354891229316706	0.310280797101449	none	A0A087WRF2;E9Q3K3;Q8BXK8	A0A087WRF2	Arf-GAP with GTPase, ANK repeat and PH domain-containing protein 1	Agap1	89033.0691999999	1	GO:0005622::intracellular anatomical structure;GO:0005634::nucleus;GO:0005737::cytoplasm;GO:0005829::cytosol;GO:0043226::organelle;GO:0043227::membrane-bounded organelle;GO:0043229::intracellular organelle;GO:0043231::intracellular membrane-bounded organelle;GO:0110165::cellular anatomical entity	GO:0000166::nucleotide binding;GO:0003824::catalytic activity;GO:0003924::GTPase activity;GO:0005096::GTPase activator activity;GO:0005488::binding;GO:0005525::GTP binding;GO:0005543::phospholipid binding;GO:0008289::lipid binding;GO:0016462::pyrophosphatase activity;GO:0016787::hydrolase activity;GO:0016817::hydrolase activity, acting on acid anhydrides;GO:0016818::hydrolase activity, acting on …	GO:0015031::protein transport;GO:0045184::establishment of protein localization;GO:0071702::organic substance transport;GO:0071705::nitrogen compound transport	Putative GTP-ase activating proteins for the small GTPase, ARF	Signal transduction mechanisms	Cellular processes and signaling	Ank;Ank_2;ArfGap;PH;Ras	K12491	09140::Cellular Processes||09141::Transport and catabolism||04144::Endocytosis	09180::Brite Hierarchies||09182::Protein families: genetic information processing||04131::Membrane trafficking	NA	NA	NA	NA	NA	NA	Nucleus	NA	NA	NA	NA	-
A0A087WRJ2	45969.8043087971	50327.9657013761	47616.4351821464	54115.2329993928	53117.7401129943	52116.5534824429	1.10725363338444	0.0448127044924787	0.1	0.120329546394826	0.188110928061505	none	A0A087WRJ2;A0A087WPF8;A0A087WSR2;E9QN99;Q8VCR7;A0A1L1SRH5;A0A1L1SUX1;A0A087WP24	A0A087WRJ2	Protein ABHD14B (Fragment)	Abhd14b	15898.4652	9	GO:0005622::intracellular anatomical structure;GO:0005634::nucleus;GO:0005654::nucleoplasm;GO:0005730::nucleolus;GO:0005737::cytoplasm;GO:0005829::cytosol;GO:0031974::membrane-enclosed lumen;GO:0031981::nuclear lumen;GO:0043226::organelle;GO:0043227::membrane-bounded organelle;GO:0043228::non-membrane-bounded organelle;GO:0043229::intracellular organelle;GO:0043231::intracellular membrane-bounded…	GO:0003824::catalytic activity;GO:0016787::hydrolase activity	GO:0006139::nucleobase-containing compound metabolic process;GO:0009059::macromolecule biosynthetic process;GO:0009889::regulation of biosynthetic process;GO:0009891::positive regulation of biosynthetic process;GO:0009893::positive regulation of metabolic process;GO:0010467::gene expression;GO:0010468::regulation of gene expression;GO:0010556::regulation of macromolecule biosynthetic process;GO:0…	positive regulation of transcription by RNA polymerase II	Transcription	Information storage and processing	Abhydrolase_1;Abhydrolase_6	K13706	NA	09180::Brite Hierarchies||09181::Protein families: metabolism||01002::Peptidases and inhibitors	NA	NA	NA	NA	NA	NA	Cytoplasm	NA	NA	NA	NA	-
A0A087WRM2	108548.635547576	101785.448757445	103516.82244831	102859.729811779	102684.628060264	106004.308146946	0.99266454012143	0.766302136317585	1	0.830423273633625	1	none	A0A087WRM2;Q91VK4	A0A087WRM2	Integral membrane protein 2	Itm2c	26182.4512	1	GO:0000323::lytic vacuole;GO:0005622::intracellular anatomical structure;GO:0005737::cytoplasm;GO:0005764::lysosome;GO:0005773::vacuole;GO:0005794::Golgi apparatus;GO:0005886::plasma membrane;GO:0012505::endomembrane system;GO:0016020::membrane;GO:0016021::integral component of membrane;GO:0031224::intrinsic component of membrane;GO:0043226::organelle;GO:0043227::membrane-bounded organelle;GO:004…	GO:0000166::nucleotide binding;GO:0001540::amyloid-beta binding;GO:0005488::binding;GO:0005524::ATP binding;GO:0017076::purine nucleotide binding;GO:0030554::adenyl nucleotide binding;GO:0032553::ribonucleotide binding;GO:0032555::purine ribonucleotide binding;GO:0032559::adenyl ribonucleotide binding;GO:0033218::amide binding;GO:0035639::purine ribonucleoside triphosphate binding;GO:0036094::sma…	GO:0006915::apoptotic process;GO:0007165::signal transduction;GO:0007166::cell surface receptor signaling pathway;GO:0007399::nervous system development;GO:0009059::macromolecule biosynthetic process;GO:0009100::glycoprotein metabolic process;GO:0009889::regulation of biosynthetic process;GO:0009890::negative regulation of biosynthetic process;GO:0009892::negative regulation of metabolic process;…	Integral membrane protein 2C	Function unknown	Poorly characterized	BRICHOS	K18265	NA	09180::Brite Hierarchies||09183::Protein families: signaling and cellular processes||04147::Exosome	NA	NA	NA	NA	NA	NA	Cytoplasm	NA	NA	NA	NA	-
A0A087WRP7	47832.8913824057	46088.7605257753	65873.9330489006	70111.4017911354	81841.5018832392	72124.38318461	1.40227458048461	0.0748567679868163	0.1	0.165754271970808	0.188110928061505	none	A0A087WRP7;A0A087WNZ5;P0CW02	A0A087WRP7	Lymphocyte antigen 6C1 (Fragment)	Ly6c1	12033.521	15	GO:0005886::plasma membrane;GO:0009897::external side of plasma membrane;GO:0009986::cell surface;GO:0016020::membrane;GO:0031224::intrinsic component of membrane;GO:0031225::anchored component of membrane;GO:0071944::cell periphery;GO:0098552::side of membrane;GO:0110165::cellular anatomical entity	GO:0005102::signaling receptor binding;GO:0005488::binding;GO:0005515::protein binding;GO:0030545::signaling receptor regulator activity;GO:0030547::signaling receptor inhibitor activity;GO:0030548::acetylcholine receptor regulator activity;GO:0030550::acetylcholine receptor inhibitor activity;GO:0033130::acetylcholine receptor binding;GO:0098772::molecular function regulator;GO:0099602::neurotra…	GO:0007165::signal transduction;GO:0095500::acetylcholine receptor signaling pathway;GO:0098926::postsynaptic signal transduction;GO:0099536::synaptic signaling;GO:1901699::cellular response to nitrogen compound;GO:1901701::cellular response to oxygen-containing compound;GO:1905144::response to acetylcholine	Ly-6 antigen / uPA receptor -like domain	Signal transduction mechanisms	Cellular processes and signaling	UPAR_LY6	K06846	NA	09180::Brite Hierarchies||09183::Protein families: signaling and cellular processes||00537::Glycosylphosphatidylinositol (GPI)-anchored proteins	NA	NA	NA	NA	NA	NA	Extracellular	NA	NA	NA	NA	-
A0A087WRX4	34070.2190305206	34245.2320805093	36229.6521168362	28316.301608986	26360.1082862524	25283.7481168154	0.764838864215122	0.00457886901894559	0.1	0.0363031593918119	0.188110928061505	down	A0A087WRX4;A0A087WQB9;M0QWH2;Q9ER38	A0A087WRX4	Torsin-3A	Tor3a	12939.5829	1	GO:0005622::intracellular anatomical structure;GO:0005634::nucleus;GO:0005635::nuclear envelope;GO:0005737::cytoplasm;GO:0005783::endoplasmic reticulum;GO:0005788::endoplasmic reticulum lumen;GO:0012505::endomembrane system;GO:0031967::organelle envelope;GO:0031974::membrane-enclosed lumen;GO:0031975::envelope;GO:0043226::organelle;GO:0043227::membrane-bounded organelle;GO:0043229::intracellular …	GO:0000166::nucleotide binding;GO:0005488::binding;GO:0005515::protein binding;GO:0005524::ATP binding;GO:0017076::purine nucleotide binding;GO:0030554::adenyl nucleotide binding;GO:0032553::ribonucleotide binding;GO:0032555::purine ribonucleotide binding;GO:0032559::adenyl ribonucleotide binding;GO:0035639::purine ribonucleoside triphosphate binding;GO:0036094::small molecule binding;GO:0043167:…	NA	Torsin family 3 member A	Posttranslational modification, protein turnover, chaperones	Cellular processes and signaling	Torsin	K23000	NA	09180::Brite Hierarchies||09182::Protein families: genetic information processing||03110::Chaperones and folding catalysts	NA	NA	NA	NA	NA	NA	Extracellular	NA	NA	NA	NA	-
A0A087WRY3	481309.443447038	584162.004518382	498497.545126354	641214.981785064	563946.233521657	576245.329702167	1.13902932403236	0.149081006196766	0.4	0.261141825668111	0.525182062092756	none	A0A087WRY3;Q80XU3	A0A087WRY3	Nuclear ubiquitous casein and cyclin-dependent kinase substrate 1	Nucks1	26187.5378	1	GO:0000785::chromatin;GO:0005622::intracellular anatomical structure;GO:0005634::nucleus;GO:0005654::nucleoplasm;GO:0005694::chromosome;GO:0005730::nucleolus;GO:0005737::cytoplasm;GO:0031974::membrane-enclosed lumen;GO:0031981::nuclear lumen;GO:0043226::organelle;GO:0043227::membrane-bounded organelle;GO:0043228::non-membrane-bounded organelle;GO:0043229::intracellular organelle;GO:0043231::intra…	GO:0003676::nucleic acid binding;GO:0003677::DNA binding;GO:0003682::chromatin binding;GO:0003690::double-stranded DNA binding;GO:0003697::single-stranded DNA binding;GO:0003712::transcription coregulator activity;GO:0003713::transcription coactivator activity;GO:0005488::binding;GO:0005515::protein binding;GO:0008134::transcription factor binding;GO:0097159::organic cyclic compound binding;GO:01…	GO:0001678::cellular glucose homeostasis;GO:0006139::nucleobase-containing compound metabolic process;GO:0006259::DNA metabolic process;GO:0006325::chromatin organization;GO:0006974::cellular response to DNA damage stimulus;GO:0006996::organelle organization;GO:0007165::signal transduction;GO:0007166::cell surface receptor signaling pathway;GO:0007167::enzyme linked receptor protein signaling pat…	Nuclear ubiquitous casein and cyclin-dependent	Transcription	Information storage and processing	NA	NA	NA	NA	NA	NA	NA	NA	NA	NA	Nucleus	NA	NA	NA	NA	-
A0A087WRZ7	135660.188509874	109038.262476895	111405.337709222	94901.4799635701	113679.198053986	97948.6154247306	0.86078638636438	0.174998798830127	0.4	0.291211263246345	0.525182062092756	none	A0A087WRZ7;A0A0G2JDM3;E9PWG4;A0A0G2JDW2;P05977;P09542	A0A087WRZ7	Myosin light chain 1/3, skeletal muscle isoform	Myl1	10302.0296	1	GO:0005622::intracellular anatomical structure;GO:0005737::cytoplasm;GO:0005856::cytoskeleton;GO:0015629::actin cytoskeleton;GO:0016459::myosin complex;GO:0030016::myofibril;GO:0032991::protein-containing complex;GO:0043226::organelle;GO:0043228::non-membrane-bounded organelle;GO:0043229::intracellular organelle;GO:0043232::intracellular non-membrane-bounded organelle;GO:0043292::contractile fibe…	GO:0005198::structural molecule activity;GO:0005488::binding;GO:0005509::calcium ion binding;GO:0008307::structural constituent of muscle;GO:0043167::ion binding;GO:0043169::cation binding;GO:0046872::metal ion binding	GO:0003015::heart process;GO:0006936::muscle contraction;GO:0008015::blood circulation	EF-hand, calcium binding motif	Cytoskeleton	Cellular processes and signaling	EF-hand_6	K05738	NA	09180::Brite Hierarchies||09183::Protein families: signaling and cellular processes||04812::Cytoskeleton proteins	NA	NA	NA	NA	NA	NA	Cytoplasm	NA	NA	NA	NA	-
A0A087WS76	112369.039497307	109531.547545697	101117.239908106	99976.054948391	100517.945699937	100490.378375246	0.931788755637716	0.159320435499806	0.1	0.273286004909657	0.188110928061505	none	A0A087WS76;A0A140LHL6;E9Q3S4	A0A087WS76	Mitogen-activated protein kinase kinase kinase 19 (Fragment)	Map3k19	135973.0584	1	NA	GO:0000166::nucleotide binding;GO:0003824::catalytic activity;GO:0004672::protein kinase activity;GO:0004674::protein serine/threonine kinase activity;GO:0005488::binding;GO:0005524::ATP binding;GO:0016301::kinase activity;GO:0016740::transferase activity;GO:0016772::transferase activity, transferring phosphorus-containing groups;GO:0016773::phosphotransferase activity, alcohol group as acceptor;…	GO:0006796::phosphate-containing compound metabolic process;GO:0019538::protein metabolic process;GO:0036211::protein modification process;GO:0043412::macromolecule modification;GO:0044260::cellular macromolecule metabolic process;GO:0044267::cellular protein metabolic process	Serine/Threonine protein kinases, catalytic domain	Signal transduction mechanisms	Cellular processes and signaling	Ank_5;Pkinase	K17533	NA	09180::Brite Hierarchies||09181::Protein families: metabolism||01001::Protein kinases	NA	NA	NA	NA	NA	NA	Nucleus	NA	NA	Others	Group-other	-
A0A087WS96	30784.4667863555	32638.8334360238	31487.7804397768	33149.2714025501	32694.5205586943	36419.7044848766	1.07746635832898	0.148755821197728	0.1	0.260712747768134	0.188110928061505	none	A0A087WS96;Q8BG73	A0A087WS96	SH3 domain-binding glutamic acid-rich-like protein	Sh3bgrl2	13547.2212	9	GO:0005622::intracellular anatomical structure;GO:0005634::nucleus;GO:0005635::nuclear envelope;GO:0005654::nucleoplasm;GO:0012505::endomembrane system;GO:0016020::membrane;GO:0031090::organelle membrane;GO:0031965::nuclear membrane;GO:0031967::organelle envelope;GO:0031974::membrane-enclosed lumen;GO:0031975::envelope;GO:0031981::nuclear lumen;GO:0043226::organelle;GO:0043227::membrane-bounded o…	GO:0005488::binding;GO:0005515::protein binding;GO:0017124::SH3 domain binding;GO:0019904::protein domain specific binding	NA	SH3 domain-binding glutamic acid-rich-like protein	Function unknown	Poorly characterized	SH3BGR	K23740	NA	09180::Brite Hierarchies||09183::Protein families: signaling and cellular processes||04990::Domain-containing proteins not elsewhere classified	NA	NA	NA	NA	NA	NA	Cytoplasm	NA	NA	NA	NA	-
A0A087WSB5	23250.1795332136	23617.9266789895	25406.8158844765	28179.4785974499	25009.9607658506	28153.768397265	1.1254693246401	0.0793061211363984	0.2	0.171396288929169	0.310280797101449	none	A0A087WSB5;A0A087WRE5;A0A2R8VH99;E9Q9G1;Q6P3D0;Q8VHN8	A0A087WSB5	U8 snoRNA-decapping enzyme (Fragment)	Nudt16	7147.203	9	GO:0005622::intracellular anatomical structure;GO:0005634::nucleus;GO:0005654::nucleoplasm;GO:0005730::nucleolus;GO:0005737::cytoplasm;GO:0031974::membrane-enclosed lumen;GO:0031981::nuclear lumen;GO:0043226::organelle;GO:0043227::membrane-bounded organelle;GO:0043228::non-membrane-bounded organelle;GO:0043229::intracellular organelle;GO:0043231::intracellular membrane-bounded organelle;GO:004323…	GO:0000166::nucleotide binding;GO:0000287::magnesium ion binding;GO:0003676::nucleic acid binding;GO:0003723::RNA binding;GO:0003729::mRNA binding;GO:0003824::catalytic activity;GO:0004518::nuclease activity;GO:0004519::endonuclease activity;GO:0004521::endoribonuclease activity;GO:0004540::ribonuclease activity;GO:0005488::binding;GO:0005515::protein binding;GO:0005525::GTP binding;GO:0008233::p…	GO:0006139::nucleobase-containing compound metabolic process;GO:0006753::nucleoside phosphate metabolic process;GO:0006796::phosphate-containing compound metabolic process;GO:0006996::organelle organization;GO:0009057::macromolecule catabolic process;GO:0009262::deoxyribonucleotide metabolic process;GO:0009892::negative regulation of metabolic process;GO:0010467::gene expression;GO:0010468::regul…	U8 snoRNA-decapping	Transcription	Information storage and processing	NUDIX	K16855	09100::Metabolism||09104::Nucleotide metabolism||00230::Purine metabolism;09120::Genetic Information Processing||09123::Folding, sorting and degradation||03018::RNA degradation	09180::Brite Hierarchies||09182::Protein families: genetic information processing||03019::Messenger RNA biogenesis	NA	NA	NA	NA	NA	NA	Cytoplasm	NA	NA	NA	NA	-
A0A087WSB8	124731.57989228	124047.720271103	115283.314735806	115139.162112933	117520.134965474	109227.378607023	0.939087568164889	0.135986313190611	0.2	0.246727285929258	0.310280797101449	none	A0A087WSB8;Q9DCB1	A0A087WSB8	High mobility group nucleosome-binding domain-containing protein 3	Hmgn3	13804.3165	9	GO:0000785::chromatin;GO:0005622::intracellular anatomical structure;GO:0005634::nucleus;GO:0005654::nucleoplasm;GO:0005694::chromosome;GO:0005737::cytoplasm;GO:0005829::cytosol;GO:0031974::membrane-enclosed lumen;GO:0031981::nuclear lumen;GO:0043226::organelle;GO:0043227::membrane-bounded organelle;GO:0043228::non-membrane-bounded organelle;GO:0043229::intracellular organelle;GO:0043231::intrace…	GO:0003676::nucleic acid binding;GO:0003677::DNA binding;GO:0003682::chromatin binding;GO:0005488::binding;GO:0031490::chromatin DNA binding;GO:0031491::nucleosome binding;GO:0031492::nucleosomal DNA binding;GO:0044877::protein-containing complex binding;GO:0097159::organic cyclic compound binding;GO:1901363::heterocyclic compound binding	GO:0001678::cellular glucose homeostasis;GO:0006139::nucleobase-containing compound metabolic process;GO:0006325::chromatin organization;GO:0006996::organelle organization;GO:0009059::macromolecule biosynthetic process;GO:0009306::protein secretion;GO:0009743::response to carbohydrate;GO:0009889::regulation of biosynthetic process;GO:0009891::positive regulation of biosynthetic process;GO:0009893…	High mobility group nucleosome-binding domain-containing protein	Transcription	Information storage and processing	HMG14_17	K11301	NA	09180::Brite Hierarchies||09182::Protein families: genetic information processing||03036::Chromosome and associated proteins	NA	NA	NA	NA	NA	NA	Nucleus	NA	NA	NA	NA	-
A0A087WSD0	91052.6193895871	91720.5586362703	84823.4453560879	79549.5916818458	76800.8317639673	76780.4803569359	0.871202711216566	0.0175360118153443	0.1	0.0693658989548064	0.188110928061505	none	A0A087WSD0;B7ZMP6;B2RPS7;REV__A2ACC7;REV__Q03391;REV__Q8BQZ4;REV__F8WHN4;REV__A2ACC6;REV__E9Q0J2;Q61056	A0A087WSD0	Short transient receptor potential channel 1 (Fragment)	Trpc1	29388.1394	9	GO:0005622::intracellular anatomical structure;GO:0005737::cytoplasm;GO:0005886::plasma membrane;GO:0005887::integral component of plasma membrane;GO:0009925::basal plasma membrane;GO:0016020::membrane;GO:0016021::integral component of membrane;GO:0016323::basolateral plasma membrane;GO:0030016::myofibril;GO:0030017::sarcomere;GO:0031224::intrinsic component of membrane;GO:0031226::intrinsic comp…	GO:0005102::signaling receptor binding;GO:0005215::transporter activity;GO:0005216::ion channel activity;GO:0005261::cation channel activity;GO:0005262::calcium channel activity;GO:0005488::binding;GO:0005515::protein binding;GO:0008324::cation transmembrane transporter activity;GO:0015075::ion transmembrane transporter activity;GO:0015085::calcium ion transmembrane transporter activity;GO:001526…	GO:0006811::ion transport;GO:0006873::cellular ion homeostasis;GO:0007589::body fluid secretion;GO:0010038::response to metal ion;GO:0010522::regulation of calcium ion transport into cytosol;GO:0010524::positive regulation of calcium ion transport into cytosol;GO:0018958::phenol-containing compound metabolic process;GO:0019438::aromatic compound biosynthetic process;GO:0019725::cellular homeostas…	Short transient receptor potential channel 1	Inorganic ion transport and metabolism	Metabolism	Ank;Ank_2;Ion_trans;TRP_2	K04964	09150::Organismal Systems||09152::Endocrine system||04929::GnRH secretion;09150::Organismal Systems||09154::Digestive system||04972::Pancreatic secretion;09150::Organismal Systems||09156::Nervous system||04724::Glutamatergic synapse;09150::Organismal Systems||09156::Nervous system||04726::Serotonergic synapse;09150::Organismal Systems||09158::Development and regeneration||04360::Axon guidance	09180::Brite Hierarchies||09183::Protein families: signaling and cellular processes||04040::Ion channels	NA	NA	NA	NA	NA	NA	Extracellular	NA	NA	NA	NA	-
A0A087WSE3	24406.5430879713	23920.224892175	27464.884804726	96581.4587128112	98969.0364092906	88076.1026770193	3.74218779215924	2.5521211207937e-05	0.1	0.00447313003164309	0.188110928061505	up	A0A087WSE3;E9QQ25;Q62407	A0A087WSE3	Striated muscle-specific serine/threonine-protein kinase (Fragment)	Speg	328449.313899991	1	GO:0005622::intracellular anatomical structure;GO:0005634::nucleus;GO:0043226::organelle;GO:0043227::membrane-bounded organelle;GO:0043229::intracellular organelle;GO:0043231::intracellular membrane-bounded organelle;GO:0110165::cellular anatomical entity	GO:0000166::nucleotide binding;GO:0003824::catalytic activity;GO:0004672::protein kinase activity;GO:0004674::protein serine/threonine kinase activity;GO:0005488::binding;GO:0005524::ATP binding;GO:0016301::kinase activity;GO:0016740::transferase activity;GO:0016772::transferase activity, transferring phosphorus-containing groups;GO:0016773::phosphotransferase activity, alcohol group as acceptor;…	GO:0006796::phosphate-containing compound metabolic process;GO:0007507::heart development;GO:0009790::embryo development;GO:0009792::embryo development ending in birth or egg hatching;GO:0019538::protein metabolic process;GO:0035051::cardiocyte differentiation;GO:0036211::protein modification process;GO:0042692::muscle cell differentiation;GO:0043412::macromolecule modification;GO:0044260::cellul…	muscle cell differentiation	Signal transduction mechanisms	Cellular processes and signaling	I-set;Pkinase;SPEG_u2;fn3	K08809	NA	09180::Brite Hierarchies||09181::Protein families: metabolism||01001::Protein kinases	NA	NA	NA	NA	NA	NA	Nucleus	NA	NA	Others	Group-other	-
A0A087WSH6	117766.768402154	124364.078866297	117260.498851329	86462.6176381299	91672.1516007533	84641.7971375594	0.731171101401153	0.0006489865479587	0.1	0.0161680248729638	0.188110928061505	down	A0A087WSH6;A0A087WRN5;Q3UPL5	A0A087WSH6	Predicted gene 13889	Gm13889	13786.5701	2	NA	NA	NA	Domain of unknown function (DUF4695)	Function unknown	Poorly characterized	DUF4695	NA	NA	NA	NA	NA	NA	NA	NA	NA	Nucleus	NA	NA	NA	NA	-
A0A087WSI8	26543.1014362657	24088.9494762785	25635.9894978668	25862.1470856102	24790.6065599498	23597.8343376985	0.973547865969858	0.529372767244226	0.7	0.639269436964657	0.780550130208333	none	A0A087WSI8;D3YTQ5;A0A0R4J0I6;Q80XL6	A0A087WSI8	Acyl-CoA dehydrogenase family member 11	Acad11	61007.4553000001	9	GO:0005622::intracellular anatomical structure;GO:0005634::nucleus;GO:0005737::cytoplasm;GO:0005739::mitochondrion;GO:0005740::mitochondrial envelope;GO:0005777::peroxisome;GO:0016020::membrane;GO:0031090::organelle membrane;GO:0031966::mitochondrial membrane;GO:0031967::organelle envelope;GO:0031975::envelope;GO:0042579::microbody;GO:0043226::organelle;GO:0043227::membrane-bounded organelle;GO:0…	GO:0000166::nucleotide binding;GO:0003824::catalytic activity;GO:0003995::acyl-CoA dehydrogenase activity;GO:0004466::long-chain-acyl-CoA dehydrogenase activity;GO:0005488::binding;GO:0016491::oxidoreductase activity;GO:0016627::oxidoreductase activity, acting on the CH-CH group of donors;GO:0017099::very-long-chain-acyl-CoA dehydrogenase activity;GO:0036094::small molecule binding;GO:0043167::io…	GO:0006631::fatty acid metabolic process;GO:0016042::lipid catabolic process;GO:0016054::organic acid catabolic process;GO:0030258::lipid modification;GO:0043436::oxoacid metabolic process;GO:0044242::cellular lipid catabolic process;GO:0044255::cellular lipid metabolic process	acyl-CoA dehydrogenase family, member 11	Lipid transport and metabolism	Metabolism	APH;Acyl-CoA_dh_1;Acyl-CoA_dh_M;Acyl-CoA_dh_N	K11730	NA	09190::Not Included in Pathway or Brite||09191::Unclassified: metabolism||99983::Lipid metabolism	NA	NA	NA	NA	NA	NA	Nucleus	NA	NA	NA	NA	-
A0A087WSK7	38384.3052064632	35842.2571369891	38376.4696422711	35892.6593806922	49531.970338983	43563.0203383938	1.14550778769814	0.304151711537485	0.4	0.42831312964919	0.525182062092756	none	A0A087WSK7;Q921I0	A0A087WSK7	ORM1-like protein 1 (Fragment)	Gm28778	25718.3932	1	NA	NA	NA	ORM1-like protein 1	Posttranslational modification, protein turnover, chaperones	Cellular processes and signaling	ORMDL	NA	NA	NA	NA	NA	NA	NA	NA	NA	Cytoplasm	NA	NA	NA	NA	-
A0A087WSR8	3391.65834829443	2868.43509960978	3120.01900229734	2929.5711900425	2989.48446327684	3043.47105690115	0.955481798091654	0.467035580949536	0.7	0.584858068437374	0.780550130208333	none	A0A087WSR8;A0A087WP43;A0A087WRJ5;A0A087WP45;A0A087WSS2;E9QPY6;A0A087WQ16;P13705	A0A087WSR8	DNA mismatch repair protein Msh3	Msh3	5585.8431	13	GO:0005622::intracellular anatomical structure;GO:0005634::nucleus;GO:0032300::mismatch repair complex;GO:0032302::MutSbeta complex;GO:0032991::protein-containing complex;GO:0043226::organelle;GO:0043227::membrane-bounded organelle;GO:0043229::intracellular organelle;GO:0043231::intracellular membrane-bounded organelle;GO:0110165::cellular anatomical entity;GO:0140513::nuclear protein-containing …	GO:0000166::nucleotide binding;GO:0003676::nucleic acid binding;GO:0003677::DNA binding;GO:0003684::damaged DNA binding;GO:0003690::double-stranded DNA binding;GO:0003697::single-stranded DNA binding;GO:0003824::catalytic activity;GO:0005488::binding;GO:0005515::protein binding;GO:0005524::ATP binding;GO:0008094::ATP-dependent activity, acting on DNA;GO:0017076::purine nucleotide binding;GO:00192…	GO:0002520::immune system development;GO:0002562::somatic diversification of immune receptors via germline recombination within a single locus;GO:0006139::nucleobase-containing compound metabolic process;GO:0006259::DNA metabolic process;GO:0006974::cellular response to DNA damage stimulus;GO:0006996::organelle organization;GO:0007127::meiosis I;GO:0007131::reciprocal meiotic recombination;GO:000…	DNA mismatch repair protein Msh3	Replication, recombination and repair	Information storage and processing	MutS_I;MutS_II;MutS_III;MutS_IV;MutS_V	K08736	09120::Genetic Information Processing||09124::Replication and repair||03430::Mismatch repair;09160::Human Diseases||09161::Cancer: overview||05200::Pathways in cancer;09160::Human Diseases||09162::Cancer: specific types||05210::Colorectal cancer;09160::Human Diseases||09176::Drug resistance: antineoplastic||01524::Platinum drug resistance	09180::Brite Hierarchies||09182::Protein families: genetic information processing||03400::DNA repair and recombination proteins	NA	NA	NA	NA	NA	NA	Mitochondria	NA	NA	NA	NA	-
A0A087WSS1	275376.355475763	291682.624768946	305733.327863472	317619.899817851	298590.317011927	271878.389732298	1.01752570263486	0.781956978752217	1	0.843120437744954	1	none	A0A087WSS1;G3X9J4;E9QM90;Q148V7;A0A087WRM8	A0A087WSS1	RAB11-binding protein RELCH	Relch	131891.8302	1	GO:0005622::intracellular anatomical structure;GO:0005737::cytoplasm;GO:0005768::endosome;GO:0005794::Golgi apparatus;GO:0005802::trans-Golgi network;GO:0012505::endomembrane system;GO:0031410::cytoplasmic vesicle;GO:0031982::vesicle;GO:0031984::organelle subcompartment;GO:0043226::organelle;GO:0043227::membrane-bounded organelle;GO:0043229::intracellular organelle;GO:0043231::intracellular membr…	GO:0005488::binding;GO:0005515::protein binding	GO:0006869::lipid transport;GO:0032365::intracellular lipid transport;GO:0046907::intracellular transport;GO:0071702::organic substance transport	LisH domain and HEAT repeat-containing protein KIAA1468	Signal transduction mechanisms	Cellular processes and signaling	NA	NA	NA	NA	NA	NA	NA	NA	NA	NA	Nucleus	NA	NA	NA	NA	-
A0A0A0MQ79	4391518.49192101	4521115.83487369	4397886.57696094	4245323.61870067	4230939.73634652	4307906.39123885	0.960456006096569	0.0308747585173116	0.1	0.0952394818684288	0.188110928061505	none	A0A0A0MQ79;Q3TLH4;S4R2J9;S4R209;S4R2L9;S4R2E2;S4R298	A0A0A0MQ79	Protein PRRC2C	Prrc2c	310763.313799995	1	GO:0005622::intracellular anatomical structure;GO:0005737::cytoplasm;GO:0005829::cytosol;GO:0110165::cellular anatomical entity	GO:0005488::binding;GO:0005515::protein binding;GO:0008022::protein C-terminus binding	GO:0002244::hematopoietic progenitor cell differentiation;GO:0002520::immune system development;GO:0006996::organelle organization;GO:0022607::cellular component assembly;GO:0030097::hemopoiesis;GO:0048513::animal organ development;GO:0048534::hematopoietic or lymphoid organ development;GO:0048731::system development	Protein PRRC2C isoform	Translation, ribosomal structure and biogenesis	Information storage and processing	BAT2_N	NA	NA	NA	NA	NA	NA	NA	NA	NA	Nucleus	NA	NA	NA	NA	-
A0A0A0MQ83	61408.1283662478	70105.0646950092	66215.4466688546	74437.7800546448	73520.3672316384	76231.0708077413	1.1338226895205	0.0712120328643483	0.1	0.160379236408169	0.188110928061505	none	A0A0A0MQ83;Q80V70;B1ASH4;F6YCL7	A0A0A0MQ83	Multiple epidermal growth factor-like domains protein 6	Megf6	164800.802400002	4	GO:0005576::extracellular region;GO:0030312::external encapsulating structure;GO:0031012::extracellular matrix;GO:0062023::collagen-containing extracellular matrix;GO:0071944::cell periphery;GO:0110165::cellular anatomical entity	GO:0005488::binding;GO:0005509::calcium ion binding;GO:0043167::ion binding;GO:0043169::cation binding;GO:0046872::metal ion binding	NA	Multiple epidermal growth factor-like domains protein 6	Signal transduction mechanisms	Cellular processes and signaling	EGF_CA;FXa_inhibition;Laminin_EGF;cEGF;hEGF	K24333	NA	09180::Brite Hierarchies||09183::Protein families: signaling and cellular processes||04990::Domain-containing proteins not elsewhere classified	NA	NA	NA	NA	NA	NA	Extracellular	NA	NA	NA	NA	-
A0A0A0MQ89	58664.197486535	58649.3684534812	56237.4072858549	62197.3163327262	62400.4519774011	61230.4050295515	1.07074117699029	0.0260303818033273	0.1	0.086151761224442	0.188110928061505	none	A0A0A0MQ89;Q80US4;V9GXE4	A0A0A0MQ89	Actin-related protein 5	Actr5	68167.9161000001	2	GO:0000228::nuclear chromosome;GO:0000785::chromatin;GO:0005622::intracellular anatomical structure;GO:0005634::nucleus;GO:0005694::chromosome;GO:0005737::cytoplasm;GO:0031011::Ino80 complex;GO:0031974::membrane-enclosed lumen;GO:0031981::nuclear lumen;GO:0032991::protein-containing complex;GO:0043226::organelle;GO:0043227::membrane-bounded organelle;GO:0043228::non-membrane-bounded organelle;GO:…	NA	GO:0006139::nucleobase-containing compound metabolic process;GO:0006259::DNA metabolic process;GO:0006325::chromatin organization;GO:0006974::cellular response to DNA damage stimulus;GO:0006996::organelle organization;GO:0009059::macromolecule biosynthetic process;GO:0009416::response to light stimulus;GO:0009889::regulation of biosynthetic process;GO:0010467::gene expression;GO:0010468::regulati…	Actin	Cytoskeleton	Cellular processes and signaling	Actin	K11672	NA	09180::Brite Hierarchies||09182::Protein families: genetic information processing||03036::Chromosome and associated proteins	NA	NA	NA	NA	NA	NA	Nucleus	NA	NA	NA	NA	-
A0A0A0MQ90	77240.7836624776	75672.9759704251	77422.4857236626	90874.7267759563	88324.53782172	86795.7999188782	1.15481201885873	0.00224712188033551	0.1	0.0271039295813004	0.188110928061505	none	A0A0A0MQ90;P97352	A0A0A0MQ90	Protein S100-A13	S100a13	17746.7396	3	GO:0005576::extracellular region;GO:0005615::extracellular space;GO:0005622::intracellular anatomical structure;GO:0005634::nucleus;GO:0005654::nucleoplasm;GO:0005730::nucleolus;GO:0005737::cytoplasm;GO:0005829::cytosol;GO:0005886::plasma membrane;GO:0016020::membrane;GO:0030312::external encapsulating structure;GO:0031012::extracellular matrix;GO:0031974::membrane-enclosed lumen;GO:0031981::nucl…	GO:0005102::signaling receptor binding;GO:0005488::binding;GO:0005507::copper ion binding;GO:0005509::calcium ion binding;GO:0005515::protein binding;GO:0008270::zinc ion binding;GO:0008289::lipid binding;GO:0017134::fibroblast growth factor binding;GO:0019838::growth factor binding;GO:0042802::identical protein binding;GO:0042803::protein homodimerization activity;GO:0043167::ion binding;GO:0043…	GO:0000902::cell morphogenesis;GO:0001817::regulation of cytokine production;GO:0001819::positive regulation of cytokine production;GO:0007165::signal transduction;GO:0007249::I-kappaB kinase/NF-kappaB signaling;GO:0008284::positive regulation of cell population proliferation;GO:0009893::positive regulation of metabolic process;GO:0009966::regulation of signal transduction;GO:0009967::positive re…	S-100/ICaBP type calcium binding domain	Function unknown	Poorly characterized	S_100	K23765	NA	09180::Brite Hierarchies||09183::Protein families: signaling and cellular processes||04990::Domain-containing proteins not elsewhere classified	NA	NA	NA	NA	NA	NA	Cytoplasm	NA	NA	NA	NA	-
A0A0A0MQ94	46529.0377019749	51131.7508728692	49947.4903183459	47054.1264420158	47949.0387633396	49850.4870205122	0.981338264438977	0.61493687992443	0.7	0.709602727207233	0.780550130208333	none	A0A0A0MQ94	A0A0A0MQ94	Glutaredoxin-2, mitochondrial	Glrx2	7523.30169999999	1	GO:0005622::intracellular anatomical structure;GO:0005634::nucleus;GO:0005654::nucleoplasm;GO:0005737::cytoplasm;GO:0005739::mitochondrion;GO:0005759::mitochondrial matrix;GO:0030425::dendrite;GO:0031974::membrane-enclosed lumen;GO:0031981::nuclear lumen;GO:0036477::somatodendritic compartment;GO:0042995::cell projection;GO:0043005::neuron projection;GO:0043025::neuronal cell body;GO:0043226::org…	GO:0003824::catalytic activity;GO:0005488::binding;GO:0015035::protein-disulfide reductase activity;GO:0015036::disulfide oxidoreductase activity;GO:0016491::oxidoreductase activity;GO:0016667::oxidoreductase activity, acting on a sulfur group of donors;GO:0043167::ion binding;GO:0043169::cation binding;GO:0046872::metal ion binding;GO:0051536::iron-sulfur cluster binding;GO:0051537::2 iron, 2 su…	GO:0000302::response to reactive oxygen species;GO:0042542::response to hydrogen peroxide	Glutathione-dependent oxidoreductase that facilitates the maintenance of mitochondrial redox homeostasis upon induction of apoptosis by oxidative stress. Involved in response to hydrogen peroxide and regulation of apoptosis caused by oxidative stress. Acts as a very efficient catalyst of monothiol reactions because of its high affinity for protein glutathione-mixed disulfides. Can receive electro…	Posttranslational modification, protein turnover, chaperones	Cellular processes and signaling	Glutaredoxin	K03676	NA	09180::Brite Hierarchies||09182::Protein families: genetic information processing||03110::Chaperones and folding catalysts	NA	NA	NA	NA	NA	NA	Mitochondria	NA	NA	NA	NA	-
A0A0A0MQ99	204837.154398564	207671.842267406	212985.418444371	214500.379477838	215728.146578782	210818.559508634	1.02486460323098	0.153951685555985	0.2	0.267086097174995	0.310280797101449	none	A0A0A0MQ99;A2AN40;V9GXX7;Q8K3D3	A0A0A0MQ99	DNA repair protein SWI5 homolog	Swi5	15195.1154	2	GO:0000228::nuclear chromosome;GO:0000785::chromatin;GO:0005622::intracellular anatomical structure;GO:0005634::nucleus;GO:0005694::chromosome;GO:0031974::membrane-enclosed lumen;GO:0031981::nuclear lumen;GO:0032798::Swi5-Sfr1 complex;GO:0032991::protein-containing complex;GO:0033061::DNA recombinase mediator complex;GO:0034974::Swi5-Swi2 complex;GO:0043226::organelle;GO:0043227::membrane-bounded…	GO:0005488::binding;GO:0005515::protein binding	GO:0006139::nucleobase-containing compound metabolic process;GO:0006259::DNA metabolic process;GO:0006974::cellular response to DNA damage stimulus;GO:0010212::response to ionizing radiation;GO:0044260::cellular macromolecule metabolic process;GO:0071214::cellular response to abiotic stimulus;GO:0071478::cellular response to radiation;GO:0090304::nucleic acid metabolic process	DNA repair protein SWI5 homolog	Function unknown	Poorly characterized	Swi5	NA	NA	NA	NA	NA	NA	NA	NA	NA	Cytoplasm	NA	NA	NA	NA	-
A0A0A0MQA5	110607.351885099	115046.732388581	122383.20315064	132345.954766242	130887.311676083	136053.241974736	1.14725209868177	0.0296771328826229	0.1	0.0931369845986483	0.188110928061505	none	A0A0A0MQA5;P68368;A0A087WRB4;A0A087WQS4;A0A087WSB0;A0A087WSL5;A0A087WS35	A0A0A0MQA5	Tubulin alpha chain (Fragment)	Tuba4a	52882.4102000001	1	GO:0005622::intracellular anatomical structure;GO:0005737::cytoplasm;GO:0005856::cytoskeleton;GO:0005874::microtubule;GO:0015630::microtubule cytoskeleton;GO:0043226::organelle;GO:0043228::non-membrane-bounded organelle;GO:0043229::intracellular organelle;GO:0043232::intracellular non-membrane-bounded organelle;GO:0099080::supramolecular complex;GO:0099081::supramolecular polymer;GO:0099512::supr…	GO:0000166::nucleotide binding;GO:0003824::catalytic activity;GO:0003924::GTPase activity;GO:0005198::structural molecule activity;GO:0005200::structural constituent of cytoskeleton;GO:0005488::binding;GO:0005515::protein binding;GO:0005525::GTP binding;GO:0016462::pyrophosphatase activity;GO:0016787::hydrolase activity;GO:0016817::hydrolase activity, acting on acid anhydrides;GO:0016818::hydrola…	GO:0006996::organelle organization	Tubulin is the major constituent of microtubules. It binds two moles of GTP, one at an exchangeable site on the beta chain and one at a non-exchangeable site on the alpha chain	Cytoskeleton	Cellular processes and signaling	Tubulin;Tubulin_C	K07374	09140::Cellular Processes||09141::Transport and catabolism||04145::Phagosome;09140::Cellular Processes||09143::Cell growth and death||04210::Apoptosis;09140::Cellular Processes||09144::Cellular community - eukaryotes||04530::Tight junction;09140::Cellular Processes||09144::Cellular community - eukaryotes||04540::Gap junction;09160::Human Diseases||09164::Neurodegenerative disease||05010::Alzheime…	09180::Brite Hierarchies||09182::Protein families: genetic information processing||03019::Messenger RNA biogenesis;09180::Brite Hierarchies||09182::Protein families: genetic information processing||03036::Chromosome and associated proteins;09180::Brite Hierarchies||09183::Protein families: signaling and cellular processes||04147::Exosome;09180::Brite Hierarchies||09183::Protein families: signalin…	NA	NA	NA	NA	NA	NA	Cytoplasm	NA	NA	NA	NA	-
A0A0A0MQB0	166018.572710952	160897.63811871	152670.068920249	159069.740437158	162456.410860013	158832.912272569	1.00161135514601	0.939406807188359	1	0.957862187237304	1	none	A0A0A0MQB0;Q4PJX1	A0A0A0MQB0	Protein odr-4 homolog	Odr4	38116.4657	1	GO:0016020::membrane;GO:0016021::integral component of membrane;GO:0031224::intrinsic component of membrane;GO:0110165::cellular anatomical entity	NA	NA	Protein odr-4 homolog	Function unknown	Poorly characterized	ODR4-like	NA	NA	NA	NA	NA	NA	NA	NA	NA	Cytoplasm	NA	NA	NA	NA	-
A0A0A0MQD1	286899.021543986	279848.469911686	274738.720052511	310865.346083789	309065.599497803	307471.00475142	1.10209999599499	0.0121954401286216	0.1	0.0573051854054779	0.188110928061505	none	A0A0A0MQD1;Q8K1H1	A0A0A0MQD1	Tudor domain-containing protein 7	Tdrd7	125853.5883	4	GO:0005622::intracellular anatomical structure;GO:0005737::cytoplasm;GO:0005739::mitochondrion;GO:0005759::mitochondrial matrix;GO:0031974::membrane-enclosed lumen;GO:0032991::protein-containing complex;GO:0033391::chromatoid body;GO:0035770::ribonucleoprotein granule;GO:0036464::cytoplasmic ribonucleoprotein granule;GO:0043186::P granule;GO:0043226::organelle;GO:0043227::membrane-bounded organel…	GO:0003676::nucleic acid binding;GO:0003723::RNA binding;GO:0003729::mRNA binding;GO:0005488::binding;GO:0005515::protein binding;GO:0047485::protein N-terminus binding;GO:0097159::organic cyclic compound binding;GO:1901363::heterocyclic compound binding	GO:0002089::lens morphogenesis in camera-type eye;GO:0007276::gamete generation;GO:0007281::germ cell development;GO:0007283::spermatogenesis;GO:0007423::sensory organ development;GO:0009887::animal organ morphogenesis;GO:0010467::gene expression;GO:0010468::regulation of gene expression;GO:0019953::sexual reproduction;GO:0030855::epithelial cell differentiation;GO:0048232::male gamete generation…	Tudor domain-containing protein 7	Transcription	Information storage and processing	OST-HTH;TUDOR	K18405	NA	09180::Brite Hierarchies||09182::Protein families: genetic information processing||03036::Chromosome and associated proteins	NA	NA	NA	WP310::mRNA processing	NA	NA	Nucleus	NA	NA	NA	NA	-
A0A0A0MQD4	139716.166965889	142009.858287123	145008.480472596	131609.881602914	132857.022912743	133008.680032449	0.931435305125488	0.0155104783703582	0.1	0.0650718232182019	0.188110928061505	none	A0A0A0MQD4;Q8K201	A0A0A0MQD4	RIKEN cDNA 9530068E07 gene	9530068E07Rik	27296.0298	11	GO:0016020::membrane;GO:0016021::integral component of membrane;GO:0031224::intrinsic component of membrane;GO:0110165::cellular anatomical entity	NA	NA	Keratinocyte-associated transmembrane protein 2	Function unknown	Poorly characterized	NA	NA	NA	NA	NA	NA	NA	NA	NA	NA	Extracellular	NA	NA	NA	NA	-
A0A0A0MQF6	4795887.25314183	4834076.50441569	4820060.32162783	6445403.00546448	6524847.53609542	6497313.36191911	1.34723401129284	1.63840269375843e-06	0.1	0.00203658259957195	0.188110928061505	up	A0A0A0MQF6;P16858;S4R1W1;S4R257;A0A1D5RLD8;S4R1W8;S4R1N5;A0A0R4J0X7;S4R2G5;Q64467	A0A0A0MQF6	Glyceraldehyde-3-phosphate dehydrogenase	Gapdh	38658.6849	6	GO:0005622::intracellular anatomical structure;GO:0005634::nucleus;GO:0005635::nuclear envelope;GO:0005737::cytoplasm;GO:0005739::mitochondrion;GO:0005768::endosome;GO:0005770::late endosome;GO:0005811::lipid droplet;GO:0005829::cytosol;GO:0005856::cytoskeleton;GO:0005886::plasma membrane;GO:0012505::endomembrane system;GO:0015630::microtubule cytoskeleton;GO:0016020::membrane;GO:0031090::organel…	GO:0000166::nucleotide binding;GO:0003824::catalytic activity;GO:0004365::glyceraldehyde-3-phosphate dehydrogenase (NAD+) (phosphorylating) activity;GO:0004866::endopeptidase inhibitor activity;GO:0005488::binding;GO:0005515::protein binding;GO:0008017::microtubule binding;GO:0008092::cytoskeletal protein binding;GO:0015631::tubulin binding;GO:0016491::oxidoreductase activity;GO:0016620::oxidored…	GO:0001817::regulation of cytokine production;GO:0001819::positive regulation of cytokine production;GO:0005996::monosaccharide metabolic process;GO:0006096::glycolytic process;GO:0006139::nucleobase-containing compound metabolic process;GO:0006508::proteolysis;GO:0006518::peptide metabolic process;GO:0006753::nucleoside phosphate metabolic process;GO:0006757::ATP generation from ADP;GO:0006796::…	peptidyl-cysteine S-nitrosylase activity	Carbohydrate transport and metabolism	Metabolism	Gp_dh_C;Gp_dh_N	K00134	09100::Metabolism||09101::Carbohydrate metabolism||00010::Glycolysis / Gluconeogenesis;09130::Environmental Information Processing||09132::Signal transduction||04066::HIF-1 signaling pathway;09160::Human Diseases||09164::Neurodegenerative disease||05010::Alzheimer disease;09160::Human Diseases||09166::Cardiovascular disease||05415::Diabetic cardiomyopathy;09160::Human Diseases||09171::Infectious …	09180::Brite Hierarchies||09182::Protein families: genetic information processing||04131::Membrane trafficking;09180::Brite Hierarchies||09183::Protein families: signaling and cellular processes||04147::Exosome	NA	NA	NA	WP157::Glycolysis and gluconeogenesis	NA	NA	Mitochondria	NA	NA	NA	NA	-
A0A0A0MQH9	68230.5709156194	63725.1663585952	90150.6084673449	50814.1613539769	43444.6672944131	39775.664619307	0.603469895559211	0.0225170111130154	0.1	0.0800239564735906	0.188110928061505	down	A0A0A0MQH9;Q9D820	A0A0A0MQH9	Prolyl-tRNA synthetase-associated domain-containing protein 1	Prorsd1	7058.0026	11	NA	GO:0002161::aminoacyl-tRNA editing activity;GO:0003824::catalytic activity;GO:0016787::hydrolase activity;GO:0016788::hydrolase activity, acting on ester bonds;GO:0052689::carboxylic ester hydrolase activity;GO:0140098::catalytic activity, acting on RNA;GO:0140101::catalytic activity, acting on a tRNA;GO:0140640::catalytic activity, acting on a nucleic acid	NA	Aminoacyl-tRNA editing domain	Function unknown	Poorly characterized	tRNA_edit	NA	NA	NA	NA	NA	NA	NA	NA	NA	Extracellular	NA	NA	NA	NA	-
A0A0A0MQK3	47105.6831238779	47558.0704456767	49811.5589104037	53775.7733758348	52904.6531701193	54353.8602387299	1.11461455954299	0.012709231942903	0.1	0.0584695855022554	0.188110928061505	none	A0A0A0MQK3;F6XZS9;Q9WTN3	A0A0A0MQK3	Sterol regulatory element-binding protein 1 (Fragment)	Srebf1	108548.7885	11	GO:0000139::Golgi membrane;GO:0005622::intracellular anatomical structure;GO:0005634::nucleus;GO:0005654::nucleoplasm;GO:0005737::cytoplasm;GO:0005783::endoplasmic reticulum;GO:0005794::Golgi apparatus;GO:0012505::endomembrane system;GO:0016020::membrane;GO:0016021::integral component of membrane;GO:0031090::organelle membrane;GO:0031224::intrinsic component of membrane;GO:0031410::cytoplasmic ve…	GO:0000976::transcription cis-regulatory region binding;GO:0000977::RNA polymerase II transcription regulatory region sequence-specific DNA binding;GO:0000978::RNA polymerase II cis-regulatory region sequence-specific DNA binding;GO:0000981::DNA-binding transcription factor activity, RNA polymerase II-specific;GO:0000987::cis-regulatory region sequence-specific DNA binding;GO:0001067::transcripti…	GO:0000422::autophagy of mitochondrion;GO:0002684::positive regulation of immune system process;GO:0002792::negative regulation of peptide secretion;GO:0002831::regulation of response to biotic stimulus;GO:0002833::positive regulation of response to biotic stimulus;GO:0003015::heart process;GO:0003062::regulation of heart rate by chemical signal;GO:0006066::alcohol metabolic process;GO:0006139::n…	sterol response element binding	Transcription	Information storage and processing	HLH	K07197	09130::Environmental Information Processing||09132::Signal transduction||04152::AMPK signaling pathway;09150::Organismal Systems||09152::Endocrine system||04910::Insulin signaling pathway;09160::Human Diseases||09167::Endocrine and metabolic disease||04931::Insulin resistance;09160::Human Diseases||09167::Endocrine and metabolic disease||04932::Non-alcoholic fatty liver disease;09160::Human Disea…	09180::Brite Hierarchies||09182::Protein families: genetic information processing||03000::Transcription factors;09180::Brite Hierarchies||09182::Protein families: genetic information processing||04131::Membrane trafficking	NA	NA	NA	NA	NA	NA	Nucleus	TF	bHLH	NA	NA	-
A0A0A0MQL1	16553.7181328546	16021.8052988293	16842.0137840499	14875.6056466302	15696.8079096045	16321.6288098273	0.948935236520278	0.179688407026426	0.2	0.296066685074086	0.310280797101449	none	A0A0A0MQL1;A0A0A0MQI5;X1WI14;A0A0A0MQC5;A2ACP1	A0A0A0MQL1	Tetratricopeptide repeat protein 39A (Fragment)	Ttc39a	12665.1241	4	GO:0005622::intracellular anatomical structure;GO:0005813::centrosome;GO:0005815::microtubule organizing center;GO:0005856::cytoskeleton;GO:0015630::microtubule cytoskeleton;GO:0043226::organelle;GO:0043228::non-membrane-bounded organelle;GO:0043229::intracellular organelle;GO:0043232::intracellular non-membrane-bounded organelle;GO:0110165::cellular anatomical entity	NA	NA	Tetratricopeptide repeat protein 39A	Function unknown	Poorly characterized	DUF3808	K24943	NA	09180::Brite Hierarchies||09183::Protein families: signaling and cellular processes||04990::Domain-containing proteins not elsewhere classified	NA	NA	NA	NA	NA	NA	Cytoskeleton	NA	NA	NA	NA	-
A0A0A0MQL7	19271.0188509874	19226.4006982953	20022.359369872	23032.1622647237	22109.1133082235	22078.5285085178	1.14866811397783	0.00194228910745681	0.1	0.0249187690546566	0.188110928061505	none	A0A0A0MQL7;A0A0A0MQD9;A0A5F8MPE3;A2AGX3	A0A0A0MQL7	PR domain-containing protein 11 (Fragment)	Prdm11	18002.8968	2	GO:0005622::intracellular anatomical structure;GO:0005634::nucleus;GO:0005737::cytoplasm;GO:0005829::cytosol;GO:0043226::organelle;GO:0043227::membrane-bounded organelle;GO:0043229::intracellular organelle;GO:0043231::intracellular membrane-bounded organelle;GO:0110165::cellular anatomical entity	GO:0003682::chromatin binding;GO:0003824::catalytic activity;GO:0005488::binding;GO:0008168::methyltransferase activity;GO:0016740::transferase activity;GO:0016741::transferase activity, transferring one-carbon groups	GO:0000165::MAPK cascade;GO:0001558::regulation of cell growth;GO:0006139::nucleobase-containing compound metabolic process;GO:0006915::apoptotic process;GO:0007165::signal transduction;GO:0009059::macromolecule biosynthetic process;GO:0009889::regulation of biosynthetic process;GO:0009890::negative regulation of biosynthetic process;GO:0009891::positive regulation of biosynthetic process;GO:0009…	PR domain-containing protein 11	Transcription	Information storage and processing	SET	K24644	NA	09180::Brite Hierarchies||09182::Protein families: genetic information processing||03000::Transcription factors	NA	NA	NA	NA	NA	NA	Cytoplasm	NA	NA	NA	NA	-
A0A0A0MQM0	764715.816876122	855597.679194907	783919.799803085	845955.89708561	806659.424042687	902092.794645961	1.06258744530257	0.265498532890051	0.4	0.389301876399218	0.525182062092756	none	A0A0A0MQM0;P63242;Q8BGY2;J3QPS8	A0A0A0MQM0	Eukaryotic translation initiation factor 5A (Fragment)	Eif5a	16304.7319	11	GO:0005622::intracellular anatomical structure;GO:0005634::nucleus;GO:0005635::nuclear envelope;GO:0005642::annulate lamellae;GO:0005643::nuclear pore;GO:0005737::cytoplasm;GO:0005783::endoplasmic reticulum;GO:0012505::endomembrane system;GO:0016020::membrane;GO:0030425::dendrite;GO:0031967::organelle envelope;GO:0031975::envelope;GO:0032991::protein-containing complex;GO:0036477::somatodendritic…	GO:0003676::nucleic acid binding;GO:0003723::RNA binding;GO:0003746::translation elongation factor activity;GO:0005488::binding;GO:0005515::protein binding;GO:0008135::translation factor activity, RNA binding;GO:0017069::snRNA binding;GO:0017070::U6 snRNA binding;GO:0043021::ribonucleoprotein complex binding;GO:0043022::ribosome binding;GO:0044877::protein-containing complex binding;GO:0045182::t…	GO:0006518::peptide metabolic process;GO:0006873::cellular ion homeostasis;GO:0006915::apoptotic process;GO:0009059::macromolecule biosynthetic process;GO:0009889::regulation of biosynthetic process;GO:0009891::positive regulation of biosynthetic process;GO:0009893::positive regulation of metabolic process;GO:0010467::gene expression;GO:0010468::regulation of gene expression;GO:0010556::regulatio…	positive regulation of translational termination	Translation, ribosomal structure and biogenesis	Information storage and processing	eIF-5a	K03263	NA	09180::Brite Hierarchies||09182::Protein families: genetic information processing||03012::Translation factors	NA	NA	NA	NA	NA	NA	Cytoskeleton	NA	NA	NA	NA	-
A0A0A0MQN4	390869.317773788	392729.903470939	397481.411224155	396907.969034608	400254.276522285	391290.670993163	1.00624198202773	0.49846427817771	0.7	0.613322336529362	0.780550130208333	none	A0A0A0MQN4;Q9D906;S4R2T5;S4R2D5;S4R2P7;S4R1T0;S4R1N8	A0A0A0MQN4	Ubiquitin-like modifier-activating enzyme ATG7	Atg7	82287.6683999999	6	GO:0000407::phagophore assembly site;GO:0005622::intracellular anatomical structure;GO:0005737::cytoplasm;GO:0005829::cytosol;GO:0005856::cytoskeleton;GO:0005929::cilium;GO:0005930::axoneme;GO:0030424::axon;GO:0032838::plasma membrane bounded cell projection cytoplasm;GO:0042995::cell projection;GO:0043005::neuron projection;GO:0043226::organelle;GO:0043227::membrane-bounded organelle;GO:0043228:…	GO:0003824::catalytic activity;GO:0005488::binding;GO:0005515::protein binding;GO:0008134::transcription factor binding;GO:0008641::ubiquitin-like modifier activating enzyme activity;GO:0016874::ligase activity;GO:0016877::ligase activity, forming carbon-sulfur bonds;GO:0019778::Atg12 activating enzyme activity;GO:0019779::Atg8 activating enzyme activity;GO:0042802::identical protein binding;GO:0…	GO:0000302::response to reactive oxygen species;GO:0000422::autophagy of mitochondrion;GO:0000902::cell morphogenesis;GO:0000904::cell morphogenesis involved in differentiation;GO:0001678::cellular glucose homeostasis;GO:0002520::immune system development;GO:0002793::positive regulation of peptide secretion;GO:0006508::proteolysis;GO:0006643::membrane lipid metabolic process;GO:0006665::sphingoli…	ubiquitin-like modifier-activating enzyme	Coenzyme transport and metabolism	Metabolism	ATG7_N;ThiF	K08337	09140::Cellular Processes||09141::Transport and catabolism||04136::Autophagy - other;09140::Cellular Processes||09141::Transport and catabolism||04140::Autophagy - animal;09140::Cellular Processes||09143::Cell growth and death||04216::Ferroptosis;09150::Organismal Systems||09151::Immune system||04613::Neutrophil extracellular trap formation	09180::Brite Hierarchies||09182::Protein families: genetic information processing||03029::Mitochondrial biogenesis;09180::Brite Hierarchies||09182::Protein families: genetic information processing||04121::Ubiquitin system;09180::Brite Hierarchies||09182::Protein families: genetic information processing||04131::Membrane trafficking	NA	NA	NA	NA	NA	NA	Mitochondria	NA	NA	NA	NA	-
A0A0A0MQN9	103038.240574506	104042.14006983	102209.184771907	98642.4635701275	94501.3731952291	96685.1718043806	0.937079814444061	0.021765815074018	0.1	0.0785242754460754	0.188110928061505	none	A0A0A0MQN9;Q80XJ3	A0A0A0MQN9	Tetratricopeptide repeat protein 28	Ttc28	270787.027399997	5	GO:0000922::spindle pole;GO:0005622::intracellular anatomical structure;GO:0005737::cytoplasm;GO:0005813::centrosome;GO:0005815::microtubule organizing center;GO:0005819::spindle;GO:0005856::cytoskeleton;GO:0015630::microtubule cytoskeleton;GO:0030496::midbody;GO:0043226::organelle;GO:0043228::non-membrane-bounded organelle;GO:0043229::intracellular organelle;GO:0043232::intracellular non-membran…	GO:0005488::binding;GO:0005515::protein binding;GO:0019899::enzyme binding;GO:0019900::kinase binding	GO:0007346::regulation of mitotic cell cycle;GO:0051726::regulation of cell cycle	Tetratricopeptide repeat protein 28	Posttranslational modification, protein turnover, chaperones	Cellular processes and signaling	CHAT;TPR_12;TPR_16;TPR_7;TPR_8	K24936	NA	09180::Brite Hierarchies||09182::Protein families: genetic information processing||03036::Chromosome and associated proteins	NA	NA	NA	NA	NA	NA	Plasma membrane	NA	NA	NA	NA	-
A0A0A6YVP4	19463.5754039497	20931.2220168412	21841.1440761405	19951.912568306	21569.2333647207	20329.145034187	0.993803411333679	0.897985340192064	1	0.927218924740893	1	none	A0A0A6YVP4;Q9CPR5	A0A0A6YVP4	39S ribosomal protein L15, mitochondrial	Mrpl15	19214.5503	1	GO:0000313::organellar ribosome;GO:0000315::organellar large ribosomal subunit;GO:0005622::intracellular anatomical structure;GO:0005737::cytoplasm;GO:0005739::mitochondrion;GO:0005759::mitochondrial matrix;GO:0005761::mitochondrial ribosome;GO:0005762::mitochondrial large ribosomal subunit;GO:0005840::ribosome;GO:0015934::large ribosomal subunit;GO:0031974::membrane-enclosed lumen;GO:0032991::pr…	GO:0003735::structural constituent of ribosome;GO:0005198::structural molecule activity	GO:0006518::peptide metabolic process;GO:0006996::organelle organization;GO:0009059::macromolecule biosynthetic process;GO:0010467::gene expression;GO:0019538::protein metabolic process;GO:0034097::response to cytokine;GO:0034645::cellular macromolecule biosynthetic process;GO:0043603::cellular amide metabolic process;GO:0044260::cellular macromolecule metabolic process;GO:0044267::cellular prote…	Ribosomal proteins 50S-L15, 50S-L18e, 60S-L27A	Translation, ribosomal structure and biogenesis	Information storage and processing	Ribosomal_L27A	K02876	09120::Genetic Information Processing||09122::Translation||03010::Ribosome	09180::Brite Hierarchies||09182::Protein families: genetic information processing||03011::Ribosome	NA	NA	NA	NA	NA	NA	Mitochondria	NA	NA	NA	NA	-
A0A0A6YVR9	164297.854578097	163123.865270076	156354.821135543	164256.891317547	170147.237915882	161341.94866149	1.0247418712922	0.328417448959517	0.7	0.452531766456487	0.780550130208333	none	A0A0A6YVR9;V9GXE6;P09925	A0A0A6YVR9	SURF1-like protein (Fragment)	Surf1	27149.7656	2	GO:0005622::intracellular anatomical structure;GO:0005737::cytoplasm;GO:0005739::mitochondrion;GO:0016020::membrane;GO:0016021::integral component of membrane;GO:0031224::intrinsic component of membrane;GO:0043226::organelle;GO:0043227::membrane-bounded organelle;GO:0043229::intracellular organelle;GO:0043231::intracellular membrane-bounded organelle;GO:0110165::cellular anatomical entity	GO:0003824::catalytic activity;GO:0004129::cytochrome-c oxidase activity;GO:0005215::transporter activity;GO:0008324::cation transmembrane transporter activity;GO:0009055::electron transfer activity;GO:0015075::ion transmembrane transporter activity;GO:0015078::proton transmembrane transporter activity;GO:0015318::inorganic molecular entity transmembrane transporter activity;GO:0015399::primary a…	GO:0006996::organelle organization;GO:0022607::cellular component assembly;GO:0043933::protein-containing complex subunit organization	Component of the MITRAC (mitochondrial translation regulation assembly intermediate of cytochrome c oxidase complex) complex, that regulates cytochrome c oxidase assembly	Energy production and conversion	Metabolism	SURF1;SURF4	K14998	NA	09180::Brite Hierarchies||09182::Protein families: genetic information processing||03029::Mitochondrial biogenesis	NA	NA	NA	NA	NA	NA	Nucleus	NA	NA	NA	NA	-
A0A0A6YVS2	212815.960502693	199669.141507496	197415.093534624	213054.212204007	210015.983992467	205750.901031406	1.03102294739579	0.318499911341138	0.4	0.442694845323217	0.525182062092756	none	A0A0A6YVS2;Q921L3	A0A0A6YVS2	Calcium load-activated calcium channel (Fragment)	Tmco1	22368.045	1	GO:0005622::intracellular anatomical structure;GO:0005737::cytoplasm;GO:0005783::endoplasmic reticulum;GO:0005789::endoplasmic reticulum membrane;GO:0005794::Golgi apparatus;GO:0012505::endomembrane system;GO:0016020::membrane;GO:0016021::integral component of membrane;GO:0030176::integral component of endoplasmic reticulum membrane;GO:0031090::organelle membrane;GO:0031224::intrinsic component o…	GO:0005215::transporter activity;GO:0005216::ion channel activity;GO:0005261::cation channel activity;GO:0005262::calcium channel activity;GO:0005488::binding;GO:0008324::cation transmembrane transporter activity;GO:0015075::ion transmembrane transporter activity;GO:0015085::calcium ion transmembrane transporter activity;GO:0015267::channel activity;GO:0015318::inorganic molecular entity transmem…	GO:0006811::ion transport;GO:0006873::cellular ion homeostasis;GO:0006983::ER overload response;GO:0006984::ER-nucleus signaling pathway;GO:0007165::signal transduction;GO:0019725::cellular homeostasis;GO:0034976::response to endoplasmic reticulum stress;GO:0048878::chemical homeostasis;GO:0055085::transmembrane transport;GO:0098655::cation transmembrane transport;GO:0098660::inorganic ion transm…	Transmembrane and coiled-coil	Inorganic ion transport and metabolism	Metabolism	DUF106	K21891	NA	09180::Brite Hierarchies||09183::Protein families: signaling and cellular processes||02000::Transporters	NA	NA	NA	NA	NA	NA	Plasma membrane	NA	NA	NA	NA	-
A0A0A6YVT1	230371.382405745	230590.264941466	223107.253035773	242523.117789921	236338.488700565	236593.206049368	1.04588121480058	0.0335852788771047	0.1	0.0999313616906801	0.188110928061505	none	A0A0A6YVT1;A0A0A6YXN9;A0A0A6YY75;Q64735;A0A0A6YXR6	A0A0A6YVT1	Complement component receptor 1-like protein (Fragment)	Cr1l	28526.3407	1	GO:0005622::intracellular anatomical structure;GO:0005856::cytoskeleton;GO:0005886::plasma membrane;GO:0005887::integral component of plasma membrane;GO:0009897::external side of plasma membrane;GO:0009925::basal plasma membrane;GO:0009986::cell surface;GO:0016020::membrane;GO:0016021::integral component of membrane;GO:0016323::basolateral plasma membrane;GO:0031224::intrinsic component of membra…	GO:0001846::opsonin binding;GO:0001847::opsonin receptor activity;GO:0001848::complement binding;GO:0001851::complement component C3b binding;GO:0001855::complement component C4b binding;GO:0001861::complement component C4b receptor activity;GO:0004875::complement receptor activity;GO:0004877::complement component C3b receptor activity;GO:0004888::transmembrane signaling receptor activity;GO:0005…	GO:0002253::activation of immune response;GO:0002449::lymphocyte mediated immunity;GO:0002455::humoral immune response mediated by circulating immunoglobulin;GO:0002460::adaptive immune response based on somatic recombination of immune receptors built from immunoglobulin superfamily domains;GO:0002683::negative regulation of immune system process;GO:0002684::positive regulation of immune system p…	complement activation, classical pathway	Signal transduction mechanisms	Cellular processes and signaling	Sushi	K04011	09150::Organismal Systems||09151::Immune system||04610::Complement and coagulation cascades;09150::Organismal Systems||09151::Immune system||04613::Neutrophil extracellular trap formation;09150::Organismal Systems||09151::Immune system||04640::Hematopoietic cell lineage;09160::Human Diseases||09171::Infectious disease: bacterial||05134::Legionellosis;09160::Human Diseases||09171::Infectious disea…	09180::Brite Hierarchies||09182::Protein families: genetic information processing||04131::Membrane trafficking;09180::Brite Hierarchies||09183::Protein families: signaling and cellular processes||04090::CD molecules	NA	NA	NA	NA	NA	NA	Nucleus	NA	NA	NA	NA	-
A0A0A6YVU7	69005.9183123878	71390.4179502978	69551.9448638005	73302.4954462659	75517.8334902699	72932.6300845984	1.05622659938586	0.0217292244248372	0.1	0.0784749164652398	0.188110928061505	none	A0A0A6YVU7	A0A0A6YVU7	Filaggrin	Flg	26674.0004000001	3	GO:0001533::cornified envelope;GO:0005622::intracellular anatomical structure;GO:0005737::cytoplasm;GO:0005886::plasma membrane;GO:0016020::membrane;GO:0036457::keratohyalin granule;GO:0071944::cell periphery;GO:0110165::cellular anatomical entity	GO:0005198::structural molecule activity;GO:0005488::binding;GO:0019215::intermediate filament binding;GO:0030280::structural constituent of skin epidermis;GO:0044877::protein-containing complex binding;GO:1990254::keratin filament binding	GO:0006996::organelle organization;GO:0008544::epidermis development;GO:0033561::regulation of water loss via skin;GO:0043588::skin development;GO:0045109::intermediate filament organization;GO:0048513::animal organ development;GO:0048731::system development;GO:0048871::multicellular organismal homeostasis;GO:0048878::chemical homeostasis;GO:0050891::multicellular organismal water homeostasis;GO:…	filaggrin-2	Transcription	Information storage and processing	Filaggrin;S_100	K10384	NA	09180::Brite Hierarchies||09183::Protein families: signaling and cellular processes||04812::Cytoskeleton proteins	NA	NA	NA	NA	NA	NA	Cytoplasm	NA	NA	NA	NA	-
A0A0A6YVZ7	81948.1768402154	77821.8710207435	82782.2274368231	74398.8114754098	73982.3540489642	72999.0749217754	0.912711456424642	0.0329778078106132	0.1	0.098884218621958	0.188110928061505	none	A0A0A6YVZ7;Q8C735;A0A0A6YWF7;A0A0A6YWD3	A0A0A6YVZ7	Protein lin-9 homolog	Lin9	63631.9467000001	1	GO:0005622::intracellular anatomical structure;GO:0005634::nucleus;GO:0005654::nucleoplasm;GO:0005667::transcription regulator complex;GO:0017053::transcription repressor complex;GO:0031974::membrane-enclosed lumen;GO:0031981::nuclear lumen;GO:0032991::protein-containing complex;GO:0043226::organelle;GO:0043227::membrane-bounded organelle;GO:0043229::intracellular organelle;GO:0043231::intracellu…	GO:0003676::nucleic acid binding;GO:0003677::DNA binding;GO:0005488::binding;GO:0097159::organic cyclic compound binding;GO:1901363::heterocyclic compound binding	GO:0006139::nucleobase-containing compound metabolic process;GO:0006259::DNA metabolic process;GO:0009059::macromolecule biosynthetic process;GO:0009889::regulation of biosynthetic process;GO:0010467::gene expression;GO:0010468::regulation of gene expression;GO:0010556::regulation of macromolecule biosynthetic process;GO:0018130::heterocycle biosynthetic process;GO:0019219::regulation of nucleoba…	Protein lin-9 homolog	Chromatin structure and dynamics	Information storage and processing	DIRP	K21773	09140::Cellular Processes||09143::Cell growth and death||04218::Cellular senescence	NA	NA	NA	NA	NA	NA	NA	Nucleus	NA	NA	NA	NA	-
A0A0A6YW87	22197.2639138241	22625.4980488807	26269.5871348868	25420.5031876138	23304.3698995606	24858.3028160853	1.03503649601237	0.581557343826265	0.7	0.682819085270565	0.780550130208333	none	A0A0A6YW87;Q9CX13	A0A0A6YW87	Protein cornichon homolog 4	Cnih4	9221.2612	1	GO:0005622::intracellular anatomical structure;GO:0005737::cytoplasm;GO:0005783::endoplasmic reticulum;GO:0005789::endoplasmic reticulum membrane;GO:0005793::endoplasmic reticulum-Golgi intermediate compartment;GO:0012505::endomembrane system;GO:0016020::membrane;GO:0016021::integral component of membrane;GO:0030134::COPII-coated ER to Golgi transport vesicle;GO:0030135::coated vesicle;GO:0031090…	GO:0001664::G protein-coupled receptor binding;GO:0005102::signaling receptor binding;GO:0005126::cytokine receptor binding;GO:0005488::binding;GO:0005515::protein binding;GO:0031730::CCR5 chemokine receptor binding;GO:0042379::chemokine receptor binding;GO:0048020::CCR chemokine receptor binding	GO:0006888::endoplasmic reticulum to Golgi vesicle-mediated transport;GO:0015031::protein transport;GO:0016192::vesicle-mediated transport;GO:0045184::establishment of protein localization;GO:0046907::intracellular transport;GO:0071702::organic substance transport;GO:0071705::nitrogen compound transport	Cornichon family AMPA receptor auxiliary protein 4	Posttranslational modification, protein turnover, chaperones	Cellular processes and signaling	Cornichon	K20368	NA	09180::Brite Hierarchies||09182::Protein families: genetic information processing||04131::Membrane trafficking;09180::Brite Hierarchies||09183::Protein families: signaling and cellular processes||02000::Transporters	NA	NA	NA	NA	NA	NA	Plasma membrane	NA	NA	NA	NA	-
A0A0A6YW89	172665.870736086	174782.265352228	170217.57794552	175990.763509411	179673.477715003	170554.97160737	1.01652320902479	0.410438735462214	0.4	0.531554438407022	0.525182062092756	none	A0A0A6YW89;A7UAK4;A0A0A6YY64;A2AUP3;A2AUP5;A2AUP1;Q7TS91;A2AUP4;A7UAK8;Q3U3S6;A7UAK5	A0A0A6YW89	6-phosphofructo-2-kinase/fructose-2,6-biphosphatase 3	Pfkfb3	37560.8024	2	GO:0005622::intracellular anatomical structure;GO:0005634::nucleus;GO:0005654::nucleoplasm;GO:0005737::cytoplasm;GO:0005829::cytosol;GO:0031974::membrane-enclosed lumen;GO:0031981::nuclear lumen;GO:0043226::organelle;GO:0043227::membrane-bounded organelle;GO:0043229::intracellular organelle;GO:0043231::intracellular membrane-bounded organelle;GO:0043233::organelle lumen;GO:0070013::intracellular …	GO:0003824::catalytic activity;GO:0003873::6-phosphofructo-2-kinase activity;GO:0004331::fructose-2,6-bisphosphate 2-phosphatase activity;GO:0008443::phosphofructokinase activity;GO:0016301::kinase activity;GO:0016740::transferase activity;GO:0016772::transferase activity, transferring phosphorus-containing groups;GO:0016773::phosphotransferase activity, alcohol group as acceptor;GO:0016787::hydr…	GO:0006003::fructose 2,6-bisphosphate metabolic process;GO:0006796::phosphate-containing compound metabolic process;GO:0019637::organophosphate metabolic process	6-phosphofructo-2-kinase activity	Carbohydrate transport and metabolism	Metabolism	6PF2K;His_Phos_1	K01103	09100::Metabolism||09101::Carbohydrate metabolism||00051::Fructose and mannose metabolism;09130::Environmental Information Processing||09132::Signal transduction||04066::HIF-1 signaling pathway;09130::Environmental Information Processing||09132::Signal transduction||04152::AMPK signaling pathway	NA	NA	NA	NA	NA	NA	NA	Mitochondria	NA	NA	NA	NA	-
A0A0A6YWP9	108692.028725314	113965.254672417	115114.80472596	110705.40376442	107689.48524796	105994.391007069	0.960379177040404	0.14554168502586	0.2	0.257243640729063	0.310280797101449	none	A0A0A6YWP9;A0A0A6YXY0;Q9CQ79;A0A0A6YVV3	A0A0A6YWP9	Thioredoxin domain-containing protein 9 (Fragment)	Txndc9	19668.9266	1	GO:0005622::intracellular anatomical structure;GO:0005634::nucleus;GO:0005737::cytoplasm;GO:0005813::centrosome;GO:0005815::microtubule organizing center;GO:0005829::cytosol;GO:0005856::cytoskeleton;GO:0015630::microtubule cytoskeleton;GO:0030496::midbody;GO:0043226::organelle;GO:0043227::membrane-bounded organelle;GO:0043228::non-membrane-bounded organelle;GO:0043229::intracellular organelle;GO:…	NA	GO:0006996::organelle organization	Thioredoxin domain-containing protein 9	Energy production and conversion	Metabolism	Phosducin;Thioredoxin	NA	NA	NA	NA	NA	NA	NA	NA	NA	Cytoplasm	NA	NA	NA	NA	-
A0A0A6YWX1	270961.894075404	273497.86403779	272750.301936331	252637.629022465	254513.551475204	254087.040792676	0.93150862734633	5.13203578805574e-05	0.1	0.00509559089622752	0.188110928061505	none	A0A0A6YWX1;J3KMM1;Q3UJD6;E9Q9M5;A0A0A6YWN9;A0A0A6YX42	A0A0A6YWX1	Ubiquitin carboxyl-terminal hydrolase 19	Usp19	146301.7965	9	GO:0005622::intracellular anatomical structure;GO:0005737::cytoplasm;GO:0005783::endoplasmic reticulum;GO:0005789::endoplasmic reticulum membrane;GO:0005829::cytosol;GO:0012505::endomembrane system;GO:0016020::membrane;GO:0016021::integral component of membrane;GO:0031090::organelle membrane;GO:0031224::intrinsic component of membrane;GO:0031984::organelle subcompartment;GO:0042175::nuclear outer…	GO:0003824::catalytic activity;GO:0004843::thiol-dependent deubiquitinase;GO:0005488::binding;GO:0005515::protein binding;GO:0008233::peptidase activity;GO:0008234::cysteine-type peptidase activity;GO:0008242::omega peptidase activity;GO:0016787::hydrolase activity;GO:0019783::ubiquitin-like protein-specific protease activity;GO:0019899::enzyme binding;GO:0031072::heat shock protein binding;GO:00…	GO:0006508::proteolysis;GO:0007517::muscle organ development;GO:0009057::macromolecule catabolic process;GO:0009892::negative regulation of metabolic process;GO:0009894::regulation of catabolic process;GO:0009895::negative regulation of catabolic process;GO:0010243::response to organonitrogen compound;GO:0010564::regulation of cell cycle process;GO:0010605::negative regulation of macromolecule me…	negative regulation of skeletal muscle tissue development	Posttranslational modification, protein turnover, chaperones	Cellular processes and signaling	CS;UCH;USP19_linker;zf-MYND	K11847	NA	09180::Brite Hierarchies||09181::Protein families: metabolism||01002::Peptidases and inhibitors;09180::Brite Hierarchies||09182::Protein families: genetic information processing||04121::Ubiquitin system	NA	NA	NA	NA	NA	NA	Nucleus	NA	NA	NA	NA	-
A0A0A6YWX5	30196.5547576302	30267.3156705689	31511.3718411552	29987.6206739526	29267.2230069052	30703.4650596825	0.978070908224332	0.320340694444646	0.4	0.444261963085075	0.525182062092756	none	A0A0A6YWX5;A2A542;J3QK20;A2A545;A2A543;C7IVS7;A0A0R4J194;Q8R0S4;Q8R3Z5;Q8CC27	A0A0A6YWX5	Voltage-dependent L-type calcium channel subunit beta-2 (Fragment)	Cacnb2	15788.0288	2	GO:0005886::plasma membrane;GO:0005891::voltage-gated calcium channel complex;GO:0016020::membrane;GO:0016021::integral component of membrane;GO:0030054::cell junction;GO:0030315::T-tubule;GO:0031224::intrinsic component of membrane;GO:0032991::protein-containing complex;GO:0034702::ion channel complex;GO:0034703::cation channel complex;GO:0034704::calcium channel complex;GO:0042383::sarcolemma;G…	GO:0003779::actin binding;GO:0005215::transporter activity;GO:0005216::ion channel activity;GO:0005244::voltage-gated ion channel activity;GO:0005245::voltage-gated calcium channel activity;GO:0005246::calcium channel regulator activity;GO:0005261::cation channel activity;GO:0005262::calcium channel activity;GO:0005488::binding;GO:0005515::protein binding;GO:0008092::cytoskeletal protein binding;…	GO:0001508::action potential;GO:0003015::heart process;GO:0006811::ion transport;GO:0006936::muscle contraction;GO:0007600::sensory perception;GO:0008015::blood circulation;GO:0022898::regulation of transmembrane transporter activity;GO:0032411::positive regulation of transporter activity;GO:0032414::positive regulation of ion transmembrane transporter activity;GO:0034330::cell junction organizat…	Voltage-dependent L-type calcium channel subunit beta-2	Signal transduction mechanisms	Cellular processes and signaling	Guanylate_kin;VGCC_beta4Aa_N	K04863	09130::Environmental Information Processing||09132::Signal transduction||04010::MAPK signaling pathway;09150::Organismal Systems||09152::Endocrine system||04921::Oxytocin signaling pathway;09150::Organismal Systems||09153::Circulatory system||04260::Cardiac muscle contraction;09150::Organismal Systems||09153::Circulatory system||04261::Adrenergic signaling in cardiomyocytes;09160::Human Diseases|…	09180::Brite Hierarchies||09183::Protein families: signaling and cellular processes||04040::Ion channels	NA	NA	NA	NA	NA	NA	Cytoplasm	NA	NA	NA	NA	-
A0A0A6YX02	9283.37675044883	10816.0660299856	9694.38086642599	9193.98679417122	9228.09714375392	10908.8538648743	0.984463697927884	0.828396439311192	0.7	0.878808300669089	0.780550130208333	none	A0A0A6YX02;Q9CQ22	A0A0A6YX02	Late endosomal/lysosomal adaptor and MAPK and MTOR activator 1	Lamtor1	15740.4647	7	GO:0000323::lytic vacuole;GO:0005622::intracellular anatomical structure;GO:0005737::cytoplasm;GO:0005764::lysosome;GO:0005768::endosome;GO:0005770::late endosome;GO:0005773::vacuole;GO:0005774::vacuolar membrane;GO:0005886::plasma membrane;GO:0010008::endosome membrane;GO:0012505::endomembrane system;GO:0012506::vesicle membrane;GO:0016020::membrane;GO:0030659::cytoplasmic vesicle membrane;GO:00…	GO:0005085::guanyl-nucleotide exchange factor activity;GO:0005096::GTPase activator activity;GO:0005488::binding;GO:0005515::protein binding;GO:0019899::enzyme binding;GO:0030234::enzyme regulator activity;GO:0030695::GTPase regulator activity;GO:0051020::GTPase binding;GO:0060090::molecular adaptor activity;GO:0060589::nucleoside-triphosphatase regulator activity;GO:0098772::molecular function r…	GO:0000165::MAPK cascade;GO:0001558::regulation of cell growth;GO:0001919::regulation of receptor recycling;GO:0006869::lipid transport;GO:0006996::organelle organization;GO:0007165::signal transduction;GO:0008202::steroid metabolic process;GO:0009966::regulation of signal transduction;GO:0009967::positive regulation of signal transduction;GO:0010243::response to organonitrogen compound;GO:001025…	Ragulator complex protein LAMTOR1	Signal transduction mechanisms	Cellular processes and signaling	LAMTOR	K20397	09130::Environmental Information Processing||09132::Signal transduction||04150::mTOR signaling pathway	NA	NA	NA	NA	NA	NA	NA	Cytoplasm	NA	NA	NA	NA	-
A0A0A6YX21	111549.649910233	114954.168207024	103593.213652773	110393.65513054	127583.56873823	127782.347317186	1.10803653466588	0.165872817144513	0.4	0.280660575514216	0.525182062092756	none	A0A0A6YX21;A0A0A6YY20;Q8VD57	A0A0A6YX21	Vesicle transport protein	Sft2d2	6934.9134	1	GO:0016020::membrane;GO:0016021::integral component of membrane;GO:0031224::intrinsic component of membrane;GO:0110165::cellular anatomical entity	NA	GO:0015031::protein transport;GO:0016192::vesicle-mediated transport;GO:0045184::establishment of protein localization;GO:0071702::organic substance transport;GO:0071705::nitrogen compound transport	protein transport	Intracellular trafficking, secretion, and vesicular transport	Cellular processes and signaling	Got1	NA	NA	NA	NA	NA	NA	NA	NA	NA	Plasma membrane	NA	NA	NA	NA	-
A0A0A6YX37	16738.0807899461	20836.314438283	22319.7125041024	17188.6073163327	16307.4183929692	24338.6446865222	0.965615359933049	0.789340243087413	1	0.84961037005371	1	none	A0A0A6YX37;Q8C309;O35632	A0A0A6YX37	Hyaluronidase	Hyal2	38178.2381000001	9	GO:0000139::Golgi membrane;GO:0000323::lytic vacuole;GO:0005622::intracellular anatomical structure;GO:0005634::nucleus;GO:0005667::transcription regulator complex;GO:0005737::cytoplasm;GO:0005764::lysosome;GO:0005773::vacuole;GO:0005794::Golgi apparatus;GO:0005829::cytosol;GO:0005886::plasma membrane;GO:0005902::microvillus;GO:0009897::external side of plasma membrane;GO:0009986::cell surface;GO…	GO:0001618::virus receptor activity;GO:0003712::transcription coregulator activity;GO:0003713::transcription coactivator activity;GO:0003824::catalytic activity;GO:0004415::hyalurononglucosaminidase activity;GO:0004553::hydrolase activity, hydrolyzing O-glycosyl compounds;GO:0004860::protein kinase inhibitor activity;GO:0005102::signaling receptor binding;GO:0005488::binding;GO:0005515::protein b…	GO:0000165::MAPK cascade;GO:0000302::response to reactive oxygen species;GO:0001501::skeletal system development;GO:0001558::regulation of cell growth;GO:0001667::ameboidal-type cell migration;GO:0001817::regulation of cytokine production;GO:0001819::positive regulation of cytokine production;GO:0002244::hematopoietic progenitor cell differentiation;GO:0002274::myeloid leukocyte activation;GO:000…	Hyaluronoglucosaminidase	Signal transduction mechanisms	Cellular processes and signaling	Glyco_hydro_56	K01197	09100::Metabolism||09107::Glycan biosynthesis and metabolism||00531::Glycosaminoglycan degradation;09140::Cellular Processes||09141::Transport and catabolism||04142::Lysosome	09180::Brite Hierarchies||09183::Protein families: signaling and cellular processes||00536::Glycosaminoglycan binding proteins;09180::Brite Hierarchies||09183::Protein families: signaling and cellular processes||00537::Glycosylphosphatidylinositol (GPI)-anchored proteins;09180::Brite Hierarchies||09183::Protein families: signaling and cellular processes||02042::Bacterial toxins	NA	NA	NA	NA	NA	NA	Extracellular	NA	NA	NA	NA	-
A0A0A6YX50	183737.872531418	187506.911070035	190708.395142763	202697.229811779	206452.597300691	203469.958859659	1.09016161691822	0.0056508259089541	0.1	0.0399111425796336	0.188110928061505	none	A0A0A6YX50;P51175	A0A0A6YX50	Protoporphyrinogen oxidase (Fragment)	Ppox	41253.3513000001	1	GO:0005622::intracellular anatomical structure;GO:0005737::cytoplasm;GO:0005739::mitochondrion;GO:0005740::mitochondrial envelope;GO:0005743::mitochondrial inner membrane;GO:0016020::membrane;GO:0016021::integral component of membrane;GO:0019866::organelle inner membrane;GO:0031090::organelle membrane;GO:0031224::intrinsic component of membrane;GO:0031300::intrinsic component of organelle membran…	GO:0003824::catalytic activity;GO:0004729::oxygen-dependent protoporphyrinogen oxidase activity;GO:0016491::oxidoreductase activity;GO:0016627::oxidoreductase activity, acting on the CH-CH group of donors;GO:0016634::oxidoreductase activity, acting on the CH-CH group of donors, oxygen as acceptor;GO:0070818::protoporphyrinogen oxidase activity	GO:0006783::heme biosynthetic process;GO:0018130::heterocycle biosynthetic process;GO:0019438::aromatic compound biosynthetic process;GO:0033013::tetrapyrrole metabolic process;GO:0044271::cellular nitrogen compound biosynthetic process;GO:1901362::organic cyclic compound biosynthetic process;GO:1901566::organonitrogen compound biosynthetic process	Catalyzes the 6-electron oxidation of protoporphyrinogen-IX to form protoporphyrin-IX	Coenzyme transport and metabolism	Metabolism	Amino_oxidase	K00231	09100::Metabolism||09108::Metabolism of cofactors and vitamins||00860::Porphyrin metabolism	NA	NA	NA	NA	NA	NA	NA	Extracellular	NA	NA	NA	NA	-
A0A0A6YXE3	317083.28545781	332867.827069213	346411.644240236	330037.887067395	332370.864720653	415964.515007533	1.0823098911228	0.438574814697764	1	0.558333655355454	1	none	A0A0A6YXE3;A0A0A6YWB0;G3X9Q0;A0A0A6YVV8;Q9JKP5;A0A0A6YXP3;A0A0A6YXL7;A0A0A6YWJ5;Q3U570;A0A0A6YWG1;Q3U581;A0A0A6YXQ4	A0A0A6YXE3	Muscleblind-like protein 1	Mbnl1	33054.4644000001	3	GO:0005622::intracellular anatomical structure;GO:0005634::nucleus;GO:0005654::nucleoplasm;GO:0005737::cytoplasm;GO:0005829::cytosol;GO:0010494::cytoplasmic stress granule;GO:0031974::membrane-enclosed lumen;GO:0031981::nuclear lumen;GO:0035770::ribonucleoprotein granule;GO:0036464::cytoplasmic ribonucleoprotein granule;GO:0043226::organelle;GO:0043227::membrane-bounded organelle;GO:0043228::non-…	GO:0001067::transcription regulatory region nucleic acid binding;GO:0001069::regulatory region RNA binding;GO:0003676::nucleic acid binding;GO:0003723::RNA binding;GO:0003725::double-stranded RNA binding;GO:0005488::binding;GO:0043167::ion binding;GO:0043169::cation binding;GO:0046872::metal ion binding;GO:0097159::organic cyclic compound binding;GO:1901363::heterocyclic compound binding	GO:0006139::nucleobase-containing compound metabolic process;GO:0007399::nervous system development;GO:0007517::muscle organ development;GO:0009790::embryo development;GO:0009792::embryo development ending in birth or egg hatching;GO:0010467::gene expression;GO:0010468::regulation of gene expression;GO:0019219::regulation of nucleobase-containing compound metabolic process;GO:0022607::cellular co…	Zinc finger C-x8-C-x5-C-x3-H type (and similar)	RNA processing and modification	Information storage and processing	zf-CCCH;zf-CCCH_2	K14943	NA	09180::Brite Hierarchies||09182::Protein families: genetic information processing||03041::Spliceosome	NA	NA	NA	NA	NA	NA	Extracellular	TF	C3H	NA	NA	-
A0A0A6YXG0	142614.757630162	146239.689874718	148423.616672137	153752.694292653	151049.99215317	151454.560203963	1.04340300606775	0.049017031619083	0.1	0.126386992383319	0.188110928061505	none	A0A0A6YXG0;Q9JKK1	A0A0A6YXG0	Syntaxin-6	Stx6	22572.0056	1	GO:0005622::intracellular anatomical structure;GO:0005634::nucleus;GO:0005654::nucleoplasm;GO:0005737::cytoplasm;GO:0005768::endosome;GO:0005769::early endosome;GO:0005794::Golgi apparatus;GO:0005802::trans-Golgi network;GO:0005829::cytosol;GO:0008021::synaptic vesicle;GO:0012505::endomembrane system;GO:0012506::vesicle membrane;GO:0016020::membrane;GO:0016021::integral component of membrane;GO:0…	GO:0000149::SNARE binding;GO:0005484::SNAP receptor activity;GO:0005488::binding;GO:0005515::protein binding;GO:0019905::syntaxin binding;GO:0030674::protein-macromolecule adaptor activity;GO:0060090::molecular adaptor activity	GO:0006886::intracellular protein transport;GO:0006996::organelle organization;GO:0010256::endomembrane system organization;GO:0015031::protein transport;GO:0016192::vesicle-mediated transport;GO:0016197::endosomal transport;GO:0016482::cytosolic transport;GO:0032456::endocytic recycling;GO:0032880::regulation of protein localization;GO:0034613::cellular protein localization;GO:0042147::retrograd…	Golgi ribbon formation	Intracellular trafficking, secretion, and vesicular transport	Cellular processes and signaling	SNARE;Syntaxin-6_N	K08498	09120::Genetic Information Processing||09123::Folding, sorting and degradation||04130::SNARE interactions in vesicular transport	09180::Brite Hierarchies||09182::Protein families: genetic information processing||04131::Membrane trafficking	NA	NA	NA	NA	NA	NA	Cytoskeleton	NA	NA	NA	NA	-
A0A0A6YXK6	210900.637342908	228164.849044978	220972.79291106	215340.368852459	197857.493722536	222064.596129331	0.962463054989878	0.407734322886677	0.7	0.52904118473837	0.780550130208333	none	A0A0A6YXK6;A0A0A6YVV7;Q9R1A8	A0A0A6YXK6	E3 ubiquitin-protein ligase COP1 (Fragment)	Cop1	26085.2053	1	GO:0000139::Golgi membrane;GO:0000151::ubiquitin ligase complex;GO:0005622::intracellular anatomical structure;GO:0005634::nucleus;GO:0005737::cytoplasm;GO:0005794::Golgi apparatus;GO:0012505::endomembrane system;GO:0016020::membrane;GO:0031090::organelle membrane;GO:0031461::cullin-RING ubiquitin ligase complex;GO:0031464::Cul4A-RING E3 ubiquitin ligase complex;GO:0032991::protein-containing com…	GO:0003824::catalytic activity;GO:0004842::ubiquitin-protein transferase activity;GO:0005488::binding;GO:0005515::protein binding;GO:0016740::transferase activity;GO:0019787::ubiquitin-like protein transferase activity;GO:0043167::ion binding;GO:0043169::cation binding;GO:0046872::metal ion binding;GO:0061630::ubiquitin protein ligase activity;GO:0061659::ubiquitin-like protein ligase activity;GO…	GO:0006508::proteolysis;GO:0009057::macromolecule catabolic process;GO:0009893::positive regulation of metabolic process;GO:0009894::regulation of catabolic process;GO:0009896::positive regulation of catabolic process;GO:0010212::response to ionizing radiation;GO:0010604::positive regulation of macromolecule metabolic process;GO:0019538::protein metabolic process;GO:0030163::protein catabolic pro…	positive regulation of proteasomal ubiquitin-dependent protein catabolic process	Function unknown	Poorly characterized	WD40;zf-C3HC4_2	K10143	09120::Genetic Information Processing||09123::Folding, sorting and degradation||04120::Ubiquitin mediated proteolysis;09140::Cellular Processes||09143::Cell growth and death||04115::p53 signaling pathway	09180::Brite Hierarchies||09182::Protein families: genetic information processing||04121::Ubiquitin system	NA	NA	NA	NA	NA	NA	Nucleus	NA	NA	NA	NA	-
A0A0A6YXL6	222075.062836625	229688.057095913	230836.245487365	241180.866727383	235881.873822975	245102.11206397	1.05796297095894	0.0270457598614374	0.1	0.0883812758149327	0.188110928061505	none	A0A0A6YXL6;E9Q3Y4;Q9ESE1;A0A0A6YXX3;A0A1D5RM41;Q8BSM6	A0A0A6YXL6	Lipopolysaccharide-responsive and beige-like anchor protein	Lrba	309415.426399994	3	GO:0000323::lytic vacuole;GO:0005622::intracellular anatomical structure;GO:0005737::cytoplasm;GO:0005764::lysosome;GO:0005773::vacuole;GO:0005783::endoplasmic reticulum;GO:0005794::Golgi apparatus;GO:0005802::trans-Golgi network;GO:0005829::cytosol;GO:0005886::plasma membrane;GO:0012505::endomembrane system;GO:0016020::membrane;GO:0016021::integral component of membrane;GO:0031224::intrinsic com…	GO:0005488::binding;GO:0005515::protein binding;GO:0019899::enzyme binding;GO:0019900::kinase binding;GO:0019901::protein kinase binding;GO:0051018::protein kinase A binding	GO:0007165::signal transduction;GO:0016192::vesicle-mediated transport;GO:0016197::endosomal transport;GO:0034097::response to cytokine;GO:0046907::intracellular transport;GO:0071310::cellular response to organic substance	Lipopolysaccharide-responsive and beige-like anchor protein	Intracellular trafficking, secretion, and vesicular transport	Cellular processes and signaling	Beach;DUF1088;DUF4704;Laminin_G_3;PH_BEACH;WD40	K24181	NA	09180::Brite Hierarchies||09182::Protein families: genetic information processing||04131::Membrane trafficking	NA	NA	NA	NA	NA	NA	Plasma membrane	NA	NA	NA	NA	-
A0A0A6YXP4	6653.23859964093	6803.70168412405	6795.33465703971	5653.47487856709	5312.75886691776	5539.21847838684	0.814992501934495	0.0033693581882286	0.1	0.0321049693290043	0.188110928061505	down	A0A0A6YXP4;A0A0A6YWY4;A0A0A6YWP7;A0A0A6YXM5;Q6PGA0	A0A0A6YXP4	REST corepressor 3 (Fragment)	Rcor3	31358.3943	1	GO:0000118::histone deacetylase complex;GO:0005622::intracellular anatomical structure;GO:0005634::nucleus;GO:0005654::nucleoplasm;GO:0005667::transcription regulator complex;GO:0005737::cytoplasm;GO:0005829::cytosol;GO:0031974::membrane-enclosed lumen;GO:0031981::nuclear lumen;GO:0032991::protein-containing complex;GO:0043226::organelle;GO:0043227::membrane-bounded organelle;GO:0043229::intracel…	GO:0003712::transcription coregulator activity;GO:0003714::transcription corepressor activity;GO:0005488::binding;GO:0005515::protein binding;GO:0019899::enzyme binding;GO:0140110::transcription regulator activity	GO:0006139::nucleobase-containing compound metabolic process;GO:0009059::macromolecule biosynthetic process;GO:0009889::regulation of biosynthetic process;GO:0009890::negative regulation of biosynthetic process;GO:0009892::negative regulation of metabolic process;GO:0010467::gene expression;GO:0010468::regulation of gene expression;GO:0010556::regulation of macromolecule biosynthetic process;GO:0…	Myb-like DNA-binding domain	Transcription	Information storage and processing	ELM2;Myb_DNA-binding	NA	NA	NA	NA	NA	NA	NA	NA	NA	Cytoplasm	TF	MYB-related	NA	NA	-
A0A0A6YXS5	19560.8779174147	17895.3512014787	22978.0249425665	20730.418184578	19082.0252667922	18859.4249043922	0.970837967092219	0.774199044962758	1	0.837189803185287	1	none	A0A0A6YXS5;F6R4N2;A0A0R4J0Q2;E9QAD0;Q3UEQ1;E9Q9A0;F6V2U0;D3YUD3;D3YUL8;D3Z230;Q9EPW0	A0A0A6YXS5	Inositol polyphosphate-4-phosphatase type I A	Inpp4a	34226.553	1	GO:0005622::intracellular anatomical structure;GO:0005634::nucleus;GO:0005635::nuclear envelope;GO:0005654::nucleoplasm;GO:0005737::cytoplasm;GO:0005768::endosome;GO:0005886::plasma membrane;GO:0012505::endomembrane system;GO:0014069::postsynaptic density;GO:0016020::membrane;GO:0030054::cell junction;GO:0031090::organelle membrane;GO:0031410::cytoplasmic vesicle;GO:0031965::nuclear membrane;GO:0…	GO:0003824::catalytic activity;GO:0016316::phosphatidylinositol-3,4-bisphosphate 4-phosphatase activity;GO:0016787::hydrolase activity;GO:0016788::hydrolase activity, acting on ester bonds;GO:0016791::phosphatase activity;GO:0034593::phosphatidylinositol bisphosphate phosphatase activity;GO:0034596::phosphatidylinositol phosphate 4-phosphatase activity;GO:0034597::phosphatidylinositol-4,5-bisphos…	GO:0006797::polyphosphate metabolic process;GO:0006798::polyphosphate catabolic process;GO:0043436::oxoacid metabolic process	phosphatidylinositol-3,4-bisphosphate 4-phosphatase activity	Signal transduction mechanisms	Cellular processes and signaling	C2;PH	K01109	09100::Metabolism||09101::Carbohydrate metabolism||00562::Inositol phosphate metabolism;09130::Environmental Information Processing||09132::Signal transduction||04070::Phosphatidylinositol signaling system	NA	NA	NA	NA	NA	NA	NA	Mitochondria	NA	NA	NA	NA	-
A0A0A6YY02	60575.4236983842	55259.6446909016	52352.6898588776	49826.0913782635	49023.4267106089	47474.3403059451	0.870003024708342	0.0715695676320229	0.1	0.160813846112246	0.188110928061505	none	A0A0A6YY02;Q9D8U0	A0A0A6YY02	Interferon-related developmental regulator 2 (Fragment)	Ifrd2	17163.6606	9	NA	NA	NA	Interferon-related developmental regulator (IFRD)	Cytoskeleton	Cellular processes and signaling	IFRD;IFRD_C	NA	NA	NA	NA	NA	NA	NA	NA	NA	Cytoplasm	NA	NA	NA	NA	-
A0A0A6YY19	18878.7360861759	16680.2998562333	19482.0039383	19094.6038251366	17471.3386691777	19725.1912156681	1.02271203145839	0.716592261380893	0.7	0.79196245219763	0.780550130208333	none	A0A0A6YY19;A0A0A6YWD2;A0A0A6YVY9;A0A0A6YXV2;A0A0A6YY76;B5TVM2	A0A0A6YY19	Immunoglobulin-like domain-containing receptor 2	Ildr2	47438.6726	1	GO:0005622::intracellular anatomical structure;GO:0005737::cytoplasm;GO:0005783::endoplasmic reticulum;GO:0012505::endomembrane system;GO:0016020::membrane;GO:0016021::integral component of membrane;GO:0031224::intrinsic component of membrane;GO:0043226::organelle;GO:0043227::membrane-bounded organelle;GO:0043229::intracellular organelle;GO:0043231::intracellular membrane-bounded organelle;GO:011…	NA	GO:0009306::protein secretion;GO:0009743::response to carbohydrate;GO:0009914::hormone transport;GO:0015031::protein transport;GO:0023061::signal release;GO:0031016::pancreas development;GO:0035592::establishment of protein localization to extracellular region;GO:0045184::establishment of protein localization;GO:0046879::hormone secretion;GO:0046903::secretion;GO:0048513::animal organ development…	Lipolysis stimulated receptor (LSR)	Signal transduction mechanisms	Cellular processes and signaling	LSR;V-set	NA	NA	NA	NA	NA	NA	NA	NA	NA	Extracellular	NA	NA	NA	NA	-
A0A0A6YY67	341552.307001795	335715.05442596	347119.386281588	338429.121129326	333892.914312618	325718.542125391	0.974281031845715	0.154078833059787	0.2	0.267239008934836	0.310280797101449	none	A0A0A6YY67;H7BX08;Q8C1B1;A0A0A6YXV8	A0A0A6YY67	Calmodulin-regulated spectrin-associated protein 2	Camsap2	165710.6474	1	GO:0005622::intracellular anatomical structure;GO:0005737::cytoplasm;GO:0005794::Golgi apparatus;GO:0005813::centrosome;GO:0005815::microtubule organizing center;GO:0005829::cytosol;GO:0005856::cytoskeleton;GO:0005874::microtubule;GO:0005929::cilium;GO:0012505::endomembrane system;GO:0015630::microtubule cytoskeleton;GO:0036064::ciliary basal body;GO:0036449::microtubule minus-end;GO:0042995::cel…	GO:0005488::binding;GO:0005515::protein binding;GO:0005516::calmodulin binding;GO:0008017::microtubule binding;GO:0008092::cytoskeletal protein binding;GO:0015631::tubulin binding;GO:0030507::spectrin binding;GO:0044877::protein-containing complex binding;GO:0051011::microtubule minus-end binding	GO:0006996::organelle organization;GO:0007399::nervous system development;GO:0010256::endomembrane system organization;GO:0010639::negative regulation of organelle organization;GO:0022008::neurogenesis;GO:0022411::cellular component disassembly;GO:0022607::cellular component assembly;GO:0030030::cell projection organization;GO:0030182::neuron differentiation;GO:0031109::microtubule polymerization…	microtubule minus-end binding	Cytoskeleton	Cellular processes and signaling	CAMSAP_CC1;CAMSAP_CH;CAMSAP_CKK	K17493	NA	09180::Brite Hierarchies||09181::Protein families: metabolism||01009::Protein phosphatases and associated proteins;09180::Brite Hierarchies||09183::Protein families: signaling and cellular processes||04812::Cytoskeleton proteins	NA	NA	NA	NA	NA	NA	Nucleus	NA	NA	NA	NA	-
A0A0A6YY91	641623.016157989	659349.897309509	632215.854939285	757557.840012143	756852.589453861	747058.146946344	1.16981259842313	0.00272475422668187	0.1	0.0293050097441091	0.188110928061505	none	A0A0A6YY91;P13595;E9Q589;A0A0A6YWU2	A0A0A6YY91	Neural cell adhesion molecule 1 (Fragment)	Ncam1	116354.2958	9	GO:0005622::intracellular anatomical structure;GO:0005737::cytoplasm;GO:0005829::cytosol;GO:0005886::plasma membrane;GO:0005911::cell-cell junction;GO:0009897::external side of plasma membrane;GO:0009986::cell surface;GO:0016020::membrane;GO:0016021::integral component of membrane;GO:0030054::cell junction;GO:0030424::axon;GO:0030426::growth cone;GO:0030427::site of polarized growth;GO:0031224::i…	GO:0005488::binding;GO:0005515::protein binding;GO:0005539::glycosaminoglycan binding;GO:0008201::heparin binding;GO:0019899::enzyme binding;GO:0019902::phosphatase binding;GO:0019904::protein domain specific binding;GO:0030275::LRR domain binding;GO:0097367::carbohydrate derivative binding;GO:1901681::sulfur compound binding	GO:0000902::cell morphogenesis;GO:0000904::cell morphogenesis involved in differentiation;GO:0001927::exocyst assembly;GO:0001928::regulation of exocyst assembly;GO:0006887::exocytosis;GO:0006904::vesicle docking involved in exocytosis;GO:0006935::chemotaxis;GO:0007165::signal transduction;GO:0007166::cell surface receptor signaling pathway;GO:0007399::nervous system development;GO:0007411::axon …	thalamus development	Signal transduction mechanisms	Cellular processes and signaling	I-set;Ig_3;fn3	K06491	09130::Environmental Information Processing||09133::Signaling molecules and interaction||04514::Cell adhesion molecules;09160::Human Diseases||09164::Neurodegenerative disease||05020::Prion disease	09180::Brite Hierarchies||09182::Protein families: genetic information processing||04131::Membrane trafficking;09180::Brite Hierarchies||09183::Protein families: signaling and cellular processes||00536::Glycosaminoglycan binding proteins;09180::Brite Hierarchies||09183::Protein families: signaling and cellular processes||00537::Glycosylphosphatidylinositol (GPI)-anchored proteins;09180::Brite Hie…	NA	NA	NA	NA	NA	NA	Cytoplasm	NA	NA	NA	NA	-
A0A0B4J1E2	583343.931777379	582650.513452454	612724.863800459	608282.202489375	598120.723477715	598142.374550933	1.01451943055693	0.476037639957544	0.7	0.592323623565044	0.780550130208333	none	A0A0B4J1E2;Q9CSN1	A0A0B4J1E2	SNW domain-containing protein 1	Snw1	61469.2113	12	GO:0000307::cyclin-dependent protein kinase holoenzyme complex;GO:0000785::chromatin;GO:0005622::intracellular anatomical structure;GO:0005634::nucleus;GO:0005654::nucleoplasm;GO:0005681::spliceosomal complex;GO:0005684::U2-type spliceosomal complex;GO:0005694::chromosome;GO:0005737::cytoplasm;GO:0008023::transcription elongation factor complex;GO:0008024::cyclin/CDK positive transcription elonga…	GO:0003712::transcription coregulator activity;GO:0003713::transcription coactivator activity;GO:0003714::transcription corepressor activity;GO:0005102::signaling receptor binding;GO:0005112::Notch binding;GO:0005488::binding;GO:0005515::protein binding;GO:0008134::transcription factor binding;GO:0016922::nuclear receptor binding;GO:0019899::enzyme binding;GO:0042809::vitamin D receptor binding;G…	GO:0006139::nucleobase-containing compound metabolic process;GO:0006479::protein methylation;GO:0006915::apoptotic process;GO:0006974::cellular response to DNA damage stimulus;GO:0007165::signal transduction;GO:0007166::cell surface receptor signaling pathway;GO:0007167::enzyme linked receptor protein signaling pathway;GO:0007399::nervous system development;GO:0007517::muscle organ development;GO…	SKIP/SNW domain	Transcription	Information storage and processing	SKIP_SNW	K06063	09120::Genetic Information Processing||09121::Transcription||03040::Spliceosome;09130::Environmental Information Processing||09132::Signal transduction||04330::Notch signaling pathway;09160::Human Diseases||09161::Cancer: overview||05203::Viral carcinogenesis;09160::Human Diseases||09172::Infectious disease: viral||05169::Epstein-Barr virus infection	09180::Brite Hierarchies||09182::Protein families: genetic information processing||03041::Spliceosome	NA	NA	NA	WP1983::Splicing factor NOVA regulated synaptic proteins;WP265::Delta-Notch signaling pathway;WP29::Notch signaling pathway	NA	NA	Cytoplasm	NA	NA	NA	NA	-
A0A0B4J1E5	120696.086175943	121669.172314644	112733.196586807	97975.6678809958	93391.1723163842	101303.583845173	0.824195148860237	0.00463410172212688	0.1	0.0364085216723524	0.188110928061505	down	A0A0B4J1E5;Q99PM9;A0A0A6YXG9;A0A0A6YVQ3;A0A0A6YXW7;F7CBX2	A0A0B4J1E5	Uridine/cytidine kinase (Fragment)	Uck2	28659.0798	1	GO:0005622::intracellular anatomical structure;GO:0005737::cytoplasm;GO:0005829::cytosol;GO:0043226::organelle;GO:0043227::membrane-bounded organelle;GO:0043229::intracellular organelle;GO:0043231::intracellular membrane-bounded organelle;GO:0110165::cellular anatomical entity	GO:0000166::nucleotide binding;GO:0003824::catalytic activity;GO:0004849::uridine kinase activity;GO:0005488::binding;GO:0005515::protein binding;GO:0005524::ATP binding;GO:0016301::kinase activity;GO:0016740::transferase activity;GO:0016772::transferase activity, transferring phosphorus-containing groups;GO:0017076::purine nucleotide binding;GO:0019205::nucleobase-containing compound kinase acti…	GO:0006139::nucleobase-containing compound metabolic process;GO:0006753::nucleoside phosphate metabolic process;GO:0006796::phosphate-containing compound metabolic process;GO:0008655::pyrimidine-containing compound salvage;GO:0018130::heterocycle biosynthetic process;GO:0019438::aromatic compound biosynthetic process;GO:0019637::organophosphate metabolic process;GO:0019693::ribose phosphate metab…	Uridine-cytidine kinase 2	Nucleotide transport and metabolism	Metabolism	PRK	K00876	09100::Metabolism||09104::Nucleotide metabolism||00240::Pyrimidine metabolism;09100::Metabolism||09111::Xenobiotics biodegradation and metabolism||00983::Drug metabolism - other enzymes	NA	NA	NA	NA	NA	NA	NA	Cytoplasm	NA	NA	NA	NA	-
A0A0B4J1G5	9786.17468581688	9417.76103922777	8918.78546110929	8633.7918184578	7917.07525109856	8409.83378722911	0.887563500401047	0.0328439840222535	0.1	0.0986039152219364	0.188110928061505	none	A0A0B4J1G5;Q9JHC9	A0A0B4J1G5	ETS-related transcription factor Elf-2	Elf2	53923.1692000001	3	GO:0005622::intracellular anatomical structure;GO:0005634::nucleus;GO:0005654::nucleoplasm;GO:0005737::cytoplasm;GO:0005829::cytosol;GO:0016604::nuclear body;GO:0031974::membrane-enclosed lumen;GO:0031981::nuclear lumen;GO:0043226::organelle;GO:0043227::membrane-bounded organelle;GO:0043229::intracellular organelle;GO:0043231::intracellular membrane-bounded organelle;GO:0043233::organelle lumen;G…	GO:0000981::DNA-binding transcription factor activity, RNA polymerase II-specific;GO:0003676::nucleic acid binding;GO:0003677::DNA binding;GO:0003690::double-stranded DNA binding;GO:0003700::DNA-binding transcription factor activity;GO:0005488::binding;GO:0005515::protein binding;GO:0043565::sequence-specific DNA binding;GO:0097159::organic cyclic compound binding;GO:0140110::transcription regula…	GO:0006139::nucleobase-containing compound metabolic process;GO:0009059::macromolecule biosynthetic process;GO:0009889::regulation of biosynthetic process;GO:0009890::negative regulation of biosynthetic process;GO:0009891::positive regulation of biosynthetic process;GO:0009892::negative regulation of metabolic process;GO:0009893::positive regulation of metabolic process;GO:0010467::gene expressio…	Transcription factor protein N terminal	Transcription	Information storage and processing	Elf-1_N;Ets	K09428	NA	09180::Brite Hierarchies||09182::Protein families: genetic information processing||03000::Transcription factors	NA	NA	NA	NA	NA	NA	Nucleus	NA	NA	NA	NA	-
A0A0D2X7Z2	142983.482944345	138483.045799959	146648.644568428	142538.403157256	140879.119585687	139940.760806582	0.988888761576941	0.584750638696563	0.7	0.685276535359246	0.780550130208333	none	A0A0D2X7Z2;Q9CY45	A0A0D2X7Z2	EEF1A lysine methyltransferase 1	Eef1akmt1	25766.0688	14	GO:0005622::intracellular anatomical structure;GO:0005737::cytoplasm;GO:0110165::cellular anatomical entity	GO:0003676::nucleic acid binding;GO:0003824::catalytic activity;GO:0005488::binding;GO:0008168::methyltransferase activity;GO:0008170::N-methyltransferase activity;GO:0008276::protein methyltransferase activity;GO:0008757::S-adenosylmethionine-dependent methyltransferase activity;GO:0016278::lysine N-methyltransferase activity;GO:0016279::protein-lysine N-methyltransferase activity;GO:0016740::tr…	GO:0006479::protein methylation;GO:0019538::protein metabolic process;GO:0036211::protein modification process;GO:0043412::macromolecule modification;GO:0043414::macromolecule methylation;GO:0044260::cellular macromolecule metabolic process;GO:0044267::cellular protein metabolic process	Protein-lysine methyltransferase that selectively catalyzes the trimethylation of EEF1A at 'Lys-79'	Translation, ribosomal structure and biogenesis	Information storage and processing	N6-adenineMlase	K22855	NA	09180::Brite Hierarchies||09182::Protein families: genetic information processing||03012::Translation factors	NA	NA	NA	NA	NA	NA	Cytoplasm	NA	NA	NA	NA	-
A0A0G2JDF3	63660.4254937163	60304.9784349969	61318.5457827371	65574.5931997571	64654.8760200879	63469.6952138139	1.04541793682245	0.0895884661844039	0.2	0.186783500252389	0.310280797101449	none	A0A0G2JDF3;A0A0G2JDU2;O54992	A0A0G2JDF3	MAP kinase-activated protein kinase 5 (Fragment)	Mapkapk5	21328.2935	5	GO:0005622::intracellular anatomical structure;GO:0005634::nucleus;GO:0005654::nucleoplasm;GO:0005737::cytoplasm;GO:0005829::cytosol;GO:0005856::cytoskeleton;GO:0031974::membrane-enclosed lumen;GO:0031981::nuclear lumen;GO:0032156::septin cytoskeleton;GO:0032991::protein-containing complex;GO:0043226::organelle;GO:0043227::membrane-bounded organelle;GO:0043228::non-membrane-bounded organelle;GO:0…	GO:0000166::nucleotide binding;GO:0002039::p53 binding;GO:0003824::catalytic activity;GO:0004672::protein kinase activity;GO:0004674::protein serine/threonine kinase activity;GO:0004683::calmodulin-dependent protein kinase activity;GO:0005488::binding;GO:0005515::protein binding;GO:0005516::calmodulin binding;GO:0005524::ATP binding;GO:0009931::calcium-dependent protein serine/threonine kinase ac…	GO:0006139::nucleobase-containing compound metabolic process;GO:0006259::DNA metabolic process;GO:0006518::peptide metabolic process;GO:0006796::phosphate-containing compound metabolic process;GO:0006996::organelle organization;GO:0007165::signal transduction;GO:0007264::small GTPase mediated signal transduction;GO:0007399::nervous system development;GO:0009059::macromolecule biosynthetic process…	Lipopolysaccharide kinase (Kdo/WaaP) family	Signal transduction mechanisms	Cellular processes and signaling	Pkinase	K04442	09130::Environmental Information Processing||09132::Signal transduction||04010::MAPK signaling pathway	09180::Brite Hierarchies||09181::Protein families: metabolism||01001::Protein kinases	NA	NA	NA	NA	NA	NA	Cytoplasm	NA	NA	Others	Group-other	-
A0A0G2JDF7	70228.8572710952	60909.5748613678	62509.3498523137	64350.1138433515	63558.1049905838	61945.4308146946	0.980407044701162	0.725308850658562	1	0.798119327957246	1	none	A0A0G2JDF7;Q3UN04	A0A0G2JDF7	Ubiquitin carboxyl-terminal hydrolase 30 (Fragment)	Usp30	46036.6005000001	5	GO:0005622::intracellular anatomical structure;GO:0005634::nucleus;GO:0005737::cytoplasm;GO:0005739::mitochondrion;GO:0005740::mitochondrial envelope;GO:0005741::mitochondrial outer membrane;GO:0005829::cytosol;GO:0016020::membrane;GO:0016021::integral component of membrane;GO:0019867::outer membrane;GO:0031090::organelle membrane;GO:0031224::intrinsic component of membrane;GO:0031966::mitochondr…	GO:0003824::catalytic activity;GO:0004175::endopeptidase activity;GO:0004197::cysteine-type endopeptidase activity;GO:0004843::thiol-dependent deubiquitinase;GO:0005488::binding;GO:0005515::protein binding;GO:0008233::peptidase activity;GO:0008234::cysteine-type peptidase activity;GO:0008242::omega peptidase activity;GO:0016787::hydrolase activity;GO:0019783::ubiquitin-like protein-specific prote…	GO:0000422::autophagy of mitochondrion;GO:0006508::proteolysis;GO:0006914::autophagy;GO:0006996::organelle organization;GO:0009057::macromolecule catabolic process;GO:0009892::negative regulation of metabolic process;GO:0009894::regulation of catabolic process;GO:0009895::negative regulation of catabolic process;GO:0010506::regulation of autophagy;GO:0010507::negative regulation of autophagy;GO:0…	Ubiquitin carboxyl-terminal hydrolase 30	Posttranslational modification, protein turnover, chaperones	Cellular processes and signaling	UCH	K11851	09140::Cellular Processes||09141::Transport and catabolism||04137::Mitophagy - animal	09180::Brite Hierarchies||09181::Protein families: metabolism||01002::Peptidases and inhibitors;09180::Brite Hierarchies||09182::Protein families: genetic information processing||04121::Ubiquitin system;09180::Brite Hierarchies||09182::Protein families: genetic information processing||04131::Membrane trafficking	NA	NA	NA	NA	NA	NA	Plasma membrane	NA	NA	NA	NA	-
A0A0G2JDK7	53813.4111310592	54205.1160402547	57002.4427305546	55651.4609896782	58873.7735404896	61846.2594159231	1.06878231324766	0.15274936291847	0.2	0.265470797908279	0.310280797101449	none	A0A0G2JDK7;E9PVZ3	A0A0G2JDK7	Coiled-coil domain-containing 144B	Ccdc144b	28198.8154	3	NA	NA	NA	ankyrin repeat domain-containing protein	Function unknown	Poorly characterized	Ank_2;Ank_4;Ank_5;CCDC144C;DUF3496	NA	NA	NA	NA	NA	NA	NA	NA	NA	Cytoplasm	NA	NA	NA	NA	-
A0A0G2JDL3	122785.52962298	118435.28445266	122765.159172957	115823.277170613	112318.306654112	118152.804496465	0.951394871704784	0.0608275078587378	0.1	0.145303087984732	0.188110928061505	none	A0A0G2JDL3;P49615	A0A0G2JDL3	Cyclin-dependent-like kinase 5	Cdk5	29531.7695	5	GO:0005622::intracellular anatomical structure;GO:0005634::nucleus;GO:0005654::nucleoplasm;GO:0005737::cytoplasm;GO:0005829::cytosol;GO:0005856::cytoskeleton;GO:0005874::microtubule;GO:0005886::plasma membrane;GO:0014069::postsynaptic density;GO:0015630::microtubule cytoskeleton;GO:0016020::membrane;GO:0016533::protein kinase 5 complex;GO:0030027::lamellipodium;GO:0030054::cell junction;GO:003017…	GO:0000166::nucleotide binding;GO:0002039::p53 binding;GO:0003824::catalytic activity;GO:0004672::protein kinase activity;GO:0004674::protein serine/threonine kinase activity;GO:0004693::cyclin-dependent protein serine/threonine kinase activity;GO:0005102::signaling receptor binding;GO:0005176::ErbB-2 class receptor binding;GO:0005215::transporter activity;GO:0005216::ion channel activity;GO:0005…	GO:0000083::regulation of transcription involved in G1/S transition of mitotic cell cycle;GO:0000902::cell morphogenesis;GO:0000904::cell morphogenesis involved in differentiation;GO:0001558::regulation of cell growth;GO:0001764::neuron migration;GO:0006139::nucleobase-containing compound metabolic process;GO:0006508::proteolysis;GO:0006796::phosphate-containing compound metabolic process;GO:0006…	ErbB-2 class receptor binding	Signal transduction mechanisms	Cellular processes and signaling	Pkinase	K02090	09150::Organismal Systems||09158::Development and regeneration||04360::Axon guidance;09160::Human Diseases||09164::Neurodegenerative disease||05010::Alzheimer disease;09160::Human Diseases||09164::Neurodegenerative disease||05022::Pathways of neurodegeneration - multiple diseases;09160::Human Diseases||09165::Substance dependence||05030::Cocaine addiction	09180::Brite Hierarchies||09181::Protein families: metabolism||01001::Protein kinases;09180::Brite Hierarchies||09182::Protein families: genetic information processing||04131::Membrane trafficking	NA	NA	NA	NA	NA	NA	Extracellular	NA	NA	Others	Group-other	-
A0A0G2JDS8	6433.84703770198	6855.25641815568	7367.03295044306	6850.07005160899	6584.65513182674	6427.10001158883	0.96154599312997	0.447488795114863	0.4	0.566995697305701	0.525182062092756	none	A0A0G2JDS8;P97931	A0A0G2JDS8	Uracil-DNA glycosylase	Ung	14935.0335	5	GO:0005622::intracellular anatomical structure;GO:0005634::nucleus;GO:0005654::nucleoplasm;GO:0005737::cytoplasm;GO:0005739::mitochondrion;GO:0031974::membrane-enclosed lumen;GO:0031981::nuclear lumen;GO:0043226::organelle;GO:0043227::membrane-bounded organelle;GO:0043229::intracellular organelle;GO:0043231::intracellular membrane-bounded organelle;GO:0043233::organelle lumen;GO:0070013::intracel…	GO:0003676::nucleic acid binding;GO:0003677::DNA binding;GO:0003684::damaged DNA binding;GO:0003824::catalytic activity;GO:0004844::uracil DNA N-glycosylase activity;GO:0005488::binding;GO:0016787::hydrolase activity;GO:0016798::hydrolase activity, acting on glycosyl bonds;GO:0016799::hydrolase activity, hydrolyzing N-glycosyl compounds;GO:0019104::DNA N-glycosylase activity;GO:0043021::ribonucle…	GO:0002208::somatic diversification of immunoglobulins involved in immune response;GO:0002285::lymphocyte activation involved in immune response;GO:0002366::leukocyte activation involved in immune response;GO:0002381::immunoglobulin production involved in immunoglobulin-mediated immune response;GO:0002449::lymphocyte mediated immunity;GO:0002460::adaptive immune response based on somatic recombin…	Excises uracil residues from the DNA which can arise as a result of misincorporation of dUMP residues by DNA polymerase or due to deamination of cytosine	Replication, recombination and repair	Information storage and processing	UDG	K03648	09120::Genetic Information Processing||09124::Replication and repair||03410::Base excision repair;09160::Human Diseases||09163::Immune disease||05340::Primary immunodeficiency	09180::Brite Hierarchies||09182::Protein families: genetic information processing||03400::DNA repair and recombination proteins	NA	NA	NA	NA	NA	NA	Mitochondria	NA	NA	NA	NA	-
A0A0G2JDV8	1323006.91202873	1352257.23967961	1325162.71742698	1226384.48694596	1247185.34212178	1246088.62556496	0.929815386285687	0.00157023976625906	0.1	0.0226081597639994	0.188110928061505	none	A0A0G2JDV8;Q9DAW9;A0A0G2JFI6;A0A0G2JFC8;A0A1L1SRL1;A0A1L1SUB2;A0A1L1SRV0;Q08091	A0A0G2JDV8	Calponin	Cnn3	31399.0793	3	GO:0005622::intracellular anatomical structure;GO:0005737::cytoplasm;GO:0005829::cytosol;GO:0005856::cytoskeleton;GO:0014069::postsynaptic density;GO:0015629::actin cytoskeleton;GO:0030054::cell junction;GO:0030425::dendrite;GO:0032279::asymmetric synapse;GO:0036477::somatodendritic compartment;GO:0042995::cell projection;GO:0043005::neuron projection;GO:0043025::neuronal cell body;GO:0043197::de…	GO:0003779::actin binding;GO:0005488::binding;GO:0005515::protein binding;GO:0005516::calmodulin binding;GO:0008017::microtubule binding;GO:0008092::cytoskeletal protein binding;GO:0015631::tubulin binding	GO:0006996::organelle organization;GO:0031032::actomyosin structure organization;GO:0043086::negative regulation of catalytic activity;GO:0051336::regulation of hydrolase activity	negative regulation of ATPase activity	Cytoskeleton	Cellular processes and signaling	CH;Calponin	NA	NA	NA	NA	NA	NA	NA	NA	NA	Cytoplasm	NA	NA	NA	NA	GT1
A0A0G2JDW7	237080.13464991	233613.247073321	214839.028552675	204844.83151184	206103.421217828	212920.993162591	0.910050694235114	0.0778099940600952	0.1	0.16928430273284	0.188110928061505	none	A0A0G2JDW7;Q6ZWU9;A0A0G2JG29;Q6ZWY3;A0A0G2JEX7;D6RH49;D3YYB0	A0A0G2JDW7	40S ribosomal protein S27 (Fragment)	Rps27	9234.01459999999	3	GO:0005622::intracellular anatomical structure;GO:0005634::nucleus;GO:0005737::cytoplasm;GO:0005829::cytosol;GO:0005840::ribosome;GO:0014069::postsynaptic density;GO:0015935::small ribosomal subunit;GO:0022626::cytosolic ribosome;GO:0022627::cytosolic small ribosomal subunit;GO:0030054::cell junction;GO:0032279::asymmetric synapse;GO:0032991::protein-containing complex;GO:0043226::organelle;GO:00…	GO:0003676::nucleic acid binding;GO:0003723::RNA binding;GO:0003735::structural constituent of ribosome;GO:0005198::structural molecule activity;GO:0005488::binding;GO:0005515::protein binding;GO:0097159::organic cyclic compound binding;GO:1901363::heterocyclic compound binding	GO:0006139::nucleobase-containing compound metabolic process;GO:0006996::organelle organization;GO:0010467::gene expression;GO:0022607::cellular component assembly;GO:0022613::ribonucleoprotein complex biogenesis;GO:0043933::protein-containing complex subunit organization;GO:0090304::nucleic acid metabolic process	40S ribosomal protein	Translation, ribosomal structure and biogenesis	Information storage and processing	Ribosomal_S27e	K02978	09120::Genetic Information Processing||09122::Translation||03010::Ribosome;09160::Human Diseases||09172::Infectious disease: viral||05171::Coronavirus disease - COVID-19	09180::Brite Hierarchies||09182::Protein families: genetic information processing||03011::Ribosome	NA	NA	NA	NA	NA	NA	Extracellular	NA	NA	NA	NA	-
A0A0G2JDX9	18358.4236983842	22098.2337235572	21806.3186741057	20075.7460534305	20467.0903954802	19910.641731371	0.970937818440062	0.706180171156294	0.7	0.783915755712632	0.780550130208333	none	A0A0G2JDX9;P61969	A0A0G2JDX9	LIM domain transcription factor LMO4 (Fragment)	Lmo4	14395.5719	3	GO:0005622::intracellular anatomical structure;GO:0005634::nucleus;GO:0005667::transcription regulator complex;GO:0031252::cell leading edge;GO:0032991::protein-containing complex;GO:0043226::organelle;GO:0043227::membrane-bounded organelle;GO:0043229::intracellular organelle;GO:0043231::intracellular membrane-bounded organelle;GO:0090575::RNA polymerase II transcription regulator complex;GO:0110…	GO:0005488::binding;GO:0005515::protein binding;GO:0008134::transcription factor binding;GO:0043167::ion binding;GO:0043169::cation binding;GO:0046872::metal ion binding	GO:0001708::cell fate specification;GO:0002009::morphogenesis of an epithelium;GO:0002520::immune system development;GO:0003231::cardiac ventricle development;GO:0003279::cardiac septum development;GO:0003281::ventricular septum development;GO:0006139::nucleobase-containing compound metabolic process;GO:0006796::phosphate-containing compound metabolic process;GO:0007399::nervous system developmen…	LIM domain transcription factor LMO4	Transcription	Information storage and processing	LIM	K24099	NA	09180::Brite Hierarchies||09183::Protein families: signaling and cellular processes||04990::Domain-containing proteins not elsewhere classified	NA	NA	NA	NA	NA	NA	Nucleus	TF	LIM	NA	NA	-
A0A0G2JDZ4	142706.938958707	161624.091189156	137257.020019691	136364.048269581	129266.776522285	137828.410012748	0.913655237390431	0.207872533293401	0.2	0.327688616105174	0.310280797101449	none	A0A0G2JDZ4;E9QNY3	A0A0G2JDZ4	Myosin regulatory light chain 10	Myl10	15443.6464	5	GO:0005622::intracellular anatomical structure;GO:0005737::cytoplasm;GO:0005739::mitochondrion;GO:0043226::organelle;GO:0043227::membrane-bounded organelle;GO:0043229::intracellular organelle;GO:0043231::intracellular membrane-bounded organelle;GO:0110165::cellular anatomical entity	GO:0005488::binding;GO:0005509::calcium ion binding;GO:0005515::protein binding;GO:0043167::ion binding;GO:0043169::cation binding;GO:0046872::metal ion binding	NA	light chain 10	Signal transduction mechanisms	Cellular processes and signaling	EF-hand_1;EF-hand_6;EF-hand_8	K12756	09140::Cellular Processes||09142::Cell motility||04810::Regulation of actin cytoskeleton;09140::Cellular Processes||09144::Cellular community - eukaryotes||04510::Focal adhesion;09150::Organismal Systems||09151::Immune system||04670::Leukocyte transendothelial migration;09160::Human Diseases||09171::Infectious disease: bacterial||05132::Salmonella infection	09180::Brite Hierarchies||09183::Protein families: signaling and cellular processes||04812::Cytoskeleton proteins	NA	NA	NA	NA	NA	NA	Cytoplasm	NA	NA	NA	NA	-
A0A0G2JE03	225014.622980251	230871.472581639	238014.771906794	229828.020643594	221261.244507219	235363.480704601	0.989266303066546	0.677731404021979	0.7	0.760422182927379	0.780550130208333	none	A0A0G2JE03;Q3TWF7;A0A0G2JDM7;Q8BTZ4;A0A0G2JFH0;A0A0G2JDE8;A0A0G2JF12	A0A0G2JE03	Anaphase-promoting complex subunit 5	Anapc5	80842.4416	5	GO:0000151::ubiquitin ligase complex;GO:0000152::nuclear ubiquitin ligase complex;GO:0005622::intracellular anatomical structure;GO:0005634::nucleus;GO:0005680::anaphase-promoting complex;GO:0005737::cytoplasm;GO:0005819::spindle;GO:0005856::cytoskeleton;GO:0015630::microtubule cytoskeleton;GO:0031461::cullin-RING ubiquitin ligase complex;GO:0032991::protein-containing complex;GO:0043226::organel…	GO:0005488::binding;GO:0005515::protein binding;GO:0019899::enzyme binding;GO:0019902::phosphatase binding;GO:0019903::protein phosphatase binding	GO:0000070::mitotic sister chromatid segregation;GO:0000819::sister chromatid segregation;GO:0006508::proteolysis;GO:0006996::organelle organization;GO:0007088::regulation of mitotic nuclear division;GO:0007346::regulation of mitotic cell cycle;GO:0009057::macromolecule catabolic process;GO:0010564::regulation of cell cycle process;GO:0010638::positive regulation of organelle organization;GO:0019…	protein K11-linked ubiquitination	Cell cycle control, cell division, chromosome partitioning	Cellular processes and signaling	ANAPC5	K03352	09120::Genetic Information Processing||09123::Folding, sorting and degradation||04120::Ubiquitin mediated proteolysis;09140::Cellular Processes||09143::Cell growth and death||04110::Cell cycle;09140::Cellular Processes||09143::Cell growth and death||04114::Oocyte meiosis;09150::Organismal Systems||09151::Immune system||04657::IL-17 signaling pathway;09150::Organismal Systems||09152::Endocrine sys…	09180::Brite Hierarchies||09182::Protein families: genetic information processing||03036::Chromosome and associated proteins;09180::Brite Hierarchies||09182::Protein families: genetic information processing||04121::Ubiquitin system	NA	NA	NA	NA	NA	NA	Extracellular	NA	NA	NA	NA	-
A0A0G2JE08	24086.9811490126	23883.9022386527	24861.9668526419	24392.598664238	23824.5527306968	25072.5130374319	1.00627209000543	0.763482530823897	1	0.828153707833205	1	none	A0A0G2JE08;A0A0G2JFE0;A0A0G2JFB2;Q80VL1	A0A0G2JE08	Tudor and KH domain-containing protein	Tdrkh	32454.2621	3	GO:0005622::intracellular anatomical structure;GO:0005737::cytoplasm;GO:0005739::mitochondrion;GO:0005829::cytosol;GO:0035770::ribonucleoprotein granule;GO:0036464::cytoplasmic ribonucleoprotein granule;GO:0043186::P granule;GO:0043226::organelle;GO:0043227::membrane-bounded organelle;GO:0043228::non-membrane-bounded organelle;GO:0043229::intracellular organelle;GO:0043231::intracellular membrane…	GO:0003676::nucleic acid binding;GO:0003723::RNA binding;GO:0005488::binding;GO:0005515::protein binding;GO:0097159::organic cyclic compound binding;GO:1901363::heterocyclic compound binding	GO:0006139::nucleobase-containing compound metabolic process;GO:0006259::DNA metabolic process;GO:0006306::DNA methylation;GO:0006996::organelle organization;GO:0007140::male meiotic nuclear division;GO:0007276::gamete generation;GO:0007283::spermatogenesis;GO:0009566::fertilization;GO:0009892::negative regulation of metabolic process;GO:0010467::gene expression;GO:0010468::regulation of gene exp…	Tudor and KH	Signal transduction mechanisms	Cellular processes and signaling	KH_1;TUDOR	K18406	NA	09180::Brite Hierarchies||09182::Protein families: genetic information processing||03036::Chromosome and associated proteins	NA	NA	NA	NA	NA	NA	Extracellular	NA	NA	NA	NA	-
A0A0G2JE25	217670.843806104	223149.979461902	208929.944207417	223186.0428051	225693.094789705	224514.129678989	1.03638702866059	0.198032014863782	0.1	0.316694055516286	0.188110928061505	none	A0A0G2JE25;A0A0G2JGP4;Q9D091;P08556	A0A0G2JE25	GTPase NRas (Fragment)	Nras	16837.2506	3	GO:0005622::intracellular anatomical structure;GO:0005737::cytoplasm;GO:0005794::Golgi apparatus;GO:0005886::plasma membrane;GO:0012505::endomembrane system;GO:0016020::membrane;GO:0043226::organelle;GO:0043227::membrane-bounded organelle;GO:0043229::intracellular organelle;GO:0043231::intracellular membrane-bounded organelle;GO:0071944::cell periphery;GO:0110165::cellular anatomical entity	GO:0000166::nucleotide binding;GO:0003824::catalytic activity;GO:0003924::GTPase activity;GO:0003925::G protein activity;GO:0005488::binding;GO:0005525::GTP binding;GO:0016462::pyrophosphatase activity;GO:0016787::hydrolase activity;GO:0016817::hydrolase activity, acting on acid anhydrides;GO:0016818::hydrolase activity, acting on acid anhydrides, in phosphorus-containing anhydrides;GO:0017076::p…	GO:0001525::angiogenesis;GO:0001817::regulation of cytokine production;GO:0001819::positive regulation of cytokine production;GO:0001935::endothelial cell proliferation;GO:0001944::vasculature development;GO:0002253::activation of immune response;GO:0002429::immune response-activating cell surface receptor signaling pathway;GO:0002460::adaptive immune response based on somatic recombination of im…	Ras of Complex, Roc, domain of DAPkinase	Function unknown	Poorly characterized	Ras	K07828	09130::Environmental Information Processing||09132::Signal transduction||04010::MAPK signaling pathway;09130::Environmental Information Processing||09132::Signal transduction||04012::ErbB signaling pathway;09130::Environmental Information Processing||09132::Signal transduction||04014::Ras signaling pathway;09130::Environmental Information Processing||09132::Signal transduction||04015::Rap1 signal…	09180::Brite Hierarchies||09182::Protein families: genetic information processing||04131::Membrane trafficking;09180::Brite Hierarchies||09183::Protein families: signaling and cellular processes||04031::GTP-binding proteins;09180::Brite Hierarchies||09183::Protein families: signaling and cellular processes||04147::Exosome	NA	NA	NA	NA	NA	NA	Cytoplasm	NA	NA	NA	NA	-
A0A0G2JE50	25113.2666068223	25997.6463339495	28143.4184443715	32614.9688828172	31107.1123666039	30786.7690346506	1.1924755231963	0.0184440111428608	0.1	0.0716143574103351	0.188110928061505	none	A0A0G2JE50;A0A0R4J0B0;Q8CDK8;A0A0G2JDH9;Q8R056;G3X9J8;G5E8G5;O54990	A0A0G2JE50	Prominin-1	Prom1	90027.9152	5	GO:0001750::photoreceptor outer segment;GO:0005576::extracellular region;GO:0005615::extracellular space;GO:0005622::intracellular anatomical structure;GO:0005737::cytoplasm;GO:0005783::endoplasmic reticulum;GO:0005793::endoplasmic reticulum-Golgi intermediate compartment;GO:0005886::plasma membrane;GO:0005887::integral component of plasma membrane;GO:0005902::microvillus;GO:0005903::brush border…	GO:0005488::binding;GO:0005496::steroid binding;GO:0005515::protein binding;GO:0008092::cytoskeletal protein binding;GO:0008289::lipid binding;GO:0015485::cholesterol binding;GO:0032934::sterol binding;GO:0036094::small molecule binding;GO:0042805::actinin binding;GO:0043178::alcohol binding;GO:0045296::cadherin binding;GO:0050839::cell adhesion molecule binding;GO:0097159::organic cyclic compoun…	GO:0001655::urogenital system development;GO:0001822::kidney development;GO:0001895::retina homeostasis;GO:0003407::neural retina development;GO:0007399::nervous system development;GO:0007423::sensory organ development;GO:0009887::animal organ morphogenesis;GO:0010842::retina layer formation;GO:0022008::neurogenesis;GO:0030182::neuron differentiation;GO:0030855::epithelial cell differentiation;GO…	Prominin-1	Function unknown	Poorly characterized	Prominin	K06532	09160::Human Diseases||09161::Cancer: overview||05202::Transcriptional misregulation in cancer	09180::Brite Hierarchies||09183::Protein families: signaling and cellular processes||04090::CD molecules;09180::Brite Hierarchies||09183::Protein families: signaling and cellular processes||04147::Exosome	NA	NA	NA	NA	NA	NA	Plasma membrane	NA	NA	NA	NA	-
A0A0G2JE52	54351.1355475763	53223.2326966523	57208.0249425665	61210.1123254402	61904.4428750785	63924.8919341755	1.13506936947243	0.0118020711614621	0.1	0.0563456373011684	0.188110928061505	none	A0A0G2JE52;P62835	A0A0G2JE52	Ras-related protein Rap-1A	Rap1a	17993.8369	3	GO:0005622::intracellular anatomical structure;GO:0005737::cytoplasm;GO:0005768::endosome;GO:0005769::early endosome;GO:0005770::late endosome;GO:0005886::plasma membrane;GO:0012505::endomembrane system;GO:0016020::membrane;GO:0030054::cell junction;GO:0030139::endocytic vesicle;GO:0031410::cytoplasmic vesicle;GO:0031982::vesicle;GO:0032045::guanyl-nucleotide exchange factor complex;GO:0032991::p…	GO:0000166::nucleotide binding;GO:0003824::catalytic activity;GO:0003924::GTPase activity;GO:0003925::G protein activity;GO:0005085::guanyl-nucleotide exchange factor activity;GO:0005096::GTPase activator activity;GO:0005488::binding;GO:0005515::protein binding;GO:0005525::GTP binding;GO:0016462::pyrophosphatase activity;GO:0016787::hydrolase activity;GO:0016817::hydrolase activity, acting on aci…	GO:0000165::MAPK cascade;GO:0001570::vasculogenesis;GO:0001944::vasculature development;GO:0002064::epithelial cell development;GO:0002253::activation of immune response;GO:0002429::immune response-activating cell surface receptor signaling pathway;GO:0002433::immune response-regulating cell surface receptor signaling pathway involved in phagocytosis;GO:0002684::positive regulation of immune syst…	Ras-related protein	Intracellular trafficking, secretion, and vesicular transport	Cellular processes and signaling	Ras	K04353	09130::Environmental Information Processing||09132::Signal transduction||04010::MAPK signaling pathway;09130::Environmental Information Processing||09132::Signal transduction||04014::Ras signaling pathway;09130::Environmental Information Processing||09132::Signal transduction||04015::Rap1 signaling pathway;09130::Environmental Information Processing||09132::Signal transduction||04024::cAMP signal…	09180::Brite Hierarchies||09183::Protein families: signaling and cellular processes||04031::GTP-binding proteins	NA	NA	NA	NA	NA	NA	Cytoplasm	NA	NA	NA	NA	-
A0A0G2JE81	26311.6238779174	28533.201889505	27389.6170003282	27368.066180935	28558.1269617075	26922.059624522	1.00746414736642	0.807068285493606	1	0.861249972572694	1	none	A0A0G2JE81;Q60980	A0A0G2JE81	Krueppel-like factor 3 (Fragment)	Klf3	6247.0882	5	GO:0005622::intracellular anatomical structure;GO:0005634::nucleus;GO:0005654::nucleoplasm;GO:0031974::membrane-enclosed lumen;GO:0031981::nuclear lumen;GO:0043226::organelle;GO:0043227::membrane-bounded organelle;GO:0043229::intracellular organelle;GO:0043231::intracellular membrane-bounded organelle;GO:0043233::organelle lumen;GO:0070013::intracellular organelle lumen;GO:0110165::cellular anato…	GO:0000976::transcription cis-regulatory region binding;GO:0000977::RNA polymerase II transcription regulatory region sequence-specific DNA binding;GO:0000978::RNA polymerase II cis-regulatory region sequence-specific DNA binding;GO:0000981::DNA-binding transcription factor activity, RNA polymerase II-specific;GO:0000987::cis-regulatory region sequence-specific DNA binding;GO:0001067::transcripti…	GO:0006139::nucleobase-containing compound metabolic process;GO:0009059::macromolecule biosynthetic process;GO:0009889::regulation of biosynthetic process;GO:0009890::negative regulation of biosynthetic process;GO:0009892::negative regulation of metabolic process;GO:0010467::gene expression;GO:0010468::regulation of gene expression;GO:0010556::regulation of macromolecule biosynthetic process;GO:0…	factor 3	Transcription	Information storage and processing	zf-C2H2	K15605	09160::Human Diseases||09161::Cancer: overview||05202::Transcriptional misregulation in cancer	09180::Brite Hierarchies||09182::Protein families: genetic information processing||03000::Transcription factors	NA	NA	NA	NA	NA	NA	Cytoplasm	NA	NA	NA	NA	-
A0A0G2JE89	33184.2540394973	32780.6089546108	33361.6117492616	39892.5675470553	36590.9675141243	39611.0400973462	1.16881803626354	0.0269423636537616	0.1	0.0883590873106369	0.188110928061505	none	A0A0G2JE89;Q6DFW5	A0A0G2JE89	Phospholipid-transporting ATPase (Fragment)	Atp11b	110121.4735	3	GO:0005622::intracellular anatomical structure;GO:0005737::cytoplasm;GO:0005768::endosome;GO:0005783::endoplasmic reticulum;GO:0005794::Golgi apparatus;GO:0005802::trans-Golgi network;GO:0005886::plasma membrane;GO:0012505::endomembrane system;GO:0016020::membrane;GO:0016021::integral component of membrane;GO:0031224::intrinsic component of membrane;GO:0031410::cytoplasmic vesicle;GO:0031982::ves…	GO:0000166::nucleotide binding;GO:0000287::magnesium ion binding;GO:0005215::transporter activity;GO:0005319::lipid transporter activity;GO:0005488::binding;GO:0005524::ATP binding;GO:0017076::purine nucleotide binding;GO:0030554::adenyl nucleotide binding;GO:0032553::ribonucleotide binding;GO:0032555::purine ribonucleotide binding;GO:0032559::adenyl ribonucleotide binding;GO:0035639::purine ribo…	GO:0006869::lipid transport;GO:0034204::lipid translocation;GO:0061024::membrane organization;GO:0071702::organic substance transport	Belongs to the cation transport ATPase (P-type) (TC 3.A.3) family. Type IV subfamily	Inorganic ion transport and metabolism	Metabolism	Cation_ATPase;E1-E2_ATPase;Hydrolase;PhoLip_ATPase_C;PhoLip_ATPase_N	K01530	NA	09190::Not Included in Pathway or Brite||09191::Unclassified: metabolism||99980::Enzymes with EC numbers	NA	NA	NA	NA	NA	NA	Plasma membrane	NA	NA	NA	NA	-
A0A0G2JEA2	19444.1149012567	16710.764017252	19071.962914342	17888.3098057073	18654.9560577527	17959.9403175339	0.986897029997715	0.840149086961021	0.7	0.886243960532421	0.780550130208333	none	A0A0G2JEA2;A0A0G2JDN9;A0A1B0GXL7;A0A0G2JDM0;A0A140T8R8;A0A0G2JGV7;Q3UT23;A0A1Y7VP24;Q9QZ73	A0A0G2JEA2	DCN1-like protein	Dcun1d1	10918.671	3	GO:0000151::ubiquitin ligase complex;GO:0005622::intracellular anatomical structure;GO:0005634::nucleus;GO:0005654::nucleoplasm;GO:0005737::cytoplasm;GO:0005829::cytosol;GO:0031974::membrane-enclosed lumen;GO:0031981::nuclear lumen;GO:0032991::protein-containing complex;GO:0043226::organelle;GO:0043227::membrane-bounded organelle;GO:0043229::intracellular organelle;GO:0043231::intracellular membr…	GO:0005488::binding;GO:0005515::protein binding;GO:0019899::enzyme binding;GO:0031624::ubiquitin conjugating enzyme binding;GO:0032182::ubiquitin-like protein binding;GO:0044390::ubiquitin-like protein conjugating enzyme binding;GO:0097602::cullin family protein binding	GO:0009893::positive regulation of metabolic process;GO:0010604::positive regulation of macromolecule metabolic process;GO:0019538::protein metabolic process;GO:0031323::regulation of cellular metabolic process;GO:0031325::positive regulation of cellular metabolic process;GO:0032268::regulation of cellular protein metabolic process;GO:0032270::positive regulation of cellular protein metabolic pro…	defective in cullin neddylation 1, domain containing 1	Function unknown	Poorly characterized	Cullin_binding;UBA_4	K17822	NA	09180::Brite Hierarchies||09182::Protein families: genetic information processing||04121::Ubiquitin system	NA	NA	NA	NA	NA	NA	Cytoplasm	NA	NA	NA	NA	-
A0A0G2JEC4	577649.174147217	571636.547545697	575270.705612077	562152.064359441	556425.517890772	547743.469695214	0.966231678803013	0.0312652029517851	0.1	0.095709519849276	0.188110928061505	none	A0A0G2JEC4;Q9JK48;A0A0G2JE45;A0A0G2JF57;REV__P02468;REV__F8VQJ3	A0A0G2JEC4	Endophilin-B1	Sh3glb1	44309.0548	3	GO:0000421::autophagosome membrane;GO:0005622::intracellular anatomical structure;GO:0005737::cytoplasm;GO:0005739::mitochondrion;GO:0005740::mitochondrial envelope;GO:0005741::mitochondrial outer membrane;GO:0005768::endosome;GO:0005769::early endosome;GO:0005773::vacuole;GO:0005774::vacuolar membrane;GO:0005776::autophagosome;GO:0005783::endoplasmic reticulum;GO:0005794::Golgi apparatus;GO:0005…	GO:0003824::catalytic activity;GO:0005488::binding;GO:0005504::fatty acid binding;GO:0005515::protein binding;GO:0008289::lipid binding;GO:0016740::transferase activity;GO:0016746::acyltransferase activity;GO:0016747::acyltransferase activity, transferring groups other than amino-acyl groups;GO:0031406::carboxylic acid binding;GO:0033293::monocarboxylic acid binding;GO:0042171::lysophosphatidic a…	GO:0000902::cell morphogenesis;GO:0000904::cell morphogenesis involved in differentiation;GO:0000910::cytokinesis;GO:0001558::regulation of cell growth;GO:0006644::phospholipid metabolic process;GO:0006796::phosphate-containing compound metabolic process;GO:0006839::mitochondrial transport;GO:0006886::intracellular protein transport;GO:0006914::autophagy;GO:0006915::apoptotic process;GO:0006996::…	endophilin-B1 isoform X1	Signal transduction mechanisms	Cellular processes and signaling	BAR;SH3_9	K11248	09140::Cellular Processes||09141::Transport and catabolism||04140::Autophagy - animal;09140::Cellular Processes||09141::Transport and catabolism||04144::Endocytosis	09180::Brite Hierarchies||09181::Protein families: metabolism||01009::Protein phosphatases and associated proteins;09180::Brite Hierarchies||09182::Protein families: genetic information processing||03029::Mitochondrial biogenesis;09180::Brite Hierarchies||09182::Protein families: genetic information processing||04131::Membrane trafficking	NA	NA	NA	NA	NA	NA	Cytoplasm	NA	NA	NA	NA	-
A0A0G2JEC6	2696.81597845601	2706.50636681043	2974.53869379718	2027.40528233151	1950.99897991212	2367.41963147526	0.757451557638649	0.023836827009258	0.1	0.0825114638229477	0.188110928061505	down	A0A0G2JEC6	A0A0G2JEC6	Ubiquitin-associated protein 2-like (Fragment)	Ubap2l	13944.2622	3	GO:0005622::intracellular anatomical structure;GO:0005634::nucleus;GO:0005737::cytoplasm;GO:0031519::PcG protein complex;GO:0032991::protein-containing complex;GO:0043226::organelle;GO:0043227::membrane-bounded organelle;GO:0043229::intracellular organelle;GO:0043231::intracellular membrane-bounded organelle;GO:0110165::cellular anatomical entity;GO:0140513::nuclear protein-containing complex	NA	GO:0006996::organelle organization;GO:0007338::single fertilization;GO:0007339::binding of sperm to zona pellucida;GO:0009566::fertilization;GO:0019953::sexual reproduction;GO:0022607::cellular component assembly;GO:0035036::sperm-egg recognition;GO:0048872::homeostasis of number of cells	Ubiquitin-associated protein 2-like	Function unknown	Poorly characterized	DUF3697	NA	NA	NA	NA	NA	NA	NA	NA	NA	Cytoplasm	NA	NA	NA	NA	-
A0A0G2JEC8	36336.855475763	37752.1256931608	38448.3672464719	38645.5730115361	37252.6114249843	35981.3669023062	0.994154855380624	0.832124973072739	1	0.880831577813184	1	none	A0A0G2JEC8;A0A0G2JDM2;Q8C0M2;Q3U7M5;Q8VD66	A0A0G2JEC8	(Lyso)-N-acylphosphatidylethanolamine lipase (Fragment)	Abhd4	21108.2073	14	GO:0005622::intracellular anatomical structure;GO:0005737::cytoplasm;GO:0005739::mitochondrion;GO:0005811::lipid droplet;GO:0043226::organelle;GO:0043227::membrane-bounded organelle;GO:0043228::non-membrane-bounded organelle;GO:0043229::intracellular organelle;GO:0043231::intracellular membrane-bounded organelle;GO:0043232::intracellular non-membrane-bounded organelle;GO:0110165::cellular anatomi…	GO:0003824::catalytic activity;GO:0004620::phospholipase activity;GO:0004622::lysophospholipase activity;GO:0016298::lipase activity;GO:0016740::transferase activity;GO:0016746::acyltransferase activity;GO:0016747::acyltransferase activity, transferring groups other than amino-acyl groups;GO:0016787::hydrolase activity;GO:0016788::hydrolase activity, acting on ester bonds;GO:0042171::lysophosphat…	GO:0006066::alcohol metabolic process;GO:0006644::phospholipid metabolic process;GO:0006796::phosphate-containing compound metabolic process;GO:0008610::lipid biosynthetic process;GO:0008654::phospholipid biosynthetic process;GO:0009308::amine metabolic process;GO:0016042::lipid catabolic process;GO:0019637::organophosphate metabolic process;GO:0034308::primary alcohol metabolic process;GO:004243…	domain-containing protein 4	Function unknown	Poorly characterized	Abhydrolase_1	K13698	NA	09180::Brite Hierarchies||09181::Protein families: metabolism||01002::Peptidases and inhibitors	NA	NA	NA	NA	NA	NA	Mitochondria	NA	NA	NA	NA	-
A0A0G2JEE6	222771.543985637	228668.679400288	229128.677387594	224103.969338191	219542.223791588	203380.704600765	0.950714757896148	0.21846462421689	0.2	0.33908045775032	0.310280797101449	none	A0A0G2JEE6;A0A0G2JE46;A0A0G2JFF9;A0A0G2JDP0;O35387;A0A0G2JFE1	A0A0G2JEE6	HCLS1-associated protein X-1	Hax1	17088.0111	3	GO:0005622::intracellular anatomical structure;GO:0005634::nucleus;GO:0005667::transcription regulator complex;GO:0005737::cytoplasm;GO:0005739::mitochondrion;GO:0005740::mitochondrial envelope;GO:0005741::mitochondrial outer membrane;GO:0005758::mitochondrial intermembrane space;GO:0005783::endoplasmic reticulum;GO:0005856::cytoskeleton;GO:0005886::plasma membrane;GO:0012505::endomembrane system…	GO:0005488::binding;GO:0005515::protein binding;GO:0019838::growth factor binding;GO:0019904::protein domain specific binding;GO:0019955::cytokine binding;GO:0019966::interleukin-1 binding;GO:0047485::protein N-terminus binding	GO:0002520::immune system development;GO:0002521::leukocyte differentiation;GO:0002684::positive regulation of immune system process;GO:0006139::nucleobase-containing compound metabolic process;GO:0006796::phosphate-containing compound metabolic process;GO:0006915::apoptotic process;GO:0006996::organelle organization;GO:0007015::actin filament organization;GO:0007165::signal transduction;GO:00071…	Recruits the Arp2 3 complex to the cell cortex and regulates reorganization of the cortical actin cytoskeleton via its interaction with KCNC3 and the Arp2 3 complex. Slows down the rate of inactivation of KCNC3 channels. Promotes GNA13-mediated cell migration. Involved in the clathrin-mediated endocytosis pathway. May be involved in internalization of ABC transporters such as ABCB11. May inhibit …	Transcription	Information storage and processing	NA	K16220	NA	09180::Brite Hierarchies||09182::Protein families: genetic information processing||03019::Messenger RNA biogenesis	NA	NA	NA	NA	NA	NA	Cytoplasm	NA	NA	NA	NA	-
A0A0G2JEG2	133335.170556553	136268.5356336	135167.495897604	130527.42106861	122426.506591337	126344.362034998	0.937068367854664	0.059112262537221	0.1	0.143000745283369	0.188110928061505	none	A0A0G2JEG2;Q3TCX3	A0A0G2JEG2	Brings lots of money 7	Khdc4	45429.7574000001	3	GO:0005622::intracellular anatomical structure;GO:0005634::nucleus;GO:0005654::nucleoplasm;GO:0005681::spliceosomal complex;GO:0005737::cytoplasm;GO:0031974::membrane-enclosed lumen;GO:0031981::nuclear lumen;GO:0032991::protein-containing complex;GO:0043226::organelle;GO:0043227::membrane-bounded organelle;GO:0043229::intracellular organelle;GO:0043231::intracellular membrane-bounded organelle;GO…	GO:0003676::nucleic acid binding;GO:0003723::RNA binding;GO:0005488::binding;GO:0005515::protein binding;GO:0097159::organic cyclic compound binding;GO:1901363::heterocyclic compound binding	GO:0006139::nucleobase-containing compound metabolic process;GO:0010467::gene expression;GO:0022607::cellular component assembly;GO:0022613::ribonucleoprotein complex biogenesis;GO:0043933::protein-containing complex subunit organization;GO:0090304::nucleic acid metabolic process	UPF0469 protein KIAA0907 homolog	RNA processing and modification	Information storage and processing	NA	NA	NA	NA	NA	NA	NA	NA	NA	NA	Mitochondria	NA	NA	NA	NA	-
A0A0G2JEG3	27884.8518850987	24609.1836105977	24627.1762389235	28344.0125986642	27781.8816698054	27311.8032216943	1.08190335205416	0.186806897251399	0.4	0.30412261999228	0.525182062092756	none	A0A0G2JEG3;Q8VE96	A0A0G2JEG3	Solute carrier family 35 member F6	Slc35f6	35255.2723	5	GO:0000323::lytic vacuole;GO:0005622::intracellular anatomical structure;GO:0005634::nucleus;GO:0005654::nucleoplasm;GO:0005737::cytoplasm;GO:0005739::mitochondrion;GO:0005764::lysosome;GO:0005765::lysosomal membrane;GO:0005773::vacuole;GO:0005774::vacuolar membrane;GO:0005829::cytosol;GO:0016020::membrane;GO:0016021::integral component of membrane;GO:0031090::organelle membrane;GO:0031224::intri…	GO:0005215::transporter activity;GO:0022857::transmembrane transporter activity	GO:0006839::mitochondrial transport;GO:0006915::apoptotic process;GO:0006996::organelle organization;GO:0007165::signal transduction;GO:0008284::positive regulation of cell population proliferation;GO:0009966::regulation of signal transduction;GO:0009968::negative regulation of signal transduction;GO:0010639::negative regulation of organelle organization;GO:0010646::regulation of cell communicati…	negative regulation of mitochondrial outer membrane permeabilization involved in apoptotic signaling pathway	Amino acid transport and metabolism	Metabolism	EamA;Nuc_sug_transp;SLC35F	NA	NA	NA	NA	NA	NA	NA	NA	NA	Plasma membrane	NA	NA	NA	NA	-
A0A0G2JEK2	293740.92459605	279286.054631341	277041.690187069	270883.583788707	270611.464218456	285068.185768919	0.972348780181995	0.327562490003934	0.4	0.451899037256737	0.525182062092756	none	A0A0G2JEK2;P63254	A0A0G2JEK2	Cysteine-rich protein 1	Crip1	13583.589	12	GO:0005622::intracellular anatomical structure;GO:0005737::cytoplasm;GO:0110165::cellular anatomical entity	GO:0005488::binding;GO:0008270::zinc ion binding;GO:0033218::amide binding;GO:0042277::peptide binding;GO:0043167::ion binding;GO:0043169::cation binding;GO:0046872::metal ion binding;GO:0046914::transition metal ion binding	GO:0006915::apoptotic process;GO:0006974::cellular response to DNA damage stimulus;GO:0007165::signal transduction;GO:0009416::response to light stimulus;GO:0010038::response to metal ion;GO:0010467::gene expression;GO:0010468::regulation of gene expression;GO:0035556::intracellular signal transduction;GO:0060255::regulation of macromolecule metabolic process;GO:0071214::cellular response to abio…	Cysteine-rich protein 1	Signal transduction mechanisms	Cellular processes and signaling	LIM	K24412	NA	09180::Brite Hierarchies||09183::Protein families: signaling and cellular processes||04990::Domain-containing proteins not elsewhere classified	NA	NA	NA	NA	NA	NA	Nucleus	TR	Others	NA	NA	-
A0A0G2JEP4	280630.691202873	282824.584103512	276120.502133246	289415.308136005	281677.66007533	282063.29238614	1.0161754108715	0.2323826558536	0.4	0.353553980735735	0.525182062092756	none	A0A0G2JEP4;A0A1L1SSC0;A0A668KLE1;A0A0G2JDR6;A0A0R4J169;E9QN52;A0A0G2JFV5;A0A1L1SVG1;A0A1L1SQW1;Q91WK0;A0A0G2JGZ1;A0A0G2JEF6	A0A0G2JEP4	Leucine-rich repeat flightless-interacting protein 2	Lrrfip2	48420.3031	9	NA	GO:0005488::binding;GO:0005515::protein binding;GO:0019904::protein domain specific binding;GO:0030275::LRR domain binding	GO:0001817::regulation of cytokine production;GO:0001819::positive regulation of cytokine production;GO:0002221::pattern recognition receptor signaling pathway;GO:0002764::immune response-regulating signaling pathway;GO:0006139::nucleobase-containing compound metabolic process;GO:0007165::signal transduction;GO:0007166::cell surface receptor signaling pathway;GO:0009059::macromolecule biosyntheti…	May function as activator of the canonical Wnt signaling pathway, in association with DVL3, upstream of CTNNB1 beta- catenin. Positively regulates Toll-like receptor (TLR) signaling in response to agonist probably by competing with the negative FLII regulator for MYD88-binding (By similarity)	Transcription	Information storage and processing	LRRFIP	NA	NA	NA	NA	NA	NA	NA	NA	NA	Nucleus	NA	NA	NA	NA	-
A0A0G2JET2	16485.0942549372	17777.0096529061	20698.6462093863	22537.6942926533	21633.6966415568	24012.3707845637	1.2405900860767	0.0641062364690826	0.1	0.149894821177367	0.188110928061505	none	A0A0G2JET2;Q8C078	A0A0G2JET2	Calcium/calmodulin-dependent protein kinase kinase 2 (Fragment)	Camkk2	45969.9974	5	GO:0005622::intracellular anatomical structure;GO:0005634::nucleus;GO:0005737::cytoplasm;GO:0005829::cytosol;GO:0042995::cell projection;GO:0043226::organelle;GO:0043227::membrane-bounded organelle;GO:0043229::intracellular organelle;GO:0043231::intracellular membrane-bounded organelle;GO:0110165::cellular anatomical entity	GO:0000166::nucleotide binding;GO:0003824::catalytic activity;GO:0004672::protein kinase activity;GO:0004674::protein serine/threonine kinase activity;GO:0004683::calmodulin-dependent protein kinase activity;GO:0005488::binding;GO:0005509::calcium ion binding;GO:0005515::protein binding;GO:0005516::calmodulin binding;GO:0005524::ATP binding;GO:0016301::kinase activity;GO:0016740::transferase acti…	GO:0006796::phosphate-containing compound metabolic process;GO:0007165::signal transduction;GO:0009893::positive regulation of metabolic process;GO:0010562::positive regulation of phosphorus metabolic process;GO:0010604::positive regulation of macromolecule metabolic process;GO:0019538::protein metabolic process;GO:0019932::second-messenger-mediated signaling;GO:0031323::regulation of cellular me…	Calcium calmodulin-dependent protein kinase kinase 2	Signal transduction mechanisms	Cellular processes and signaling	Pkinase	K07359	09130::Environmental Information Processing||09132::Signal transduction||04152::AMPK signaling pathway;09140::Cellular Processes||09141::Transport and catabolism||04140::Autophagy - animal;09150::Organismal Systems||09149::Aging||04211::Longevity regulating pathway;09150::Organismal Systems||09152::Endocrine system||04920::Adipocytokine signaling pathway;09150::Organismal Systems||09152::Endocrin…	09180::Brite Hierarchies||09181::Protein families: metabolism||01001::Protein kinases	NA	NA	NA	NA	NA	NA	Cytoplasm	NA	NA	Others	Group-other	-
A0A0G2JF30	8017.11256732496	7836.31957280756	8519.64141778799	7689.4532483303	6937.23344318895	6690.49924672616	0.874620342304673	0.062512591375146	0.1	0.147335417408395	0.188110928061505	none	A0A0G2JF30;G3UW75;Q8BUL5	A0A0G2JF30	Kelch-like protein 7	Klhl7	47817.154	5	GO:0000151::ubiquitin ligase complex;GO:0005622::intracellular anatomical structure;GO:0005634::nucleus;GO:0005654::nucleoplasm;GO:0005730::nucleolus;GO:0005737::cytoplasm;GO:0005829::cytosol;GO:0005886::plasma membrane;GO:0016020::membrane;GO:0031461::cullin-RING ubiquitin ligase complex;GO:0031463::Cul3-RING ubiquitin ligase complex;GO:0031974::membrane-enclosed lumen;GO:0031981::nuclear lumen;…	GO:0005488::binding;GO:0005515::protein binding;GO:0042802::identical protein binding;GO:0042803::protein homodimerization activity;GO:0046983::protein dimerization activity	GO:0019538::protein metabolic process;GO:0036211::protein modification process;GO:0043412::macromolecule modification;GO:0044260::cellular macromolecule metabolic process;GO:0044267::cellular protein metabolic process	protein modification by small protein conjugation	Signal transduction mechanisms	Cellular processes and signaling	BACK;BTB;Kelch_1	K10445	NA	09180::Brite Hierarchies||09182::Protein families: genetic information processing||04121::Ubiquitin system	NA	NA	NA	NA	NA	NA	Nucleus	NA	NA	NA	NA	-
A0A0G2JF31	271043.833034111	267440.182789074	270728.181818182	240704.584092289	240671.853421218	238408.042646888	0.8894879269719	4.78843568274e-05	0.1	0.00505022450423707	0.188110928061505	none	A0A0G2JF31;P07607;A0A0G2JGG2;D6RCW9;A0A0G2JF03	A0A0G2JF31	Thymidylate synthase (Fragment)	Tyms	16075.2738	5	GO:0005622::intracellular anatomical structure;GO:0005634::nucleus;GO:0005730::nucleolus;GO:0005737::cytoplasm;GO:0005739::mitochondrion;GO:0005740::mitochondrial envelope;GO:0005743::mitochondrial inner membrane;GO:0005759::mitochondrial matrix;GO:0005829::cytosol;GO:0016020::membrane;GO:0019866::organelle inner membrane;GO:0031090::organelle membrane;GO:0031966::mitochondrial membrane;GO:003196…	GO:0000900::translation repressor activity, mRNA regulatory element binding;GO:0003676::nucleic acid binding;GO:0003723::RNA binding;GO:0003729::mRNA binding;GO:0003824::catalytic activity;GO:0004799::thymidylate synthase activity;GO:0005488::binding;GO:0005515::protein binding;GO:0005542::folic acid binding;GO:0008168::methyltransferase activity;GO:0016740::transferase activity;GO:0016741::trans…	GO:0006139::nucleobase-containing compound metabolic process;GO:0006518::peptide metabolic process;GO:0006575::cellular modified amino acid metabolic process;GO:0006753::nucleoside phosphate metabolic process;GO:0006760::folic acid-containing compound metabolic process;GO:0006796::phosphate-containing compound metabolic process;GO:0009059::macromolecule biosynthetic process;GO:0009262::deoxyribon…	Thymidylate	Nucleotide transport and metabolism	Metabolism	Thymidylat_synt	K00560	09100::Metabolism||09104::Nucleotide metabolism||00240::Pyrimidine metabolism;09100::Metabolism||09108::Metabolism of cofactors and vitamins||00670::One carbon pool by folate;09160::Human Diseases||09176::Drug resistance: antineoplastic||01523::Antifolate resistance	NA	NA	NA	NA	NA	NA	NA	Cytoplasm	NA	NA	NA	NA	-
A0A0G2JF33	46600.7342908438	50589.2544670364	42883.5507056121	42169.1985428051	38424.5896107972	39942.2725692433	0.860519846821328	0.0689483673311961	0.1	0.156669480031925	0.188110928061505	none	A0A0G2JF33;A0A0G2JEE9;Q9CVI2	A0A0G2JF33	Protein FAM133B	Fam133b	13026.611	5	NA	NA	NA	Family with sequence similarity 133 member B	Function unknown	Poorly characterized	NA	NA	NA	NA	NA	NA	NA	NA	NA	NA	Nucleus	NA	NA	NA	NA	-
A0A0G2JF40	40237.1499102334	41057.4871636886	41089.4808007877	39689.9309350334	37730.7140615191	39413.6890137907	0.954652744483985	0.0818817138080255	0.1	0.175523035450182	0.188110928061505	none	A0A0G2JF40;Q05CK8;A0A0G2JGZ3;A0A0G2JE32;A0A0G2JGL0;P61079	A0A0G2JF40	Ubiquitin-conjugating enzyme E2 D3 (Fragment)	Ube2d3	3068.8855	3	GO:0005622::intracellular anatomical structure;GO:0005634::nucleus;GO:0005737::cytoplasm;GO:0005768::endosome;GO:0005886::plasma membrane;GO:0012505::endomembrane system;GO:0016020::membrane;GO:0031410::cytoplasmic vesicle;GO:0031982::vesicle;GO:0043226::organelle;GO:0043227::membrane-bounded organelle;GO:0043229::intracellular organelle;GO:0043231::intracellular membrane-bounded organelle;GO:007…	GO:0000166::nucleotide binding;GO:0003824::catalytic activity;GO:0004842::ubiquitin-protein transferase activity;GO:0005488::binding;GO:0005515::protein binding;GO:0005524::ATP binding;GO:0016740::transferase activity;GO:0017076::purine nucleotide binding;GO:0019787::ubiquitin-like protein transferase activity;GO:0030554::adenyl nucleotide binding;GO:0032553::ribonucleotide binding;GO:0032555::pu…	GO:0006139::nucleobase-containing compound metabolic process;GO:0006259::DNA metabolic process;GO:0006508::proteolysis;GO:0006915::apoptotic process;GO:0006974::cellular response to DNA damage stimulus;GO:0009057::macromolecule catabolic process;GO:0019538::protein metabolic process;GO:0030163::protein catabolic process;GO:0036211::protein modification process;GO:0043412::macromolecule modificati…	protein K11-linked ubiquitination	Posttranslational modification, protein turnover, chaperones	Cellular processes and signaling	UQ_con	K06689	09120::Genetic Information Processing||09123::Folding, sorting and degradation||04120::Ubiquitin mediated proteolysis;09120::Genetic Information Processing||09123::Folding, sorting and degradation||04141::Protein processing in endoplasmic reticulum	09180::Brite Hierarchies||09182::Protein families: genetic information processing||04121::Ubiquitin system	NA	NA	NA	NA	NA	NA	NA	NA	NA	NA	NA	-
A0A0G2JF44	9803.48429084381	9749.23454508113	10794.1895306859	11644.6774438373	11221.0867859385	11053.6441070808	1.1177220403175	0.0585813627919952	0.1	0.142213063443379	0.188110928061505	none	A0A0G2JF44;Q9DAI2	A0A0G2JF44	Intraflagellar transport protein 22 homolog (Fragment)	Ift22	17525.447	5	GO:0005622::intracellular anatomical structure;GO:0005813::centrosome;GO:0005815::microtubule organizing center;GO:0005856::cytoskeleton;GO:0005929::cilium;GO:0012505::endomembrane system;GO:0015630::microtubule cytoskeleton;GO:0030990::intraciliary transport particle;GO:0030992::intraciliary transport particle B;GO:0032991::protein-containing complex;GO:0042995::cell projection;GO:0043226::organ…	GO:0000166::nucleotide binding;GO:0003824::catalytic activity;GO:0003924::GTPase activity;GO:0005488::binding;GO:0005525::GTP binding;GO:0016462::pyrophosphatase activity;GO:0016787::hydrolase activity;GO:0016817::hydrolase activity, acting on acid anhydrides;GO:0016818::hydrolase activity, acting on acid anhydrides, in phosphorus-containing anhydrides;GO:0017076::purine nucleotide binding;GO:001…	GO:0006886::intracellular protein transport;GO:0006996::organelle organization;GO:0015031::protein transport;GO:0030030::cell projection organization;GO:0030705::cytoskeleton-dependent intracellular transport;GO:0034613::cellular protein localization;GO:0045184::establishment of protein localization;GO:0046907::intracellular transport;GO:0071702::organic substance transport;GO:0071705::nitrogen c…	Rab-like protein 5	Intracellular trafficking, secretion, and vesicular transport	Cellular processes and signaling	Ras;Roc	K07935	NA	09180::Brite Hierarchies||09182::Protein families: genetic information processing||03036::Chromosome and associated proteins;09180::Brite Hierarchies||09183::Protein families: signaling and cellular processes||04031::GTP-binding proteins	NA	NA	NA	NA	NA	NA	Cytoplasm	NA	NA	NA	NA	-
A0A0G2JFA5	12161.78994614	12195.0379954816	11478.9018706925	10702.5037947784	12092.236346516	12180.231197126	0.975980439678448	0.620474009799924	0.7	0.714431502712484	0.780550130208333	none	A0A0G2JFA5;A6PWK8;A0A0G2JF42;A6PWK7;A6PWK9	A0A0G2JFA5	DNA helicase (Fragment)	Atrx	57942.3469	X	GO:0000228::nuclear chromosome;GO:0000775::chromosome, centromeric region;GO:0000779::condensed chromosome, centromeric region;GO:0000781::chromosome, telomeric region;GO:0000785::chromatin;GO:0000792::heterochromatin;GO:0000793::condensed chromosome;GO:0005622::intracellular anatomical structure;GO:0005634::nucleus;GO:0005654::nucleoplasm;GO:0005694::chromosome;GO:0005721::pericentric heterochro…	GO:0000166::nucleotide binding;GO:0003676::nucleic acid binding;GO:0003677::DNA binding;GO:0003678::DNA helicase activity;GO:0003682::chromatin binding;GO:0003824::catalytic activity;GO:0004386::helicase activity;GO:0005488::binding;GO:0005515::protein binding;GO:0005524::ATP binding;GO:0008094::ATP-dependent activity, acting on DNA;GO:0015616::DNA translocase activity;GO:0016787::hydrolase activ…	GO:0000070::mitotic sister chromatid segregation;GO:0000212::meiotic spindle organization;GO:0000819::sister chromatid segregation;GO:0002064::epithelial cell development;GO:0006139::nucleobase-containing compound metabolic process;GO:0006259::DNA metabolic process;GO:0006325::chromatin organization;GO:0006479::protein methylation;GO:0006974::cellular response to DNA damage stimulus;GO:0006996::o…	SNF2 family N-terminal domain	Transcription	Information storage and processing	Helicase_C;SNF2_N	K10779	NA	09180::Brite Hierarchies||09182::Protein families: genetic information processing||03000::Transcription factors;09180::Brite Hierarchies||09182::Protein families: genetic information processing||03036::Chromosome and associated proteins	NA	NA	NA	NA	NA	NA	Cytoplasm	NA	NA	NA	NA	-
A0A0G2JFB7	16250.5439856373	17425.5001026905	18084.4942566459	15106.8192167577	14708.3709981168	15964.6117742496	0.884453745129365	0.0396657022206772	0.1	0.110973385137348	0.188110928061505	none	A0A0G2JFB7;Q08857	A0A0G2JFB7	Glycoprotein IIIb (Fragment)	Cd36	15702.0292	5	GO:0005622::intracellular anatomical structure;GO:0005737::cytoplasm;GO:0005739::mitochondrion;GO:0005783::endoplasmic reticulum;GO:0005794::Golgi apparatus;GO:0005886::plasma membrane;GO:0005901::caveola;GO:0005903::brush border;GO:0009897::external side of plasma membrane;GO:0009986::cell surface;GO:0012505::endomembrane system;GO:0016020::membrane;GO:0016021::integral component of membrane;GO:…	GO:0001540::amyloid-beta binding;GO:0005041::low-density lipoprotein particle receptor activity;GO:0005044::scavenger receptor activity;GO:0005102::signaling receptor binding;GO:0005215::transporter activity;GO:0005319::lipid transporter activity;GO:0005324::long-chain fatty acid transporter activity;GO:0005342::organic acid transmembrane transporter activity;GO:0005488::binding;GO:0005504::fatty…	GO:0000165::MAPK cascade;GO:0000302::response to reactive oxygen species;GO:0000305::response to oxygen radical;GO:0001508::action potential;GO:0001525::angiogenesis;GO:0001817::regulation of cytokine production;GO:0001819::positive regulation of cytokine production;GO:0001944::vasculature development;GO:0002221::pattern recognition receptor signaling pathway;GO:0002237::response to molecule of b…	response to linoleic acid	Signal transduction mechanisms	Cellular processes and signaling	CD36	K06259	09130::Environmental Information Processing||09132::Signal transduction||04152::AMPK signaling pathway;09130::Environmental Information Processing||09133::Signaling molecules and interaction||04512::ECM-receptor interaction;09140::Cellular Processes||09141::Transport and catabolism||04145::Phagosome;09150::Organismal Systems||09151::Immune system||04640::Hematopoietic cell lineage;09150::Organism…	09180::Brite Hierarchies||09182::Protein families: genetic information processing||04131::Membrane trafficking;09180::Brite Hierarchies||09183::Protein families: signaling and cellular processes||04090::CD molecules;09180::Brite Hierarchies||09183::Protein families: signaling and cellular processes||04147::Exosome	NA	NA	NA	NA	NA	NA	Plasma membrane	NA	NA	NA	NA	-
A0A0G2JFC9	17146.7513464991	15275.4333538714	16537.5723662619	14620.1449605343	14138.945386064	14187.4603082628	0.877180632175369	0.0518964100857398	0.1	0.131416888013706	0.188110928061505	none	A0A0G2JFC9;Q80UK7	A0A0G2JFC9	Spindle assembly abnormal protein 6 homolog	Sass6	70099.7833999999	3	GO:0005622::intracellular anatomical structure;GO:0005737::cytoplasm;GO:0005813::centrosome;GO:0005814::centriole;GO:0005815::microtubule organizing center;GO:0005829::cytosol;GO:0005856::cytoskeleton;GO:0015630::microtubule cytoskeleton;GO:0034451::centriolar satellite;GO:0043226::organelle;GO:0043228::non-membrane-bounded organelle;GO:0043229::intracellular organelle;GO:0043232::intracellular n…	NA	GO:0006996::organelle organization;GO:0007098::centrosome cycle;GO:0007099::centriole replication;GO:0022607::cellular component assembly;GO:0031023::microtubule organizing center organization;GO:0051298::centrosome duplication;GO:0098534::centriole assembly	Spindle assembly abnormal protein 6 homolog	Function unknown	Poorly characterized	SAS-6_N	K16487	NA	09180::Brite Hierarchies||09182::Protein families: genetic information processing||03036::Chromosome and associated proteins	NA	NA	NA	NA	NA	NA	Nucleus	NA	NA	NA	NA	-
A0A0G2JFE5	36561.1633752244	36087.1421236394	34094.0685920578	44781.8252884032	42278.9563716259	44345.4826747016	1.23105997457768	0.00196226131889546	0.1	0.0251279482163604	0.188110928061505	up	A0A0G2JFE5;D3YWH7;P53368	A0A0G2JFE5	2-hydroxy-dATP diphosphatase (Fragment)	Nudt1	12551.8596	5	GO:0001669::acrosomal vesicle;GO:0005576::extracellular region;GO:0005615::extracellular space;GO:0005622::intracellular anatomical structure;GO:0005634::nucleus;GO:0005635::nuclear envelope;GO:0005737::cytoplasm;GO:0005739::mitochondrion;GO:0005759::mitochondrial matrix;GO:0005829::cytosol;GO:0005886::plasma membrane;GO:0012505::endomembrane system;GO:0016020::membrane;GO:0030141::secretory gran…	GO:0003676::nucleic acid binding;GO:0003723::RNA binding;GO:0003824::catalytic activity;GO:0005488::binding;GO:0008413::8-oxo-7,8-dihydroguanosine triphosphate pyrophosphatase activity;GO:0008828::dATP pyrophosphohydrolase activity;GO:0016462::pyrophosphatase activity;GO:0016787::hydrolase activity;GO:0016817::hydrolase activity, acting on acid anhydrides;GO:0016818::hydrolase activity, acting on…	GO:0006139::nucleobase-containing compound metabolic process;GO:0006259::DNA metabolic process;GO:0006974::cellular response to DNA damage stimulus;GO:0009116::nucleoside metabolic process;GO:0019439::aromatic compound catabolic process;GO:0031668::cellular response to extracellular stimulus;GO:0034655::nucleobase-containing compound catabolic process;GO:0034656::nucleobase-containing small molec…	GTP diphosphatase activity	Replication, recombination and repair	Information storage and processing	NUDIX	K17816	NA	09180::Brite Hierarchies||09182::Protein families: genetic information processing||03400::DNA repair and recombination proteins	NA	NA	NA	NA	NA	NA	Nucleus	NA	NA	NA	NA	-
A0A0G2JFI2	61158.2145421903	58559.1476689259	59293.0554643912	57918.5663327262	58851.3904582549	55385.2427859543	0.961704920933717	0.161045337121874	0.2	0.275005385000488	0.310280797101449	none	A0A0G2JFI2;F6XYC5;Q9D8C8	A0A0G2JFI2	Protein phosphatase 1 regulatory subunit 35 (Fragment)	Ppp1r35	10691.4481	5	NA	GO:0004864::protein phosphatase inhibitor activity;GO:0005488::binding;GO:0005515::protein binding;GO:0019208::phosphatase regulator activity;GO:0019212::phosphatase inhibitor activity;GO:0019888::protein phosphatase regulator activity;GO:0019899::enzyme binding;GO:0019902::phosphatase binding;GO:0030234::enzyme regulator activity;GO:0098772::molecular function regulator	GO:0006796::phosphate-containing compound metabolic process;GO:0009892::negative regulation of metabolic process;GO:0010563::negative regulation of phosphorus metabolic process;GO:0031323::regulation of cellular metabolic process;GO:0031324::negative regulation of cellular metabolic process;GO:0043086::negative regulation of catalytic activity;GO:0048523::negative regulation of cellular process;G…	Protein phosphatase 1, regulatory subunit 35	Signal transduction mechanisms	Cellular processes and signaling	PPP1R35_C	K17574	NA	09180::Brite Hierarchies||09181::Protein families: metabolism||01009::Protein phosphatases and associated proteins	NA	NA	NA	NA	NA	NA	Nucleus	NA	NA	NA	NA	-
A0A0G2JFJ6	108016.032315978	105983.644485521	109280.9881851	102314.169702489	106704.62962963	103009.331904044	0.965192679398558	0.0964303251124104	0.2	0.19644488770298	0.310280797101449	none	A0A0G2JFJ6;Q7TPD0	A0A0G2JFJ6	Integrator complex subunit 3	Ints3	117266.2055	3	GO:0005622::intracellular anatomical structure;GO:0005634::nucleus;GO:0005694::chromosome;GO:0005737::cytoplasm;GO:0032039::integrator complex;GO:0032991::protein-containing complex;GO:0035861::site of double-strand break;GO:0043226::organelle;GO:0043227::membrane-bounded organelle;GO:0043228::non-membrane-bounded organelle;GO:0043229::intracellular organelle;GO:0043231::intracellular membrane-bo…	NA	GO:0000075::cell cycle checkpoint signaling;GO:0006139::nucleobase-containing compound metabolic process;GO:0006259::DNA metabolic process;GO:0006974::cellular response to DNA damage stimulus;GO:0007093::mitotic cell cycle checkpoint signaling;GO:0007165::signal transduction;GO:0007346::regulation of mitotic cell cycle;GO:0010212::response to ionizing radiation;GO:0010467::gene expression;GO:0010…	Integrator complex subunit 3	Function unknown	Poorly characterized	Ints3	K13140	NA	09180::Brite Hierarchies||09182::Protein families: genetic information processing||03041::Spliceosome	NA	NA	NA	NA	NA	NA	Cytoplasm	NA	NA	NA	NA	-
A0A0G2JFK7	182590.727109515	188690.326555761	179384.522481129	177350.333940498	179091.517576899	184280.293197358	0.981942885369311	0.391474283908976	0.4	0.513697316458046	0.525182062092756	none	A0A0G2JFK7;D3Z2F7;D3Z2F8;H7BWZ3;Q9JM76	A0A0G2JFK7	Actin-related protein 2/3 complex subunit 3 (Fragment)	Arpc3	16365.7398	5	GO:0005622::intracellular anatomical structure;GO:0005634::nucleus;GO:0005737::cytoplasm;GO:0005856::cytoskeleton;GO:0005884::actin filament;GO:0005885::Arp2/3 protein complex;GO:0015629::actin cytoskeleton;GO:0030027::lamellipodium;GO:0030424::axon;GO:0030426::growth cone;GO:0030427::site of polarized growth;GO:0031252::cell leading edge;GO:0031941::filamentous actin;GO:0032991::protein-containi…	GO:0003779::actin binding;GO:0005198::structural molecule activity;GO:0005200::structural constituent of cytoskeleton;GO:0005488::binding;GO:0005515::protein binding;GO:0008092::cytoskeletal protein binding;GO:0044877::protein-containing complex binding;GO:0051015::actin filament binding	GO:0006996::organelle organization;GO:0007015::actin filament organization;GO:0010638::positive regulation of organelle organization;GO:0022607::cellular component assembly;GO:0031334::positive regulation of protein-containing complex assembly;GO:0032535::regulation of cellular component size;GO:0032956::regulation of actin cytoskeleton organization;GO:0032970::regulation of actin filament-based …	Arp2/3 complex-mediated actin nucleation	Cytoskeleton	Cellular processes and signaling	P21-Arc	K05756	09140::Cellular Processes||09141::Transport and catabolism||04144::Endocytosis;09140::Cellular Processes||09142::Cell motility||04810::Regulation of actin cytoskeleton;09140::Cellular Processes||09144::Cellular community - eukaryotes||04530::Tight junction;09150::Organismal Systems||09151::Immune system||04666::Fc gamma R-mediated phagocytosis;09160::Human Diseases||09171::Infectious disease: bac…	09180::Brite Hierarchies||09182::Protein families: genetic information processing||04131::Membrane trafficking;09180::Brite Hierarchies||09183::Protein families: signaling and cellular processes||04812::Cytoskeleton proteins	NA	NA	NA	NA	NA	NA	Cytoplasm	NA	NA	NA	NA	-
A0A0G2JFN1	23364.894075404	22488.4093242966	23689.1371841155	24211.6112629022	23258.7084118016	22651.7391934175	1.00833474176976	0.759544571090464	1	0.825057849459453	1	none	A0A0G2JFN1	A0A0G2JFN1	Regulation of nuclear pre-mRNA domain-containing protein 2	Rprd2	51956.8782000001	3	GO:0000428::DNA-directed RNA polymerase complex;GO:0005622::intracellular anatomical structure;GO:0005634::nucleus;GO:0005654::nucleoplasm;GO:0016591::RNA polymerase II, holoenzyme;GO:0030880::RNA polymerase complex;GO:0031974::membrane-enclosed lumen;GO:0031981::nuclear lumen;GO:0032991::protein-containing complex;GO:0043226::organelle;GO:0043227::membrane-bounded organelle;GO:0043229::intracell…	GO:0000993::RNA polymerase II complex binding;GO:0001098::basal transcription machinery binding;GO:0001099::basal RNA polymerase II transcription machinery binding;GO:0005488::binding;GO:0005515::protein binding;GO:0019899::enzyme binding;GO:0043175::RNA polymerase core enzyme binding;GO:0070063::RNA polymerase binding	GO:0006139::nucleobase-containing compound metabolic process;GO:0010467::gene expression;GO:0090304::nucleic acid metabolic process	Cell-cycle alteration and expression-elevated protein in tumour	RNA processing and modification	Information storage and processing	CREPT;CTD_bind	NA	NA	NA	NA	NA	NA	NA	NA	NA	Nucleus	NA	NA	NA	NA	-
A0A0G2JFQ4	43444.0359066427	42818.550010269	46575.0433212996	45565.5267152398	47146.8290960452	47469.3817360065	1.05528635486192	0.15960888501331	0.2	0.273402306234853	0.310280797101449	none	A0A0G2JFQ4;E9Q9L6;Q6ZQA0;F6VTL9;F6ZZB1;D3Z2K6	A0A0G2JFQ4	Neurobeachin-like protein 2	Nbeal2	299083.488199995	9	GO:0005622::intracellular anatomical structure;GO:0005737::cytoplasm;GO:0005783::endoplasmic reticulum;GO:0005829::cytosol;GO:0012505::endomembrane system;GO:0016020::membrane;GO:0043226::organelle;GO:0043227::membrane-bounded organelle;GO:0043229::intracellular organelle;GO:0043231::intracellular membrane-bounded organelle;GO:0110165::cellular anatomical entity	GO:0005488::binding;GO:0005515::protein binding;GO:0019899::enzyme binding;GO:0019900::kinase binding;GO:0019901::protein kinase binding	GO:0000902::cell morphogenesis;GO:0000904::cell morphogenesis involved in differentiation;GO:0001501::skeletal system development;GO:0002520::immune system development;GO:0006996::organelle organization;GO:0007599::hemostasis;GO:0010256::endomembrane system organization;GO:0030097::hemopoiesis;GO:0030099::myeloid cell differentiation;GO:0030220::platelet formation;GO:0042060::wound healing;GO:004…	Neurobeachin-like protein 2	Intracellular trafficking, secretion, and vesicular transport	Cellular processes and signaling	Beach;DUF4704;DUF4800;PH_BEACH;WD40	K23286	NA	09180::Brite Hierarchies||09182::Protein families: genetic information processing||04131::Membrane trafficking	NA	NA	NA	NA	NA	NA	Plasma membrane	NA	NA	NA	NA	-
A0A0G2JFT8	114376.543985637	148149.558430889	121271.037085658	125894.489981785	114180.579096045	109733.152740758	0.911440409046085	0.391552676476998	0.4	0.513697316458046	0.525182062092756	none	A0A0G2JFT8;Q9D394	A0A0G2JFT8	Protein RUFY3	Rufy3	74779.7784999998	5	GO:0005622::intracellular anatomical structure;GO:0005737::cytoplasm;GO:0005829::cytosol;GO:0016020::membrane;GO:0030027::lamellipodium;GO:0030054::cell junction;GO:0030175::filopodium;GO:0030424::axon;GO:0030425::dendrite;GO:0030426::growth cone;GO:0030427::site of polarized growth;GO:0031252::cell leading edge;GO:0036477::somatodendritic compartment;GO:0042995::cell projection;GO:0043005::neuro…	GO:0005488::binding;GO:0005515::protein binding	GO:0000902::cell morphogenesis;GO:0000904::cell morphogenesis involved in differentiation;GO:0001558::regulation of cell growth;GO:0006886::intracellular protein transport;GO:0006996::organelle organization;GO:0007015::actin filament organization;GO:0007399::nervous system development;GO:0010720::positive regulation of cell development;GO:0010721::negative regulation of cell development;GO:001503…	Protein RUFY3 isoform	Signal transduction mechanisms	Cellular processes and signaling	FYVE;RUN	K24776	NA	09180::Brite Hierarchies||09183::Protein families: signaling and cellular processes||04812::Cytoskeleton proteins	NA	NA	NA	NA	NA	NA	Cytoplasm	NA	NA	NA	NA	-
A0A0G2JFV3	133949.712746858	141201.386321627	137301.956022317	144807.240437158	146483.843377276	143580.3511415	1.05435377332869	0.0587162302512491	0.1	0.142394652549135	0.188110928061505	none	A0A0G2JFV3;A0A0G2JDE3;A0A0G2JG66;A0A0G2JDF4;A0A0G2JFF5;A0A0G2JDK6;A0A0G2JGM8;Q8JZZ7;A0A0G2JH16;A0A0G2JEQ8;A0A0G2JGC2;A0A0G2JDU4;A0A0G2JDH6;A0A0G2JE37;Q0P6A0;A0A0G2JGZ4	A0A0G2JFV3	Adhesion G protein-coupled receptor L2	Adgrl2	151066.528100001	3	GO:0005886::plasma membrane;GO:0005887::integral component of plasma membrane;GO:0016020::membrane;GO:0016021::integral component of membrane;GO:0030054::cell junction;GO:0031224::intrinsic component of membrane;GO:0031226::intrinsic component of plasma membrane;GO:0042995::cell projection;GO:0043005::neuron projection;GO:0045202::synapse;GO:0045211::postsynaptic membrane;GO:0071944::cell periphe…	GO:0004888::transmembrane signaling receptor activity;GO:0004930::G protein-coupled receptor activity;GO:0005488::binding;GO:0005515::protein binding;GO:0019904::protein domain specific binding;GO:0030165::PDZ domain binding;GO:0030246::carbohydrate binding;GO:0038023::signaling receptor activity;GO:0060089::molecular transducer activity	GO:0007165::signal transduction;GO:0007166::cell surface receptor signaling pathway;GO:0007186::G protein-coupled receptor signaling pathway;GO:0007188::adenylate cyclase-modulating G protein-coupled receptor signaling pathway;GO:0007399::nervous system development;GO:0007417::central nervous system development;GO:0007420::brain development;GO:0022607::cellular component assembly;GO:0034330::cell…	Belongs to the G-protein coupled receptor 2 family	Signal transduction mechanisms	Cellular processes and signaling	7tm_2;GAIN;GPS;Gal_Lectin;HRM;Latrophilin;OLF	K04593	NA	09180::Brite Hierarchies||09181::Protein families: metabolism||01002::Peptidases and inhibitors;09180::Brite Hierarchies||09183::Protein families: signaling and cellular processes||04030::G protein-coupled receptors	NA	NA	NA	NA	NA	NA	Plasma membrane	NA	NA	NA	NA	-
A0A0G2JFX7	1312969.38958707	1407795.74861368	1295729.63570725	1179968.57923497	1220952.36974262	1276930.93058292	0.915686957556279	0.0638445221460784	0.1	0.149640376744024	0.188110928061505	none	A0A0G2JFX7;Q9CWZ3;A0A0G2JEA9;A0A0N4SUH6	A0A0G2JFX7	RNA-binding protein 8A	Rbm8a	19145.5494	3	GO:0005622::intracellular anatomical structure;GO:0005634::nucleus;GO:0005654::nucleoplasm;GO:0005681::spliceosomal complex;GO:0005684::U2-type spliceosomal complex;GO:0016604::nuclear body;GO:0016607::nuclear speck;GO:0030425::dendrite;GO:0031974::membrane-enclosed lumen;GO:0031981::nuclear lumen;GO:0032991::protein-containing complex;GO:0035145::exon-exon junction complex;GO:0036477::somatodend…	GO:0003676::nucleic acid binding;GO:0003723::RNA binding;GO:0003729::mRNA binding;GO:0005488::binding;GO:0097159::organic cyclic compound binding;GO:1901363::heterocyclic compound binding	GO:0006139::nucleobase-containing compound metabolic process;GO:0009057::macromolecule catabolic process;GO:0009892::negative regulation of metabolic process;GO:0010467::gene expression;GO:0010468::regulation of gene expression;GO:0010605::negative regulation of macromolecule metabolic process;GO:0010629::negative regulation of gene expression;GO:0019219::regulation of nucleobase-containing compo…	RNA binding motif	RNA processing and modification	Information storage and processing	RRM_1	K12876	09120::Genetic Information Processing||09121::Transcription||03040::Spliceosome;09120::Genetic Information Processing||09122::Translation||03013::Nucleocytoplasmic transport;09120::Genetic Information Processing||09122::Translation||03015::mRNA surveillance pathway	09180::Brite Hierarchies||09182::Protein families: genetic information processing||03019::Messenger RNA biogenesis;09180::Brite Hierarchies||09182::Protein families: genetic information processing||03041::Spliceosome	NA	NA	NA	NA	NA	NA	Nucleus	NA	NA	NA	NA	-
A0A0G2JFY0	298687.989228007	302661.439720682	298150.377420413	272450.98664238	269850.439422473	272840.352300382	0.906216735782986	0.00013424748930614	0.1	0.008375354990386	0.188110928061505	none	A0A0G2JFY0;A0A0A0MQ80;Q3UMC0;D3Z0U5;D6RGM7;D3Z4J2;Q9D3R6	A0A0G2JFY0	ATPase family protein 2 homolog	Spata5	91299.9816000001	3	GO:0005622::intracellular anatomical structure;GO:0005737::cytoplasm;GO:0005739::mitochondrion;GO:0005819::spindle;GO:0005856::cytoskeleton;GO:0015630::microtubule cytoskeleton;GO:0043226::organelle;GO:0043227::membrane-bounded organelle;GO:0043228::non-membrane-bounded organelle;GO:0043229::intracellular organelle;GO:0043231::intracellular membrane-bounded organelle;GO:0043232::intracellular non…	GO:0000166::nucleotide binding;GO:0003824::catalytic activity;GO:0005488::binding;GO:0005524::ATP binding;GO:0016462::pyrophosphatase activity;GO:0016787::hydrolase activity;GO:0016817::hydrolase activity, acting on acid anhydrides;GO:0016818::hydrolase activity, acting on acid anhydrides, in phosphorus-containing anhydrides;GO:0016887::ATP hydrolysis activity;GO:0017076::purine nucleotide bindin…	GO:0007276::gamete generation;GO:0007283::spermatogenesis;GO:0007399::nervous system development;GO:0007417::central nervous system development;GO:0007420::brain development;GO:0019953::sexual reproduction;GO:0048232::male gamete generation;GO:0048513::animal organ development;GO:0048731::system development	Cell division protein 48 (CDC48) N-terminal domain	Posttranslational modification, protein turnover, chaperones	Cellular processes and signaling	AAA	K14575	09120::Genetic Information Processing||09122::Translation||03008::Ribosome biogenesis in eukaryotes	09180::Brite Hierarchies||09182::Protein families: genetic information processing||03009::Ribosome biogenesis	NA	NA	NA	NA	NA	NA	Cytoplasm	NA	NA	NA	NA	-
A0A0G2JFZ4	67456.2477558348	70373.3836516739	70249.5763045619	64469.6174863388	64383.5930634024	65436.2640514544	0.933728442824732	0.0267794820198002	0.1	0.0879512134792191	0.188110928061505	none	A0A0G2JFZ4;E9Q7M2	A0A0G2JFZ4	TSC22 domain family, member 2	Tsc22d2	75381.9263000001	3	NA	NA	NA	TSC-22/dip/bun family	Transcription	Information storage and processing	TSC22	NA	NA	NA	NA	NA	NA	NA	NA	NA	Nucleus	NA	NA	NA	NA	-
A0A0G2JG40	77027.7423698384	77280.5463134114	73951.1795208402	81347.3421372192	80240.6638418079	83185.9610035925	1.07234967692014	0.0194042527394362	0.1	0.0737201308971348	0.188110928061505	none	A0A0G2JG40;P27600	A0A0G2JG40	Guanine nucleotide-binding protein subunit alpha-12 (Fragment)	Gna12	37043.5023	5	GO:0005622::intracellular anatomical structure;GO:0005737::cytoplasm;GO:0005834::heterotrimeric G-protein complex;GO:0005886::plasma membrane;GO:0005903::brush border;GO:0009898::cytoplasmic side of plasma membrane;GO:0016020::membrane;GO:0019897::extrinsic component of plasma membrane;GO:0019898::extrinsic component of membrane;GO:0031234::extrinsic component of cytoplasmic side of plasma membra…	GO:0000166::nucleotide binding;GO:0001664::G protein-coupled receptor binding;GO:0003824::catalytic activity;GO:0003924::GTPase activity;GO:0005102::signaling receptor binding;GO:0005488::binding;GO:0005515::protein binding;GO:0005525::GTP binding;GO:0016462::pyrophosphatase activity;GO:0016787::hydrolase activity;GO:0016817::hydrolase activity, acting on acid anhydrides;GO:0016818::hydrolase act…	GO:0000902::cell morphogenesis;GO:0001667::ameboidal-type cell migration;GO:0006508::proteolysis;GO:0007165::signal transduction;GO:0007186::G protein-coupled receptor signaling pathway;GO:0007188::adenylate cyclase-modulating G protein-coupled receptor signaling pathway;GO:0007264::small GTPase mediated signal transduction;GO:0008015::blood circulation;GO:0008285::negative regulation of cell pop…	Guanine nucleotide-binding protein subunit alpha-12	Signal transduction mechanisms	Cellular processes and signaling	G-alpha	K04346	09130::Environmental Information Processing||09132::Signal transduction||04010::MAPK signaling pathway;09130::Environmental Information Processing||09132::Signal transduction||04022::cGMP-PKG signaling pathway;09130::Environmental Information Processing||09132::Signal transduction||04071::Sphingolipid signaling pathway;09130::Environmental Information Processing||09132::Signal transduction||04072…	09180::Brite Hierarchies||09183::Protein families: signaling and cellular processes||04031::GTP-binding proteins;09180::Brite Hierarchies||09183::Protein families: signaling and cellular processes||04147::Exosome	NA	NA	NA	NA	NA	NA	Mitochondria	NA	NA	NA	NA	-
A0A0G2JG60	9549.26867145422	8615.49907578558	10246.082638661	8962.77322404372	10193.2556497175	9943.91615482675	1.02425462924648	0.717297547634027	1	0.792613790135599	1	none	A0A0G2JG60;Q6P9Z1	A0A0G2JG60	SWI/SNF-related matrix-associated actin-dependent regulator of chromatin subfamily D member 3	Smarcd3	51966.9957000001	5	GO:0000785::chromatin;GO:0005622::intracellular anatomical structure;GO:0005634::nucleus;GO:0005654::nucleoplasm;GO:0005694::chromosome;GO:0005737::cytoplasm;GO:0016514::SWI/SNF complex;GO:0031974::membrane-enclosed lumen;GO:0031981::nuclear lumen;GO:0032991::protein-containing complex;GO:0043226::organelle;GO:0043227::membrane-bounded organelle;GO:0043228::non-membrane-bounded organelle;GO:00432…	GO:0003682::chromatin binding;GO:0003712::transcription coregulator activity;GO:0003713::transcription coactivator activity;GO:0005102::signaling receptor binding;GO:0005488::binding;GO:0005515::protein binding;GO:0008134::transcription factor binding;GO:0016922::nuclear receptor binding;GO:0030374::nuclear receptor coactivator activity;GO:0061629::RNA polymerase II-specific DNA-binding transcrip…	GO:0003002::regionalization;GO:0003007::heart morphogenesis;GO:0003206::cardiac chamber morphogenesis;GO:0003207::cardiac chamber formation;GO:0003208::cardiac ventricle morphogenesis;GO:0003211::cardiac ventricle formation;GO:0003231::cardiac ventricle development;GO:0003407::neural retina development;GO:0006139::nucleobase-containing compound metabolic process;GO:0006325::chromatin organization…	SWI complex, BAF60b domains	Transcription	Information storage and processing	SWIB	K11650	09150::Organismal Systems||09159::Environmental adaptation||04714::Thermogenesis;09160::Human Diseases||09162::Cancer: specific types||05225::Hepatocellular carcinoma	09180::Brite Hierarchies||09182::Protein families: genetic information processing||03021::Transcription machinery;09180::Brite Hierarchies||09182::Protein families: genetic information processing||03036::Chromosome and associated proteins	NA	NA	NA	NA	NA	NA	Nucleus	TR	SWI/SNF-BAF60b	NA	NA	-
A0A0G2JG79	72124.7199281867	70273.7892791128	69205.9376435838	70999.0194292653	71407.4042686755	70580.2845057365	1.00653228877448	0.6421993438857	0.7	0.73206450997686	0.780550130208333	none	A0A0G2JG79;Q3TVF4;P53612;Q6PFA1;A0A0G2JDK3;A0A0G2JGU4;Q9JIF6;A0A0G2JF29	A0A0G2JG79	Geranylgeranyl transferase type-2 subunit beta	Rabggtb	22767.9035	3	GO:0005622::intracellular anatomical structure;GO:0005737::cytoplasm;GO:0005968::Rab-protein geranylgeranyltransferase complex;GO:0032991::protein-containing complex;GO:0110165::cellular anatomical entity;GO:1902494::catalytic complex;GO:1990234::transferase complex	GO:0003824::catalytic activity;GO:0004659::prenyltransferase activity;GO:0004661::protein geranylgeranyltransferase activity;GO:0004663::Rab geranylgeranyltransferase activity;GO:0005488::binding;GO:0005515::protein binding;GO:0008270::zinc ion binding;GO:0008289::lipid binding;GO:0008318::protein prenyltransferase activity;GO:0016740::transferase activity;GO:0016765::transferase activity, transf…	GO:0018342::protein prenylation;GO:0019538::protein metabolic process;GO:0036211::protein modification process;GO:0043412::macromolecule modification;GO:0044260::cellular macromolecule metabolic process;GO:0044267::cellular protein metabolic process	Rab geranylgeranyltransferase activity	Posttranslational modification, protein turnover, chaperones	Cellular processes and signaling	Prenyltrans	K05956	NA	09180::Brite Hierarchies||09181::Protein families: metabolism||01006::Prenyltransferases;09180::Brite Hierarchies||09182::Protein families: genetic information processing||04131::Membrane trafficking	NA	NA	NA	NA	NA	NA	Cytoplasm	NA	NA	NA	NA	GH20
A0A0G2JGD2	128203.743267504	127832.306428425	124989.491302921	140451.419247116	142992.08254865	145286.099200371	1.12519911361383	0.00087754738442649	0.1	0.0178727815905963	0.188110928061505	none	A0A0G2JGD2;P07091	A0A0G2JGD2	Protein S100-A4 (Fragment)	S100a4	9063.37329999999	3	GO:0005576::extracellular region;GO:0005622::intracellular anatomical structure;GO:0005634::nucleus;GO:0005737::cytoplasm;GO:0042995::cell projection;GO:0043005::neuron projection;GO:0043226::organelle;GO:0043227::membrane-bounded organelle;GO:0043229::intracellular organelle;GO:0043231::intracellular membrane-bounded organelle;GO:0048471::perinuclear region of cytoplasm;GO:0110165::cellular anat…	GO:0003779::actin binding;GO:0005102::signaling receptor binding;GO:0005488::binding;GO:0005509::calcium ion binding;GO:0005515::protein binding;GO:0008092::cytoskeletal protein binding;GO:0042802::identical protein binding;GO:0043167::ion binding;GO:0043169::cation binding;GO:0046872::metal ion binding;GO:0046914::transition metal ion binding;GO:0048306::calcium-dependent protein binding;GO:0050…	GO:0007165::signal transduction;GO:0007249::I-kappaB kinase/NF-kappaB signaling;GO:0009966::regulation of signal transduction;GO:0009967::positive regulation of signal transduction;GO:0010646::regulation of cell communication;GO:0010647::positive regulation of cell communication;GO:0023056::positive regulation of signaling;GO:0035556::intracellular signal transduction;GO:0048522::positive regulat…	RAGE receptor binding	Signal transduction mechanisms	Cellular processes and signaling	S_100	K23761	NA	09180::Brite Hierarchies||09183::Protein families: signaling and cellular processes||04990::Domain-containing proteins not elsewhere classified	NA	NA	NA	NA	NA	NA	Cytoplasm	NA	NA	NA	NA	-
A0A0G2JGJ1	601483.168761221	616102.505647977	606647.269445356	599466.643897996	597870.032956686	595901.100938695	0.983009206052553	0.128472654087342	0.1	0.23756171475098	0.188110928061505	none	A0A0G2JGJ1;Q8BVI4;D3YWR7;D3Z1A1;D3Z099;A0A0G2JGY0	A0A0G2JGJ1	Dihydropteridine reductase	Qdpr	22349.713	5	GO:0005622::intracellular anatomical structure;GO:0005737::cytoplasm;GO:0005739::mitochondrion;GO:0005829::cytosol;GO:0042995::cell projection;GO:0043005::neuron projection;GO:0043226::organelle;GO:0043227::membrane-bounded organelle;GO:0043229::intracellular organelle;GO:0043231::intracellular membrane-bounded organelle;GO:0110165::cellular anatomical entity;GO:0120025::plasma membrane bounded c…	GO:0000166::nucleotide binding;GO:0003824::catalytic activity;GO:0004155::6,7-dihydropteridine reductase activity;GO:0005488::binding;GO:0005515::protein binding;GO:0016491::oxidoreductase activity;GO:0016645::oxidoreductase activity, acting on the CH-NH group of donors;GO:0016646::oxidoreductase activity, acting on the CH-NH group of donors, NAD or NADP as acceptor;GO:0036094::small molecule bin…	GO:0006066::alcohol metabolic process;GO:0006520::cellular amino acid metabolic process;GO:0009063::cellular amino acid catabolic process;GO:0009072::aromatic amino acid family metabolic process;GO:0016054::organic acid catabolic process;GO:0018130::heterocycle biosynthetic process;GO:0019438::aromatic compound biosynthetic process;GO:0019439::aromatic compound catabolic process;GO:0019751::polyo…	Dihydropteridine reductase	Amino acid transport and metabolism	Metabolism	adh_short;adh_short_C2	K00357	09100::Metabolism||09108::Metabolism of cofactors and vitamins||00790::Folate biosynthesis	NA	NA	NA	NA	NA	NA	NA	Mitochondria	NA	NA	NA	NA	-
A0A0G2JGL8	459339.560143627	443253.542821935	459268.414834263	445739.928658166	439782.799748901	451120.775872059	0.981482688811532	0.266007851808146	0.4	0.389822415558847	0.525182062092756	none	A0A0G2JGL8;Q99PU8;A0A0G2JE53;A0A0G2JGY7;A0A0G2JGD9	A0A0G2JGL8	RNA helicase	Dhx30	133045.2149	9	GO:0005622::intracellular anatomical structure;GO:0005737::cytoplasm;GO:0005739::mitochondrion;GO:0005759::mitochondrial matrix;GO:0005829::cytosol;GO:0009295::nucleoid;GO:0031974::membrane-enclosed lumen;GO:0035770::ribonucleoprotein granule;GO:0042645::mitochondrial nucleoid;GO:0043226::organelle;GO:0043227::membrane-bounded organelle;GO:0043228::non-membrane-bounded organelle;GO:0043229::intra…	GO:0000166::nucleotide binding;GO:0003676::nucleic acid binding;GO:0003682::chromatin binding;GO:0003723::RNA binding;GO:0003724::RNA helicase activity;GO:0003725::double-stranded RNA binding;GO:0003824::catalytic activity;GO:0004386::helicase activity;GO:0005488::binding;GO:0005524::ATP binding;GO:0008186::ATP-dependent activity, acting on RNA;GO:0016787::hydrolase activity;GO:0017076::purine nu…	GO:0006996::organelle organization;GO:0007399::nervous system development;GO:0007417::central nervous system development;GO:0022607::cellular component assembly;GO:0022613::ribonucleoprotein complex biogenesis;GO:0043933::protein-containing complex subunit organization;GO:0048731::system development	mitochondrial large ribosomal subunit assembly	RNA processing and modification	Information storage and processing	DEAD;HA2;Helicase_C;OB_NTP_bind;dsrm	K13185	NA	09180::Brite Hierarchies||09182::Protein families: genetic information processing||03029::Mitochondrial biogenesis;09180::Brite Hierarchies||09182::Protein families: genetic information processing||03041::Spliceosome	NA	NA	NA	NA	NA	NA	Nucleus	NA	NA	NA	NA	-
A0A0G2JGQ4	574197.49551167	557212.939001848	550488.500164096	511778.680935033	498166.831450094	493833.897322981	0.894096178256009	0.00268532189241881	0.1	0.0291983847946617	0.188110928061505	none	A0A0G2JGQ4;P54729	A0A0G2JGQ4	NEDD8 ultimate buster 1	Nub1	73126.1488999999	5	GO:0005622::intracellular anatomical structure;GO:0005634::nucleus;GO:0005654::nucleoplasm;GO:0005730::nucleolus;GO:0005737::cytoplasm;GO:0005829::cytosol;GO:0031974::membrane-enclosed lumen;GO:0031981::nuclear lumen;GO:0043226::organelle;GO:0043227::membrane-bounded organelle;GO:0043228::non-membrane-bounded organelle;GO:0043229::intracellular organelle;GO:0043231::intracellular membrane-bounded…	NA	GO:0006508::proteolysis;GO:0009057::macromolecule catabolic process;GO:0009893::positive regulation of metabolic process;GO:0009894::regulation of catabolic process;GO:0009896::positive regulation of catabolic process;GO:0010604::positive regulation of macromolecule metabolic process;GO:0019538::protein metabolic process;GO:0030163::protein catabolic process;GO:0031323::regulation of cellular met…	NEDD8 ultimate buster 1	Posttranslational modification, protein turnover, chaperones	Cellular processes and signaling	UBA;ubiquitin	NA	NA	NA	NA	NA	NA	NA	NA	NA	Mitochondria	NA	NA	NA	NA	-
A0A0G2JGY1	74304.2962298025	77895.6880262888	68786.9094191007	71896.1627200971	73403.0798807282	69158.1666473519	0.970453069327216	0.525204302076972	0.7	0.635659550335425	0.780550130208333	none	A0A0G2JGY1;Q923X1	A0A0G2JGY1	Adhesion G protein-coupled receptor L4 (Fragment)	Adgrl4	19687.6963	3	GO:0005622::intracellular anatomical structure;GO:0005737::cytoplasm;GO:0005886::plasma membrane;GO:0005887::integral component of plasma membrane;GO:0016020::membrane;GO:0016021::integral component of membrane;GO:0031224::intrinsic component of membrane;GO:0031226::intrinsic component of plasma membrane;GO:0031410::cytoplasmic vesicle;GO:0031982::vesicle;GO:0043226::organelle;GO:0043227::membran…	GO:0004888::transmembrane signaling receptor activity;GO:0004930::G protein-coupled receptor activity;GO:0005488::binding;GO:0005509::calcium ion binding;GO:0038023::signaling receptor activity;GO:0043167::ion binding;GO:0043169::cation binding;GO:0046872::metal ion binding;GO:0060089::molecular transducer activity	GO:0007165::signal transduction;GO:0007166::cell surface receptor signaling pathway;GO:0007186::G protein-coupled receptor signaling pathway;GO:0007188::adenylate cyclase-modulating G protein-coupled receptor signaling pathway;GO:0022607::cellular component assembly;GO:0043933::protein-containing complex subunit organization	seven transmembrane domain-containing protein	Signal transduction mechanisms	Cellular processes and signaling	7tm_2;EGF_CA;GAIN;GPS	K04595	NA	09180::Brite Hierarchies||09181::Protein families: metabolism||01002::Peptidases and inhibitors;09180::Brite Hierarchies||09183::Protein families: signaling and cellular processes||04030::G protein-coupled receptors	NA	NA	NA	NA	NA	NA	Extracellular	NA	NA	NA	NA	-
A0A0G2JGY9	13995.1741472172	15611.7108235777	14600.8306531014	14495.4455069824	15988.683301946	15642.304728242	1.04340233115861	0.383186299952578	0.4	0.506503828087037	0.525182062092756	none	A0A0G2JGY9;Q7TME0	A0A0G2JGY9	Phospholipid phosphatase-related protein type 4 (Fragment)	Plppr4	76756.7735999999	3	GO:0005886::plasma membrane;GO:0005887::integral component of plasma membrane;GO:0009897::external side of plasma membrane;GO:0009986::cell surface;GO:0014069::postsynaptic density;GO:0016020::membrane;GO:0016021::integral component of membrane;GO:0030054::cell junction;GO:0031224::intrinsic component of membrane;GO:0031226::intrinsic component of plasma membrane;GO:0032279::asymmetric synapse;GO…	GO:0003824::catalytic activity;GO:0005488::binding;GO:0005515::protein binding;GO:0008195::phosphatidate phosphatase activity;GO:0016787::hydrolase activity;GO:0016788::hydrolase activity, acting on ester bonds;GO:0016791::phosphatase activity;GO:0042577::lipid phosphatase activity;GO:0042578::phosphoric ester hydrolase activity;GO:0052642::lysophosphatidic acid phosphatase activity	GO:0000902::cell morphogenesis;GO:0000904::cell morphogenesis involved in differentiation;GO:0006644::phospholipid metabolic process;GO:0006796::phosphate-containing compound metabolic process;GO:0007165::signal transduction;GO:0007399::nervous system development;GO:0007423::sensory organ development;GO:0019637::organophosphate metabolic process;GO:0022008::neurogenesis;GO:0030030::cell projectio…	lipid phosphatase activity	Lipid transport and metabolism	Metabolism	PAP2	K19582	NA	09190::Not Included in Pathway or Brite||09191::Unclassified: metabolism||99983::Lipid metabolism	NA	NA	NA	NA	NA	NA	Plasma membrane	NA	NA	NA	NA	-
A0A0G2JH03	88933.4730700179	99228.8026288766	90477.5178864457	102028.400121433	99586.8094789705	101839.10939854	1.08905592806507	0.119758944826005	0.1	0.226363743580527	0.188110928061505	none	A0A0G2JH03;Q9EPR2	A0A0G2JH03	Group XIIA secretory phospholipase A2 (Fragment)	Pla2g12a	14272.0598	3	GO:0005576::extracellular region;GO:0005622::intracellular anatomical structure;GO:0005737::cytoplasm;GO:0005783::endoplasmic reticulum;GO:0005794::Golgi apparatus;GO:0012505::endomembrane system;GO:0043226::organelle;GO:0043227::membrane-bounded organelle;GO:0043229::intracellular organelle;GO:0043231::intracellular membrane-bounded organelle;GO:0110165::cellular anatomical entity	GO:0003824::catalytic activity;GO:0004620::phospholipase activity;GO:0004623::phospholipase A2 activity;GO:0005488::binding;GO:0005509::calcium ion binding;GO:0016298::lipase activity;GO:0016787::hydrolase activity;GO:0016788::hydrolase activity, acting on ester bonds;GO:0043167::ion binding;GO:0043169::cation binding;GO:0046872::metal ion binding;GO:0052689::carboxylic ester hydrolase activity	GO:0006644::phospholipid metabolic process;GO:0006796::phosphate-containing compound metabolic process;GO:0006811::ion transport;GO:0006869::lipid transport;GO:0016042::lipid catabolic process;GO:0019637::organophosphate metabolic process;GO:0044255::cellular lipid metabolic process;GO:0046903::secretion;GO:0071702::organic substance transport	Group XII secretory phospholipase A2 precursor (PLA2G12)	Function unknown	Poorly characterized	PLA2G12	K01047	09100::Metabolism||09103::Lipid metabolism||00564::Glycerophospholipid metabolism;09100::Metabolism||09103::Lipid metabolism||00565::Ether lipid metabolism;09100::Metabolism||09103::Lipid metabolism||00590::Arachidonic acid metabolism;09100::Metabolism||09103::Lipid metabolism||00591::Linoleic acid metabolism;09100::Metabolism||09103::Lipid metabolism||00592::alpha-Linolenic acid metabolism;09130…	09180::Brite Hierarchies||09182::Protein families: genetic information processing||03036::Chromosome and associated proteins	NA	NA	NA	NA	NA	NA	Extracellular	NA	NA	NA	NA	-
A0A0G2JH04	2017746.85816876	1980639.14561512	1953817.39415819	1835420.08196721	1977411.01694915	1793316.40398656	0.941860875393002	0.167147276233187	0.2	0.282259302310467	0.310280797101449	none	A0A0G2JH04;P63073;A0A0G2JGT5;A0A0G2JFB4;A0A0G2JG98	A0A0G2JH04	Eukaryotic translation initiation factor 4E	Eif4e	21012.2348	3	GO:0000932::P-body;GO:0005622::intracellular anatomical structure;GO:0005634::nucleus;GO:0005737::cytoplasm;GO:0005829::cytosol;GO:0005845::mRNA cap binding complex;GO:0010494::cytoplasmic stress granule;GO:0016281::eukaryotic translation initiation factor 4F complex;GO:0016442::RISC complex;GO:0030054::cell junction;GO:0031332::RNAi effector complex;GO:0032991::protein-containing complex;GO:0033…	GO:0000339::RNA cap binding;GO:0000340::RNA 7-methylguanosine cap binding;GO:0003676::nucleic acid binding;GO:0003723::RNA binding;GO:0003743::translation initiation factor activity;GO:0005488::binding;GO:0005515::protein binding;GO:0008134::transcription factor binding;GO:0008135::translation factor activity, RNA binding;GO:0019899::enzyme binding;GO:0031369::translation initiation factor bindin…	GO:0001662::behavioral fear response;GO:0002209::behavioral defense response;GO:0006518::peptide metabolic process;GO:0007346::regulation of mitotic cell cycle;GO:0007399::nervous system development;GO:0009059::macromolecule biosynthetic process;GO:0009725::response to hormone;GO:0009889::regulation of biosynthetic process;GO:0009890::negative regulation of biosynthetic process;GO:0009892::negati…	Eukaryotic translation initiation factor 4E	Translation, ribosomal structure and biogenesis	Information storage and processing	IF4E	K03259	09130::Environmental Information Processing||09132::Signal transduction||04066::HIF-1 signaling pathway;09130::Environmental Information Processing||09132::Signal transduction||04150::mTOR signaling pathway;09130::Environmental Information Processing||09132::Signal transduction||04151::PI3K-Akt signaling pathway;09150::Organismal Systems||09149::Aging||04211::Longevity regulating pathway;09150::O…	09180::Brite Hierarchies||09182::Protein families: genetic information processing||03012::Translation factors;09180::Brite Hierarchies||09182::Protein families: genetic information processing||03019::Messenger RNA biogenesis	NA	NA	NA	NA	NA	NA	Cytoplasm	NA	NA	NA	NA	-
A0A0G2JH12	33723.0026929982	31947.5313205997	34051.3793895635	37734.5742258652	37340.3531073446	38466.6021555221	1.13858153753729	0.0119025874974767	0.1	0.0564713483000088	0.188110928061505	none	A0A0G2JH12	A0A0G2JH12	Hyccin	Fam126a	37233.6801	5	GO:0005622::intracellular anatomical structure;GO:0005737::cytoplasm;GO:0005829::cytosol;GO:0005886::plasma membrane;GO:0016020::membrane;GO:0042995::cell projection;GO:0043005::neuron projection;GO:0071944::cell periphery;GO:0110165::cellular anatomical entity;GO:0120025::plasma membrane bounded cell projection	NA	GO:0006644::phospholipid metabolic process;GO:0006796::phosphate-containing compound metabolic process;GO:0007399::nervous system development;GO:0008610::lipid biosynthetic process;GO:0008654::phospholipid biosynthetic process;GO:0019637::organophosphate metabolic process;GO:0034613::cellular protein localization;GO:0042552::myelination;GO:0044255::cellular lipid metabolic process;GO:0045017::gly…	Hyccin	Signal transduction mechanisms	Cellular processes and signaling	Hyccin	K21844	NA	09180::Brite Hierarchies||09182::Protein families: genetic information processing||04131::Membrane trafficking	NA	NA	NA	NA	NA	NA	Nucleus	NA	NA	NA	NA	-
A0A0G2JH18	58925.3779174147	61092.35982748	65366.156219232	63023.4502125076	61694.937225361	61997.9916560436	1.00718770709414	0.818068124133486	0.7	0.869197381891829	0.780550130208333	none	A0A0G2JH18;Q9CZG3	A0A0G2JH18	COMM domain-containing protein 8	Commd8	14761.6184	5	GO:0005622::intracellular anatomical structure;GO:0005634::nucleus;GO:0005654::nucleoplasm;GO:0005737::cytoplasm;GO:0005829::cytosol;GO:0031974::membrane-enclosed lumen;GO:0031981::nuclear lumen;GO:0043226::organelle;GO:0043227::membrane-bounded organelle;GO:0043229::intracellular organelle;GO:0043231::intracellular membrane-bounded organelle;GO:0043233::organelle lumen;GO:0070013::intracellular …	NA	NA	COMM domain	Transcription	Information storage and processing	COMM_domain	K22564	NA	09180::Brite Hierarchies||09182::Protein families: genetic information processing||04121::Ubiquitin system	NA	NA	NA	NA	NA	NA	Cytoplasm	NA	NA	NA	NA	GT12
A0A0H2UH13	116814.228007181	115848.174163073	124394.089268133	123374.521857923	126894.169805399	122714.688839958	1.04460607620025	0.179183453273229	0.4	0.295518978905848	0.525182062092756	none	A0A0H2UH13;Q8BK75	A0A0H2UH13	Elongator complex protein 6	Elp6	28725.7474	9	GO:0005622::intracellular anatomical structure;GO:0005634::nucleus;GO:0005737::cytoplasm;GO:0005829::cytosol;GO:0032991::protein-containing complex;GO:0033588::elongator holoenzyme complex;GO:0043226::organelle;GO:0043227::membrane-bounded organelle;GO:0043229::intracellular organelle;GO:0043231::intracellular membrane-bounded organelle;GO:0110165::cellular anatomical entity;GO:0140535::intracell…	NA	GO:0006139::nucleobase-containing compound metabolic process;GO:0010467::gene expression;GO:0016477::cell migration;GO:0030334::regulation of cell migration;GO:0030335::positive regulation of cell migration;GO:0040017::positive regulation of locomotion;GO:0043412::macromolecule modification;GO:0048522::positive regulation of cellular process;GO:0051270::regulation of cellular component movement;G…	tRNA wobble uridine modification	Transcription	Information storage and processing	ELP6	NA	NA	NA	NA	NA	NA	NA	NA	NA	Extracellular	NA	NA	NA	NA	-
A0A0J9YTU1	31034.3806104129	36755.0102690491	28546.7190679357	31149.7503035823	29722.0472379159	29941.8287171167	0.942674831983581	0.547606413349434	1	0.65565388637836	1	none	A0A0J9YTU1;A0A0J9YUK6;A0A0J9YU79;E9Q1Q9;P97328	A0A0J9YTU1	Ketohexokinase (Fragment)	Khk	27134.4528	5	GO:0005622::intracellular anatomical structure;GO:0005634::nucleus;GO:0005737::cytoplasm;GO:0043226::organelle;GO:0043227::membrane-bounded organelle;GO:0043229::intracellular organelle;GO:0043231::intracellular membrane-bounded organelle;GO:0110165::cellular anatomical entity	GO:0000166::nucleotide binding;GO:0003824::catalytic activity;GO:0004454::ketohexokinase activity;GO:0005488::binding;GO:0005524::ATP binding;GO:0016301::kinase activity;GO:0016740::transferase activity;GO:0016772::transferase activity, transferring phosphorus-containing groups;GO:0016773::phosphotransferase activity, alcohol group as acceptor;GO:0017076::purine nucleotide binding;GO:0019200::car…	GO:0005976::polysaccharide metabolic process;GO:0005996::monosaccharide metabolic process;GO:0006096::glycolytic process;GO:0006109::regulation of carbohydrate metabolic process;GO:0006139::nucleobase-containing compound metabolic process;GO:0006753::nucleoside phosphate metabolic process;GO:0006757::ATP generation from ADP;GO:0006796::phosphate-containing compound metabolic process;GO:0009725::r…	ketohexokinase activity	Carbohydrate transport and metabolism	Metabolism	PfkB	K00846	09100::Metabolism||09101::Carbohydrate metabolism||00051::Fructose and mannose metabolism	09180::Brite Hierarchies||09183::Protein families: signaling and cellular processes||04147::Exosome	NA	NA	NA	NA	NA	NA	Extracellular	NA	NA	NA	NA	-
A0A0J9YTY0	1092451.16696589	1175916.61532142	1118108.85132918	1269596.31147541	1277178.67231638	1257394.16502492	1.12334132503792	0.0286116702195837	0.1	0.0912555799323609	0.188110928061505	none	A0A0J9YTY0;A0A0J9YUL3;Q8C1B7;A0A0J9YVA6;A0A0J9YUV6	A0A0J9YTY0	Septin	Septin11	48985.0309999999	5	GO:0001725::stress fiber;GO:0005622::intracellular anatomical structure;GO:0005737::cytoplasm;GO:0005856::cytoskeleton;GO:0005938::cell cortex;GO:0005940::septin ring;GO:0015629::actin cytoskeleton;GO:0015630::microtubule cytoskeleton;GO:0030054::cell junction;GO:0031105::septin complex;GO:0032153::cell division site;GO:0032156::septin cytoskeleton;GO:0032432::actin filament bundle;GO:0032991::pr…	GO:0000166::nucleotide binding;GO:0003824::catalytic activity;GO:0003924::GTPase activity;GO:0005488::binding;GO:0005515::protein binding;GO:0005525::GTP binding;GO:0016462::pyrophosphatase activity;GO:0016787::hydrolase activity;GO:0016817::hydrolase activity, acting on acid anhydrides;GO:0016818::hydrolase activity, acting on acid anhydrides, in phosphorus-containing anhydrides;GO:0017076::puri…	GO:0000910::cytokinesis;GO:0034330::cell junction organization;GO:0034613::cellular protein localization;GO:0050807::regulation of synapse organization;GO:0051128::regulation of cellular component organization;GO:0061640::cytoskeleton-dependent cytokinesis	protein heterooligomerization	Cytoskeleton	Cellular processes and signaling	Septin	K16939	09160::Human Diseases||09171::Infectious disease: bacterial||05100::Bacterial invasion of epithelial cells	09180::Brite Hierarchies||09183::Protein families: signaling and cellular processes||04147::Exosome;09180::Brite Hierarchies||09183::Protein families: signaling and cellular processes||04812::Cytoskeleton proteins	NA	NA	NA	NA	NA	NA	Nucleus	NA	NA	NA	NA	-
A0A0J9YTY6	39691.2315978456	42870.1047443007	40652.4781752543	42593.5230722526	40030.7995919648	42723.0385907985	1.01731580785784	0.609145928927085	1	0.70518059463999	1	none	A0A0J9YTY6;E9PV90;E9PY45;Q9D6M3	A0A0J9YTY6	Mitochondrial glutamate carrier 1 (Fragment)	Slc25a22	20897.3097	7	GO:0005622::intracellular anatomical structure;GO:0005737::cytoplasm;GO:0005739::mitochondrion;GO:0005740::mitochondrial envelope;GO:0005743::mitochondrial inner membrane;GO:0016020::membrane;GO:0016021::integral component of membrane;GO:0019866::organelle inner membrane;GO:0031090::organelle membrane;GO:0031224::intrinsic component of membrane;GO:0031966::mitochondrial membrane;GO:0031967::organ…	GO:0005215::transporter activity;GO:0005310::dicarboxylic acid transmembrane transporter activity;GO:0005313::L-glutamate transmembrane transporter activity;GO:0005342::organic acid transmembrane transporter activity;GO:0008509::anion transmembrane transporter activity;GO:0008514::organic anion transmembrane transporter activity;GO:0015075::ion transmembrane transporter activity;GO:0015171::amino…	GO:0006811::ion transport;GO:0006839::mitochondrial transport;GO:0015980::energy derivation by oxidation of organic compounds;GO:0022900::electron transport chain;GO:0043490::malate-aspartate shuttle;GO:0055085::transmembrane transport;GO:0071702::organic substance transport;GO:0071705::nitrogen compound transport;GO:0098656::anion transmembrane transport;GO:1905039::carboxylic acid transmembrane…	Belongs to the mitochondrial carrier (TC 2.A.29) family	Energy production and conversion	Metabolism	Mito_carr	K15107	NA	09180::Brite Hierarchies||09183::Protein families: signaling and cellular processes||02000::Transporters	NA	NA	NA	NA	NA	NA	Extracellular	NA	NA	NA	NA	-
A0A0J9YU82	59749.8886894075	58076.4078866297	58461.7394158188	61508.0054644809	55125.0549278092	59490.9386950979	0.999069494968589	0.959384128418282	1	0.974027958475644	1	none	A0A0J9YU82;F8WIY7;Q923Q2	A0A0J9YU82	StAR-related lipid transfer protein 13	Stard13	111300.1969	5	GO:0005622::intracellular anatomical structure;GO:0005737::cytoplasm;GO:0005739::mitochondrion;GO:0005811::lipid droplet;GO:0016020::membrane;GO:0043226::organelle;GO:0043227::membrane-bounded organelle;GO:0043228::non-membrane-bounded organelle;GO:0043229::intracellular organelle;GO:0043231::intracellular membrane-bounded organelle;GO:0043232::intracellular non-membrane-bounded organelle;GO:0110…	GO:0005096::GTPase activator activity;GO:0005488::binding;GO:0005515::protein binding;GO:0008289::lipid binding;GO:0030234::enzyme regulator activity;GO:0030695::GTPase regulator activity;GO:0060589::nucleoside-triphosphatase regulator activity;GO:0098772::molecular function regulator	GO:0001525::angiogenesis;GO:0001667::ameboidal-type cell migration;GO:0001944::vasculature development;GO:0002009::morphogenesis of an epithelium;GO:0002040::sprouting angiogenesis;GO:0006996::organelle organization;GO:0007165::signal transduction;GO:0007264::small GTPase mediated signal transduction;GO:0009966::regulation of signal transduction;GO:0010594::regulation of endothelial cell migratio…	StAR-related lipid transfer protein 13	Signal transduction mechanisms	Cellular processes and signaling	RhoGAP;SAM_2;START	K20632	NA	09180::Brite Hierarchies||09182::Protein families: genetic information processing||04131::Membrane trafficking	NA	NA	NA	NA	NA	NA	Nucleus	NA	NA	NA	NA	-
A0A0J9YUA8	222.566696588869	239.999003902239	315.98997046275	155.146903460838	303.434016007533	186.799246726156	0.828945430971983	0.407138899060424	0.4	0.528578472136245	0.525182062092756	none	A0A0J9YUA8;E9QLJ3;Q6JPI3	A0A0J9YUA8	Mediator of RNA polymerase II transcription subunit 13	Med13l	242821.8012	5	GO:0005622::intracellular anatomical structure;GO:0005634::nucleus;GO:0005654::nucleoplasm;GO:0016592::mediator complex;GO:0031974::membrane-enclosed lumen;GO:0031981::nuclear lumen;GO:0032991::protein-containing complex;GO:0043226::organelle;GO:0043227::membrane-bounded organelle;GO:0043229::intracellular organelle;GO:0043231::intracellular membrane-bounded organelle;GO:0043233::organelle lumen;…	GO:0003712::transcription coregulator activity;GO:0140110::transcription regulator activity	GO:0006139::nucleobase-containing compound metabolic process;GO:0009059::macromolecule biosynthetic process;GO:0009889::regulation of biosynthetic process;GO:0010467::gene expression;GO:0010468::regulation of gene expression;GO:0010556::regulation of macromolecule biosynthetic process;GO:0018130::heterocycle biosynthetic process;GO:0019219::regulation of nucleobase-containing compound metabolic p…	Mediator complex subunit 13 C-terminal	Transcription	Information storage and processing	Med13_C;Med13_N	K15164	09150::Organismal Systems||09152::Endocrine system||04919::Thyroid hormone signaling pathway	09180::Brite Hierarchies||09182::Protein families: genetic information processing||03021::Transcription machinery	NA	NA	NA	NA	NA	NA	Cytoplasm	NA	NA	NA	NA	-
A0A0J9YUC2	10754.4883303411	11211.0455945779	10760.1505086971	10625.4326047359	10664.1956999372	9369.6145845405	0.936855666117717	0.252773964145983	0.1	0.375548434997387	0.188110928061505	none	A0A0J9YUC2;Q3UDK1	A0A0J9YUC2	TRAF-type zinc finger domain-containing protein 1 (Fragment)	Trafd1	9107.0971	5	NA	GO:0005488::binding;GO:0005515::protein binding;GO:0008270::zinc ion binding;GO:0043167::ion binding;GO:0043169::cation binding;GO:0046872::metal ion binding;GO:0046914::transition metal ion binding	GO:0002683::negative regulation of immune system process;GO:0002831::regulation of response to biotic stimulus;GO:0002832::negative regulation of response to biotic stimulus;GO:0031347::regulation of defense response;GO:0031348::negative regulation of defense response;GO:0032101::regulation of response to external stimulus;GO:0032102::negative regulation of response to external stimulus;GO:004508…	negative regulation of innate immune response	Function unknown	Poorly characterized	NA	NA	NA	NA	NA	NA	NA	NA	NA	NA	Cytoplasm	NA	NA	NA	NA	-
A0A0J9YUD5	1256738.77917415	1206380.77634011	1202936.79028553	1120996.12932605	1115125.1569366	1102984.29713756	0.910816765603134	0.0146424984165183	0.1	0.0633169219647716	0.188110928061505	none	A0A0J9YUD5;B9EJ54;E9Q880	A0A0J9YUD5	Nucleoporin 205	Nup205	233127.871100001	6	GO:0005622::intracellular anatomical structure;GO:0005634::nucleus;GO:0005635::nuclear envelope;GO:0005643::nuclear pore;GO:0012505::endomembrane system;GO:0016020::membrane;GO:0031090::organelle membrane;GO:0031965::nuclear membrane;GO:0031967::organelle envelope;GO:0031974::membrane-enclosed lumen;GO:0031975::envelope;GO:0031981::nuclear lumen;GO:0032991::protein-containing complex;GO:0034399::…	GO:0005198::structural molecule activity;GO:0017056::structural constituent of nuclear pore	GO:0006996::organelle organization;GO:0022607::cellular component assembly;GO:0043933::protein-containing complex subunit organization	nuclear pore complex protein Nup205	Function unknown	Poorly characterized	Nup192	K14310	09120::Genetic Information Processing||09122::Translation||03013::Nucleocytoplasmic transport;09160::Human Diseases||09164::Neurodegenerative disease||05014::Amyotrophic lateral sclerosis	09180::Brite Hierarchies||09182::Protein families: genetic information processing||03019::Messenger RNA biogenesis;09180::Brite Hierarchies||09182::Protein families: genetic information processing||03036::Chromosome and associated proteins	R-MMU-157754;R-MMU-9634168	Nup205 [nuclear envelope];Nup205 [cytosol]	Cell Cycle||R-MMU-69278::Cell Cycle, Mitotic;Cellular responses to stimuli||R-MMU-3371556::Cellular response to heat stress;Cellular responses to stimuli||R-MMU-2262752::Cellular responses to stress;Gene expression (Transcription)||R-MMU-211000::Gene Silencing by RNA;Metabolism||R-MMU-70326::Glucose metabolism;Metabolism||R-MMU-70171::Glycolysis;Cell Cycle||R-MMU-68886::M Phase;Metabolism||R-MMU-…	NA	NA	NA	Plasma membrane	NA	NA	NA	NA	-
A0A0J9YUM4	428714.87432675	421612.271513658	419522.520511979	434101.312993321	431071.304143126	425108.117974273	1.01608936026027	0.150684458823245	0.2	0.2629674098209	0.310280797101449	none	A0A0J9YUM4;A0A0J9YU62;O88712;A0A0J9YTW3;E9Q0T4	A0A0J9YUM4	C-terminal-binding protein 1	Ctbp1	37011.6169	5	GO:0005622::intracellular anatomical structure;GO:0005634::nucleus;GO:0005654::nucleoplasm;GO:0005667::transcription regulator complex;GO:0005737::cytoplasm;GO:0005938::cell cortex;GO:0017053::transcription repressor complex;GO:0030054::cell junction;GO:0031974::membrane-enclosed lumen;GO:0031981::nuclear lumen;GO:0032991::protein-containing complex;GO:0043226::organelle;GO:0043227::membrane-boun…	GO:0000166::nucleotide binding;GO:0001221::transcription coregulator binding;GO:0001222::transcription corepressor binding;GO:0003682::chromatin binding;GO:0003712::transcription coregulator activity;GO:0003714::transcription corepressor activity;GO:0003824::catalytic activity;GO:0005488::binding;GO:0005515::protein binding;GO:0008134::transcription factor binding;GO:0016491::oxidoreductase activ…	GO:0006139::nucleobase-containing compound metabolic process;GO:0007165::signal transduction;GO:0009059::macromolecule biosynthetic process;GO:0009889::regulation of biosynthetic process;GO:0009890::negative regulation of biosynthetic process;GO:0009892::negative regulation of metabolic process;GO:0009893::positive regulation of metabolic process;GO:0010467::gene expression;GO:0010468::regulation…	D-isomer specific 2-hydroxyacid dehydrogenase, catalytic domain	Transcription	Information storage and processing	2-Hacid_dh;2-Hacid_dh_C	K04496	09130::Environmental Information Processing||09132::Signal transduction||04310::Wnt signaling pathway;09130::Environmental Information Processing||09132::Signal transduction||04330::Notch signaling pathway;09160::Human Diseases||09161::Cancer: overview||05200::Pathways in cancer;09160::Human Diseases||09162::Cancer: specific types||05220::Chronic myeloid leukemia	09180::Brite Hierarchies||09182::Protein families: genetic information processing||04131::Membrane trafficking	NA	NA	NA	NA	NA	NA	Mitochondria	NA	NA	NA	NA	-
A0A0J9YUP5	55164.3797127469	52071.4530704457	59539.080078766	54558.6088342441	55119.6829880728	52921.8252404682	0.974967483253138	0.60641792471195	0.7	0.702888258883299	0.780550130208333	none	A0A0J9YUP5;F8VQG7	A0A0J9YUP5	NEDD4-binding protein 2 (Fragment)	N4bp2	164326.893200001	5	GO:0005622::intracellular anatomical structure;GO:0005737::cytoplasm;GO:0005829::cytosol;GO:0110165::cellular anatomical entity	GO:0000166::nucleotide binding;GO:0003824::catalytic activity;GO:0004518::nuclease activity;GO:0004519::endonuclease activity;GO:0005488::binding;GO:0005515::protein binding;GO:0005524::ATP binding;GO:0016301::kinase activity;GO:0016740::transferase activity;GO:0016772::transferase activity, transferring phosphorus-containing groups;GO:0016773::phosphotransferase activity, alcohol group as accept…	GO:0006796::phosphate-containing compound metabolic process	DUF1771	Replication, recombination and repair	Information storage and processing	AAA_33;CUE;DUF1771;Smr	K15720	NA	09190::Not Included in Pathway or Brite||09191::Unclassified: metabolism||99980::Enzymes with EC numbers	NA	NA	NA	NA	NA	NA	Nucleus	NA	NA	NA	NA	-
A0A0J9YUR2	727515.52962298	737549.055247484	728176.688546111	677421.121736491	681215.677966102	671747.386719203	0.925745931845845	0.00022097461802138	0.1	0.0103691582744146	0.188110928061505	none	A0A0J9YUR2;A0A0J9YTU3;Q5SXY1;A0A0J9YV86;A0A0J9YUF8;A0A0J9YUG8;A0A0J9YV47	A0A0J9YUR2	Cytospin-B	Specc1	108857.7632	11	GO:0001650::fibrillar center;GO:0005622::intracellular anatomical structure;GO:0005634::nucleus;GO:0005654::nucleoplasm;GO:0005730::nucleolus;GO:0005737::cytoplasm;GO:0005815::microtubule organizing center;GO:0005829::cytosol;GO:0005856::cytoskeleton;GO:0005884::actin filament;GO:0015629::actin cytoskeleton;GO:0015630::microtubule cytoskeleton;GO:0016020::membrane;GO:0031941::filamentous actin;GO…	NA	GO:0006996::organelle organization	Sperm antigen with calponin homology and coiled-coil domains 1	Cytoskeleton	Cellular processes and signaling	CH	K23028	NA	09180::Brite Hierarchies||09183::Protein families: signaling and cellular processes||04812::Cytoskeleton proteins	NA	NA	NA	NA	NA	NA	Cytoplasm	NA	NA	NA	NA	-
A0A0J9YUR7	31886.5457809695	34390.5226945985	34510.8500164096	30872.6404068002	32247.7542372881	35703.6869857457	0.980515156067045	0.703203464739733	1	0.781958600378495	1	none	A0A0J9YUR7;A0A0J9YUW6;A0A0J9YUN2;Q3TQ27;Q9Z255	A0A0J9YUR7	Ubiquitin-conjugating enzyme E2 A	Ube2a	9485.0346	X	GO:0000151::ubiquitin ligase complex;GO:0000785::chromatin;GO:0000792::heterochromatin;GO:0000803::sex chromosome;GO:0001741::XY body;GO:0005622::intracellular anatomical structure;GO:0005694::chromosome;GO:0031371::ubiquitin conjugating enzyme complex;GO:0032991::protein-containing complex;GO:0033503::HULC complex;GO:0043226::organelle;GO:0043228::non-membrane-bounded organelle;GO:0043229::intra…	GO:0000166::nucleotide binding;GO:0003824::catalytic activity;GO:0004842::ubiquitin-protein transferase activity;GO:0005488::binding;GO:0005515::protein binding;GO:0005524::ATP binding;GO:0016740::transferase activity;GO:0017076::purine nucleotide binding;GO:0019787::ubiquitin-like protein transferase activity;GO:0019899::enzyme binding;GO:0030554::adenyl nucleotide binding;GO:0031625::ubiquitin …	GO:0001835::blastocyst hatching;GO:0006139::nucleobase-containing compound metabolic process;GO:0006259::DNA metabolic process;GO:0006508::proteolysis;GO:0006974::cellular response to DNA damage stimulus;GO:0007565::female pregnancy;GO:0008284::positive regulation of cell population proliferation;GO:0009057::macromolecule catabolic process;GO:0009416::response to light stimulus;GO:0009790::embryo…	Ubiquitin-conjugating enzyme E2 A	Posttranslational modification, protein turnover, chaperones	Cellular processes and signaling	UQ_con	K10573	09120::Genetic Information Processing||09123::Folding, sorting and degradation||04120::Ubiquitin mediated proteolysis	09180::Brite Hierarchies||09182::Protein families: genetic information processing||03400::DNA repair and recombination proteins;09180::Brite Hierarchies||09182::Protein families: genetic information processing||04121::Ubiquitin system	NA	NA	NA	NA	NA	NA	Nucleus	NA	NA	NA	NA	-
A0A0J9YUT8	795002.50448833	818361.100842062	815004.279619298	696697.57893139	678449.129001883	675674.574110557	0.844526603548917	0.0002186922997636	0.1	0.0103691582744146	0.188110928061505	none	A0A0J9YUT8;Q8R3C6	A0A0J9YUT8	Probable RNA-binding protein 19	Rbm19	96667.3603	5	GO:0005622::intracellular anatomical structure;GO:0005634::nucleus;GO:0005654::nucleoplasm;GO:0005694::chromosome;GO:0005730::nucleolus;GO:0005737::cytoplasm;GO:0016604::nuclear body;GO:0016607::nuclear speck;GO:0031974::membrane-enclosed lumen;GO:0031981::nuclear lumen;GO:0043226::organelle;GO:0043227::membrane-bounded organelle;GO:0043228::non-membrane-bounded organelle;GO:0043229::intracellula…	GO:0003676::nucleic acid binding;GO:0003723::RNA binding;GO:0005488::binding;GO:0097159::organic cyclic compound binding;GO:1901363::heterocyclic compound binding	GO:0006139::nucleobase-containing compound metabolic process;GO:0009790::embryo development;GO:0010467::gene expression;GO:0040019::positive regulation of embryonic development;GO:0045995::regulation of embryonic development;GO:0051094::positive regulation of developmental process;GO:0051240::positive regulation of multicellular organismal process;GO:0090304::nucleic acid metabolic process;GO:200…	RNA-binding protein 19	RNA processing and modification	Information storage and processing	RRM_1	K14787	NA	09180::Brite Hierarchies||09182::Protein families: genetic information processing||03009::Ribosome biogenesis	NA	NA	NA	NA	NA	NA	Nucleus	NA	NA	NA	NA	-
A0A0J9YUZ4	1871178.54578097	2022234.44239063	1844285.88775845	1839663.32726169	1857616.76082863	1934734.81863484	0.981580774542171	0.617295955395143	0.7	0.711369989976809	0.780550130208333	none	A0A0J9YUZ4;P63158;A0A0J9YUD8;D3YZ18;D3YVC6	A0A0J9YUZ4	High mobility group protein 1 (Fragment)	Hmgb1	24236.693	5	GO:0000793::condensed chromosome;GO:0005576::extracellular region;GO:0005615::extracellular space;GO:0005622::intracellular anatomical structure;GO:0005634::nucleus;GO:0005667::transcription regulator complex;GO:0005694::chromosome;GO:0005737::cytoplasm;GO:0005768::endosome;GO:0005769::early endosome;GO:0005886::plasma membrane;GO:0009986::cell surface;GO:0012505::endomembrane system;GO:0016020::…	GO:0000217::DNA secondary structure binding;GO:0000400::four-way junction DNA binding;GO:0000401::open form four-way junction DNA binding;GO:0000402::crossed form four-way junction DNA binding;GO:0000976::transcription cis-regulatory region binding;GO:0001067::transcription regulatory region nucleic acid binding;GO:0001530::lipopolysaccharide binding;GO:0001786::phosphatidylserine binding;GO:0003…	GO:0000165::MAPK cascade;GO:0001525::angiogenesis;GO:0001667::ameboidal-type cell migration;GO:0001773::myeloid dendritic cell activation;GO:0001817::regulation of cytokine production;GO:0001818::negative regulation of cytokine production;GO:0001819::positive regulation of cytokine production;GO:0001935::endothelial cell proliferation;GO:0001944::vasculature development;GO:0002040::sprouting angi…	high mobility group	Transcription	Information storage and processing	HMG_box;HMG_box_2	K10802	09120::Genetic Information Processing||09124::Replication and repair||03410::Base excision repair;09140::Cellular Processes||09141::Transport and catabolism||04140::Autophagy - animal;09140::Cellular Processes||09143::Cell growth and death||04217::Necroptosis;09150::Organismal Systems||09151::Immune system||04613::Neutrophil extracellular trap formation	09180::Brite Hierarchies||09182::Protein families: genetic information processing||03036::Chromosome and associated proteins;09180::Brite Hierarchies||09182::Protein families: genetic information processing||03400::DNA repair and recombination proteins;09180::Brite Hierarchies||09183::Protein families: signaling and cellular processes||04147::Exosome	NA	NA	NA	NA	NA	NA	Nucleus	TR	HMG	NA	NA	-
A0A0J9YV20	161798.716337522	134827.346477716	148884.210699048	141836.968731026	128980.27306968	130836.826399351	0.901559609460224	0.186657603497808	0.2	0.303967492646419	0.310280797101449	none	A0A0J9YV20;A0A0R4J0B7;Q80UZ2;A0A0J9YU58	A0A0J9YV20	Protein SDA1	Sdad1	79468.8177000001	5	GO:0005622::intracellular anatomical structure;GO:0005634::nucleus;GO:0005654::nucleoplasm;GO:0005730::nucleolus;GO:0031974::membrane-enclosed lumen;GO:0031981::nuclear lumen;GO:0043226::organelle;GO:0043227::membrane-bounded organelle;GO:0043228::non-membrane-bounded organelle;GO:0043229::intracellular organelle;GO:0043231::intracellular membrane-bounded organelle;GO:0043232::intracellular non-m…	NA	GO:0000054::ribosomal subunit export from nucleus;GO:0006996::organelle organization;GO:0015031::protein transport;GO:0022613::ribonucleoprotein complex biogenesis;GO:0033750::ribosome localization;GO:0034097::response to cytokine;GO:0045184::establishment of protein localization;GO:0046907::intracellular transport;GO:0051169::nuclear transport;GO:0051656::establishment of organelle localization;…	Protein SDA1 homolog	Cell cycle control, cell division, chromosome partitioning	Cellular processes and signaling	NUC130_3NT;SDA1	K14856	NA	09180::Brite Hierarchies||09182::Protein families: genetic information processing||03009::Ribosome biogenesis	NA	NA	NA	NA	NA	NA	Nucleus	NA	NA	NA	NA	-
A0A0J9YV34	8470.54228007181	7347.36978845759	7630.35792582868	9437.32392228294	8882.50235404896	8418.95755591609	1.14033077232059	0.0741269963036002	0.2	0.164617196653473	0.310280797101449	none	A0A0J9YV34;A0A0M3HEP7;P98200;P70704	A0A0J9YV34	Phospholipid-transporting ATPase	Atp8a1	49811.6981000001	5	GO:0005622::intracellular anatomical structure;GO:0005737::cytoplasm;GO:0005783::endoplasmic reticulum;GO:0005794::Golgi apparatus;GO:0005802::trans-Golgi network;GO:0005886::plasma membrane;GO:0012505::endomembrane system;GO:0016020::membrane;GO:0016021::integral component of membrane;GO:0031090::organelle membrane;GO:0031224::intrinsic component of membrane;GO:0031410::cytoplasmic vesicle;GO:00…	GO:0000166::nucleotide binding;GO:0000287::magnesium ion binding;GO:0005215::transporter activity;GO:0005319::lipid transporter activity;GO:0005488::binding;GO:0005515::protein binding;GO:0005524::ATP binding;GO:0005548::phospholipid transporter activity;GO:0015247::aminophospholipid flippase activity;GO:0017076::purine nucleotide binding;GO:0030554::adenyl nucleotide binding;GO:0032553::ribonucl…	GO:0006869::lipid transport;GO:0016477::cell migration;GO:0030334::regulation of cell migration;GO:0030335::positive regulation of cell migration;GO:0032368::regulation of lipid transport;GO:0032370::positive regulation of lipid transport;GO:0034204::lipid translocation;GO:0040017::positive regulation of locomotion;GO:0048522::positive regulation of cellular process;GO:0050890::cognition;GO:00510…	Belongs to the cation transport ATPase (P-type) (TC 3.A.3) family. Type IV subfamily	Inorganic ion transport and metabolism	Metabolism	Cation_ATPase;E1-E2_ATPase;PhoLip_ATPase_C;PhoLip_ATPase_N	K14802	NA	09180::Brite Hierarchies||09182::Protein families: genetic information processing||03009::Ribosome biogenesis	NA	NA	NA	NA	NA	NA	Plasma membrane	NA	NA	NA	NA	-
A0A0J9YV44	87567.1409335727	84154.9014171288	87786.9747292419	88268.1618093503	86635.9580979284	85602.767991656	1.00384522599723	0.822893450541385	1	0.873646835527511	1	none	A0A0J9YV44;B2RR83	A0A0J9YV44	3'-5' RNA helicase YTHDC2 (Fragment)	Ythdc2	65402.1837	18	GO:0005622::intracellular anatomical structure;GO:0005634::nucleus;GO:0005737::cytoplasm;GO:0005783::endoplasmic reticulum;GO:0012505::endomembrane system;GO:0035770::ribonucleoprotein granule;GO:0043226::organelle;GO:0043227::membrane-bounded organelle;GO:0043228::non-membrane-bounded organelle;GO:0043229::intracellular organelle;GO:0043231::intracellular membrane-bounded organelle;GO:0043232::i…	GO:0000166::nucleotide binding;GO:0003676::nucleic acid binding;GO:0003723::RNA binding;GO:0003724::RNA helicase activity;GO:0003824::catalytic activity;GO:0004386::helicase activity;GO:0005488::binding;GO:0005515::protein binding;GO:0005524::ATP binding;GO:0008186::ATP-dependent activity, acting on RNA;GO:0016787::hydrolase activity;GO:0017076::purine nucleotide binding;GO:0019899::enzyme bindin…	GO:0007276::gamete generation;GO:0007281::germ cell development;GO:0007283::spermatogenesis;GO:0007286::spermatid development;GO:0007292::female gamete generation;GO:0007346::regulation of mitotic cell cycle;GO:0009994::oocyte differentiation;GO:0019953::sexual reproduction;GO:0034097::response to cytokine;GO:0044827::modulation by host of viral genome replication;GO:0044829::positive regulation …	ATP-dependent RNA helicase YTHDC2	RNA processing and modification	Information storage and processing	DEAD;HA2;Helicase_C;OB_NTP_bind;R3H;YTH	K20099	NA	09180::Brite Hierarchies||09182::Protein families: genetic information processing||03041::Spliceosome	NA	NA	NA	NA	NA	NA	Nucleus	NA	NA	NA	NA	-
A0A0J9YVJ2	165291.364452424	166064.82850688	167543.885789301	179497.935640559	185090.183615819	177090.366786418	1.08574544105403	0.0175667544426491	0.1	0.0693658989548064	0.188110928061505	none	A0A0J9YVJ2;A0A0J9YUI3;Q9CQT5	A0A0J9YVJ2	Proteasome maturation protein	Pomp	10589.5385	5	GO:0005622::intracellular anatomical structure;GO:0005634::nucleus;GO:0005654::nucleoplasm;GO:0005737::cytoplasm;GO:0005783::endoplasmic reticulum;GO:0012505::endomembrane system;GO:0016020::membrane;GO:0016604::nuclear body;GO:0016607::nuclear speck;GO:0031974::membrane-enclosed lumen;GO:0031981::nuclear lumen;GO:0043226::organelle;GO:0043227::membrane-bounded organelle;GO:0043229::intracellular…	GO:0005488::binding;GO:0005515::protein binding	GO:0022607::cellular component assembly;GO:0043933::protein-containing complex subunit organization	Proteasome maturation	Posttranslational modification, protein turnover, chaperones	Cellular processes and signaling	UMP1	K11599	09120::Genetic Information Processing||09123::Folding, sorting and degradation||03050::Proteasome	09180::Brite Hierarchies||09182::Protein families: genetic information processing||03051::Proteasome	NA	NA	NA	NA	NA	NA	Cytoplasm	NA	NA	NA	NA	-
A0A0M3HEP3	79276.9667863555	79963.7358800575	80345.5726944536	78099.0945658774	80177.9912115505	76018.8440143701	0.977918828776397	0.277687059997737	0.4	0.40084998905278	0.525182062092756	none	A0A0M3HEP3;Q99M04	A0A0M3HEP3	Lipoyl synthase, mitochondrial	Lias	32178.0613	5	GO:0005622::intracellular anatomical structure;GO:0005737::cytoplasm;GO:0005739::mitochondrion;GO:0043226::organelle;GO:0043227::membrane-bounded organelle;GO:0043229::intracellular organelle;GO:0043231::intracellular membrane-bounded organelle;GO:0110165::cellular anatomical entity	GO:0003824::catalytic activity;GO:0005488::binding;GO:0016740::transferase activity;GO:0016782::transferase activity, transferring sulphur-containing groups;GO:0016783::sulfurtransferase activity;GO:0016992::lipoate synthase activity;GO:0043167::ion binding;GO:0043169::cation binding;GO:0046872::metal ion binding;GO:0051536::iron-sulfur cluster binding;GO:0051539::4 iron, 4 sulfur cluster binding…	GO:0002009::morphogenesis of an epithelium;GO:0002237::response to molecule of bacterial origin;GO:0006631::fatty acid metabolic process;GO:0006954::inflammatory response;GO:0007399::nervous system development;GO:0008610::lipid biosynthetic process;GO:0009106::lipoate metabolic process;GO:0009790::embryo development;GO:0009792::embryo development ending in birth or egg hatching;GO:0016053::organi…	Catalyzes the radical-mediated insertion of two sulfur atoms into the C-6 and C-8 positions of the octanoyl moiety bound to the lipoyl domains of lipoate-dependent enzymes, thereby converting the octanoylated domains into lipoylated derivatives	Coenzyme transport and metabolism	Metabolism	LIAS_N;Radical_SAM	K03644	09100::Metabolism||09108::Metabolism of cofactors and vitamins||00785::Lipoic acid metabolism	NA	NA	NA	NA	NA	NA	NA	Extracellular	NA	NA	NA	NA	-
A0A0N4SUH4	493887.073608618	487883.538714315	469727.269445356	407741.234061931	406127.59730069	398916.951558697	0.83554085621113	0.00239103147042837	0.1	0.0278808732006928	0.188110928061505	none	A0A0N4SUH4;Q8BKS9;A0A494BBI7;A0A494BB98;A0A494B9B8	A0A0N4SUH4	Pumilio homolog 3	Pum3	72940.1844000001	19	GO:0005622::intracellular anatomical structure;GO:0005634::nucleus;GO:0005654::nucleoplasm;GO:0005694::chromosome;GO:0005730::nucleolus;GO:0005737::cytoplasm;GO:0005783::endoplasmic reticulum;GO:0012505::endomembrane system;GO:0031974::membrane-enclosed lumen;GO:0031981::nuclear lumen;GO:0043226::organelle;GO:0043227::membrane-bounded organelle;GO:0043228::non-membrane-bounded organelle;GO:004322…	GO:0003676::nucleic acid binding;GO:0003677::DNA binding;GO:0003723::RNA binding;GO:0003729::mRNA binding;GO:0005488::binding;GO:0097159::organic cyclic compound binding;GO:1901363::heterocyclic compound binding	GO:0006518::peptide metabolic process;GO:0009059::macromolecule biosynthetic process;GO:0009889::regulation of biosynthetic process;GO:0010467::gene expression;GO:0010468::regulation of gene expression;GO:0010556::regulation of macromolecule biosynthetic process;GO:0019538::protein metabolic process;GO:0031323::regulation of cellular metabolic process;GO:0031326::regulation of cellular biosynthet…	regulation of protein ADP-ribosylation	Translation, ribosomal structure and biogenesis	Information storage and processing	CPL	K14844	NA	09180::Brite Hierarchies||09182::Protein families: genetic information processing||03009::Ribosome biogenesis;09180::Brite Hierarchies||09182::Protein families: genetic information processing||03019::Messenger RNA biogenesis	NA	NA	NA	WP310::mRNA processing	NA	NA	Nucleus	NA	NA	NA	NA	-
A0A0N4SUH8	139542.046678636	145864.746354488	146086.944535609	143568.905585914	149411.550533584	142697.725692432	1.00969757815438	0.666739936195824	1	0.750794757211965	1	none	A0A0N4SUH8;Q9QZ23	A0A0N4SUH8	NFU1 iron-sulfur cluster scaffold homolog, mitochondrial	Nfu1	28658.4591	6	GO:0005622::intracellular anatomical structure;GO:0005634::nucleus;GO:0005654::nucleoplasm;GO:0005737::cytoplasm;GO:0005739::mitochondrion;GO:0005829::cytosol;GO:0031974::membrane-enclosed lumen;GO:0031981::nuclear lumen;GO:0043226::organelle;GO:0043227::membrane-bounded organelle;GO:0043229::intracellular organelle;GO:0043231::intracellular membrane-bounded organelle;GO:0043233::organelle lumen;…	GO:0005488::binding;GO:0005506::iron ion binding;GO:0005515::protein binding;GO:0043167::ion binding;GO:0043169::cation binding;GO:0046872::metal ion binding;GO:0046914::transition metal ion binding;GO:0051536::iron-sulfur cluster binding;GO:0051539::4 iron, 4 sulfur cluster binding;GO:0051540::metal cluster binding	GO:0010467::gene expression;GO:0016226::iron-sulfur cluster assembly;GO:0019538::protein metabolic process;GO:0022607::cellular component assembly;GO:0051604::protein maturation	Scaffold protein Nfu/NifU N terminal	Posttranslational modification, protein turnover, chaperones	Cellular processes and signaling	Nfu_N;NifU	K22074	NA	09180::Brite Hierarchies||09182::Protein families: genetic information processing||03029::Mitochondrial biogenesis	NA	NA	NA	NA	NA	NA	Mitochondria	NA	NA	NA	NA	-
A0A0N4SUI7	71755.9946140036	69491.0946806326	77030.4191007548	72506.670461445	69198.6417137476	72367.3531116004	0.980736251116715	0.620751786672794	1	0.714631236850161	1	none	A0A0N4SUI7	A0A0N4SUI7	Negative regulator of P-body association	Nbdy	7026.9355	X	GO:0000932::P-body;GO:0005622::intracellular anatomical structure;GO:0005737::cytoplasm;GO:0035770::ribonucleoprotein granule;GO:0036464::cytoplasmic ribonucleoprotein granule;GO:0043226::organelle;GO:0043228::non-membrane-bounded organelle;GO:0043229::intracellular organelle;GO:0043232::intracellular non-membrane-bounded organelle;GO:0099080::supramolecular complex;GO:0110165::cellular anatomica…	NA	GO:0006139::nucleobase-containing compound metabolic process;GO:0006996::organelle organization;GO:0009057::macromolecule catabolic process;GO:0009892::negative regulation of metabolic process;GO:0010467::gene expression;GO:0010468::regulation of gene expression;GO:0010605::negative regulation of macromolecule metabolic process;GO:0010629::negative regulation of gene expression;GO:0010639::negati…	NA	NA	NA	NA	NA	NA	NA	NA	NA	NA	NA	NA	NA	Nucleus	NA	NA	NA	NA	NA
A0A0N4SUP1	60736.2289048474	60874.4239063463	66322.1696750902	68283.3424408015	66886.9169805399	66212.7761038359	1.07156926002043	0.127017854603676	0.2	0.235507258968818	0.310280797101449	none	A0A0N4SUP1;A0A0N4SVK7;A0A0N4SVV0;A0A0R4J0A1;Q99LJ2	A0A0N4SUP1	Ankyrin repeat and BTB/POZ domain-containing protein 1	Abtb1	4156.3354	6	GO:0000151::ubiquitin ligase complex;GO:0005622::intracellular anatomical structure;GO:0005634::nucleus;GO:0005730::nucleolus;GO:0005737::cytoplasm;GO:0005829::cytosol;GO:0005886::plasma membrane;GO:0016020::membrane;GO:0031974::membrane-enclosed lumen;GO:0031981::nuclear lumen;GO:0032991::protein-containing complex;GO:0043226::organelle;GO:0043227::membrane-bounded organelle;GO:0043228::non-memb…	GO:0003676::nucleic acid binding;GO:0003723::RNA binding;GO:0003746::translation elongation factor activity;GO:0005488::binding;GO:0008135::translation factor activity, RNA binding;GO:0045182::translation regulator activity;GO:0090079::translation regulator activity, nucleic acid binding;GO:0097159::organic cyclic compound binding;GO:1901363::heterocyclic compound binding	GO:0006518::peptide metabolic process;GO:0009059::macromolecule biosynthetic process;GO:0010467::gene expression;GO:0019538::protein metabolic process;GO:0034645::cellular macromolecule biosynthetic process;GO:0043603::cellular amide metabolic process;GO:0044260::cellular macromolecule metabolic process;GO:0044267::cellular protein metabolic process;GO:0044271::cellular nitrogen compound biosynth…	Broad-Complex, Tramtrack and Bric a brac	Function unknown	Poorly characterized	Ank_2;Ank_5;BTB	K10520	NA	09180::Brite Hierarchies||09182::Protein families: genetic information processing||04121::Ubiquitin system	NA	NA	NA	NA	NA	NA	Extracellular	NA	NA	NA	NA	-
A0A0N4SUS4	54625.631059246	50728.6865886219	51676.4030193633	58154.1097449909	59029.5597928437	61327.5930003477	1.13679197153066	0.0118331097275816	0.1	0.0563984395870896	0.188110928061505	none	A0A0N4SUS4;B2RRD7;A0A0N4SVG7;E9PXP1;Q80XK2;Q3U109;A0A0N4SUT9	A0A0N4SUS4	Peregrin	Brpf1	127291.6877	6	GO:0000123::histone acetyltransferase complex;GO:0005622::intracellular anatomical structure;GO:0005634::nucleus;GO:0005654::nucleoplasm;GO:0005694::chromosome;GO:0005737::cytoplasm;GO:0005829::cytosol;GO:0005886::plasma membrane;GO:0016020::membrane;GO:0031248::protein acetyltransferase complex;GO:0031974::membrane-enclosed lumen;GO:0031981::nuclear lumen;GO:0032991::protein-containing complex;G…	GO:0003676::nucleic acid binding;GO:0003677::DNA binding;GO:0005488::binding;GO:0005515::protein binding;GO:0008047::enzyme activator activity;GO:0010698::acetyltransferase activator activity;GO:0030234::enzyme regulator activity;GO:0042393::histone binding;GO:0043167::ion binding;GO:0043169::cation binding;GO:0046872::metal ion binding;GO:0097159::organic cyclic compound binding;GO:0098772::mole…	GO:0001570::vasculogenesis;GO:0001944::vasculature development;GO:0002009::morphogenesis of an epithelium;GO:0006139::nucleobase-containing compound metabolic process;GO:0006325::chromatin organization;GO:0006996::organelle organization;GO:0007399::nervous system development;GO:0009059::macromolecule biosynthetic process;GO:0009790::embryo development;GO:0009792::embryo development ending in birt…	Bromodomain and PHD finger containing, 1	Transcription	Information storage and processing	Bromodomain;EPL1;PHD_2;PWWP;zf-HC5HC2H_2	K11348	NA	09180::Brite Hierarchies||09182::Protein families: genetic information processing||03036::Chromosome and associated proteins	NA	NA	NA	NA	NA	NA	Nucleus	TR	PHD	NA	NA	-
A0A0N4SUV6	164564.156193896	163944.054220579	172396.974072859	184044.269884639	180318.110483365	175057.3531116	1.07688989889711	0.0274997853644458	0.1	0.0891628156799898	0.188110928061505	none	A0A0N4SUV6;Q9JHW4;A0A0N4SWD9;A0A0N4SVA4;A0A0N4SUU3	A0A0N4SUV6	Selenocysteine-specific elongation factor	Eefsec	58024.1001000001	6	GO:0005622::intracellular anatomical structure;GO:0005634::nucleus;GO:0005737::cytoplasm;GO:0005739::mitochondrion;GO:0005829::cytosol;GO:0032991::protein-containing complex;GO:0043226::organelle;GO:0043227::membrane-bounded organelle;GO:0043229::intracellular organelle;GO:0043231::intracellular membrane-bounded organelle;GO:0110165::cellular anatomical entity;GO:1990904::ribonucleoprotein complex	GO:0000049::tRNA binding;GO:0000166::nucleotide binding;GO:0003676::nucleic acid binding;GO:0003723::RNA binding;GO:0003729::mRNA binding;GO:0003746::translation elongation factor activity;GO:0003824::catalytic activity;GO:0003924::GTPase activity;GO:0005488::binding;GO:0005515::protein binding;GO:0005525::GTP binding;GO:0008135::translation factor activity, RNA binding;GO:0016462::pyrophosphatas…	GO:0006518::peptide metabolic process;GO:0009059::macromolecule biosynthetic process;GO:0009889::regulation of biosynthetic process;GO:0010467::gene expression;GO:0010468::regulation of gene expression;GO:0010556::regulation of macromolecule biosynthetic process;GO:0019538::protein metabolic process;GO:0031323::regulation of cellular metabolic process;GO:0031326::regulation of cellular biosynthet…	Elongation factor	Translation, ribosomal structure and biogenesis	Information storage and processing	GTP_EFTU;GTP_EFTU_D2	K03833	NA	09180::Brite Hierarchies||09182::Protein families: genetic information processing||03012::Translation factors	NA	NA	NA	NA	NA	NA	Mitochondria	NA	NA	NA	NA	-
A0A0N4SV15	161173.931777379	163850.318340522	163949.005579258	151076.851851852	153154.001883239	158694.072314289	0.946728518698553	0.0501700579943096	0.1	0.128299763836885	0.188110928061505	none	A0A0N4SV15;Q80UY2	A0A0N4SV15	E3 ubiquitin-protein ligase KCMF1	Kcmf1	36020.5821	6	GO:0005622::intracellular anatomical structure;GO:0005737::cytoplasm;GO:0005829::cytosol;GO:0005886::plasma membrane;GO:0016020::membrane;GO:0071944::cell periphery;GO:0110165::cellular anatomical entity	GO:0003824::catalytic activity;GO:0004842::ubiquitin-protein transferase activity;GO:0005488::binding;GO:0008270::zinc ion binding;GO:0016740::transferase activity;GO:0019787::ubiquitin-like protein transferase activity;GO:0043167::ion binding;GO:0043169::cation binding;GO:0046872::metal ion binding;GO:0046914::transition metal ion binding;GO:0061630::ubiquitin protein ligase activity;GO:0061659:…	GO:0019538::protein metabolic process;GO:0036211::protein modification process;GO:0043412::macromolecule modification;GO:0044260::cellular macromolecule metabolic process;GO:0044267::cellular protein metabolic process;GO:0099536::synaptic signaling	Drought induced 19 protein (Di19), zinc-binding	Function unknown	Poorly characterized	ZZ;zf-Di19	K22376	NA	09180::Brite Hierarchies||09182::Protein families: genetic information processing||04121::Ubiquitin system	NA	NA	NA	NA	NA	NA	Nucleus	TF	C2H2	NA	NA	-
A0A0N4SV65	141570.035906643	140381.197371123	143671.634394486	141810.989678203	144129.143126177	144076.208135358	1.01032245586689	0.302213024452437	0.2	0.426108547133906	0.310280797101449	none	A0A0N4SV65;A0A1L1SQF5;A0A0N4SUY3;A0A0N4SWF5;A0A0N4SUU0;A0A0N4SWD7;E9Q6H8;A0A0N4SVR9	A0A0N4SV65	Pleckstrin homology domain-containing, family A member 5 (Fragment)	Plekha5	74744.934	6	GO:0005622::intracellular anatomical structure;GO:0005634::nucleus;GO:0005654::nucleoplasm;GO:0005737::cytoplasm;GO:0005829::cytosol;GO:0014069::postsynaptic density;GO:0030054::cell junction;GO:0031974::membrane-enclosed lumen;GO:0031981::nuclear lumen;GO:0032279::asymmetric synapse;GO:0043226::organelle;GO:0043227::membrane-bounded organelle;GO:0043229::intracellular organelle;GO:0043231::intra…	GO:0005488::binding;GO:0005543::phospholipid binding;GO:0008289::lipid binding;GO:0010314::phosphatidylinositol-5-phosphate binding;GO:0032266::phosphatidylinositol-3-phosphate binding;GO:0035091::phosphatidylinositol binding;GO:0043167::ion binding;GO:0043168::anion binding;GO:0070273::phosphatidylinositol-4-phosphate binding;GO:0080025::phosphatidylinositol-3,5-bisphosphate binding;GO:1901981::…	GO:0048731::system development;GO:0061458::reproductive system development	Pleckstrin homology domain.	Posttranslational modification, protein turnover, chaperones	Cellular processes and signaling	PH;WW	K23797	NA	09180::Brite Hierarchies||09183::Protein families: signaling and cellular processes||04990::Domain-containing proteins not elsewhere classified	NA	NA	NA	NA	NA	NA	Nucleus	NA	NA	NA	NA	-
A0A0N4SV80	1114574.68581688	1170819.72684329	1128680.04594683	1062803.05100182	1048334.03954802	1058456.33908912	0.928390246922795	0.0301953594429085	0.1	0.0942364635370939	0.188110928061505	none	A0A0N4SV80;E9QML5;Q61464;A0A0N4SV38;A0A0N4SVI8;E9QKZ7;Q3TZK9;A0A0N4SVM8;A0A0N4SUP3	A0A0N4SV80	Zinc finger protein 638	Zfp638	214488.527600001	6	GO:0005622::intracellular anatomical structure;GO:0005634::nucleus;GO:0005654::nucleoplasm;GO:0031974::membrane-enclosed lumen;GO:0031981::nuclear lumen;GO:0043226::organelle;GO:0043227::membrane-bounded organelle;GO:0043229::intracellular organelle;GO:0043231::intracellular membrane-bounded organelle;GO:0043233::organelle lumen;GO:0070013::intracellular organelle lumen;GO:0110165::cellular anato…	GO:0003676::nucleic acid binding;GO:0003677::DNA binding;GO:0003723::RNA binding;GO:0005488::binding;GO:0008270::zinc ion binding;GO:0043167::ion binding;GO:0043169::cation binding;GO:0046872::metal ion binding;GO:0046914::transition metal ion binding;GO:0097159::organic cyclic compound binding;GO:1901363::heterocyclic compound binding	GO:0006139::nucleobase-containing compound metabolic process;GO:0010467::gene expression;GO:0090304::nucleic acid metabolic process	Zinc finger protein 638	RNA processing and modification	Information storage and processing	RRM_1;RRM_5;zf-C2H2_jaz	K24692	NA	09180::Brite Hierarchies||09182::Protein families: genetic information processing||03000::Transcription factors	NA	NA	NA	WP310::mRNA processing	NA	NA	Nucleus	NA	NA	NA	NA	-
A0A0N4SV89	62453.8743267505	68837.2869172315	66471.5818838202	53664.0634486946	54090.0612052731	60299.1855950863	0.849772346353687	0.0288069561884741	0.1	0.0917510259633827	0.188110928061505	none	A0A0N4SV89;Q5XKN4	A0A0N4SV89	Protein jagunal homolog 1	Jagn1	7445.17	6	GO:0005622::intracellular anatomical structure;GO:0005737::cytoplasm;GO:0005783::endoplasmic reticulum;GO:0005789::endoplasmic reticulum membrane;GO:0012505::endomembrane system;GO:0016020::membrane;GO:0016021::integral component of membrane;GO:0031090::organelle membrane;GO:0031224::intrinsic component of membrane;GO:0031984::organelle subcompartment;GO:0042175::nuclear outer membrane-endoplasmi…	NA	GO:0001678::cellular glucose homeostasis;GO:0002444::myeloid leukocyte mediated immunity;GO:0002792::negative regulation of peptide secretion;GO:0006996::organelle organization;GO:0007165::signal transduction;GO:0007166::cell surface receptor signaling pathway;GO:0009306::protein secretion;GO:0009743::response to carbohydrate;GO:0009914::hormone transport;GO:0010256::endomembrane system organizat…	Jagunal homolog 1	Intracellular trafficking, secretion, and vesicular transport	Cellular processes and signaling	Jagunal	NA	NA	NA	NA	NA	NA	NA	NA	NA	Nucleus	NA	NA	NA	NA	-
A0A0N4SVB8	536935.754039497	573253.491476689	544938.903839842	544988.570127505	532941.188010044	547217.861281724	0.981886278746199	0.47097677816053	1	0.587734409322002	1	none	A0A0N4SVB8;Q9CQW2	A0A0N4SVB8	ADP-ribosylation factor-like protein 8B	Arl8b	15987.596	6	GO:0000323::lytic vacuole;GO:0005622::intracellular anatomical structure;GO:0005737::cytoplasm;GO:0005764::lysosome;GO:0005765::lysosomal membrane;GO:0005768::endosome;GO:0005773::vacuole;GO:0005774::vacuolar membrane;GO:0005819::spindle;GO:0005856::cytoskeleton;GO:0012505::endomembrane system;GO:0015630::microtubule cytoskeleton;GO:0016020::membrane;GO:0030054::cell junction;GO:0030424::axon;GO:…	GO:0000166::nucleotide binding;GO:0003824::catalytic activity;GO:0003924::GTPase activity;GO:0003925::G protein activity;GO:0005488::binding;GO:0005515::protein binding;GO:0005525::GTP binding;GO:0008092::cytoskeletal protein binding;GO:0015631::tubulin binding;GO:0016462::pyrophosphatase activity;GO:0016787::hydrolase activity;GO:0016817::hydrolase activity, acting on acid anhydrides;GO:0016818:…	GO:0001845::phagolysosome assembly;GO:0001909::leukocyte mediated cytotoxicity;GO:0002449::lymphocyte mediated immunity;GO:0002505::antigen processing and presentation of polysaccharide antigen via MHC class II;GO:0006869::lipid transport;GO:0006887::exocytosis;GO:0006914::autophagy;GO:0006996::organelle organization;GO:0007034::vacuolar transport;GO:0008333::endosome to lysosome transport;GO:001…	Gtr1/RagA G protein conserved region	Intracellular trafficking, secretion, and vesicular transport	Cellular processes and signaling	Arf	K07955	09160::Human Diseases||09171::Infectious disease: bacterial||05132::Salmonella infection	09180::Brite Hierarchies||09182::Protein families: genetic information processing||04131::Membrane trafficking;09180::Brite Hierarchies||09183::Protein families: signaling and cellular processes||04031::GTP-binding proteins	NA	NA	NA	NA	NA	NA	Cytoplasm	NA	NA	NA	NA	-
A0A0N4SVC2	220589.919210054	222189.186691312	214569.412536922	185429.819368549	183138.378844947	189298.3659752	0.848661780685322	0.00035236215710774	0.1	0.0125079437219958	0.188110928061505	none	A0A0N4SVC2;E9QP00;Q6PFR5	A0A0N4SVC2	Transformer-2 protein homolog alpha	Tra2a	32263.1970000001	6	GO:0005622::intracellular anatomical structure;GO:0005634::nucleus;GO:0005654::nucleoplasm;GO:0005681::spliceosomal complex;GO:0005730::nucleolus;GO:0031974::membrane-enclosed lumen;GO:0031981::nuclear lumen;GO:0032991::protein-containing complex;GO:0043226::organelle;GO:0043227::membrane-bounded organelle;GO:0043228::non-membrane-bounded organelle;GO:0043229::intracellular organelle;GO:0043231::…	GO:0003676::nucleic acid binding;GO:0003723::RNA binding;GO:0005488::binding;GO:0005515::protein binding;GO:0042802::identical protein binding;GO:0097159::organic cyclic compound binding;GO:1901363::heterocyclic compound binding	GO:0006139::nucleobase-containing compound metabolic process;GO:0009893::positive regulation of metabolic process;GO:0010467::gene expression;GO:0010468::regulation of gene expression;GO:0010604::positive regulation of macromolecule metabolic process;GO:0010628::positive regulation of gene expression;GO:0019219::regulation of nucleobase-containing compound metabolic process;GO:0031323::regulation…	Transformer 2 alpha homolog	RNA processing and modification	Information storage and processing	RRM_1	K12897	09120::Genetic Information Processing||09121::Transcription||03040::Spliceosome;09160::Human Diseases||09167::Endocrine and metabolic disease||04936::Alcoholic liver disease	09180::Brite Hierarchies||09181::Protein families: metabolism||01009::Protein phosphatases and associated proteins;09180::Brite Hierarchies||09182::Protein families: genetic information processing||03041::Spliceosome	NA	NA	NA	NA	NA	NA	Nucleus	NA	NA	NA	NA	-
A0A0N4SVE6	36873.5556552962	38250.0975559663	40149.1949458484	35106.3600485732	33925.590081607	36342.3507938347	0.914129412161268	0.0498575635005229	0.1	0.127834643541198	0.188110928061505	none	A0A0N4SVE6;A0A0N4SV03;Q8BWY2	A0A0N4SVE6	C-type lectin domain family 1 member A (Fragment)	Clec1a	18818.6246	6	GO:0016020::membrane;GO:0016021::integral component of membrane;GO:0031224::intrinsic component of membrane;GO:0110165::cellular anatomical entity	GO:0005488::binding;GO:0030246::carbohydrate binding	NA	C-type lectin domain family 1 member A	Signal transduction mechanisms	Cellular processes and signaling	Lectin_C	K10069	NA	09180::Brite Hierarchies||09183::Protein families: signaling and cellular processes||04054::Pattern recognition receptors;09180::Brite Hierarchies||09183::Protein families: signaling and cellular processes||04091::Lectins	NA	NA	NA	NA	NA	NA	Extracellular	NA	NA	NA	NA	-
A0A0N4SVL9	562664.587073609	586001.57116451	594031.486708238	573487.591074681	581682.587884495	589425.208598911	1.0010889683688	0.947857550515857	1	0.964039797889569	1	none	A0A0N4SVL9;Q9CQR6;A0A0N4SW66;A0A0N4SVE2	A0A0N4SVL9	Serine/threonine-protein phosphatase	Ppp6c	32551.3871	2	GO:0005622::intracellular anatomical structure;GO:0005737::cytoplasm;GO:0005739::mitochondrion;GO:0005829::cytosol;GO:0043226::organelle;GO:0043227::membrane-bounded organelle;GO:0043229::intracellular organelle;GO:0043231::intracellular membrane-bounded organelle;GO:0110165::cellular anatomical entity	GO:0003824::catalytic activity;GO:0004721::phosphoprotein phosphatase activity;GO:0004722::protein serine/threonine phosphatase activity;GO:0005488::binding;GO:0016787::hydrolase activity;GO:0016788::hydrolase activity, acting on ester bonds;GO:0016791::phosphatase activity;GO:0042578::phosphoric ester hydrolase activity;GO:0043167::ion binding;GO:0043169::cation binding;GO:0046872::metal ion bin…	GO:0006796::phosphate-containing compound metabolic process;GO:0019538::protein metabolic process;GO:0036211::protein modification process;GO:0043412::macromolecule modification;GO:0044260::cellular macromolecule metabolic process;GO:0044267::cellular protein metabolic process;GO:0045087::innate immune response;GO:0051707::response to other organism;GO:0098542::defense response to other organism	Serine threonine-protein phosphatase 6 catalytic subunit	Cell cycle control, cell division, chromosome partitioning	Cellular processes and signaling	Metallophos	K15498	NA	09180::Brite Hierarchies||09181::Protein families: metabolism||01009::Protein phosphatases and associated proteins;09180::Brite Hierarchies||09182::Protein families: genetic information processing||03400::DNA repair and recombination proteins	NA	NA	NA	NA	NA	NA	Cytoplasm	NA	NA	NA	NA	-
A0A0N4SVQ1	1210238.42010772	1225479.46190183	1170021.16836232	1054922.73831208	1060599.96861268	1094356.38544443	0.890213919401113	0.00329990711768972	0.1	0.031878560511363	0.188110928061505	none	A0A0N4SVQ1;Q62425	A0A0N4SVQ1	Cytochrome c oxidase subunit NDUFA4	Ndufa4	5877.29	6	GO:0005622::intracellular anatomical structure;GO:0005737::cytoplasm;GO:0005739::mitochondrion;GO:0005740::mitochondrial envelope;GO:0005743::mitochondrial inner membrane;GO:0005746::mitochondrial respirasome;GO:0005747::mitochondrial respiratory chain complex I;GO:0005751::mitochondrial respiratory chain complex IV;GO:0016020::membrane;GO:0016021::integral component of membrane;GO:0019866::organ…	GO:0005488::binding;GO:0005515::protein binding;GO:0044877::protein-containing complex binding	GO:0006811::ion transport;GO:0022898::regulation of transmembrane transporter activity;GO:0031323::regulation of cellular metabolic process;GO:0032411::positive regulation of transporter activity;GO:0032414::positive regulation of ion transmembrane transporter activity;GO:0034762::regulation of transmembrane transport;GO:0034764::positive regulation of transmembrane transport;GO:0034765::regulati…	NADH-ubiquinone reductase complex 1 MLRQ subunit	Energy production and conversion	Metabolism	B12D	K03948	09100::Metabolism||09102::Energy metabolism||00190::Oxidative phosphorylation;09150::Organismal Systems||09156::Nervous system||04723::Retrograde endocannabinoid signaling;09150::Organismal Systems||09159::Environmental adaptation||04714::Thermogenesis;09160::Human Diseases||09161::Cancer: overview||05208::Chemical carcinogenesis - reactive oxygen species;09160::Human Diseases||09164::Neurodegene…	NA	NA	NA	NA	NA	NA	NA	Mitochondria	NA	NA	NA	NA	-
A0A0N4SVS6	85755.2657091562	76647.8291230232	150265.992779783	100504.295689132	87608.2791902071	93268.7171166995	0.899933198210008	0.797310202701035	0.7	0.854965127360274	0.780550130208333	none	A0A0N4SVS6;Q9D548	A0A0N4SVS6	CCHC-type zinc finger nucleic acid-binding protein	Cnbp	18801.6031	6	GO:0005622::intracellular anatomical structure;GO:0005634::nucleus;GO:0005737::cytoplasm;GO:0005783::endoplasmic reticulum;GO:0005829::cytosol;GO:0012505::endomembrane system;GO:0043226::organelle;GO:0043227::membrane-bounded organelle;GO:0043229::intracellular organelle;GO:0043231::intracellular membrane-bounded organelle;GO:0110165::cellular anatomical entity	GO:0003676::nucleic acid binding;GO:0003677::DNA binding;GO:0003697::single-stranded DNA binding;GO:0003723::RNA binding;GO:0003727::single-stranded RNA binding;GO:0003729::mRNA binding;GO:0005488::binding;GO:0008270::zinc ion binding;GO:0043167::ion binding;GO:0043169::cation binding;GO:0045182::translation regulator activity;GO:0046872::metal ion binding;GO:0046914::transition metal ion binding…	GO:0006139::nucleobase-containing compound metabolic process;GO:0006259::DNA metabolic process;GO:0006518::peptide metabolic process;GO:0008284::positive regulation of cell population proliferation;GO:0009059::macromolecule biosynthetic process;GO:0009889::regulation of biosynthetic process;GO:0009890::negative regulation of biosynthetic process;GO:0009891::positive regulation of biosynthetic pro…	CCHC-type zinc finger, nucleic acid binding protein	Transcription	Information storage and processing	zf-CCHC;zf-CCHC_4	K09250	NA	09180::Brite Hierarchies||09182::Protein families: genetic information processing||03000::Transcription factors	NA	NA	NA	NA	NA	NA	Extracellular	NA	NA	NA	NA	-
A0A0N4SVT3	201477.657091562	203512.312589854	199751.765671152	199042.843047966	204491.839296924	214646.575501217	1.02222357364785	0.434389763798508	0.7	0.554603852363693	0.780550130208333	none	A0A0N4SVT3;A0A0N4SW28;Q9DAS9	A0A0N4SVT3	Guanine nucleotide-binding protein subunit gamma (Fragment)	Gng12	7198.1027	6	GO:0005622::intracellular anatomical structure;GO:0005834::heterotrimeric G-protein complex;GO:0005856::cytoskeleton;GO:0005884::actin filament;GO:0005886::plasma membrane;GO:0009898::cytoplasmic side of plasma membrane;GO:0015629::actin cytoskeleton;GO:0016020::membrane;GO:0019897::extrinsic component of plasma membrane;GO:0019898::extrinsic component of membrane;GO:0031234::extrinsic component …	GO:0005488::binding;GO:0005515::protein binding;GO:0019904::protein domain specific binding;GO:0030165::PDZ domain binding;GO:0031681::G-protein beta-subunit binding;GO:0042301::phosphate ion binding;GO:0043167::ion binding;GO:0043168::anion binding	GO:0007165::signal transduction;GO:0007186::G protein-coupled receptor signaling pathway	G protein gamma subunit-like motifs	Signal transduction mechanisms	Cellular processes and signaling	G-gamma	K04347	09130::Environmental Information Processing||09132::Signal transduction||04010::MAPK signaling pathway;09130::Environmental Information Processing||09132::Signal transduction||04014::Ras signaling pathway;09130::Environmental Information Processing||09132::Signal transduction||04151::PI3K-Akt signaling pathway;09130::Environmental Information Processing||09132::Signal transduction||04371::Apelin …	09180::Brite Hierarchies||09183::Protein families: signaling and cellular processes||04031::GTP-binding proteins;09180::Brite Hierarchies||09183::Protein families: signaling and cellular processes||04147::Exosome	NA	NA	NA	NA	NA	NA	Extracellular	NA	NA	NA	NA	-
A0A0N4SVV3	4643.27594254937	5119.5022591908	4702.55267476206	4945.80547965999	5117.93651914626	5632.5387646309	1.08509655931442	0.180852925602533	0.4	0.297262077372113	0.525182062092756	none	A0A0N4SVV3;A0A140T8R3;Q6NXZ1	A0A0N4SVV3	Protein KRBA1	Krba1	111173.041799999	6	NA	NA	NA	KRBA1 family repeat	Function unknown	Poorly characterized	KRBA1	NA	NA	NA	NA	NA	NA	NA	NA	NA	Nucleus	NA	NA	NA	NA	-
A0A0N4SVW3	236967.468581688	232734.473197782	233217.853626518	190963.357619915	188465.552416824	199542.771468305	0.823666775767277	0.00422338010108305	0.1	0.0349027467702291	0.188110928061505	down	A0A0N4SVW3;A0A0N4SVU8;Q9DCS1	A0A0N4SVW3	Transmembrane protein 176A (Fragment)	Tmem176a	4354.5839	6	GO:0016020::membrane;GO:0016021::integral component of membrane;GO:0031224::intrinsic component of membrane;GO:0110165::cellular anatomical entity	GO:0005488::binding;GO:0005515::protein binding	GO:0002520::immune system development;GO:0002521::leukocyte differentiation;GO:0002683::negative regulation of immune system process;GO:0030097::hemopoiesis;GO:0045595::regulation of cell differentiation;GO:0045596::negative regulation of cell differentiation;GO:0048513::animal organ development;GO:0048523::negative regulation of cellular process;GO:0048534::hematopoietic or lymphoid organ develo…	Transmembrane protein 176A	Function unknown	Poorly characterized	CD20	NA	NA	NA	NA	NA	NA	NA	NA	NA	Extracellular	NA	NA	NA	NA	-
A0A0N4SVW9	7135.96149012567	6606.97350585336	6892.50876271743	6080.13752276867	6780.90999686127	6227.86467145671	0.925054600923809	0.13040062312293	0.2	0.239767758726568	0.310280797101449	none	A0A0N4SVW9;Q71FD5	A0A0N4SVW9	E3 ubiquitin-protein ligase ZNRF2 (Fragment)	Znrf2	7324.0435	6	GO:0000323::lytic vacuole;GO:0001650::fibrillar center;GO:0005622::intracellular anatomical structure;GO:0005634::nucleus;GO:0005654::nucleoplasm;GO:0005730::nucleolus;GO:0005737::cytoplasm;GO:0005764::lysosome;GO:0005768::endosome;GO:0005773::vacuole;GO:0005886::plasma membrane;GO:0012505::endomembrane system;GO:0012506::vesicle membrane;GO:0016020::membrane;GO:0030054::cell junction;GO:0030659:…	GO:0003824::catalytic activity;GO:0004842::ubiquitin-protein transferase activity;GO:0005488::binding;GO:0016740::transferase activity;GO:0019787::ubiquitin-like protein transferase activity;GO:0043167::ion binding;GO:0043169::cation binding;GO:0046872::metal ion binding;GO:0061630::ubiquitin protein ligase activity;GO:0061659::ubiquitin-like protein ligase activity;GO:0140096::catalytic activity…	GO:0019538::protein metabolic process;GO:0036211::protein modification process;GO:0043412::macromolecule modification;GO:0044260::cellular macromolecule metabolic process;GO:0044267::cellular protein metabolic process	E3 ubiquitin-protein ligase ZNRF2	Posttranslational modification, protein turnover, chaperones	Cellular processes and signaling	zf-RING_2	K10694	NA	09180::Brite Hierarchies||09182::Protein families: genetic information processing||04121::Ubiquitin system	NA	NA	NA	NA	NA	NA	Cytoplasm	NA	NA	NA	NA	-
A0A0N4SVX9	3337885.90664273	3424406.03820086	3362898.09648835	3652395.03642987	3661066.46264909	3646234.81863484	1.08241882601466	0.0078983680484624	0.1	0.0466480340517378	0.188110928061505	none	A0A0N4SVX9;E9PXU9;A0A0N4SUJ2;E9Q423;A0A0N4SWG7;A0A0N4SUN3;A0A0N4SV63;E9QL12;A0A0N4SWH3;Q9ESD7;P0DM40	A0A0N4SVX9	Dysferlin	Dysf	240757.720100001	6	GO:0005622::intracellular anatomical structure;GO:0005634::nucleus;GO:0005737::cytoplasm;GO:0005768::endosome;GO:0005769::early endosome;GO:0005770::late endosome;GO:0005794::Golgi apparatus;GO:0005813::centrosome;GO:0005815::microtubule organizing center;GO:0005856::cytoskeleton;GO:0005874::microtubule;GO:0005886::plasma membrane;GO:0012505::endomembrane system;GO:0012506::vesicle membrane;GO:00…	GO:0005488::binding;GO:0005509::calcium ion binding;GO:0005515::protein binding;GO:0005543::phospholipid binding;GO:0005544::calcium-dependent phospholipid binding;GO:0008017::microtubule binding;GO:0008092::cytoskeletal protein binding;GO:0008289::lipid binding;GO:0015631::tubulin binding;GO:0043014::alpha-tubulin binding;GO:0043167::ion binding;GO:0043169::cation binding;GO:0046872::metal ion b…	GO:0001525::angiogenesis;GO:0001935::endothelial cell proliferation;GO:0001944::vasculature development;GO:0002274::myeloid leukocyte activation;GO:0002275::myeloid cell activation involved in immune response;GO:0002366::leukocyte activation involved in immune response;GO:0002684::positive regulation of immune system process;GO:0002685::regulation of leukocyte migration;GO:0002687::positive regul…	FerA	Cell wall/membrane/envelope biogenesis	Cellular processes and signaling	C2;FerA;FerB;FerI;Ferlin_C;Pex24p	K18261	NA	09180::Brite Hierarchies||09182::Protein families: genetic information processing||04131::Membrane trafficking;09180::Brite Hierarchies||09183::Protein families: signaling and cellular processes||04147::Exosome	NA	NA	NA	NA	NA	NA	Peroxisome	NA	NA	NA	NA	-
A0A0N4SW73	320084.299820467	333113.883754364	326549.931079751	357653.620218579	349883.388261142	350759.320315216	1.08017184515639	0.00815958941269179	0.1	0.047293863846321	0.188110928061505	none	A0A0N4SW73;Q8R361	A0A0N4SW73	Rab11 family-interacting protein 5	Rab11fip5	139574.719799999	6	GO:0005622::intracellular anatomical structure;GO:0005737::cytoplasm;GO:0005739::mitochondrion;GO:0005740::mitochondrial envelope;GO:0005741::mitochondrial outer membrane;GO:0005768::endosome;GO:0005769::early endosome;GO:0005794::Golgi apparatus;GO:0005813::centrosome;GO:0005815::microtubule organizing center;GO:0005856::cytoskeleton;GO:0012505::endomembrane system;GO:0015630::microtubule cytosk…	GO:0005488::binding;GO:0005515::protein binding;GO:0008092::cytoskeletal protein binding;GO:0015631::tubulin binding;GO:0019899::enzyme binding;GO:0031267::small GTPase binding;GO:0043015::gamma-tubulin binding;GO:0051020::GTPase binding	GO:0001678::cellular glucose homeostasis;GO:0006887::exocytosis;GO:0009306::protein secretion;GO:0009743::response to carbohydrate;GO:0009914::hormone transport;GO:0010447::response to acidic pH;GO:0010646::regulation of cell communication;GO:0010648::negative regulation of cell communication;GO:0015031::protein transport;GO:0016192::vesicle-mediated transport;GO:0019725::cellular homeostasis;GO:…	Rab11 family-interacting protein 5	Intracellular trafficking, secretion, and vesicular transport	Cellular processes and signaling	C2;RBD-FIP	K12484	09140::Cellular Processes||09141::Transport and catabolism||04144::Endocytosis	09180::Brite Hierarchies||09182::Protein families: genetic information processing||04131::Membrane trafficking	NA	NA	NA	NA	NA	NA	Nucleus	NA	NA	NA	NA	-
A0A0N4SW93	130723.366247756	124364.078866297	133302.651788645	129600.834851245	122865.215003139	120959.355081701	0.961469944558442	0.251997476397478	0.2	0.374978620539917	0.310280797101449	none	A0A0N4SW93	A0A0N4SW93	C2 domain-containing protein 5	C2cd5	115829.8151	6	GO:0001726::ruffle;GO:0005622::intracellular anatomical structure;GO:0005737::cytoplasm;GO:0005813::centrosome;GO:0005815::microtubule organizing center;GO:0005829::cytosol;GO:0005856::cytoskeleton;GO:0005886::plasma membrane;GO:0005938::cell cortex;GO:0012506::vesicle membrane;GO:0015630::microtubule cytoskeleton;GO:0016020::membrane;GO:0030659::cytoplasmic vesicle membrane;GO:0031090::organelle…	GO:0005488::binding;GO:0005509::calcium ion binding;GO:0005543::phospholipid binding;GO:0005544::calcium-dependent phospholipid binding;GO:0008289::lipid binding;GO:0043167::ion binding;GO:0043169::cation binding;GO:0046872::metal ion binding	GO:0006886::intracellular protein transport;GO:0006996::organelle organization;GO:0007165::signal transduction;GO:0007166::cell surface receptor signaling pathway;GO:0007167::enzyme linked receptor protein signaling pathway;GO:0009725::response to hormone;GO:0010243::response to organonitrogen compound;GO:0010638::positive regulation of organelle organization;GO:0010827::regulation of glucose tra…	C2 domain-containing protein	Function unknown	Poorly characterized	C2	NA	NA	NA	NA	NA	NA	NA	NA	NA	Nucleus	NA	NA	NA	NA	-
A0A0N4SW98	17171.3330341113	17541.4982542617	18439.4886773876	15707.8013054038	16043.2980225989	16240.3082628346	0.90290334686712	0.0251496070454949	0.1	0.0847099104565809	0.188110928061505	none	A0A0N4SW98;Q6P7W5	A0A0N4SW98	tRNA-splicing endonuclease subunit Sen2	Tsen2	11799.0409	6	GO:0000214::tRNA-intron endonuclease complex;GO:0005622::intracellular anatomical structure;GO:0005634::nucleus;GO:0005654::nucleoplasm;GO:0005737::cytoplasm;GO:0005813::centrosome;GO:0005815::microtubule organizing center;GO:0005829::cytosol;GO:0005856::cytoskeleton;GO:0015630::microtubule cytoskeleton;GO:0031974::membrane-enclosed lumen;GO:0031981::nuclear lumen;GO:0032991::protein-containing c…	GO:0000213::tRNA-intron endonuclease activity;GO:0003676::nucleic acid binding;GO:0003824::catalytic activity;GO:0004518::nuclease activity;GO:0004519::endonuclease activity;GO:0004521::endoribonuclease activity;GO:0004540::ribonuclease activity;GO:0004549::tRNA-specific ribonuclease activity;GO:0005488::binding;GO:0016787::hydrolase activity;GO:0016788::hydrolase activity, acting on ester bonds;…	GO:0006139::nucleobase-containing compound metabolic process;GO:0010467::gene expression;GO:0090304::nucleic acid metabolic process	Constitutes one of the two catalytic subunit of the tRNA-splicing endonuclease complex, a complex responsible for identification and cleavage of the splice sites in pre-tRNA. It cleaves pre-tRNA at the 5'- and 3'-splice sites to release the intron. The products are an intron and two tRNA half-molecules bearing 2',3'-cyclic phosphate and 5'-OH termini. There are no conserved sequences at the splic…	Translation, ribosomal structure and biogenesis	Information storage and processing	tRNA_int_endo;tRNA_int_endo_N	K15322	NA	09180::Brite Hierarchies||09182::Protein families: genetic information processing||03016::Transfer RNA biogenesis	NA	NA	NA	NA	NA	NA	Nucleus	NA	NA	NA	NA	-
A0A0N4SWB9	32535.9120287253	32123.2860957075	33560.4535608796	32215.7574377656	30700.6355932203	30345.456310117	0.949523315760741	0.0888033326133719	0.2	0.185655060034852	0.310280797101449	none	A0A0N4SWB9;F8WJ98;Q69ZZ6	A0A0N4SWB9	Transmembrane and coiled-coil domains protein 1	Tmcc1	52259.7125000002	6	GO:0005622::intracellular anatomical structure;GO:0005737::cytoplasm;GO:0005783::endoplasmic reticulum;GO:0005791::rough endoplasmic reticulum;GO:0005829::cytosol;GO:0012505::endomembrane system;GO:0016020::membrane;GO:0016021::integral component of membrane;GO:0031224::intrinsic component of membrane;GO:0043226::organelle;GO:0043227::membrane-bounded organelle;GO:0043229::intracellular organelle…	GO:0005488::binding;GO:0005515::protein binding;GO:0042802::identical protein binding	GO:0006996::organelle organization;GO:0010256::endomembrane system organization;GO:0016192::vesicle-mediated transport;GO:0016197::endosomal transport;GO:0046907::intracellular transport;GO:0061024::membrane organization	Predicted transmembrane and coiled-coil 2 protein	Function unknown	Poorly characterized	Tmemb_cc2	NA	NA	NA	NA	NA	NA	NA	NA	NA	Cytoplasm	NA	NA	NA	NA	-
A0A0N4SWD2	7498.74622980251	8517.54508112549	8804.31099442074	7308.42714025501	7690.82705586943	7508.56411519295	0.906819989072829	0.182318578341052	0.4	0.298390965173089	0.525182062092756	none	A0A0N4SWD2;A0A0N4SVY9;E9Q7Y0;Q6P1H7;O08696	A0A0N4SWD2	Forkhead box protein M1 (Fragment)	Foxm1	24536.0313	6	GO:0005622::intracellular anatomical structure;GO:0005634::nucleus;GO:0043226::organelle;GO:0043227::membrane-bounded organelle;GO:0043229::intracellular organelle;GO:0043231::intracellular membrane-bounded organelle;GO:0110165::cellular anatomical entity	GO:0000976::transcription cis-regulatory region binding;GO:0000977::RNA polymerase II transcription regulatory region sequence-specific DNA binding;GO:0001067::transcription regulatory region nucleic acid binding;GO:0003676::nucleic acid binding;GO:0003677::DNA binding;GO:0003690::double-stranded DNA binding;GO:0003700::DNA-binding transcription factor activity;GO:0005488::binding;GO:0005515::pro…	GO:0000165::MAPK cascade;GO:0001570::vasculogenesis;GO:0001944::vasculature development;GO:0006139::nucleobase-containing compound metabolic process;GO:0006259::DNA metabolic process;GO:0006974::cellular response to DNA damage stimulus;GO:0007165::signal transduction;GO:0007264::small GTPase mediated signal transduction;GO:0008284::positive regulation of cell population proliferation;GO:0009059::…	Forkhead box protein M1	Transcription	Information storage and processing	Forkhead	K09406	09140::Cellular Processes||09143::Cell growth and death||04218::Cellular senescence	09180::Brite Hierarchies||09182::Protein families: genetic information processing||03000::Transcription factors	NA	NA	NA	NA	NA	NA	Nucleus	NA	NA	NA	NA	-
A0A0N5E9G7	731356.418312388	729546.354487574	710235.989497867	617115.080449302	605704.111738857	594076.347201298	0.836839897541391	0.00028546958386413	0.1	0.0113049255436601	0.188110928061505	none	A0A0N5E9G7;G3X8Z6;Q5U4B1;P35601;G3UWX1	A0A0N5E9G7	Replication factor C subunit 1	Rfc1	125881.368	5	GO:0005622::intracellular anatomical structure;GO:0005634::nucleus;GO:0005654::nucleoplasm;GO:0005657::replication fork;GO:0005663::DNA replication factor C complex;GO:0005694::chromosome;GO:0005730::nucleolus;GO:0005737::cytoplasm;GO:0031391::Elg1 RFC-like complex;GO:0031974::membrane-enclosed lumen;GO:0031981::nuclear lumen;GO:0032991::protein-containing complex;GO:0043226::organelle;GO:0043227…	GO:0000166::nucleotide binding;GO:0003676::nucleic acid binding;GO:0003677::DNA binding;GO:0003689::DNA clamp loader activity;GO:0003690::double-stranded DNA binding;GO:0003824::catalytic activity;GO:0005488::binding;GO:0005515::protein binding;GO:0005524::ATP binding;GO:0008094::ATP-dependent activity, acting on DNA;GO:0016462::pyrophosphatase activity;GO:0016787::hydrolase activity;GO:0016817::…	GO:0006139::nucleobase-containing compound metabolic process;GO:0006259::DNA metabolic process;GO:0006974::cellular response to DNA damage stimulus;GO:0009059::macromolecule biosynthetic process;GO:0009889::regulation of biosynthetic process;GO:0009890::negative regulation of biosynthetic process;GO:0009891::positive regulation of biosynthetic process;GO:0009892::negative regulation of metabolic …	Replication factor C subunit 1	Replication, recombination and repair	Information storage and processing	AAA;BRCT;RFC1	K10754	09120::Genetic Information Processing||09124::Replication and repair||03030::DNA replication;09120::Genetic Information Processing||09124::Replication and repair||03420::Nucleotide excision repair;09120::Genetic Information Processing||09124::Replication and repair||03430::Mismatch repair	09180::Brite Hierarchies||09182::Protein families: genetic information processing||03032::DNA replication proteins;09180::Brite Hierarchies||09182::Protein families: genetic information processing||03400::DNA repair and recombination proteins	NA	NA	NA	WP1257::Mismatch repair	NA	NA	Nucleus	NA	NA	NA	NA	-
A0A0R3P9C8	821151.274685817	784827.089751489	728637.282573023	749668.86763813	721272.441933459	745392.067446981	0.949335441941705	0.278771659471985	0.4	0.40156952040424	0.525182062092756	none	A0A0R3P9C8;Q9DC69	A0A0R3P9C8	NADH dehydrogenase [ubiquinone] 1 alpha subcomplex subunit 9, mitochondrial	Ndufa9	42127.0681	6	GO:0005622::intracellular anatomical structure;GO:0005634::nucleus;GO:0005654::nucleoplasm;GO:0005737::cytoplasm;GO:0005739::mitochondrion;GO:0005740::mitochondrial envelope;GO:0005743::mitochondrial inner membrane;GO:0005746::mitochondrial respirasome;GO:0005747::mitochondrial respiratory chain complex I;GO:0005759::mitochondrial matrix;GO:0016020::membrane;GO:0016021::integral component of memb…	GO:0003824::catalytic activity;GO:0003954::NADH dehydrogenase activity;GO:0005488::binding;GO:0005515::protein binding;GO:0016491::oxidoreductase activity;GO:0016651::oxidoreductase activity, acting on NAD(P)H;GO:0044877::protein-containing complex binding	GO:0006996::organelle organization;GO:0022607::cellular component assembly;GO:0042181::ketone biosynthetic process;GO:0043933::protein-containing complex subunit organization;GO:1901661::quinone metabolic process	NADH dehydrogenase ubiquinone 1 alpha subcomplex subunit 9, mitochondrial	Energy production and conversion	Metabolism	3Beta_HSD;Epimerase;NAD_binding_10;NmrA	K03953	09100::Metabolism||09102::Energy metabolism||00190::Oxidative phosphorylation;09150::Organismal Systems||09156::Nervous system||04723::Retrograde endocannabinoid signaling;09150::Organismal Systems||09159::Environmental adaptation||04714::Thermogenesis;09160::Human Diseases||09161::Cancer: overview||05208::Chemical carcinogenesis - reactive oxygen species;09160::Human Diseases||09164::Neurodegene…	NA	NA	NA	NA	NA	NA	NA	Cytoplasm	NA	NA	NA	NA	-
A0A0R4IZW9	116803.985637343	121868.361059766	115845.014768625	112904.963570127	117815.591650973	114017.35716769	0.972414752731682	0.244080748187236	0.4	0.366228034566525	0.525182062092756	none	A0A0R4IZW9;Q9DCT5	A0A0R4IZW9	Stromal cell-derived factor 2	Sdf2	23994.1846	11	GO:0005576::extracellular region;GO:0005622::intracellular anatomical structure;GO:0005737::cytoplasm;GO:0005783::endoplasmic reticulum;GO:0005789::endoplasmic reticulum membrane;GO:0012505::endomembrane system;GO:0016020::membrane;GO:0031090::organelle membrane;GO:0031984::organelle subcompartment;GO:0032991::protein-containing complex;GO:0042175::nuclear outer membrane-endoplasmic reticulum mem…	GO:0005488::binding;GO:0005515::protein binding;GO:0051787::misfolded protein binding	GO:0051084::'de novo' posttranslational protein folding;GO:0051085::chaperone cofactor-dependent protein refolding	Stromal cell-derived factor 2	Posttranslational modification, protein turnover, chaperones	Cellular processes and signaling	MIR	NA	NA	NA	NA	NA	NA	NA	NA	NA	Extracellular	NA	NA	NA	NA	-
A0A0R4IZX1	159944.847396768	160007.147258164	159107.151296357	183117.683667274	184982.744821092	180700.205701704	1.14558012059303	0.00138924785415573	0.1	0.0209951530256668	0.188110928061505	none	A0A0R4IZX1;Q8C2K1;A0A3B2WCX4;A0A3B2W417	A0A0R4IZX1	Differentially-expressed in FDCP 6	Def6	73462.2015999999	17	GO:0005622::intracellular anatomical structure;GO:0005634::nucleus;GO:0005654::nucleoplasm;GO:0005737::cytoplasm;GO:0005829::cytosol;GO:0005856::cytoskeleton;GO:0005886::plasma membrane;GO:0005911::cell-cell junction;GO:0016020::membrane;GO:0030054::cell junction;GO:0031974::membrane-enclosed lumen;GO:0031981::nuclear lumen;GO:0042995::cell projection;GO:0043226::organelle;GO:0043227::membrane-bo…	GO:0005488::binding;GO:0005515::protein binding	NA	Differentially expressed in FDCP 6	Signal transduction mechanisms	Cellular processes and signaling	PH	K20072	NA	09180::Brite Hierarchies||09182::Protein families: genetic information processing||04131::Membrane trafficking	NA	NA	NA	NA	NA	NA	Cytoplasm	NA	NA	NA	NA	-
A0A0R4IZY0	869546.472172352	898423.25939618	863052.100426649	873242.562234365	858346.437539234	869693.498667285	0.988696660288925	0.468905566347502	1	0.586300171676258	1	none	A0A0R4IZY0;Q8C1A5	A0A0R4IZY0	Thimet oligopeptidase	Thop1	78036.9387000001	10	GO:0005622::intracellular anatomical structure;GO:0005737::cytoplasm;GO:0005739::mitochondrion;GO:0005740::mitochondrial envelope;GO:0005758::mitochondrial intermembrane space;GO:0031967::organelle envelope;GO:0031970::organelle envelope lumen;GO:0031974::membrane-enclosed lumen;GO:0031975::envelope;GO:0043226::organelle;GO:0043227::membrane-bounded organelle;GO:0043229::intracellular organelle;G…	GO:0003824::catalytic activity;GO:0004175::endopeptidase activity;GO:0004222::metalloendopeptidase activity;GO:0005488::binding;GO:0008233::peptidase activity;GO:0008237::metallopeptidase activity;GO:0016787::hydrolase activity;GO:0033218::amide binding;GO:0042277::peptide binding;GO:0043167::ion binding;GO:0043169::cation binding;GO:0046872::metal ion binding;GO:0140096::catalytic activity, acti…	GO:0006508::proteolysis;GO:0006518::peptide metabolic process;GO:0007165::signal transduction;GO:0019538::protein metabolic process;GO:0035556::intracellular signal transduction;GO:0043603::cellular amide metabolic process	Thimet oligopeptidase	Posttranslational modification, protein turnover, chaperones	Cellular processes and signaling	Peptidase_M3	K01392	09150::Organismal Systems||09152::Endocrine system||04614::Renin-angiotensin system;09160::Human Diseases||09174::Infectious disease: parasitic||05143::African trypanosomiasis	09180::Brite Hierarchies||09181::Protein families: metabolism||01002::Peptidases and inhibitors	NA	NA	NA	NA	NA	NA	Cytoplasm	NA	NA	NA	NA	-
A0A0R4IZY9	593760.421903052	606307.106181968	600895.461109288	600912.811171828	593411.322975518	575680.052729169	0.982809861999639	0.307401058339632	0.4	0.431735270743096	0.525182062092756	none	A0A0R4IZY9;Q91XI1	A0A0R4IZY9	tRNA-dihydrouridine(47) synthase [NAD(P)(+)]	Dus3l	71159.8929	17	NA	GO:0000166::nucleotide binding;GO:0003824::catalytic activity;GO:0005488::binding;GO:0016491::oxidoreductase activity;GO:0016627::oxidoreductase activity, acting on the CH-CH group of donors;GO:0017150::tRNA dihydrouridine synthase activity;GO:0036094::small molecule binding;GO:0043167::ion binding;GO:0043168::anion binding;GO:0043169::cation binding;GO:0046872::metal ion binding;GO:0050660::flav…	GO:0006139::nucleobase-containing compound metabolic process;GO:0010467::gene expression;GO:0090304::nucleic acid metabolic process	tRNA dihydrouridine synthesis	Translation, ribosomal structure and biogenesis	Information storage and processing	Dus;zf-CCCH	K05544	NA	09180::Brite Hierarchies||09182::Protein families: genetic information processing||03016::Transfer RNA biogenesis	NA	NA	NA	NA	NA	NA	Cytoplasm	TF	C3H	NA	NA	-
A0A0R4J000	70382.4928186715	74276.3113575683	75037.5073843124	70115.7316332726	71692.1170747018	79710.0034766485	1.00829117526431	0.883506080128922	1	0.918358390982133	1	none	A0A0R4J000;Q8VC57	A0A0R4J000	BTB/POZ domain-containing protein KCTD5	Kctd5	26139.1054	17	GO:0000151::ubiquitin ligase complex;GO:0005622::intracellular anatomical structure;GO:0005634::nucleus;GO:0005737::cytoplasm;GO:0005829::cytosol;GO:0031461::cullin-RING ubiquitin ligase complex;GO:0031463::Cul3-RING ubiquitin ligase complex;GO:0032991::protein-containing complex;GO:0043226::organelle;GO:0043227::membrane-bounded organelle;GO:0043229::intracellular organelle;GO:0043231::intracell…	GO:0005488::binding;GO:0005515::protein binding;GO:0042802::identical protein binding;GO:0044877::protein-containing complex binding;GO:0097602::cullin family protein binding	GO:0006508::proteolysis;GO:0009057::macromolecule catabolic process;GO:0019538::protein metabolic process;GO:0022607::cellular component assembly;GO:0030163::protein catabolic process;GO:0043933::protein-containing complex subunit organization;GO:0044260::cellular macromolecule metabolic process;GO:0044265::cellular macromolecule catabolic process;GO:0044267::cellular protein metabolic process;GO…	BTB POZ domain-containing protein KCTD5	Function unknown	Poorly characterized	BTB_2	K21914	NA	09180::Brite Hierarchies||09182::Protein families: genetic information processing||04121::Ubiquitin system	NA	NA	NA	NA	NA	NA	Cytoplasm	NA	NA	NA	NA	-
A0A0R4J007	533350.92459605	515020.075990963	554656.314407614	534666.226472374	528921.186440678	533849.556727315	0.996512632503534	0.90059234268394	1	0.929236464865752	1	none	A0A0R4J007;P70261	A0A0R4J007	Paladin	Pald1	96776.3434	10	GO:0005622::intracellular anatomical structure;GO:0005737::cytoplasm;GO:0005829::cytosol;GO:0110165::cellular anatomical entity	GO:0003824::catalytic activity;GO:0004721::phosphoprotein phosphatase activity;GO:0004725::protein tyrosine phosphatase activity;GO:0016787::hydrolase activity;GO:0016788::hydrolase activity, acting on ester bonds;GO:0016791::phosphatase activity;GO:0042578::phosphoric ester hydrolase activity;GO:0140096::catalytic activity, acting on a protein	NA	Phosphatase domain containing, paladin 1	Function unknown	Poorly characterized	PTPlike_phytase	NA	NA	NA	NA	NA	NA	NA	NA	NA	Cytoplasm	NA	NA	NA	NA	-
A0A0R4J015	16842.552962298	17159.5245430273	18008.1030521825	23944.0270188221	20321.1526993095	20466.9932784795	1.24460581183787	0.0427945600357605	0.1	0.116528430367645	0.188110928061505	up	A0A0R4J015;B2RX12	A0A0R4J015	ABC-type glutathione-S-conjugate transporter	Abcc3	169173.839100001	11	GO:0005886::plasma membrane;GO:0005887::integral component of plasma membrane;GO:0009925::basal plasma membrane;GO:0016020::membrane;GO:0016021::integral component of membrane;GO:0016323::basolateral plasma membrane;GO:0031224::intrinsic component of membrane;GO:0031226::intrinsic component of plasma membrane;GO:0045178::basal part of cell;GO:0071944::cell periphery;GO:0098590::plasma membrane re…	GO:0000166::nucleotide binding;GO:0003824::catalytic activity;GO:0005215::transporter activity;GO:0005319::lipid transporter activity;GO:0005342::organic acid transmembrane transporter activity;GO:0005488::binding;GO:0005524::ATP binding;GO:0008028::monocarboxylic acid transmembrane transporter activity;GO:0008559::ABC-type xenobiotic transporter activity;GO:0015125::bile acid transmembrane trans…	GO:0006811::ion transport;GO:0006869::lipid transport;GO:0042908::xenobiotic transport;GO:0046903::secretion;GO:0055085::transmembrane transport;GO:0071702::organic substance transport;GO:0098656::anion transmembrane transport	Canalicular multispecific organic anion transporter 2	Secondary metabolites biosynthesis, transport and catabolism	Metabolism	ABC_membrane;ABC_tran	K05667	09130::Environmental Information Processing||09131::Membrane transport||02010::ABC transporters;09150::Organismal Systems||09154::Digestive system||04976::Bile secretion;09160::Human Diseases||09176::Drug resistance: antineoplastic||01523::Antifolate resistance	09180::Brite Hierarchies||09183::Protein families: signaling and cellular processes||02000::Transporters	NA	NA	NA	WP431::Nuclear receptors in lipid metabolism and toxicity	NA	NA	Plasma membrane	NA	NA	NA	NA	-
A0A0R4J024	34933.6508078995	36778.4442390635	34688.3472267804	35471.7987249545	34574.6994664156	33987.0300730096	0.977754660048553	0.379850601874216	0.4	0.503454531522588	0.525182062092756	none	A0A0R4J024;Q924T3;A0A0R4J1Y0;E0CZC8	A0A0R4J024	DNA repair protein XRCC4	Xrcc4	37109.3209	13	GO:0000109::nucleotide-excision repair complex;GO:0000781::chromosome, telomeric region;GO:0005622::intracellular anatomical structure;GO:0005634::nucleus;GO:0005654::nucleoplasm;GO:0005694::chromosome;GO:0005737::cytoplasm;GO:0005829::cytosol;GO:0005958::DNA-dependent protein kinase-DNA ligase 4 complex;GO:0031974::membrane-enclosed lumen;GO:0031981::nuclear lumen;GO:0032807::DNA ligase IV compl…	GO:0000014::single-stranded DNA endodeoxyribonuclease activity;GO:0003676::nucleic acid binding;GO:0003677::DNA binding;GO:0003824::catalytic activity;GO:0004518::nuclease activity;GO:0004519::endonuclease activity;GO:0004520::endodeoxyribonuclease activity;GO:0004536::deoxyribonuclease activity;GO:0005488::binding;GO:0005515::protein binding;GO:0008022::protein C-terminus binding;GO:0016787::hyd…	GO:0002208::somatic diversification of immunoglobulins involved in immune response;GO:0002244::hematopoietic progenitor cell differentiation;GO:0002285::lymphocyte activation involved in immune response;GO:0002366::leukocyte activation involved in immune response;GO:0002381::immunoglobulin production involved in immunoglobulin-mediated immune response;GO:0002449::lymphocyte mediated immunity;GO:0…	DNA repair protein XRCC4	Function unknown	Poorly characterized	XRCC4	K10886	09120::Genetic Information Processing||09124::Replication and repair||03450::Non-homologous end-joining	09180::Brite Hierarchies||09182::Protein families: genetic information processing||03400::DNA repair and recombination proteins	NA	NA	NA	WP1242::Non-homologous end joining	NA	NA	Nucleus	NA	NA	NA	NA	-
A0A0R4J025	12666.7387791741	13291.7477921544	13110.0787659993	14048.6057984214	13836.3261142498	13766.9735774713	1.06612324078219	0.0315735389070047	0.1	0.0961124414936844	0.188110928061505	none	A0A0R4J025	A0A0R4J025	RCC1 and BTB domain-containing protein 1	Rcbtb1	58375.1394000001	14	GO:0005622::intracellular anatomical structure;GO:0005634::nucleus;GO:0005737::cytoplasm;GO:0043226::organelle;GO:0043227::membrane-bounded organelle;GO:0043229::intracellular organelle;GO:0043231::intracellular membrane-bounded organelle;GO:0110165::cellular anatomical entity	NA	GO:0006325::chromatin organization;GO:0006996::organelle organization	Regulator of chromosome condensation (RCC1) repeat	Cell cycle control, cell division, chromosome partitioning	Cellular processes and signaling	BTB;RCC1	K11494	NA	09180::Brite Hierarchies||09182::Protein families: genetic information processing||03036::Chromosome and associated proteins	NA	NA	NA	NA	NA	NA	Nucleus	TR	TRAF	NA	NA	-
A0A0R4J041	24832.6256732496	23200.8020127336	23045.4289465048	21613.7059805707	23090.3876333961	22720.1674585699	0.948583928708261	0.167891609593517	0.2	0.282888690930936	0.310280797101449	none	A0A0R4J041;Q8C3P7;G3UYB5;G3UXX7;G3UZP2;G5E922	A0A0R4J041	N6-adenosine-methyltransferase subunit METTL3	Mettl3	64638.6544	14	GO:0005622::intracellular anatomical structure;GO:0005634::nucleus;GO:0005654::nucleoplasm;GO:0005737::cytoplasm;GO:0016604::nuclear body;GO:0016607::nuclear speck;GO:0031974::membrane-enclosed lumen;GO:0031981::nuclear lumen;GO:0032991::protein-containing complex;GO:0034708::methyltransferase complex;GO:0036396::RNA N6-methyladenosine methyltransferase complex;GO:0043226::organelle;GO:0043227::m…	GO:0001734::mRNA (N6-adenosine)-methyltransferase activity;GO:0003676::nucleic acid binding;GO:0003723::RNA binding;GO:0003729::mRNA binding;GO:0003824::catalytic activity;GO:0005488::binding;GO:0005515::protein binding;GO:0008168::methyltransferase activity;GO:0008173::RNA methyltransferase activity;GO:0008174::mRNA methyltransferase activity;GO:0008757::S-adenosylmethionine-dependent methyltran…	GO:0001510::RNA methylation;GO:0001959::regulation of cytokine-mediated signaling pathway;GO:0001960::negative regulation of cytokine-mediated signaling pathway;GO:0002183::cytoplasmic translational initiation;GO:0002520::immune system development;GO:0002521::leukocyte differentiation;GO:0002683::negative regulation of immune system process;GO:0002694::regulation of leukocyte activation;GO:000283…	MT-A70	RNA processing and modification	Information storage and processing	MT-A70	K05925	NA	09180::Brite Hierarchies||09182::Protein families: genetic information processing||03019::Messenger RNA biogenesis	NA	NA	NA	WP310::mRNA processing	NA	NA	Nucleus	NA	NA	NA	NA	-
A0A0R4J044	28347.8070017953	30888.3158759499	30125.0961601575	26289.06952034	48070.8027306968	46321.9686522193	1.35049456803033	0.305992808574824	0.7	0.430198385295735	0.780550130208333	none	A0A0R4J044;P57724;A0A1L1SUS5;A0A1L1SRP9;A0A087WRH3;A0A1L1SQL8;A0A087WQ06;A0A1L1SQB0;A0A087WRJ6;A0A087WP16;A0A087WPG7	A0A0R4J044	Poly(rC)-binding protein 4	Pcbp4	41386.4901000001	9	GO:0005622::intracellular anatomical structure;GO:0005634::nucleus;GO:0005737::cytoplasm;GO:0005829::cytosol;GO:0043226::organelle;GO:0043227::membrane-bounded organelle;GO:0043229::intracellular organelle;GO:0043231::intracellular membrane-bounded organelle;GO:0110165::cellular anatomical entity	GO:0003676::nucleic acid binding;GO:0003677::DNA binding;GO:0003723::RNA binding;GO:0003729::mRNA binding;GO:0003730::mRNA 3'-UTR binding;GO:0005488::binding;GO:0097159::organic cyclic compound binding;GO:1901363::heterocyclic compound binding	GO:0006139::nucleobase-containing compound metabolic process;GO:0006974::cellular response to DNA damage stimulus;GO:0007165::signal transduction;GO:0009057::macromolecule catabolic process;GO:0009892::negative regulation of metabolic process;GO:0009894::regulation of catabolic process;GO:0009966::regulation of signal transduction;GO:0009968::negative regulation of signal transduction;GO:0010467:…	Poly(rC)-binding protein 4	RNA processing and modification	Information storage and processing	KH_1	K21444	NA	09180::Brite Hierarchies||09182::Protein families: genetic information processing||03019::Messenger RNA biogenesis	NA	NA	NA	WP310::mRNA processing	NA	NA	Cytoplasm	NA	NA	NA	NA	-
A0A0R4J045	259162.684021544	272044.957896899	260527.709222186	262587.606253795	255534.22002511	265967.774365512	0.990343047730284	0.647738737078791	1	0.735752393795604	1	none	A0A0R4J045	A0A0R4J045	rRNA biogenesis protein RRP36	Rrp36	26633.7857	17	GO:0005622::intracellular anatomical structure;GO:0005634::nucleus;GO:0005654::nucleoplasm;GO:0005730::nucleolus;GO:0030684::preribosome;GO:0030686::90S preribosome;GO:0031974::membrane-enclosed lumen;GO:0031981::nuclear lumen;GO:0032991::protein-containing complex;GO:0043226::organelle;GO:0043227::membrane-bounded organelle;GO:0043228::non-membrane-bounded organelle;GO:0043229::intracellular org…	NA	GO:0006139::nucleobase-containing compound metabolic process;GO:0010467::gene expression;GO:0022613::ribonucleoprotein complex biogenesis;GO:0090304::nucleic acid metabolic process	Ribosomal RNA processing protein 36 homolog	Translation, ribosomal structure and biogenesis	Information storage and processing	RRP36	K14795	NA	09180::Brite Hierarchies||09182::Protein families: genetic information processing||03009::Ribosome biogenesis	NA	NA	NA	NA	NA	NA	Nucleus	NA	NA	NA	NA	-
A0A0R4J060	91599.5619389587	93174.6364756624	95724.9195930423	93351.3964784457	98512.4215317012	98310.5910302468	1.03449312461819	0.202554711109555	0.2	0.321833501680683	0.310280797101449	none	A0A0R4J060;J3QNK5;Q8BIH0	A0A0R4J060	Histone deacetylase complex subunit SAP130	Sap130	111172.3977	18	GO:0000118::histone deacetylase complex;GO:0000228::nuclear chromosome;GO:0000785::chromatin;GO:0005622::intracellular anatomical structure;GO:0005634::nucleus;GO:0005654::nucleoplasm;GO:0005694::chromosome;GO:0016604::nuclear body;GO:0016607::nuclear speck;GO:0031974::membrane-enclosed lumen;GO:0031981::nuclear lumen;GO:0032991::protein-containing complex;GO:0043226::organelle;GO:0043227::membra…	GO:0005488::binding;GO:0005515::protein binding	GO:0006139::nucleobase-containing compound metabolic process;GO:0009059::macromolecule biosynthetic process;GO:0009889::regulation of biosynthetic process;GO:0009890::negative regulation of biosynthetic process;GO:0009892::negative regulation of metabolic process;GO:0010467::gene expression;GO:0010468::regulation of gene expression;GO:0010556::regulation of macromolecule biosynthetic process;GO:0…	Histone deacetylase complex subunit SAP130	Transcription	Information storage and processing	SAP130_C	K19192	NA	09180::Brite Hierarchies||09182::Protein families: genetic information processing||03036::Chromosome and associated proteins	NA	NA	NA	NA	NA	NA	Nucleus	NA	NA	NA	NA	-
A0A0R4J069	119497.728904847	122794.002875334	122023.715129636	118170.051608986	123554.61393597	119085.015644918	0.990377114806195	0.580978197737563	0.7	0.682489991889582	0.780550130208333	none	A0A0R4J069;Q9JLI6;F7BB44;D3Z7G6;F6ZFP8;M0QWF1;D3Z3I6;F7D651	A0A0R4J069	Selenocysteine lyase	Scly	47210.1857	1	GO:0005622::intracellular anatomical structure;GO:0005737::cytoplasm;GO:0005794::Golgi apparatus;GO:0012505::endomembrane system;GO:0032991::protein-containing complex;GO:0043226::organelle;GO:0043227::membrane-bounded organelle;GO:0043229::intracellular organelle;GO:0043231::intracellular membrane-bounded organelle;GO:0110165::cellular anatomical entity;GO:1902494::catalytic complex	GO:0003824::catalytic activity;GO:0005488::binding;GO:0005515::protein binding;GO:0009000::selenocysteine lyase activity;GO:0016597::amino acid binding;GO:0016740::transferase activity;GO:0016829::lyase activity;GO:0016846::carbon-sulfur lyase activity;GO:0019842::vitamin binding;GO:0036094::small molecule binding;GO:0042802::identical protein binding;GO:0042803::protein homodimerization activity…	GO:0006520::cellular amino acid metabolic process;GO:0009725::response to hormone;GO:0010243::response to organonitrogen compound;GO:0016054::organic acid catabolic process;GO:0034599::cellular response to oxidative stress;GO:0043434::response to peptide hormone;GO:0043436::oxoacid metabolic process;GO:0048523::negative regulation of cellular process;GO:0048585::negative regulation of response to…	Selenocysteine lyase	Amino acid transport and metabolism	Metabolism	Aminotran_5	K01763	09100::Metabolism||09106::Metabolism of other amino acids||00450::Selenocompound metabolism	NA	NA	NA	NA	WP108::Selenium metabolism / selenoproteins	NA	NA	Cytoplasm	NA	NA	NA	NA	-
A0A0R4J079	369145.251346499	389003.902238653	386696.770594027	404242.721615058	392733.5608914	394374.901494959	1.04062141362435	0.121381710069365	0.1	0.228394344649872	0.188110928061505	none	A0A0R4J079;Q8BMP6	A0A0R4J079	Golgi resident protein GCP60	Acbd3	60189.3154000002	1	GO:0000139::Golgi membrane;GO:0005622::intracellular anatomical structure;GO:0005737::cytoplasm;GO:0005739::mitochondrion;GO:0005794::Golgi apparatus;GO:0012505::endomembrane system;GO:0016020::membrane;GO:0031090::organelle membrane;GO:0043226::organelle;GO:0043227::membrane-bounded organelle;GO:0043229::intracellular organelle;GO:0043231::intracellular membrane-bounded organelle;GO:0098588::bou…	GO:0000062::fatty-acyl-CoA binding;GO:0000166::nucleotide binding;GO:0005488::binding;GO:0005515::protein binding;GO:0017076::purine nucleotide binding;GO:0030554::adenyl nucleotide binding;GO:0032553::ribonucleotide binding;GO:0032555::purine ribonucleotide binding;GO:0032559::adenyl ribonucleotide binding;GO:0033218::amide binding;GO:0034237::protein kinase A regulatory subunit binding;GO:00360…	GO:0008202::steroid metabolic process;GO:0008610::lipid biosynthetic process;GO:1901362::organic cyclic compound biosynthetic process	fatty-acyl-CoA binding	Intracellular trafficking, secretion, and vesicular transport	Cellular processes and signaling	ACBP;GOLD_2	K23935	09160::Human Diseases||09171::Infectious disease: bacterial||05132::Salmonella infection	NA	NA	NA	NA	NA	NA	NA	Nucleus	NA	NA	NA	NA	-
A0A0R4J081	56010.3994614004	58471.2702813719	62337.4696422711	58333.3652094718	59540.789391086	58876.0760227141	0.999610286748306	0.987730862970882	1	0.991638942293891	1	none	A0A0R4J081;A2AQ17;Q9CWX2	A0A0R4J081	Complex I intermediate-associated protein 30, mitochondrial	Ndufaf1	37989.8635	2	GO:0005622::intracellular anatomical structure;GO:0005737::cytoplasm;GO:0005739::mitochondrion;GO:0005829::cytosol;GO:0043226::organelle;GO:0043227::membrane-bounded organelle;GO:0043229::intracellular organelle;GO:0043231::intracellular membrane-bounded organelle;GO:0110165::cellular anatomical entity	GO:0005488::binding;GO:0005515::protein binding;GO:0051082::unfolded protein binding	GO:0006996::organelle organization;GO:0015980::energy derivation by oxidation of organic compounds;GO:0019646::aerobic electron transport chain;GO:0022607::cellular component assembly;GO:0022900::electron transport chain;GO:0042773::ATP synthesis coupled electron transport;GO:0043933::protein-containing complex subunit organization	Complex I intermediate-associated protein 30 (CIA30)	Function unknown	Poorly characterized	CIA30	K18159	09150::Organismal Systems||09159::Environmental adaptation||04714::Thermogenesis	09180::Brite Hierarchies||09182::Protein families: genetic information processing||03029::Mitochondrial biogenesis	NA	NA	NA	NA	NA	NA	Mitochondria	NA	NA	NA	NA	-
A0A0R4J093	548489.147217235	580611.758061204	547444.085986216	581653.673345477	572201.114249843	587640.123421022	1.03874033807032	0.175411675710531	0.2	0.291323457278579	0.310280797101449	none	A0A0R4J093;Q9DBP5	A0A0R4J093	UMP-CMP kinase	Cmpk1	25718.0427	4	GO:0005622::intracellular anatomical structure;GO:0005634::nucleus;GO:0005654::nucleoplasm;GO:0005730::nucleolus;GO:0005737::cytoplasm;GO:0031974::membrane-enclosed lumen;GO:0031981::nuclear lumen;GO:0043226::organelle;GO:0043227::membrane-bounded organelle;GO:0043228::non-membrane-bounded organelle;GO:0043229::intracellular organelle;GO:0043231::intracellular membrane-bounded organelle;GO:004323…	GO:0000166::nucleotide binding;GO:0003824::catalytic activity;GO:0004127::cytidylate kinase activity;GO:0004550::nucleoside diphosphate kinase activity;GO:0005488::binding;GO:0005524::ATP binding;GO:0009041::uridylate kinase activity;GO:0016301::kinase activity;GO:0016740::transferase activity;GO:0016772::transferase activity, transferring phosphorus-containing groups;GO:0016776::phosphotransfera…	GO:0006139::nucleobase-containing compound metabolic process;GO:0006753::nucleoside phosphate metabolic process;GO:0006796::phosphate-containing compound metabolic process;GO:0009112::nucleobase metabolic process;GO:0009262::deoxyribonucleotide metabolic process;GO:0018130::heterocycle biosynthetic process;GO:0019438::aromatic compound biosynthetic process;GO:0019637::organophosphate metabolic pr…	Catalyzes the phosphorylation of pyrimidine nucleoside monophosphates at the expense of ATP. Plays an important role in de novo pyrimidine nucleotide biosynthesis. Has preference for UMP and CMP as phosphate acceptors. Also displays broad nucleoside diphosphate kinase activity	Nucleotide transport and metabolism	Metabolism	ADK	K13800	09100::Metabolism||09104::Nucleotide metabolism||00240::Pyrimidine metabolism;09100::Metabolism||09111::Xenobiotics biodegradation and metabolism||00983::Drug metabolism - other enzymes	NA	NA	NA	NA	NA	NA	NA	Mitochondria	NA	NA	NA	NA	-
A0A0R4J094	26430.4353680431	27261.9090162251	27990.6360354447	31155.8120825744	30159.8603264281	29242.670355777	1.10865620107717	0.0142494344786784	0.1	0.0623390010302845	0.188110928061505	none	A0A0R4J094	A0A0R4J094	Fumarylacetoacetate hydrolase domain-containing 2A	Fahd2a	34680.8957	2	GO:0005622::intracellular anatomical structure;GO:0005737::cytoplasm;GO:0005739::mitochondrion;GO:0043226::organelle;GO:0043227::membrane-bounded organelle;GO:0043229::intracellular organelle;GO:0043231::intracellular membrane-bounded organelle;GO:0110165::cellular anatomical entity	GO:0003824::catalytic activity;GO:0005488::binding;GO:0016787::hydrolase activity;GO:0016829::lyase activity;GO:0016835::carbon-oxygen lyase activity;GO:0016836::hydro-lyase activity;GO:0043167::ion binding;GO:0043169::cation binding;GO:0046872::metal ion binding	NA	Fumarylacetoacetate hydrolase domain-containing protein 2A	Secondary metabolites biosynthesis, transport and catabolism	Metabolism	FAA_hydrolase	NA	NA	NA	NA	NA	NA	NA	NA	NA	Mitochondria	NA	NA	NA	NA	-
A0A0R4J098	716781.526032316	726300.749640583	719964.634066295	640470.248937462	652762.303829253	672074.652335149	0.908582794137751	0.015231860741314	0.1	0.0642854834473738	0.188110928061505	none	A0A0R4J098;O88291;D3YXQ7;D6RG92	A0A0R4J098	Zinc finger protein 326	Zfp326	65175.6796000001	5	GO:0005622::intracellular anatomical structure;GO:0005634::nucleus;GO:0005654::nucleoplasm;GO:0016363::nuclear matrix;GO:0031974::membrane-enclosed lumen;GO:0031981::nuclear lumen;GO:0032991::protein-containing complex;GO:0034399::nuclear periphery;GO:0043226::organelle;GO:0043227::membrane-bounded organelle;GO:0043229::intracellular organelle;GO:0043231::intracellular membrane-bounded organelle;…	GO:0000993::RNA polymerase II complex binding;GO:0001098::basal transcription machinery binding;GO:0001099::basal RNA polymerase II transcription machinery binding;GO:0003676::nucleic acid binding;GO:0003677::DNA binding;GO:0005488::binding;GO:0005515::protein binding;GO:0008270::zinc ion binding;GO:0019899::enzyme binding;GO:0043167::ion binding;GO:0043169::cation binding;GO:0043175::RNA polymer…	GO:0006139::nucleobase-containing compound metabolic process;GO:0009059::macromolecule biosynthetic process;GO:0009889::regulation of biosynthetic process;GO:0009891::positive regulation of biosynthetic process;GO:0009893::positive regulation of metabolic process;GO:0010467::gene expression;GO:0010468::regulation of gene expression;GO:0010556::regulation of macromolecule biosynthetic process;GO:0…	A-kinase anchoring protein 95 (AKAP95)	Transcription	Information storage and processing	AKAP95	K13204	NA	09180::Brite Hierarchies||09182::Protein families: genetic information processing||03041::Spliceosome	NA	NA	NA	NA	NA	NA	Nucleus	NA	NA	NA	NA	-
A0A0R4J0A8	100371.127468582	95979.6826863832	94617.2471283229	90857.4074074074	90221.7278719397	86619.2748290648	0.920026798157364	0.0241744261728699	0.1	0.0829491905433947	0.188110928061505	none	A0A0R4J0A8;Q9Z2D7;Q3TU27;A0A0N4SWA0;A0A0N4SV30	A0A0R4J0A8	Methyl-CpG-binding domain protein 4	Mbd4	62586.7895000001	6	GO:0000785::chromatin;GO:0005622::intracellular anatomical structure;GO:0005634::nucleus;GO:0005654::nucleoplasm;GO:0005694::chromosome;GO:0005737::cytoplasm;GO:0016604::nuclear body;GO:0016607::nuclear speck;GO:0031974::membrane-enclosed lumen;GO:0031981::nuclear lumen;GO:0043226::organelle;GO:0043227::membrane-bounded organelle;GO:0043228::non-membrane-bounded organelle;GO:0043229::intracellula…	GO:0000700::mismatch base pair DNA N-glycosylase activity;GO:0003676::nucleic acid binding;GO:0003677::DNA binding;GO:0003824::catalytic activity;GO:0005488::binding;GO:0008263::pyrimidine-specific mismatch base pair DNA N-glycosylase activity;GO:0016787::hydrolase activity;GO:0016798::hydrolase activity, acting on glycosyl bonds;GO:0016799::hydrolase activity, hydrolyzing N-glycosyl compounds;GO…	GO:0000075::cell cycle checkpoint signaling;GO:0006139::nucleobase-containing compound metabolic process;GO:0006259::DNA metabolic process;GO:0006306::DNA methylation;GO:0006915::apoptotic process;GO:0006974::cellular response to DNA damage stimulus;GO:0007093::mitotic cell cycle checkpoint signaling;GO:0007165::signal transduction;GO:0007346::regulation of mitotic cell cycle;GO:0010564::regulati…	Mismatch-specific DNA N-glycosylase involved in DNA repair. Has thymine glycosylase activity and is specific for G T mismatches within methylated and unmethylated CpG sites. Can also remove uracil or 5-fluorouracil in G U mismatches. Has no lyase activity. Was first identified as methyl-CpG-binding protein	Chromatin structure and dynamics	Information storage and processing	HhH-GPD;MBD	K10801	09120::Genetic Information Processing||09124::Replication and repair||03410::Base excision repair	09180::Brite Hierarchies||09182::Protein families: genetic information processing||03036::Chromosome and associated proteins;09180::Brite Hierarchies||09182::Protein families: genetic information processing||03400::DNA repair and recombination proteins	NA	NA	NA	NA	NA	NA	Nucleus	NA	NA	NA	NA	-
A0A0R4J0A9	55847.5457809695	63071.3585951941	66245.7784706268	70041.2583485124	69368.7531387319	68363.8037431916	1.12210283319715	0.143739939854051	0.1	0.254613401645934	0.188110928061505	none	A0A0R4J0A9;O88572;H3BL52;Q91VN0	A0A0R4J0A9	Low-density lipoprotein receptor-related protein	Lrp6	180332.681800001	6	GO:0005622::intracellular anatomical structure;GO:0005737::cytoplasm;GO:0005768::endosome;GO:0005769::early endosome;GO:0005783::endoplasmic reticulum;GO:0005794::Golgi apparatus;GO:0005886::plasma membrane;GO:0005901::caveola;GO:0009986::cell surface;GO:0012505::endomembrane system;GO:0016020::membrane;GO:0016021::integral component of membrane;GO:0030054::cell junction;GO:0031224::intrinsic com…	GO:0001664::G protein-coupled receptor binding;GO:0004888::transmembrane signaling receptor activity;GO:0005041::low-density lipoprotein particle receptor activity;GO:0005102::signaling receptor binding;GO:0005109::frizzled binding;GO:0005215::transporter activity;GO:0005488::binding;GO:0005515::protein binding;GO:0015026::coreceptor activity;GO:0017147::Wnt-protein binding;GO:0019207::kinase reg…	GO:0000902::cell morphogenesis;GO:0000904::cell morphogenesis involved in differentiation;GO:0001501::skeletal system development;GO:0001667::ameboidal-type cell migration;GO:0001736::establishment of planar polarity;GO:0001756::somitogenesis;GO:0001763::morphogenesis of a branching structure;GO:0002009::morphogenesis of an epithelium;GO:0002053::positive regulation of mesenchymal cell proliferat…	lipoprotein receptor-related protein	Signal transduction mechanisms	Cellular processes and signaling	FXa_inhibition;Ldl_recept_a;Ldl_recept_b	K03068	09130::Environmental Information Processing||09132::Signal transduction||04150::mTOR signaling pathway;09130::Environmental Information Processing||09132::Signal transduction||04310::Wnt signaling pathway;09150::Organismal Systems||09152::Endocrine system||04928::Parathyroid hormone synthesis, secretion and action;09160::Human Diseases||09161::Cancer: overview||05200::Pathways in cancer;09160::Hu…	09180::Brite Hierarchies||09182::Protein families: genetic information processing||04131::Membrane trafficking	NA	NA	NA	WP1560::MicroRNAs in cardiomyocyte hypertrophy;WP2573::Primary focal segmental glomerulosclerosis (FSGS);WP339::ESC pluripotency pathways;WP403_WP539::Wnt signaling pathway;WP723::Wnt signaling pathway and pluripotency	NA	NA	Plasma membrane	NA	NA	NA	NA	-
A0A0R4J0B4	525607.692998205	511422.961593756	506675.897604201	628199.476320583	633432.274011299	629292.110905087	1.22492442527165	0.0019377939860983	0.1	0.0249077422115562	0.188110928061505	up	A0A0R4J0B4;Q99KK2;A0A0N4SW65;A0A0N4SWC3	A0A0R4J0B4	CMP-N-acetylneuraminic acid synthase	Cmas	48036.2052	6	GO:0005622::intracellular anatomical structure;GO:0005634::nucleus;GO:0043226::organelle;GO:0043227::membrane-bounded organelle;GO:0043229::intracellular organelle;GO:0043231::intracellular membrane-bounded organelle;GO:0110165::cellular anatomical entity	GO:0003824::catalytic activity;GO:0008781::N-acylneuraminate cytidylyltransferase activity;GO:0016740::transferase activity;GO:0016772::transferase activity, transferring phosphorus-containing groups;GO:0016779::nucleotidyltransferase activity;GO:0070567::cytidylyltransferase activity	GO:0006139::nucleobase-containing compound metabolic process;GO:0009225::nucleotide-sugar metabolic process;GO:0018130::heterocycle biosynthetic process;GO:0019438::aromatic compound biosynthetic process;GO:0034654::nucleobase-containing compound biosynthetic process;GO:0044271::cellular nitrogen compound biosynthetic process;GO:0046381::CMP-N-acetylneuraminate metabolic process;GO:0055086::nucle…	N-acylneuraminate cytidylyltransferase	Coenzyme transport and metabolism	Metabolism	CTP_transf_3	K21749	09100::Metabolism||09101::Carbohydrate metabolism||00520::Amino sugar and nucleotide sugar metabolism	NA	NA	NA	NA	NA	NA	NA	Nucleus	NA	NA	NA	NA	-
A0A0R4J0B5	44616.7872531418	43822.6956253851	46584.0305218247	47401.3797814208	47408.2634965474	46233.7061073126	1.04458361238964	0.121369857981202	0.2	0.228394344649872	0.310280797101449	none	A0A0R4J0B5;D6RDS0;Q91W34	A0A0R4J0B5	RUS family member 1	Rusf1	50536.9754000001	7	GO:0016020::membrane;GO:0016021::integral component of membrane;GO:0031224::intrinsic component of membrane;GO:0110165::cellular anatomical entity	NA	NA	protein C16orf58 homolog	Function unknown	Poorly characterized	DUF647	NA	NA	NA	NA	NA	NA	NA	NA	NA	Cytoplasm	NA	NA	NA	NA	-
A0A0R4J0C7	71665.8617594255	70539.7648387759	74525.2369543814	64093.7871888282	60059.1815756434	57848.6603314405	0.839758704010125	0.0132434926017621	0.1	0.0598490552867229	0.188110928061505	none	A0A0R4J0C7;A0A6Q6QAE5;Q99PT3	A0A0R4J0C7	INO80 complex subunit B	Ino80b	37427.6830000001	6	GO:0000228::nuclear chromosome;GO:0000785::chromatin;GO:0005622::intracellular anatomical structure;GO:0005634::nucleus;GO:0005654::nucleoplasm;GO:0005694::chromosome;GO:0005730::nucleolus;GO:0031011::Ino80 complex;GO:0031974::membrane-enclosed lumen;GO:0031981::nuclear lumen;GO:0032991::protein-containing complex;GO:0043226::organelle;GO:0043227::membrane-bounded organelle;GO:0043228::non-membra…	GO:0005488::binding;GO:0005515::protein binding;GO:0043167::ion binding;GO:0043169::cation binding;GO:0046872::metal ion binding	GO:0006139::nucleobase-containing compound metabolic process;GO:0006259::DNA metabolic process;GO:0006325::chromatin organization;GO:0006974::cellular response to DNA damage stimulus;GO:0006996::organelle organization;GO:0044260::cellular macromolecule metabolic process;GO:0090304::nucleic acid metabolic process	INO80 complex subunit B	Transcription	Information storage and processing	PAPA-1;zf-HIT	K11666	NA	09180::Brite Hierarchies||09182::Protein families: genetic information processing||03036::Chromosome and associated proteins	NA	NA	NA	NA	NA	NA	Nucleus	NA	NA	NA	NA	-
A0A0R4J0C8	206885.628366248	204484.822345451	200976.271742698	193483.325743777	189656.332391714	195228.815621741	0.944511422285443	0.0089393263000429	0.1	0.0494584081475133	0.188110928061505	none	A0A0R4J0C8;Q7TMF2	A0A0R4J0C8	3'-5' exoribonuclease 1	Eri1	39556.3672	8	GO:0005622::intracellular anatomical structure;GO:0005634::nucleus;GO:0005730::nucleolus;GO:0005737::cytoplasm;GO:0031974::membrane-enclosed lumen;GO:0031981::nuclear lumen;GO:0032991::protein-containing complex;GO:0043226::organelle;GO:0043227::membrane-bounded organelle;GO:0043228::non-membrane-bounded organelle;GO:0043229::intracellular organelle;GO:0043231::intracellular membrane-bounded orga…	GO:0000175::3'-5'-exoribonuclease activity;GO:0003676::nucleic acid binding;GO:0003723::RNA binding;GO:0003824::catalytic activity;GO:0004518::nuclease activity;GO:0004527::exonuclease activity;GO:0004532::exoribonuclease activity;GO:0004540::ribonuclease activity;GO:0005488::binding;GO:0005515::protein binding;GO:0008408::3'-5' exonuclease activity;GO:0016787::hydrolase activity;GO:0016788::hydr…	GO:0006139::nucleobase-containing compound metabolic process;GO:0009892::negative regulation of metabolic process;GO:0010467::gene expression;GO:0010468::regulation of gene expression;GO:0010605::negative regulation of macromolecule metabolic process;GO:0010629::negative regulation of gene expression;GO:0022613::ribonucleoprotein complex biogenesis;GO:0060255::regulation of macromolecule metaboli…	histone pre-mRNA stem-loop binding	Replication, recombination and repair	Information storage and processing	RNase_T;SAP	K18416	NA	09180::Brite Hierarchies||09182::Protein families: genetic information processing||03019::Messenger RNA biogenesis;09180::Brite Hierarchies||09182::Protein families: genetic information processing||03036::Chromosome and associated proteins	NA	NA	NA	NA	NA	NA	Cytoplasm	NA	NA	NA	NA	-
A0A0R4J0D1	13913.2351885099	13892.8291230232	13428.000984575	15356.2181238616	15834.6876961707	14461.1733688724	1.10714475667316	0.0462327626537298	0.1	0.122570920522917	0.188110928061505	none	A0A0R4J0D1;Q8R3Q0	A0A0R4J0D1	Store-operated calcium entry-associated regulatory factor	Saraf	38710.6037	8	GO:0005622::intracellular anatomical structure;GO:0005737::cytoplasm;GO:0005783::endoplasmic reticulum;GO:0005789::endoplasmic reticulum membrane;GO:0012505::endomembrane system;GO:0016020::membrane;GO:0016021::integral component of membrane;GO:0030176::integral component of endoplasmic reticulum membrane;GO:0031090::organelle membrane;GO:0031224::intrinsic component of membrane;GO:0031227::intri…	NA	GO:0006811::ion transport;GO:0043269::regulation of ion transport;GO:0051049::regulation of transport	Store-operated calcium entry-associated regulatory factor	Function unknown	Poorly characterized	SARAF	NA	NA	NA	NA	NA	NA	NA	NA	NA	Plasma membrane	NA	NA	NA	NA	-
A0A0R4J0D3	310989.07540395	292631.700554529	286905.142763374	314242.62295082	320901.773383553	314333.665546413	1.06619924464809	0.107177476752479	0.1	0.210333111782077	0.188110928061505	none	A0A0R4J0D3;Q3TDQ1	A0A0R4J0D3	Dolichyl-diphosphooligosaccharide--protein glycotransferase	Stt3b	93326.7930000004	9	GO:0005622::intracellular anatomical structure;GO:0005737::cytoplasm;GO:0005783::endoplasmic reticulum;GO:0005789::endoplasmic reticulum membrane;GO:0008250::oligosaccharyltransferase complex;GO:0012505::endomembrane system;GO:0016020::membrane;GO:0016021::integral component of membrane;GO:0031090::organelle membrane;GO:0031224::intrinsic component of membrane;GO:0031984::organelle subcompartment…	GO:0003824::catalytic activity;GO:0004576::oligosaccharyl transferase activity;GO:0004579::dolichyl-diphosphooligosaccharide-protein glycotransferase activity;GO:0005488::binding;GO:0016740::transferase activity;GO:0016757::glycosyltransferase activity;GO:0016758::hexosyltransferase activity;GO:0043167::ion binding;GO:0043169::cation binding;GO:0046872::metal ion binding	GO:0006486::protein glycosylation;GO:0006508::proteolysis;GO:0006986::response to unfolded protein;GO:0009057::macromolecule catabolic process;GO:0009059::macromolecule biosynthetic process;GO:0009100::glycoprotein metabolic process;GO:0010243::response to organonitrogen compound;GO:0019538::protein metabolic process;GO:0030163::protein catabolic process;GO:0034645::cellular macromolecule biosynt…	Oligosaccharyl transferase STT3 subunit	Posttranslational modification, protein turnover, chaperones	Cellular processes and signaling	STT3	K07151	09100::Metabolism||09107::Glycan biosynthesis and metabolism||00510::N-Glycan biosynthesis;09100::Metabolism||09107::Glycan biosynthesis and metabolism||00513::Various types of N-glycan biosynthesis;09120::Genetic Information Processing||09123::Folding, sorting and degradation||04141::Protein processing in endoplasmic reticulum	09180::Brite Hierarchies||09181::Protein families: metabolism||01003::Glycosyltransferases	NA	NA	NA	NA	NA	NA	Plasma membrane	NA	NA	NA	NA	GT66
A0A0R4J0E4	414580.403949731	421120.158143356	402828.795536593	378592.736794171	379276.851851852	375889.352763936	0.915407401871981	0.0175869396486753	0.1	0.069405601113522	0.188110928061505	none	A0A0R4J0E4;Q7TQK1	A0A0R4J0E4	Integrator complex subunit 7	Ints7	106890.0755	1	GO:0005622::intracellular anatomical structure;GO:0005634::nucleus;GO:0005654::nucleoplasm;GO:0005694::chromosome;GO:0005737::cytoplasm;GO:0016604::nuclear body;GO:0031974::membrane-enclosed lumen;GO:0031981::nuclear lumen;GO:0032039::integrator complex;GO:0032991::protein-containing complex;GO:0043226::organelle;GO:0043227::membrane-bounded organelle;GO:0043228::non-membrane-bounded organelle;GO…	NA	GO:0000075::cell cycle checkpoint signaling;GO:0006139::nucleobase-containing compound metabolic process;GO:0006974::cellular response to DNA damage stimulus;GO:0007165::signal transduction;GO:0010212::response to ionizing radiation;GO:0010467::gene expression;GO:0010564::regulation of cell cycle process;GO:0010948::negative regulation of cell cycle process;GO:0035556::intracellular signal transd…	Integrator complex subunit 7	Function unknown	Poorly characterized	NA	K13144	NA	09180::Brite Hierarchies||09182::Protein families: genetic information processing||03041::Spliceosome	NA	NA	NA	NA	NA	NA	Plasma membrane	NA	NA	NA	NA	-
A0A0R4J0F6	926535.017953321	948829.728897104	920491.545782737	938882.969034608	901590.552416824	921966.742959787	0.988048016520022	0.46570923499971	0.7	0.584140235991032	0.780550130208333	none	A0A0R4J0F6;Q99KY4;F6SLK1;A0A0G2JFZ0;Q80TZ3;A0A0G2JGP6;A0A0G2JEW6;D6RHK5;F7BG02	A0A0R4J0F6	Cyclin-G-associated kinase	Gak	143689.524	5	GO:0005622::intracellular anatomical structure;GO:0005737::cytoplasm;GO:0005794::Golgi apparatus;GO:0012505::endomembrane system;GO:0030054::cell junction;GO:0031982::vesicle;GO:0043226::organelle;GO:0043227::membrane-bounded organelle;GO:0043229::intracellular organelle;GO:0043231::intracellular membrane-bounded organelle;GO:0110165::cellular anatomical entity	GO:0000166::nucleotide binding;GO:0003824::catalytic activity;GO:0004672::protein kinase activity;GO:0004674::protein serine/threonine kinase activity;GO:0005488::binding;GO:0005515::protein binding;GO:0005524::ATP binding;GO:0016301::kinase activity;GO:0016740::transferase activity;GO:0016772::transferase activity, transferring phosphorus-containing groups;GO:0016773::phosphotransferase activity…	GO:0006796::phosphate-containing compound metabolic process;GO:0006892::post-Golgi vesicle-mediated transport;GO:0006896::Golgi to vacuole transport;GO:0006898::receptor-mediated endocytosis;GO:0006996::organelle organization;GO:0007034::vacuolar transport;GO:0007399::nervous system development;GO:0007417::central nervous system development;GO:0007420::brain development;GO:0008284::positive regul…	cyclin binding	Signal transduction mechanisms	Cellular processes and signaling	DnaJ;PTEN_C2;Pkinase	K08855	NA	09180::Brite Hierarchies||09181::Protein families: metabolism||01001::Protein kinases;09180::Brite Hierarchies||09182::Protein families: genetic information processing||04131::Membrane trafficking	NA	NA	NA	NA	NA	NA	Plasma membrane	NA	NA	Others	Group-other	-
A0A0R4J0G0	1293611.31059246	1334095.91291846	1328195.8976042	1382518.59441409	1401539.07721281	1391672.23896164	1.05556930560308	0.0185195631120304	0.1	0.0716741861899071	0.188110928061505	none	A0A0R4J0G0;Q8BH04;A0A2I3BQL9;A0A2I3BS39;A0A2I3BRX1;A0A2I3BQC6	A0A0R4J0G0	Phosphoenolpyruvate carboxykinase (GTP)	Pck2	73428.0614000001	14	GO:0005622::intracellular anatomical structure;GO:0005737::cytoplasm;GO:0005739::mitochondrion;GO:0005829::cytosol;GO:0043226::organelle;GO:0043227::membrane-bounded organelle;GO:0043229::intracellular organelle;GO:0043231::intracellular membrane-bounded organelle;GO:0110165::cellular anatomical entity	GO:0000166::nucleotide binding;GO:0003824::catalytic activity;GO:0004611::phosphoenolpyruvate carboxykinase activity;GO:0004613::phosphoenolpyruvate carboxykinase (GTP) activity;GO:0005488::binding;GO:0005525::GTP binding;GO:0016829::lyase activity;GO:0016830::carbon-carbon lyase activity;GO:0016831::carboxy-lyase activity;GO:0017076::purine nucleotide binding;GO:0019001::guanyl nucleotide bindin…	GO:0001678::cellular glucose homeostasis;GO:0005996::monosaccharide metabolic process;GO:0006066::alcohol metabolic process;GO:0006631::fatty acid metabolic process;GO:0006638::neutral lipid metabolic process;GO:0008610::lipid biosynthetic process;GO:0009725::response to hormone;GO:0009743::response to carbohydrate;GO:0010243::response to organonitrogen compound;GO:0014070::response to organic cy…	Pfam:PEPCK	Energy production and conversion	Metabolism	PEPCK_C;PEPCK_N	K01596	09100::Metabolism||09101::Carbohydrate metabolism||00010::Glycolysis / Gluconeogenesis;09100::Metabolism||09101::Carbohydrate metabolism||00020::Citrate cycle (TCA cycle);09100::Metabolism||09101::Carbohydrate metabolism||00620::Pyruvate metabolism;09130::Environmental Information Processing||09132::Signal transduction||04068::FoxO signaling pathway;09130::Environmental Information Processing||09…	NA	NA	NA	NA	WP2316::PPAR signaling pathway;WP447::Adipogenesis genes	NA	NA	Mitochondria	NA	NA	NA	NA	-
A0A0R4J0G4	22407.2324955117	21814.6826863832	22511.8139153266	20427.3292349727	20661.3755492781	20816.0766021555	0.927638575333021	0.0059183497018292	0.1	0.0409027154697246	0.188110928061505	none	A0A0R4J0G4;Q6VN19	A0A0R4J0G4	Ran-binding protein 10	Ranbp10	70097.3402	8	GO:0000151::ubiquitin ligase complex;GO:0005622::intracellular anatomical structure;GO:0005634::nucleus;GO:0005737::cytoplasm;GO:0005856::cytoskeleton;GO:0015630::microtubule cytoskeleton;GO:0032991::protein-containing complex;GO:0043226::organelle;GO:0043227::membrane-bounded organelle;GO:0043228::non-membrane-bounded organelle;GO:0043229::intracellular organelle;GO:0043231::intracellular membra…	GO:0005085::guanyl-nucleotide exchange factor activity;GO:0005096::GTPase activator activity;GO:0005488::binding;GO:0005515::protein binding;GO:0008092::cytoskeletal protein binding;GO:0015631::tubulin binding;GO:0019899::enzyme binding;GO:0030234::enzyme regulator activity;GO:0030695::GTPase regulator activity;GO:0031267::small GTPase binding;GO:0048487::beta-tubulin binding;GO:0051020::GTPase b…	GO:0006996::organelle organization;GO:0007165::signal transduction;GO:0007166::cell surface receptor signaling pathway	CT11-RanBPM	Function unknown	Poorly characterized	CLTH;LisH;SPRY	K23334	NA	09180::Brite Hierarchies||09182::Protein families: genetic information processing||04121::Ubiquitin system	NA	NA	NA	NA	NA	NA	Extracellular	NA	NA	NA	NA	-
A0A0R4J0H7	2087190.12567325	2061603.51201479	2024254.57827371	1952931.99757134	1912321.01381042	1956255.01216827	0.943052414283314	0.00774711615698796	0.1	0.0460732529352877	0.188110928061505	none	A0A0R4J0H7;Q8K2Z4;A0A087WRK6;A0A087WNQ1	A0A0R4J0H7	Condensin complex subunit 1	Ncapd2	155613.2644	6	GO:0000228::nuclear chromosome;GO:0000775::chromosome, centromeric region;GO:0000779::condensed chromosome, centromeric region;GO:0000793::condensed chromosome;GO:0000796::condensin complex;GO:0005622::intracellular anatomical structure;GO:0005634::nucleus;GO:0005654::nucleoplasm;GO:0005694::chromosome;GO:0005737::cytoplasm;GO:0005829::cytosol;GO:0031974::membrane-enclosed lumen;GO:0031981::nucle…	GO:0003682::chromatin binding;GO:0005488::binding;GO:0005515::protein binding;GO:0042393::histone binding	GO:0000070::mitotic sister chromatid segregation;GO:0000819::sister chromatid segregation;GO:0006996::organelle organization;GO:0007076::mitotic chromosome condensation;GO:0010032::meiotic chromosome condensation;GO:0070192::chromosome organization involved in meiotic cell cycle;GO:0098813::nuclear chromosome segregation;GO:0140014::mitotic nuclear division;GO:1903046::meiotic cell cycle process;…	Regulatory subunit of the condensin complex, a complex required for conversion of interphase chromatin into mitotic-like condense chromosomes. The condensin complex probably introduces positive supercoils into relaxed DNA in the presence of type I topoisomerases and converts nicked DNA into positive knotted forms in the presence of type II topoisomerases	Chromatin structure and dynamics	Information storage and processing	Cnd1;Cnd1_N	K06677	NA	09180::Brite Hierarchies||09182::Protein families: genetic information processing||03036::Chromosome and associated proteins	NA	NA	NA	NA	NA	NA	Nucleus	NA	NA	NA	NA	-
A0A0R4J0H8	240296.238779174	254891.291846375	237947.367902855	257443.753794778	259240.858443189	252976.321126434	1.04982171072379	0.139196727113841	0.2	0.250298366786595	0.310280797101449	none	A0A0R4J0H8;Q6NWW9	A0A0R4J0H8	Fibronectin type III domain-containing protein 3B	Fndc3b	132788.074	3	GO:0005622::intracellular anatomical structure;GO:0005737::cytoplasm;GO:0005783::endoplasmic reticulum;GO:0012505::endomembrane system;GO:0016020::membrane;GO:0016021::integral component of membrane;GO:0031224::intrinsic component of membrane;GO:0043226::organelle;GO:0043227::membrane-bounded organelle;GO:0043229::intracellular organelle;GO:0043231::intracellular membrane-bounded organelle;GO:011…	NA	GO:0000902::cell morphogenesis;GO:0000904::cell morphogenesis involved in differentiation;GO:0001649::osteoblast differentiation;GO:0008284::positive regulation of cell population proliferation;GO:0016477::cell migration;GO:0030323::respiratory tube development;GO:0030324::lung development;GO:0030855::epithelial cell differentiation;GO:0034446::substrate adhesion-dependent cell spreading;GO:00352…	Fibronectin type 3 domain	Cytoskeleton	Cellular processes and signaling	fn3	K24485	NA	09180::Brite Hierarchies||09183::Protein families: signaling and cellular processes||04990::Domain-containing proteins not elsewhere classified	NA	NA	NA	NA	NA	NA	Cytoplasm	NA	NA	NA	NA	-
A0A0R4J0I0	4958.8433572711	5066.65865680838	5567.34604529045	5347.78802367942	4730.53013182674	5210.5644628578	0.980506098703161	0.720564093021305	1	0.794668035248986	1	none	A0A0R4J0I0;P70459	A0A0R4J0I0	ETS domain-containing transcription factor ERF	Erf	59074.4211000001	7	GO:0005622::intracellular anatomical structure;GO:0005634::nucleus;GO:0005654::nucleoplasm;GO:0005737::cytoplasm;GO:0005829::cytosol;GO:0031974::membrane-enclosed lumen;GO:0031981::nuclear lumen;GO:0043226::organelle;GO:0043227::membrane-bounded organelle;GO:0043229::intracellular organelle;GO:0043231::intracellular membrane-bounded organelle;GO:0043233::organelle lumen;GO:0070013::intracellular …	GO:0000981::DNA-binding transcription factor activity, RNA polymerase II-specific;GO:0001217::DNA-binding transcription repressor activity;GO:0001227::DNA-binding transcription repressor activity, RNA polymerase II-specific;GO:0003676::nucleic acid binding;GO:0003677::DNA binding;GO:0003700::DNA-binding transcription factor activity;GO:0005488::binding;GO:0043565::sequence-specific DNA binding;GO…	GO:0001890::placenta development;GO:0001892::embryonic placenta development;GO:0006139::nucleobase-containing compound metabolic process;GO:0007398::ectoderm development;GO:0009059::macromolecule biosynthetic process;GO:0009790::embryo development;GO:0009792::embryo development ending in birth or egg hatching;GO:0009889::regulation of biosynthetic process;GO:0009890::negative regulation of biosyn…	ETS domain-containing transcription factor ERF	Transcription	Information storage and processing	Ets	K09434	NA	09180::Brite Hierarchies||09182::Protein families: genetic information processing||03000::Transcription factors	NA	NA	NA	NA	NA	NA	Nucleus	NA	NA	NA	NA	-
A0A0R4J0I4	128654.407540395	126473.136167591	129550.495569413	115113.183060109	109533.851224105	111865.337814347	0.874789662364623	0.0039623050351736	0.1	0.0342548575503243	0.188110928061505	none	A0A0R4J0I4;E9PVJ3;Q8BIW9;F6YVH6;F6ZBE7	A0A0R4J0I4	Chromosome transmission fidelity protein 18 homolog	Chtf18	108152.1569	17	GO:0005622::intracellular anatomical structure;GO:0005634::nucleus;GO:0005654::nucleoplasm;GO:0005694::chromosome;GO:0005737::cytoplasm;GO:0005829::cytosol;GO:0031390::Ctf18 RFC-like complex;GO:0031974::membrane-enclosed lumen;GO:0031981::nuclear lumen;GO:0032991::protein-containing complex;GO:0043226::organelle;GO:0043227::membrane-bounded organelle;GO:0043228::non-membrane-bounded organelle;GO:…	GO:0000166::nucleotide binding;GO:0003676::nucleic acid binding;GO:0003677::DNA binding;GO:0003678::DNA helicase activity;GO:0003689::DNA clamp loader activity;GO:0003824::catalytic activity;GO:0004386::helicase activity;GO:0005488::binding;GO:0005524::ATP binding;GO:0008094::ATP-dependent activity, acting on DNA;GO:0016462::pyrophosphatase activity;GO:0016787::hydrolase activity;GO:0016817::hydr…	GO:0006139::nucleobase-containing compound metabolic process;GO:0006259::DNA metabolic process;GO:0006996::organelle organization;GO:0007127::meiosis I;GO:0007131::reciprocal meiotic recombination;GO:0007140::male meiotic nuclear division;GO:0007276::gamete generation;GO:0009059::macromolecule biosynthetic process;GO:0009889::regulation of biosynthetic process;GO:0009891::positive regulation of b…	Holliday junction DNA helicase ruvB N-terminus	Cell cycle control, cell division, chromosome partitioning	Cellular processes and signaling	AAA	K11269	NA	09180::Brite Hierarchies||09182::Protein families: genetic information processing||03036::Chromosome and associated proteins	NA	NA	NA	NA	NA	NA	Cytoplasm	NA	NA	NA	NA	-
A0A0R4J0J0	49726.7055655296	48620.8009858287	53796.2589432228	40159.285822708	42317.4552730697	41756.1174527755	0.816549124735433	0.0100695864335659	0.1	0.052782507005631	0.188110928061505	down	A0A0R4J0J0;Q3UVT7;Q9JHU2	A0A0R4J0J0	Palmdelphin	Palmd	62652.9073	3	GO:0005622::intracellular anatomical structure;GO:0005737::cytoplasm;GO:0016020::membrane;GO:0030054::cell junction;GO:0030425::dendrite;GO:0036477::somatodendritic compartment;GO:0042995::cell projection;GO:0043005::neuron projection;GO:0043197::dendritic spine;GO:0044309::neuron spine;GO:0045202::synapse;GO:0097447::dendritic tree;GO:0098794::postsynapse;GO:0110165::cellular anatomical entity;G…	GO:0005488::binding;GO:0005515::protein binding	GO:0000902::cell morphogenesis;GO:0022603::regulation of anatomical structure morphogenesis;GO:0022604::regulation of cell morphogenesis	Palmdelphin	Function unknown	Poorly characterized	Paralemmin	K16519	NA	09190::Not Included in Pathway or Brite||09193::Unclassified: signaling and cellular processes||99995::Signaling proteins	NA	NA	NA	NA	NA	NA	Nucleus	NA	NA	NA	NA	-
A0A0R4J0J5	156370.26032316	166744.413637297	153771.000984575	170119.497571342	157603.758631513	165031.124695793	1.0332757027257	0.379062306815011	0.4	0.502896178154461	0.525182062092756	none	A0A0R4J0J5;Q8K114	A0A0R4J0J5	Integrator complex subunit 9	Ints9	77436.7137999999	14	GO:0005622::intracellular anatomical structure;GO:0005634::nucleus;GO:0005654::nucleoplasm;GO:0005737::cytoplasm;GO:0005829::cytosol;GO:0031974::membrane-enclosed lumen;GO:0031981::nuclear lumen;GO:0032039::integrator complex;GO:0032991::protein-containing complex;GO:0043226::organelle;GO:0043227::membrane-bounded organelle;GO:0043229::intracellular organelle;GO:0043231::intracellular membrane-bo…	NA	GO:0006139::nucleobase-containing compound metabolic process;GO:0010467::gene expression;GO:0090304::nucleic acid metabolic process	Integrator complex subunit 9	RNA processing and modification	Information storage and processing	Beta-Casp;Lactamase_B_6	K13146	NA	09180::Brite Hierarchies||09182::Protein families: genetic information processing||03041::Spliceosome	NA	NA	NA	NA	NA	NA	Nucleus	NA	NA	NA	NA	-
A0A0R4J0J6	387182.064631957	342428.886835079	338536.609780112	315004.67516697	302843.102636535	312379.988990613	0.870879455744862	0.0770823836629349	0.1	0.168396495687107	0.188110928061505	none	A0A0R4J0J6;Q8BKT7;Q5SVF9;Q5SVF8	A0A0R4J0J6	THO complex subunit 5 homolog	Thoc5	78709.9712	11	GO:0000346::transcription export complex;GO:0000347::THO complex;GO:0000445::THO complex part of transcription export complex;GO:0000781::chromosome, telomeric region;GO:0005622::intracellular anatomical structure;GO:0005634::nucleus;GO:0005654::nucleoplasm;GO:0005694::chromosome;GO:0005737::cytoplasm;GO:0031974::membrane-enclosed lumen;GO:0031981::nuclear lumen;GO:0032991::protein-containing com…	GO:0003676::nucleic acid binding;GO:0003723::RNA binding;GO:0003729::mRNA binding;GO:0005488::binding;GO:0005515::protein binding;GO:0097159::organic cyclic compound binding;GO:1901363::heterocyclic compound binding	GO:0000075::cell cycle checkpoint signaling;GO:0000902::cell morphogenesis;GO:0002520::immune system development;GO:0002521::leukocyte differentiation;GO:0002683::negative regulation of immune system process;GO:0006139::nucleobase-containing compound metabolic process;GO:0006974::cellular response to DNA damage stimulus;GO:0007165::signal transduction;GO:0009059::macromolecule biosynthetic proces…	Fms-interacting protein	Transcription	Information storage and processing	FimP	K13174	09120::Genetic Information Processing||09122::Translation||03013::Nucleocytoplasmic transport	09180::Brite Hierarchies||09182::Protein families: genetic information processing||03019::Messenger RNA biogenesis;09180::Brite Hierarchies||09182::Protein families: genetic information processing||03041::Spliceosome	NA	NA	NA	NA	NA	NA	Nucleus	NA	NA	NA	NA	-
A0A0R4J0K1	81776.10502693	91125.3357979051	88172.3009517558	106245.666363084	104188.771186441	104844.002781319	1.20762217672828	0.0243657355610989	0.1	0.0833256120741232	0.188110928061505	up	A0A0R4J0K1;Q9ERR7;A0A0G2JEF3;A0A1C7ZMY4	A0A0R4J0K1	Selenoprotein F	Selenof	17733.8828	3	GO:0005622::intracellular anatomical structure;GO:0005737::cytoplasm;GO:0005783::endoplasmic reticulum;GO:0005788::endoplasmic reticulum lumen;GO:0012505::endomembrane system;GO:0031974::membrane-enclosed lumen;GO:0043226::organelle;GO:0043227::membrane-bounded organelle;GO:0043229::intracellular organelle;GO:0043231::intracellular membrane-bounded organelle;GO:0043233::organelle lumen;GO:0070013…	GO:0003824::catalytic activity;GO:0004601::peroxidase activity;GO:0005488::binding;GO:0005515::protein binding;GO:0008379::thioredoxin peroxidase activity;GO:0008430::selenium binding;GO:0016209::antioxidant activity;GO:0016491::oxidoreductase activity;GO:0016684::oxidoreductase activity, acting on peroxide as acceptor;GO:0051920::peroxiredoxin activity	GO:0006325::chromatin organization;GO:0006996::organelle organization;GO:0007276::gamete generation;GO:0007281::germ cell development;GO:0007283::spermatogenesis;GO:0007286::spermatid development;GO:0007289::spermatid nucleus differentiation;GO:0019953::sexual reproduction;GO:0035092::sperm chromatin condensation;GO:0048232::male gamete generation;GO:0048468::cell development;GO:0048515::spermati…	LOW QUALITY PROTEIN 15 kDa selenoprotein-like	Function unknown	Poorly characterized	Sep15_SelM	NA	NA	NA	NA	NA	NA	NA	NA	NA	Extracellular	NA	NA	NA	NA	-
A0A0R4J0L6	405874.389587074	412590.193058123	403469.133574007	389296.106557377	383278.94695543	396388.080890022	0.956650200323245	0.0244997003740574	0.1	0.0835535791975598	0.188110928061505	none	A0A0R4J0L6;Q8BJZ4	A0A0R4J0L6	28S ribosomal protein S35, mitochondrial	Mrps35	35921.8885	6	GO:0000313::organellar ribosome;GO:0000314::organellar small ribosomal subunit;GO:0005622::intracellular anatomical structure;GO:0005737::cytoplasm;GO:0005739::mitochondrion;GO:0005759::mitochondrial matrix;GO:0005761::mitochondrial ribosome;GO:0005763::mitochondrial small ribosomal subunit;GO:0005840::ribosome;GO:0015935::small ribosomal subunit;GO:0031974::membrane-enclosed lumen;GO:0032991::pr…	GO:0003735::structural constituent of ribosome;GO:0005198::structural molecule activity	GO:0006518::peptide metabolic process;GO:0009059::macromolecule biosynthetic process;GO:0010467::gene expression;GO:0019538::protein metabolic process;GO:0034645::cellular macromolecule biosynthetic process;GO:0043603::cellular amide metabolic process;GO:0044260::cellular macromolecule metabolic process;GO:0044267::cellular protein metabolic process;GO:0044271::cellular nitrogen compound biosynth…	ribosomal protein S35	Translation, ribosomal structure and biogenesis	Information storage and processing	MRP-S28	K17413	NA	09180::Brite Hierarchies||09182::Protein families: genetic information processing||03011::Ribosome	NA	NA	NA	NA	NA	NA	Mitochondria	NA	NA	NA	NA	-
A0A0R4J0L8	48657.4021543986	49098.853974122	50205.8723334427	45639.1340315726	45783.2517263026	46028.4213118554	0.928959379663595	0.0113601036893968	0.1	0.0554155816532237	0.188110928061505	none	A0A0R4J0L8;Q3U155	A0A0R4J0L8	Coiled-coil domain-containing protein 174	Ccdc174	53964.4539000001	6	GO:0005622::intracellular anatomical structure;GO:0005634::nucleus;GO:0005654::nucleoplasm;GO:0031974::membrane-enclosed lumen;GO:0031981::nuclear lumen;GO:0043226::organelle;GO:0043227::membrane-bounded organelle;GO:0043229::intracellular organelle;GO:0043231::intracellular membrane-bounded organelle;GO:0043233::organelle lumen;GO:0070013::intracellular organelle lumen;GO:0110165::cellular anato…	NA	NA	Domain of unknown function (DUF4078)	Function unknown	Poorly characterized	DUF4078	K25178	NA	09180::Brite Hierarchies||09182::Protein families: genetic information processing||03019::Messenger RNA biogenesis;09180::Brite Hierarchies||09182::Protein families: genetic information processing||03041::Spliceosome	NA	NA	NA	NA	NA	NA	Nucleus	NA	NA	NA	NA	-
A0A0R4J0M1	406273.842010772	399724.94352023	407434.735805711	372132.61232544	372561.927181419	373707.581990961	0.921683884475017	0.00391100061204245	0.1	0.0342426884080012	0.188110928061505	none	A0A0R4J0M1;Q8VCN9	A0A0R4J0M1	Tubulin-folding cofactor C	Tbcc	38099.7617	17	GO:0005622::intracellular anatomical structure;GO:0005737::cytoplasm;GO:0005829::cytosol;GO:0005929::cilium;GO:0032391::photoreceptor connecting cilium;GO:0035869::ciliary transition zone;GO:0042995::cell projection;GO:0043005::neuron projection;GO:0043226::organelle;GO:0043227::membrane-bounded organelle;GO:0097730::non-motile cilium;GO:0097731::9+0 non-motile cilium;GO:0097733::photoreceptor ce…	GO:0003824::catalytic activity;GO:0003924::GTPase activity;GO:0005488::binding;GO:0005515::protein binding;GO:0008092::cytoskeletal protein binding;GO:0015631::tubulin binding;GO:0016462::pyrophosphatase activity;GO:0016787::hydrolase activity;GO:0016817::hydrolase activity, acting on acid anhydrides;GO:0016818::hydrolase activity, acting on acid anhydrides, in phosphorus-containing anhydrides;GO…	GO:0000902::cell morphogenesis;GO:0022607::cellular component assembly;GO:0043933::protein-containing complex subunit organization	Tubulin-specific chaperone c	Posttranslational modification, protein turnover, chaperones	Cellular processes and signaling	TBCC;TBCC_N	K21766	NA	09180::Brite Hierarchies||09183::Protein families: signaling and cellular processes||04812::Cytoskeleton proteins	NA	NA	NA	NA	NA	NA	Cytoplasm	NA	NA	NA	NA	-
A0A0R4J0M5	72441.2091561939	75342.5569932224	75106.0347883164	61480.2944748027	62526.6925612053	63780.1016919689	0.842510908699846	0.00055837367908815	0.1	0.015285139515746	0.188110928061505	none	A0A0R4J0M5;Q9CPV1	A0A0R4J0M5	Spindle and kinetochore-associated protein 1	Ska1	29462.5975	18	GO:0000775::chromosome, centromeric region;GO:0000776::kinetochore;GO:0000779::condensed chromosome, centromeric region;GO:0000793::condensed chromosome;GO:0000940::outer kinetochore;GO:0005622::intracellular anatomical structure;GO:0005694::chromosome;GO:0005737::cytoplasm;GO:0005819::spindle;GO:0005856::cytoskeleton;GO:0005874::microtubule;GO:0005876::spindle microtubule;GO:0015630::microtubule…	GO:0005488::binding;GO:0005515::protein binding;GO:0008017::microtubule binding;GO:0008092::cytoskeletal protein binding;GO:0015631::tubulin binding	GO:0006996::organelle organization;GO:0031109::microtubule polymerization or depolymerization;GO:0032886::regulation of microtubule-based process;GO:0033043::regulation of organelle organization;GO:0051128::regulation of cellular component organization;GO:0070507::regulation of microtubule cytoskeleton organization	Spindle and	Function unknown	Poorly characterized	SKA1	NA	NA	NA	NA	NA	NA	NA	NA	NA	Cytoplasm	NA	NA	NA	NA	-
A0A0R4J0M9	622070.332136445	617391.373998768	611882.313751231	555813.175470553	544043.196798493	556083.784331904	0.894452969741691	0.00047153114740718	0.1	0.014168683731959	0.188110928061505	none	A0A0R4J0M9;Q8CDG3	A0A0R4J0M9	Ubiquitinyl hydrolase 1	Vcpip1	134460.651	1	GO:0005622::intracellular anatomical structure;GO:0005634::nucleus;GO:0005737::cytoplasm;GO:0005783::endoplasmic reticulum;GO:0005794::Golgi apparatus;GO:0012505::endomembrane system;GO:0030054::cell junction;GO:0043226::organelle;GO:0043227::membrane-bounded organelle;GO:0043229::intracellular organelle;GO:0043231::intracellular membrane-bounded organelle;GO:0045202::synapse;GO:0110165::cellular…	GO:0003824::catalytic activity;GO:0004843::thiol-dependent deubiquitinase;GO:0008233::peptidase activity;GO:0008234::cysteine-type peptidase activity;GO:0008242::omega peptidase activity;GO:0016787::hydrolase activity;GO:0019783::ubiquitin-like protein-specific protease activity;GO:0101005::deubiquitinase activity;GO:0140096::catalytic activity, acting on a protein	GO:0006139::nucleobase-containing compound metabolic process;GO:0006259::DNA metabolic process;GO:0006508::proteolysis;GO:0006974::cellular response to DNA damage stimulus;GO:0006996::organelle organization;GO:0010256::endomembrane system organization;GO:0019538::protein metabolic process;GO:0022607::cellular component assembly;GO:0032880::regulation of protein localization;GO:0034613::cellular p…	endoplasmic reticulum membrane fusion	Signal transduction mechanisms	Cellular processes and signaling	OTU	K11861	NA	09180::Brite Hierarchies||09181::Protein families: metabolism||01002::Peptidases and inhibitors;09180::Brite Hierarchies||09182::Protein families: genetic information processing||04121::Ubiquitin system	NA	NA	NA	NA	NA	NA	Nucleus	NA	NA	NA	NA	-
A0A0R4J0N3	14432.5233393178	15697.2448141302	16569.0275680998	16275.8765938069	14788.0547708726	15150.4145903349	0.98962607581099	0.855494641516397	1	0.897149068815869	1	none	A0A0R4J0N3	A0A0R4J0N3	Solute carrier family 35 member E4	Slc35e4	37201.0677	11	GO:0005622::intracellular anatomical structure;GO:0005737::cytoplasm;GO:0005794::Golgi apparatus;GO:0012505::endomembrane system;GO:0016020::membrane;GO:0016021::integral component of membrane;GO:0031224::intrinsic component of membrane;GO:0043226::organelle;GO:0043227::membrane-bounded organelle;GO:0043229::intracellular organelle;GO:0043231::intracellular membrane-bounded organelle;GO:0110165::…	GO:0005215::transporter activity;GO:0015291::secondary active transmembrane transporter activity;GO:0015297::antiporter activity;GO:0022804::active transmembrane transporter activity;GO:0022857::transmembrane transporter activity	NA	Triose-phosphate Transporter family	Amino acid transport and metabolism	Metabolism	TPT	K15286	NA	09180::Brite Hierarchies||09183::Protein families: signaling and cellular processes||02000::Transporters	NA	NA	NA	NA	NA	NA	Plasma membrane	NA	NA	NA	NA	-
A0A0R4J0N5	352603.824057451	350841.68207024	348624.742369544	266640.338494232	264568.032015066	260622.435971723	0.752640622251283	5.11229801944219e-05	0.1	0.00509559089622752	0.188110928061505	down	A0A0R4J0N5;A2T4N6;P46718	A0A0R4J0N5	Programmed cell death protein 2	Pdcd2	38330.8629	17	GO:0005622::intracellular anatomical structure;GO:0005634::nucleus;GO:0005737::cytoplasm;GO:0043226::organelle;GO:0043227::membrane-bounded organelle;GO:0043229::intracellular organelle;GO:0043231::intracellular membrane-bounded organelle;GO:0110165::cellular anatomical entity	GO:0003676::nucleic acid binding;GO:0003677::DNA binding;GO:0005488::binding;GO:0005515::protein binding;GO:0019899::enzyme binding;GO:0043167::ion binding;GO:0043169::cation binding;GO:0046872::metal ion binding;GO:0097159::organic cyclic compound binding;GO:1901363::heterocyclic compound binding	GO:0002244::hematopoietic progenitor cell differentiation;GO:0002520::immune system development;GO:0006508::proteolysis;GO:0006915::apoptotic process;GO:0008284::positive regulation of cell population proliferation;GO:0009893::positive regulation of metabolic process;GO:0010604::positive regulation of macromolecule metabolic process;GO:0010941::regulation of cell death;GO:0010942::positive regula…	Programmed cell death protein 2	Function unknown	Poorly characterized	PDCD2_C;zf-MYND	K14801	NA	09180::Brite Hierarchies||09182::Protein families: genetic information processing||03009::Ribosome biogenesis	NA	NA	NA	NA	NA	NA	Nucleus	NA	NA	NA	NA	-
A0A0R4J0P1	195700.960502693	209886.352433765	208267.13816869	212127.625986642	217885.875706215	219704.316838568	1.05842324245057	0.106314581542077	0.1	0.209400300786453	0.188110928061505	none	A0A0R4J0P1;D3YTT4;Q9D7B6	A0A0R4J0P1	Isobutyryl-CoA dehydrogenase, mitochondrial	Acad8	45097.9494000001	9	GO:0005622::intracellular anatomical structure;GO:0005737::cytoplasm;GO:0005739::mitochondrion;GO:0043226::organelle;GO:0043227::membrane-bounded organelle;GO:0043229::intracellular organelle;GO:0043231::intracellular membrane-bounded organelle;GO:0110165::cellular anatomical entity	GO:0000166::nucleotide binding;GO:0003824::catalytic activity;GO:0003995::acyl-CoA dehydrogenase activity;GO:0005488::binding;GO:0016491::oxidoreductase activity;GO:0016627::oxidoreductase activity, acting on the CH-CH group of donors;GO:0036094::small molecule binding;GO:0043167::ion binding;GO:0043168::anion binding;GO:0050660::flavin adenine dinucleotide binding;GO:0097159::organic cyclic comp…	GO:0006520::cellular amino acid metabolic process;GO:0009063::cellular amino acid catabolic process;GO:0009081::branched-chain amino acid metabolic process;GO:0016054::organic acid catabolic process;GO:0043436::oxoacid metabolic process;GO:1901565::organonitrogen compound catabolic process	Acyl-CoA dehydrogenase, N-terminal domain	Lipid transport and metabolism	Metabolism	Acyl-CoA_dh_1;Acyl-CoA_dh_M;Acyl-CoA_dh_N	K11538	09100::Metabolism||09105::Amino acid metabolism||00280::Valine, leucine and isoleucine degradation	NA	NA	NA	NA	NA	NA	NA	Mitochondria	NA	NA	NA	NA	-
A0A0R4J0Q5	978596.983842011	994115.875949887	960866.544141779	970231.026108075	975007.062146893	961387.373971491	0.99081192700253	0.460445183396658	0.7	0.579550470051351	0.780550130208333	none	A0A0R4J0Q5;P21619	A0A0R4J0Q5	Lamin-B2	Lmnb2	69093.8311000001	10	GO:0005622::intracellular anatomical structure;GO:0005634::nucleus;GO:0005635::nuclear envelope;GO:0005638::lamin filament;GO:0005652::nuclear lamina;GO:0005856::cytoskeleton;GO:0005882::intermediate filament;GO:0012505::endomembrane system;GO:0016020::membrane;GO:0031090::organelle membrane;GO:0031965::nuclear membrane;GO:0031967::organelle envelope;GO:0031974::membrane-enclosed lumen;GO:0031975…	GO:0005488::binding;GO:0005515::protein binding;GO:0042802::identical protein binding	NA	Lamin Tail Domain	Cell cycle control, cell division, chromosome partitioning	Cellular processes and signaling	Filament;LTD	K07611	09140::Cellular Processes||09143::Cell growth and death||04210::Apoptosis	09180::Brite Hierarchies||09183::Protein families: signaling and cellular processes||04812::Cytoskeleton proteins	NA	NA	NA	NA	NA	NA	Nucleus	NA	NA	NA	NA	-
A0A0R4J0R3	16812.8500897666	16513.9186691312	16847.6307843781	16996.3623254402	17497.30304457	18184.0676787577	1.04989264501975	0.121149824548517	0.1	0.228238124573414	0.188110928061505	none	A0A0R4J0R3;Q3U1G5	A0A0R4J0R3	Interferon-stimulated 20 kDa exonuclease-like 2	Isg20l2	40996.8356000001	3	GO:0005622::intracellular anatomical structure;GO:0005634::nucleus;GO:0043226::organelle;GO:0043227::membrane-bounded organelle;GO:0043229::intracellular organelle;GO:0043231::intracellular membrane-bounded organelle;GO:0110165::cellular anatomical entity	GO:0000175::3'-5'-exoribonuclease activity;GO:0003676::nucleic acid binding;GO:0003824::catalytic activity;GO:0004518::nuclease activity;GO:0004527::exonuclease activity;GO:0004532::exoribonuclease activity;GO:0004540::ribonuclease activity;GO:0005488::binding;GO:0008408::3'-5' exonuclease activity;GO:0016787::hydrolase activity;GO:0016788::hydrolase activity, acting on ester bonds;GO:0016796::ex…	GO:0022613::ribonucleoprotein complex biogenesis	exoribonuclease activity, producing 5'-phosphomonoesters	Replication, recombination and repair	Information storage and processing	RNase_T	K18329	NA	09180::Brite Hierarchies||09182::Protein families: genetic information processing||03009::Ribosome biogenesis	NA	NA	NA	NA	NA	NA	Nucleus	NA	NA	NA	NA	-
A0A0R4J0R7	17815.5780969479	18137.8927911275	20229.0649819495	21847.5174559806	19026.51522285	19260.0773554294	1.07033456398937	0.319433364059323	0.4	0.443812203847176	0.525182062092756	none	A0A0R4J0R7;Q62137	A0A0R4J0R7	Tyrosine-protein kinase	Jak3	122542.0407	8	GO:0005622::intracellular anatomical structure;GO:0005737::cytoplasm;GO:0005829::cytosol;GO:0005856::cytoskeleton;GO:0016020::membrane;GO:0043226::organelle;GO:0043228::non-membrane-bounded organelle;GO:0043229::intracellular organelle;GO:0043232::intracellular non-membrane-bounded organelle;GO:0110165::cellular anatomical entity	GO:0000166::nucleotide binding;GO:0003824::catalytic activity;GO:0004672::protein kinase activity;GO:0004713::protein tyrosine kinase activity;GO:0004715::non-membrane spanning protein tyrosine kinase activity;GO:0005488::binding;GO:0005515::protein binding;GO:0005524::ATP binding;GO:0016301::kinase activity;GO:0016740::transferase activity;GO:0016772::transferase activity, transferring phosphoru…	GO:0001817::regulation of cytokine production;GO:0001818::negative regulation of cytokine production;GO:0002285::lymphocyte activation involved in immune response;GO:0002366::leukocyte activation involved in immune response;GO:0002371::dendritic cell cytokine production;GO:0002460::adaptive immune response based on somatic recombination of immune receptors built from immunoglobulin superfamily do…	tyrosine-protein kinase JAK3	Signal transduction mechanisms	Cellular processes and signaling	Pkinase_Tyr;SH2	K11218	09130::Environmental Information Processing||09132::Signal transduction||04151::PI3K-Akt signaling pathway;09130::Environmental Information Processing||09132::Signal transduction||04630::JAK-STAT signaling pathway;09140::Cellular Processes||09143::Cell growth and death||04217::Necroptosis;09140::Cellular Processes||09144::Cellular community - eukaryotes||04550::Signaling pathways regulating pluri…	09180::Brite Hierarchies||09181::Protein families: metabolism||01001::Protein kinases	NA	NA	NA	WP10::IL-9 signaling pathway;WP2292::Chemokine signaling pathway;WP2841::Focal adhesion: PI3K-Akt-mTOR signaling pathway;WP297::IL-7 signaling pathway;WP450::IL-2 signaling pathway	NA	NA	Cytoplasm	NA	NA	Others	Group-other	-
A0A0R4J0S3	6581.33716337522	6499.99743273773	6248.80052510666	6043.68025197328	6080.2299905838	5451.15427627767	0.909205466419206	0.0967478684918296	0.1	0.196936315281788	0.188110928061505	none	A0A0R4J0S3;Q924D0	A0A0R4J0S3	Reticulon-4-interacting protein 1, mitochondrial	Rtn4ip1	43405.2437	10	GO:0005622::intracellular anatomical structure;GO:0005737::cytoplasm;GO:0005739::mitochondrion;GO:0005740::mitochondrial envelope;GO:0005741::mitochondrial outer membrane;GO:0016020::membrane;GO:0019867::outer membrane;GO:0031090::organelle membrane;GO:0031966::mitochondrial membrane;GO:0031967::organelle envelope;GO:0031968::organelle outer membrane;GO:0031975::envelope;GO:0043226::organelle;GO:…	GO:0003824::catalytic activity;GO:0005488::binding;GO:0008270::zinc ion binding;GO:0016491::oxidoreductase activity;GO:0043167::ion binding;GO:0043169::cation binding;GO:0046872::metal ion binding;GO:0046914::transition metal ion binding	GO:0007399::nervous system development;GO:0022008::neurogenesis;GO:0030030::cell projection organization;GO:0030182::neuron differentiation;GO:0031344::regulation of cell projection organization;GO:0048468::cell development;GO:0048666::neuron development;GO:0048731::system development;GO:0050773::regulation of dendrite development;GO:0051128::regulation of cellular component organization	Reticulon-4-interacting protein 1, mitochondrial	Energy production and conversion	Metabolism	ADH_N;ADH_zinc_N_2	K23164	NA	09180::Brite Hierarchies||09182::Protein families: genetic information processing||03029::Mitochondrial biogenesis	NA	NA	NA	NA	NA	NA	Mitochondria	NA	NA	NA	NA	-
A0A0R4J0S4	118319.856373429	117978.322037379	124214.34525763	132285.336976321	130027.801318267	127901.352995712	1.08238817148327	0.0228760836328103	0.1	0.0807822792672767	0.188110928061505	none	A0A0R4J0S4;Q80Y17	A0A0R4J0S4	Lethal(2) giant larvae protein homolog 1	Llgl1	115580.5973	11	GO:0000137::Golgi cis cisterna;GO:0005622::intracellular anatomical structure;GO:0005737::cytoplasm;GO:0005768::endosome;GO:0005769::early endosome;GO:0005794::Golgi apparatus;GO:0005795::Golgi stack;GO:0005802::trans-Golgi network;GO:0005856::cytoskeleton;GO:0005886::plasma membrane;GO:0005938::cell cortex;GO:0009925::basal plasma membrane;GO:0010008::endosome membrane;GO:0012505::endomembrane s…	GO:0005096::GTPase activator activity;GO:0005488::binding;GO:0005515::protein binding;GO:0008092::cytoskeletal protein binding;GO:0017022::myosin binding;GO:0019899::enzyme binding;GO:0019900::kinase binding;GO:0019901::protein kinase binding;GO:0030234::enzyme regulator activity;GO:0030695::GTPase regulator activity;GO:0031267::small GTPase binding;GO:0045159::myosin II binding;GO:0051020::GTPas…	GO:0000902::cell morphogenesis;GO:0000904::cell morphogenesis involved in differentiation;GO:0006887::exocytosis;GO:0006892::post-Golgi vesicle-mediated transport;GO:0006893::Golgi to plasma membrane transport;GO:0006996::organelle organization;GO:0007165::signal transduction;GO:0007166::cell surface receptor signaling pathway;GO:0007219::Notch signaling pathway;GO:0007399::nervous system develop…	Lethal(2) giant larvae protein homolog 1	Intracellular trafficking, secretion, and vesicular transport	Cellular processes and signaling	LLGL;Lgl_C;WD40	K06094	09130::Environmental Information Processing||09132::Signal transduction||04390::Hippo signaling pathway;09140::Cellular Processes||09144::Cellular community - eukaryotes||04530::Tight junction;09160::Human Diseases||09172::Infectious disease: viral||05165::Human papillomavirus infection	09180::Brite Hierarchies||09182::Protein families: genetic information processing||04131::Membrane trafficking	NA	NA	NA	NA	NA	NA	Nucleus	NA	NA	NA	NA	-
A0A0R4J0T4	665815.493716338	679538.262476895	670872.0511979	673013.342440801	657552.283427495	674018.411751072	0.994225959349847	0.593508584878293	1	0.693067375126838	1	none	A0A0R4J0T4;Q5D0E0;O88351;Q3U141;F6XPL0;F6ULQ4	A0A0R4J0T4	I-kappa-B kinase	Ikbkb	84398.4069	8	GO:0005622::intracellular anatomical structure;GO:0005634::nucleus;GO:0005737::cytoplasm;GO:0005829::cytosol;GO:0005886::plasma membrane;GO:0005887::integral component of plasma membrane;GO:0008385::IkappaB kinase complex;GO:0009898::cytoplasmic side of plasma membrane;GO:0016020::membrane;GO:0016021::integral component of membrane;GO:0031224::intrinsic component of membrane;GO:0031226::intrinsic…	GO:0000166::nucleotide binding;GO:0003824::catalytic activity;GO:0004672::protein kinase activity;GO:0004674::protein serine/threonine kinase activity;GO:0005102::signaling receptor binding;GO:0005488::binding;GO:0005515::protein binding;GO:0005524::ATP binding;GO:0008384::IkappaB kinase activity;GO:0016301::kinase activity;GO:0016740::transferase activity;GO:0016772::transferase activity, transf…	GO:0001782::B cell homeostasis;GO:0002064::epithelial cell development;GO:0006139::nucleobase-containing compound metabolic process;GO:0006796::phosphate-containing compound metabolic process;GO:0006811::ion transport;GO:0006996::organelle organization;GO:0007165::signal transduction;GO:0007166::cell surface receptor signaling pathway;GO:0007249::I-kappaB kinase/NF-kappaB signaling;GO:0007399::ne…	Inhibitor of nuclear factor kappa-B kinase subunit beta	Signal transduction mechanisms	Cellular processes and signaling	IKKbetaNEMObind;Pkinase	K07209	09130::Environmental Information Processing||09132::Signal transduction||04010::MAPK signaling pathway;09130::Environmental Information Processing||09132::Signal transduction||04014::Ras signaling pathway;09130::Environmental Information Processing||09132::Signal transduction||04064::NF-kappa B signaling pathway;09130::Environmental Information Processing||09132::Signal transduction||04068::FoxO …	09180::Brite Hierarchies||09181::Protein families: metabolism||01001::Protein kinases	NA	NA	NA	WP1243::EBV LMP1 signaling;WP1244::Estrogen signaling;WP1254::Apoptosis;WP1256::Nod-like receptor (NLR) signaling pathway;WP1560::MicroRNAs in cardiomyocyte hypertrophy;WP2292::Chemokine signaling pathway;WP2841::Focal adhesion: PI3K-Akt-mTOR signaling pathway;WP493::Mapk signaling pathway;WP5128::Fibrin complement receptor 3 signaling pathway;WP65::Insulin signaling;WP88::Toll-like receptor sign…	NA	NA	Cytoplasm	NA	NA	Others	Group-other	-
[truncated: 6,602 more rows]
