# Supplementary material for: Multiomics Analysis Reveals Role of ncRNA in Hypoxia of Mouse Brain Microvascular Endothelial Cells
Source: Int J Mol Sci. 2025 Jun 12;26(12):5629. doi: 10.3390/ijms26125629 (PMC12193265; doi:10.3390/ijms26125629)
Supplement: Supplementary file 1 [file ijms-26-05629-s001.zip › Supplementary TableS9-Metabolite Comparison.xls]

ID	C1	C2	C3	C4	C5	C6	H1	H2	H3	H4	H5	H6	ratio	t.test_p.value	wilcox.test_p.value	t.test_p.value_BHcorrect	wilcox.test_p.value_BHcorrect	VIP	cv	regulated	MZ	RT	IsAnnotated	IsMS2ident	MS2Metabolite	MS2MetaboliteFormula	MS2MetaboliteAdductedIon	MS2MetaboliteScore	MS2superclass	MS2class	MS2hmdb	MS2kegg	MS2keggPathway	NumberMS1hmdb	MS1hmdbName	MS1hmdbID	NumberMS1kegg	MS1keggName	MS1keggID
neg-M1000T447	152170.983210889	126665.079604303	164168.183433557	190357.884576634	222668.938149587	126379.102114009	125663.385057179	175933.874622516	107676.567224492	262394.650452088	133249.439277395	68106.6126613382	0.888655833364673	0.40643377515653	0.393939393939394	0.697753387908478	0.686537506209637	0.59729351772658	0.36712498855366	none	999.639527513849	7.44865	0	0	-	-	-	-	Unknown	-	-	-	-	0	-	-	0	-	-
neg-M1001T290	61671.3892543593	29849.6018165257	98420.9725444946	39779.7568098635	43959.6848287914	98506.0224095909	60711.1730012313	54172.7825946585	85451.1331737457	60948.112715647	72112.483739243	55090.3165717431	1.04379130760799	0.564815197027731	0.818181818181818	0.803300274648645	0.930997315342469	0.430146637642755	0.183978422566425	none	1001.49889821423	4.83231666666667	0	0	-	-	-	-	Unknown	-	-	-	-	0	-	-	0	-	-
neg-M1001T447	47107.4643353057	45689.5429642793	48430.2526273903	59746.8464165847	103433.001630979	76625.9327563672	36086.1250112195	82887.9912584061	29586.4031803703	97917.7736546172	63386.5200881097	51053.580349931	0.94721022841046	0.69487536708877	0.937229437229437	0.875006919630587	0.981300380512462	0.318780651276104	0.143075520190907	none	1000.64262498749	7.45045	0	0	-	-	-	-	Unknown	-	-	-	-	0	-	-	0	-	-
neg-M1002T290	67452.2089784237	38805.1963853785	85921.8118575481	73508.7049424531	72158.6772923515	101730.730829726	76548.9079695043	64181.2097182407	76877.7462762285	63967.3803212949	77631.1205746537	88642.7831294097	1.01881766218033	0.725396284843371	0.937229437229437	0.890106841766489	0.981300380512462	0.218332052431185	0.0267058596797373	none	1002.001275705	4.831775	0	0	-	-	-	-	Unknown	-	-	-	-	0	-	-	0	-	-
neg-M1002T418	130239.790274136	100355.437482779	235880.232334461	162237.317240429	142370.36808388	139139.847172474	102953.727992936	88105.6264085062	77342.9741055346	198848.465326261	96711.0904343773	81542.1830319233	0.70917134873081	0.0730490383482381	0.0649350649350649	0.303540734498812	0.266344261199821	1.24074229742217	0.10100871719817	none	1001.56193622115	6.96811666666667	0	0	-	-	-	-	Unknown	-	-	-	-	0	-	-	0	-	-
neg-M1003T290	45483.4860623229	15977.5332093142	48349.6634105786	43995.8400181274	56162.1813886134	59007.0375467055	49864.7261618678	16611.002020112	47563.7159474245	36290.0175101604	35996.986338037	42348.2910793188	0.850168634785918	0.590924315155069	0.30952380952381	0.820214583986789	0.613015054115656	0.448050127888523	0.181657657336461	none	1002.50087087459	4.83225	1	0	-	-	-	-	Unknown	-	-	-	-	1	28-Glucosyl-30-methyl-3b,23-dihydroxy-12-oleanene-28,30-dioate 3-[arabinosyl-(1->3)-glucuronide]	HMDB0039113	0	-	-
neg-M1008T318	39814.2800430637	23823.9798333488	46924.4475676392	33311.510314363	41858.2944028682	44060.0079711861	13524.1662876327	25644.8612144184	33640.243239914	14175.7541141835	24469.0773764228	22396.3118361867	0.582483772716349	0.0110369513163583	0.025974025974026	0.0928932199708107	0.149983721014362	1.78190754926727	0.0947466972673223	down	1008.1611506277	5.30715	0	0	-	-	-	-	Unknown	-	-	-	-	0	-	-	0	-	-
neg-M1008T319	29973.9509376818	16170.3555100534	49089.2457288309	38721.9555178625	32465.5093717711	51245.5166727586	8898.70045539571	19922.8669811668	33395.1496917941	28318.5272458401	31845.097397282	35700.5937872665	0.726252827402156	0.237879647929353	0.24025974025974	0.552143294295396	0.542606429413271	1.00707813358048	0.0685306009644439	none	1008.4951267386	5.31610833333333	0	0	-	-	-	-	Unknown	-	-	-	-	0	-	-	0	-	-
neg-M100T102	350759.962103763	748176.097988792	347344.542912544	348190.399385166	373991.267523549	391019.103306791	252946.748642097	245104.116016272	590233.978351	348916.203147341	713713.67110596	624231.391015826	1.08426110747058	0.886249648100334	0.937229437229437	0.957992031412389	0.981300380512462	0.17741832875303	0.134225817903707	none	100.040177713546	1.69985833333333	1	0	-	-	-	-	Unknown	-	-	-	-	4	L-3-Aminodihydro-2(3H)-furanone;(S)-2-Azetidinecarboxylic acid;1-Aminocyclopropanecarboxylic acid;4-Hydroxy-2-butenoic acid gamma-lactone	HMDB0029387;HMDB0029615;HMDB0036458;HMDB0032330	13	1-Aminocyclopropane-1-carboxylate;Homoserine_lactone;Diacetylmonoxime;L-Azetidine_2-carboxylic_acid;3-Oxobutanamide;2-Aminobut-2-enoate;N-Methylolacrylamide;L-Homoserine_lactone;2-Iminobutanoate;4-Hydroxy-2-butynal;3-Butynoate;2(5H)-Furanone;2(3H)-Furanone	C01234;C02926;C07509;C08267;C11106;C17234;C19456;C19777;C20905;C02648;C06144;C17601;C17602
neg-M100T339	1019971.08093831	2122414.59534137	1836725.02030906	1246107.70763815	961274.788914087	1253244.03795237	1422861.77197069	1182301.65927219	814543.819093345	1324522.77622398	1277288.74017285	1395106.82117881	0.87877446712296	0.52696553646318	1	0.781390293140567	1	0.406000192626926	0.0608045890759945	none	99.9256003917759	5.64775	0	0	-	-	-	-	Unknown	-	-	-	-	0	-	-	0	-	-
neg-M100T378	831250.274675596	412010.541537112	430909.443198801	476887.426008152	726922.696739463	723238.869497856	496641.91220801	344833.615209395	384069.578871172	763986.257288152	375777.134459494	401739.665771839	0.768364259558731	0.158878350344404	0.132034632034632	0.4531816689724	0.398004641860975	0.942514293074497	0.0951175881103319	none	99.9255383776013	6.30623333333333	0	0	-	-	-	-	Unknown	-	-	-	-	0	-	-	0	-	-
neg-M100T402	398373.369848022	387919.228973314	752910.587901973	742669.17431409	629257.037414859	484455.352545157	542246.608913479	689036.064046009	456404.346509583	818307.073428815	534027.286817287	780163.35961208	1.12504473293005	0.416538439279492	0.393939393939394	0.706030135150938	0.686537506209637	0.502614339296453	0.29842811213506	none	99.9255084622803	6.70788333333333	0	0	-	-	-	-	Unknown	-	-	-	-	0	-	-	0	-	-
neg-M100T419	507194.35597296	908503.413974403	803767.984294757	647583.28809104	977471.816049665	731875.879870554	381947.654375003	752262.890311255	695177.025215753	723023.771972458	695348.749829283	683360.957203713	0.858999180741443	0.310186620115823	0.30952380952381	0.620139019101324	0.613015054115656	0.602608881073428	0.214121543680414	none	99.9255227737983	6.98668333333333	0	0	-	-	-	-	Unknown	-	-	-	-	0	-	-	0	-	-
neg-M100T512	11552134.7515927	16609913.2634668	11908474.6819771	20546867.9014484	18420875.280269	7793183.7842716	4423486.81837033	12520749.8249232	12849296.0165616	6592667.72254947	13656172.4241649	13164579.2516213	0.727926947016128	0.187035162270757	0.393939393939394	0.492089235993592	0.686537506209637	1.02722397311968	0.37080447697374	none	99.9254476798527	8.52574166666667	0	0	-	-	-	-	Unknown	-	-	-	-	0	-	-	0	-	-
neg-M100T543	3726484.9606263	9210873.90509725	4162617.51736978	5918650.45092607	4343355.73222478	5119856.66688285	3829672.50227105	6644901.72820215	4824052.73480888	5350507.19241678	10778043.1286349	10153990.040034	1.28013586385714	0.326176505350185	0.30952380952381	0.633883843246399	0.613015054115656	0.727835250228761	0.23192224904705	none	99.9254900440983	9.0452	0	0	-	-	-	-	Unknown	-	-	-	-	0	-	-	0	-	-
neg-M100T578	2808840.94328788	3919727.1796883	8975386.05714891	4828886.37716161	6204596.44579445	8801824.06271749	3862965.5810028	4715696.67801312	3177128.08056818	11738699.2744824	4379671.2870115	3364401.85741294	0.878987402148142	0.56937006888234	0.484848484848485	0.805998465441881	0.755480238342535	0.513133703610557	0.233803803702739	none	99.9254879543589	9.64135	0	0	-	-	-	-	Unknown	-	-	-	-	0	-	-	0	-	-
neg-M100T60	646373.283738551	766427.012811988	870854.310927438	780907.403640355	788014.565785334	828635.105578098	808601.823411034	840588.033051725	844090.636533154	832917.693241465	974708.518148612	796527.773755439	1.08891347452141	0.120457707512351	0.0930735930735931	0.393522933121498	0.329027214259138	0.562625149877428	0.048231814999197	none	99.9569918786823	0.992140833333333	0	0	-	-	-	-	Unknown	-	-	-	-	0	-	-	0	-	-
neg-M100T637	3072836.69424234	4539388.70075223	3093148.06966845	3017699.6523048	2930869.90533734	3446649.12261735	2971902.09102683	3015483.13930261	4465547.87790738	4913534.39446327	3142332.72220055	3675423.29830549	1.10366019882703	0.429603731961131	0.588744588744589	0.715948658538005	0.817405085036188	0.407825179585718	0.0226210335236709	none	99.9255245267269	10.616225	0	0	-	-	-	-	Unknown	-	-	-	-	0	-	-	0	-	-
neg-M100T65	744492.339964552	641157.660330525	505692.871460226	484512.634033589	426456.324799003	517874.780733112	467609.379727208	323179.552026689	495638.888670353	417099.634294748	566248.128227934	440593.404699065	0.816330316616637	0.108418112739905	0.132034632034632	0.373650453382914	0.398004641860975	0.865203265954832	0.169180389872912	none	100.040177427249	1.08602416666667	1	0	-	-	-	-	Unknown	-	-	-	-	4	L-3-Aminodihydro-2(3H)-furanone;(S)-2-Azetidinecarboxylic acid;1-Aminocyclopropanecarboxylic acid;4-Hydroxy-2-butenoic acid gamma-lactone	HMDB0029387;HMDB0029615;HMDB0036458;HMDB0032330	13	1-Aminocyclopropane-1-carboxylate;Homoserine_lactone;Diacetylmonoxime;L-Azetidine_2-carboxylic_acid;3-Oxobutanamide;2-Aminobut-2-enoate;N-Methylolacrylamide;L-Homoserine_lactone;2-Iminobutanoate;4-Hydroxy-2-butynal;3-Butynoate;2(5H)-Furanone;2(3H)-Furanone	C01234;C02926;C07509;C08267;C11106;C17234;C19456;C19777;C20905;C02648;C06144;C17601;C17602
neg-M100T661	5720560.61947609	3397259.33409504	3686972.67502838	4865433.02130058	4147909.48514462	5021977.85386444	8252392.18913786	3670451.96556972	2756304.35793415	3849354.52778269	13262761.2554738	4874056.27105766	1.36606431508342	0.512533159382018	0.937229437229437	0.771841786282198	0.981300380512462	0.575083633103564	0.224731899223966	none	99.9255186556236	11.0125833333333	0	0	-	-	-	-	Unknown	-	-	-	-	0	-	-	0	-	-
neg-M100T679	3651803.19122675	3325276.76917258	2674841.18574595	3737247.47251896	2467971.8103447	7196865.73733723	3038700.91439138	3868368.84374515	3604777.21756042	5014623.82798657	3940671.91442447	3955044.43587721	1.01597036909691	0.68404673521156	0.30952380952381	0.870436978757329	0.613015054115656	0.235597805723985	0.396064384229778	none	99.9255127458317	11.3169833333333	0	0	-	-	-	-	Unknown	-	-	-	-	0	-	-	0	-	-
neg-M100T693	8746270.63213448	3291157.68669999	3366935.27093907	4049364.99787192	2890374.80459173	4450119.8873729	3388354.86212439	3656959.68989704	5899853.38090579	3348995.79053333	4429753.73918939	2695809.09307632	0.874058796604425	0.653957684467304	0.937229437229437	0.853810389305138	0.981300380512462	0.346152134806914	0.20957184289315	none	99.9255286687571	11.5547666666667	0	0	-	-	-	-	Unknown	-	-	-	-	0	-	-	0	-	-
neg-M100T715	6432366.39386449	6763454.23014636	5891342.84088032	6779897.96259736	3998917.37673044	7794700.66271696	7817975.64666403	2517892.44523509	9632460.51846061	5302953.46600713	2104189.14319882	7181094.09121532	0.917576788308342	0.466945791922984	1	0.741106679747344	1	0.609013319840788	0.366316165339005	none	99.9255315123873	11.9193	0	0	-	-	-	-	Unknown	-	-	-	-	0	-	-	0	-	-
neg-M100T747	19242996.4776537	7769371.73431551	3866049.82348246	6275745.64227576	15928136.1325433	3248791.72872694	3956527.61006162	15638384.0724811	3241830.62197121	6632536.83066323	14233984.0488047	4476577.47624631	0.855297480377663	0.749341708555909	0.699134199134199	0.900518079637291	0.876136618791679	0.308172193382852	0.205222525928254	none	99.9255330050175	12.4456833333333	0	0	-	-	-	-	Unknown	-	-	-	-	0	-	-	0	-	-
neg-M100T769	3348344.78526252	2412214.56131028	4065136.35986081	3618515.5432822	3084795.18935231	2527384.41399741	2703707.19467546	3285449.35007459	1505493.90606762	1598329.37036785	3542041.16204693	1442488.75384313	0.738729061847038	0.0983765879466244	0.17965367965368	0.355490847707206	0.465469413725882	1.01983308992581	0.460618366023187	none	99.9254484108289	12.8131833333333	0	0	-	-	-	-	Unknown	-	-	-	-	0	-	-	0	-	-
neg-M100T774	611653.928026665	639207.938064308	707841.013529137	138754.946836358	237687.751360561	286247.297173274	279643.724524883	713377.314659741	153707.175783557	148395.125537252	674067.859693895	355293.315710591	0.886736413334654	0.716098924036933	1	0.885535900713982	1	0.352361024728614	0.462337932954308	none	100.040207140894	12.8940666666667	1	0	-	-	-	-	Unknown	-	-	-	-	4	L-3-Aminodihydro-2(3H)-furanone;(S)-2-Azetidinecarboxylic acid;1-Aminocyclopropanecarboxylic acid;4-Hydroxy-2-butenoic acid gamma-lactone	HMDB0029387;HMDB0029615;HMDB0036458;HMDB0032330	13	1-Aminocyclopropane-1-carboxylate;Homoserine_lactone;Diacetylmonoxime;L-Azetidine_2-carboxylic_acid;3-Oxobutanamide;2-Aminobut-2-enoate;N-Methylolacrylamide;L-Homoserine_lactone;2-Iminobutanoate;4-Hydroxy-2-butynal;3-Butynoate;2(5H)-Furanone;2(3H)-Furanone	C01234;C02926;C07509;C08267;C11106;C17234;C19456;C19777;C20905;C02648;C06144;C17601;C17602
neg-M100T813	899275.019131357	848206.046508444	1071999.04243356	1093136.10697853	947329.19513648	1117278.94013739	1523991.01039028	992564.612105307	1021226.25128747	1059038.75518907	1119176.27715108	993561.82060972	1.12252081124699	0.21518011208756	0.393939393939394	0.528061719311116	0.686537506209637	0.548046315580703	0.0887437134062251	none	99.9256121661267	13.54645	0	0	-	-	-	-	Unknown	-	-	-	-	0	-	-	0	-	-
neg-M1011T590	439381.729390237	531092.348585199	508054.698337142	472449.60477473	434051.18001797	415521.334048213	724155.359932321	610938.569497923	497007.320859057	316771.41334142	384211.019332187	429743.476376728	1.0579444081759	0.873669028719383	0.937229437229437	0.954122798722622	0.981300380512462	0.0947675068578559	0.122549671646464	none	1010.73252581151	9.82651666666667	0	0	-	-	-	-	Unknown	-	-	-	-	0	-	-	0	-	-
neg-M1012T590	233876.069930968	353174.378036498	251423.828008528	309858.691333584	240284.77925335	192950.944461007	438285.228707305	311064.292395144	300910.192326823	281587.826137803	204600.890545375	187218.414041635	1.08984633670141	0.679057612785559	0.818181818181818	0.867549877544967	0.930997315342469	0.248055199204724	0.199828254053563	none	1011.73442758055	9.82635833333333	0	0	-	-	-	-	Unknown	-	-	-	-	0	-	-	0	-	-
neg-M101T266	10338642.9117395	5315057.17592017	23033615.7491013	13366595.2856116	8446605.41308321	28412286.6929436	12565316.8933798	7724804.46338842	15406945.5462488	16474527.8227804	15451460.7240701	27409292.1265207	1.06882635712507	0.620592596684658	0.699134199134199	0.836005731536172	0.876136618791679	0.440583053958191	0.228264775305097	none	101.024180264335	4.43103333333333	1	0	-	-	-	-	Unknown	-	-	-	-	7	2-Ketobutyric acid;Acetoacetic acid;2-Methyl-3-oxopropanoic acid;Succinic acid semialdehyde;(S)-Methylmalonic acid semialdehyde;4-Hydroxycrotonic acid;Acetic anhydride	HMDB0000005;HMDB0000060;HMDB0001172;HMDB0001259;HMDB0002217;HMDB0003381;HMDB0031646	6	2-Oxobutanoate;Acetoacetate;Succinate_semialdehyde;2-Methyl-3-oxopropanoate;(S)-Methylmalonate_semialdehyde;(R)-Methylmalonate_semialdehyde	C00109;C00164;C00232;C00349;C06002;C21030
neg-M101T277	138706.005887469	149681.219958731	149316.477216553	153849.781735772	157927.639384484	134764.500633389	325082.964381811	126202.638896039	138346.134151018	127559.452170461	183557.810907822	127412.161635545	1.16275515907266	0.60470803164178	0.484848484848485	0.827329856523515	0.755480238342535	0.352237075798599	0.080402584450838	none	100.945892548737	4.62355	0	0	-	-	-	-	Unknown	-	-	-	-	0	-	-	0	-	-
neg-M101T468	8646564.61524973	4106248.87000451	17277575.3104489	17992775.4609399	18192211.7187	5678249.29371142	13276174.4133381	3632791.76449013	3574986.43334967	5526703.43900231	7158148.23027882	4651852.44119064	0.526064120151262	0.107043311193504	0.0930735930735931	0.371523387546996	0.329027214259138	1.515471067287	0.165413843152732	none	100.933253128986	7.80258333333333	0	0	-	-	-	-	Unknown	-	-	-	-	0	-	-	0	-	-
neg-M101T489	3053473.19764444	2711880.25486602	4908035.25037972	4922779.72651503	4669018.71579128	4841719.84610923	4829517.74828109	5461691.14939979	5018680.58356963	5764892.81125247	3653597.71834077	3787601.56637151	1.13578234017795	0.322675487792774	0.30952380952381	0.630508328960713	0.613015054115656	0.468932713022483	0.414167862069111	none	100.933218113819	8.14231666666667	0	0	-	-	-	-	Unknown	-	-	-	-	0	-	-	0	-	-
neg-M101T510	1654808.38771173	1743850.56466584	2527899.92517299	2824825.24211153	2878778.07980097	844006.946599898	2045310.07829526	1907461.97710134	1991747.96868609	4048609.7030162	2535723.08426311	1671325.54258308	1.1383666669637	0.497309348452596	0.699134199134199	0.761761939808622	0.876136618791679	0.47612101168866	0.391648156116835	none	100.933224617844	8.49564166666667	0	0	-	-	-	-	Unknown	-	-	-	-	0	-	-	0	-	-
neg-M101T53	65014.8451167654	61026.0058587008	94867.9998602165	73196.0107752166	71692.8253438471	78154.0268171811	62090.3338361628	59059.9714888766	64494.080100409	59333.8024108755	67778.0175881631	47680.3771780902	0.811882399417305	0.0303516078573336	0.025974025974026	0.179358902256513	0.149983721014362	0.948862021846214	0.150640005573457	none	100.945809711232	0.877263333333333	0	0	-	-	-	-	Unknown	-	-	-	-	0	-	-	0	-	-
neg-M101T543	494563.80758302	1883399.06485806	976838.079253633	989019.257920809	1066527.1573546	715798.320882923	894561.316266506	1099670.84168826	841852.284298557	1016524.40416585	881607.774448761	1826298.09584888	1.07090412977364	0.61390831043914	0.818181818181818	0.832486885077275	0.930997315342469	0.38954875149801	0.0705444207041012	none	100.933247653114	9.04795	0	0	-	-	-	-	Unknown	-	-	-	-	0	-	-	0	-	-
neg-M101T564	868379.10104871	854272.762541826	1133557.60325873	3472658.75132802	1491776.5122809	876537.261612248	758728.337346261	467998.545580075	914480.654580369	1942292.09775747	868120.393308714	1266814.90293404	0.71499422884062	0.361155032317419	0.484848484848485	0.663461725141512	0.755480238342535	0.77596089742022	0.478611643879165	none	100.933219762956	9.39799166666667	0	0	-	-	-	-	Unknown	-	-	-	-	0	-	-	0	-	-
neg-M101T629	509488.802790564	522822.460366232	524716.724407979	760498.529020142	502725.524583245	547530.170099494	708404.614793231	396956.581513012	510695.359788169	708329.929027657	555734.1235446	526295.703833139	1.01147167447553	0.980357308652026	0.699134199134199	0.99339168092465	0.876136618791679	0.0726810469859306	0.128350049526696	none	100.933289209826	10.478375	0	0	-	-	-	-	Unknown	-	-	-	-	0	-	-	0	-	-
neg-M101T645	687577.475695899	1457252.45664261	532874.783865966	538775.378413319	3011880.05767219	648228.107960913	767691.231033807	491150.625003115	678825.467775762	847623.660878457	1248895.9009702	687699.282100414	0.686661173980115	0.571872424402368	0.937229437229437	0.807219776890804	0.981300380512462	0.522655621098241	0.0685689322206212	none	100.933299048331	10.749425	0	0	-	-	-	-	Unknown	-	-	-	-	0	-	-	0	-	-
neg-M101T67	1272781.33922714	1306246.35894499	2587950.41179605	1745103.84765905	1319460.41470967	1630915.48085568	1296128.98097293	2323244.78312892	1251300.38308264	1324083.26722132	1254396.16970505	2376914.37389425	0.996310261019195	0.936857530002787	0.588744588744589	0.976850149774023	0.817405085036188	0.178022198603785	0.225986314029082	none	100.933344228541	1.1148725	0	0	-	-	-	-	Unknown	-	-	-	-	0	-	-	0	-	-
neg-M101T746	450280.768154773	464321.260359396	2136097.93530629	961213.556133019	954110.193747535	551837.517709905	577184.271579035	436935.383784456	1061665.05935332	483302.13942576	916250.176500296	503790.86830867	0.721135913368027	0.460454422040713	0.699134199134199	0.737139560499187	0.876136618791679	0.633447931365278	0.040777399048051	none	100.933307240297	12.4258833333333	0	0	-	-	-	-	Unknown	-	-	-	-	0	-	-	0	-	-
neg-M101T769	638091.458898104	690152.278673206	547307.09827173	312881.281830204	578001.527785667	514747.571317519	362091.8994301	1022855.5759483	512166.986974111	491522.209322697	591405.7899417	310562.477337805	1.0028720517264	0.831275407262054	0.484848484848485	0.936466062377932	0.755480238342535	0.172962659607579	0.263591909190543	none	100.933222310115	12.8226	0	0	-	-	-	-	Unknown	-	-	-	-	0	-	-	0	-	-
neg-M101T794	30921854.6756938	19687652.1572128	37168953.7540912	40613983.2218077	41352798.6746325	45089094.8081739	35058180.1307473	37717546.6383317	39659033.999346	42034310.4830497	45229770.1140366	43982653.3455415	1.13427628833972	0.274960884318657	0.393939393939394	0.58962854369771	0.686537506209637	0.648943946803544	0.0782305994545754	none	101.024189272722	13.2373666666667	1	0	-	-	-	-	Unknown	-	-	-	-	7	2-Ketobutyric acid;Acetoacetic acid;2-Methyl-3-oxopropanoic acid;Succinic acid semialdehyde;(S)-Methylmalonic acid semialdehyde;4-Hydroxycrotonic acid;Acetic anhydride	HMDB0000005;HMDB0000060;HMDB0001172;HMDB0001259;HMDB0002217;HMDB0003381;HMDB0031646	6	2-Oxobutanoate;Acetoacetate;Succinate_semialdehyde;2-Methyl-3-oxopropanoate;(S)-Methylmalonate_semialdehyde;(R)-Methylmalonate_semialdehyde	C00109;C00164;C00232;C00349;C06002;C21030
neg-M1025T590	521154.576409282	558981.40463936	251291.405892012	520984.173068646	475751.420187674	341742.394276746	683274.874594626	633068.216817715	450829.121559606	512827.104925336	427090.038956066	395297.252996802	1.1619837315252	0.31487806107045	0.699134199134199	0.624036539769639	0.876136618791679	0.627808734775489	0.146578496251548	none	1024.74804488082	9.82651666666667	0	0	-	-	-	-	Unknown	-	-	-	-	0	-	-	0	-	-
neg-M1026T590	222897.251888551	291950.9432539	319745.583360818	230447.251121682	320241.333363922	294142.421655553	515330.230351027	294751.594926353	182194.452870823	240923.827092416	248988.050845159	226757.724601162	1.01757809954482	0.854055696418846	0.699134199134199	0.946313249599802	0.876136618791679	0.122498891704872	0.222915184879489	none	1025.75083301375	9.83911666666667	1	0	-	-	-	-	Unknown	-	-	-	-	9	TG(22:5(4Z,7Z,10Z,13Z,16Z)/22:6(4Z,7Z,10Z,13Z,16Z,19Z)/22:5(4Z,7Z,10Z,13Z,16Z));TG(22:5(7Z,10Z,13Z,16Z,19Z)/22:6(4Z,7Z,10Z,13Z,16Z,19Z)/22:5(7Z,10Z,13Z,16Z,19Z));TG(22:6(4Z,7Z,10Z,13Z,16Z,19Z)/22:4(7Z,10Z,13Z,16Z)/22:6(4Z,7Z,10Z,13Z,16Z,19Z));TG(22:5(7Z,10Z,13Z,16Z,19Z)/22:5(7Z,10Z,13Z,16Z,19Z)/22:6(4Z,7Z,10Z,13Z,16Z,19Z));TG(22:4(7Z,10Z,13Z,16Z)/22:6(4Z,7Z,10Z,13Z,16Z,19Z)/22:6(4Z,7Z,10Z,13Z,16Z…	HMDB0055133;HMDB0055888;HMDB0055935;HMDB0010554;HMDB0054899;HMDB0055091;HMDB0055131;HMDB0055138;HMDB0055871	0	-	-
neg-M102T277	466097.281726551	442914.490327394	468998.032069727	535887.515381789	510445.225436628	432060.297309413	426373.03428915	481604.483087737	1001726.93766202	443807.343852119	480906.295247082	445041.140173976	1.14810809799052	0.541291680364612	1	0.790376596038488	1	0.372293697855991	0.0865031861924718	none	101.9806322243	4.62446666666667	1	0	-	-	-	-	Unknown	-	-	-	-	7	L-Malic acid;Malic acid;D-Malic acid;Velcorin;3,3-Dimethyl-1,2-dithiolane;Tetrahydro-2-methyl-2-thiophenethiol;Tetrahydro-2-methyl-3-thiophenethiol	HMDB0000156;HMDB0000744;HMDB0031518;HMDB0032872;HMDB0038974;HMDB0039789;HMDB0039790	4	(S)-Malate;(R)-Malate;Malate;3-Dehydro-L-threonate	C00149;C00497;C00711;C03064
neg-M102T317	3100574.08343113	1123583.94037615	1171205.91045881	3453136.73091013	894768.342870048	1027908.17346023	1086413.06846496	987902.661405456	1010721.0759909	1178430.33012478	857623.990916591	1439792.53234817	0.609114820849435	0.216848507730434	0.393939393939394	0.53003401695385	0.686537506209637	1.05067852652495	0.0623732462199235	none	101.980613794165	5.2873	1	0	-	-	-	-	Unknown	-	-	-	-	7	L-Malic acid;Malic acid;D-Malic acid;Velcorin;3,3-Dimethyl-1,2-dithiolane;Tetrahydro-2-methyl-2-thiophenethiol;Tetrahydro-2-methyl-3-thiophenethiol	HMDB0000156;HMDB0000744;HMDB0031518;HMDB0032872;HMDB0038974;HMDB0039789;HMDB0039790	4	(S)-Malate;(R)-Malate;Malate;3-Dehydro-L-threonate	C00149;C00497;C00711;C03064
neg-M102T358	326408.570082346	491094.83082344	313057.173227776	261363.19207442	362275.830092408	393010.187249521	318224.680206581	468462.573062035	349678.028848315	358354.767681514	477588.950010411	546951.561354926	1.17327174105866	0.226791700524741	0.393939393939394	0.541113830218874	0.686537506209637	0.686024851896302	0.0205464671415238	none	102.009521592645	5.97455	0	0	-	-	-	-	Unknown	-	-	-	-	0	-	-	0	-	-
neg-M102T421	1029003.61485162	1623994.47641411	1257504.24303368	825388.034526825	836427.110971935	2302692.36445773	940247.157636133	913279.784625235	1159194.27937549	2298950.9107802	1449261.02476425	989841.247732472	0.984224090915551	0.989657430769603	1	0.99574133924271	1	0.0107325554305666	0.0659760078905883	none	102.009499075888	7.00973333333333	0	0	-	-	-	-	Unknown	-	-	-	-	0	-	-	0	-	-
neg-M102T454	2126645.00476937	3114252.26758007	2182704.09926369	2189545.17141515	8823872.79138982	2487189.82936357	3840494.53819953	2597348.80231448	11860481.6318981	2942468.56267737	2188022.11943951	2009638.79534272	1.21574269549474	0.714226078576593	0.699134199134199	0.88472033211078	0.876136618791679	0.347243923415338	0.26086101059959	none	102.009525144725	7.56391666666667	0	0	-	-	-	-	Unknown	-	-	-	-	0	-	-	0	-	-
neg-M102T472	3171752.55121215	3112789.06881442	3347337.22607387	2867408.16012682	2856650.42859372	1575187.66351148	1555367.27939424	2146238.00254938	2965118.69217587	3079818.74455535	3345699.07985478	1818681.91949677	0.880681208804899	0.437725784428275	0.484848484848485	0.720643423339546	0.755480238342535	0.491058032119247	0.378622311027773	none	102.009566313786	7.85934166666667	1	0	-	-	-	-	Unknown	-	-	-	-	2	S-Acetyldihydrolipoamide;S-Acetyldihydrolipoamide-E	HMDB0001526;HMDB0006878	1	S-Acetyldihydrolipoamide	C01136
neg-M102T486	1985173.94867707	1938212.8586872	1761426.87065838	1741365.0299292	1999568.80524687	1753237.47602644	2023014.83938409	2373865.67030224	2232357.38769889	2004397.62986552	2538295.62536707	2137536.5899891	1.19057926595619	0.00475916486525965	0.00216450216450216	0.052356376594807	0.0261786055251633	0.966038657859991	0.0922973239001967	none	102.009537309345	8.1	0	0	-	-	-	-	Unknown	-	-	-	-	0	-	-	0	-	-
neg-M102T501	2129350.97420549	4141128.00488036	1241862.78273255	2146313.19401499	2024007.21721869	3652946.30520694	1308976.19620451	2361815.58480915	2362861.15733866	1195331.98796595	1325920.20410268	1791162.24571414	0.674643421602899	0.139543357910189	0.30952380952381	0.423554195259302	0.613015054115656	1.07360063647273	0.391603599468764	none	102.009547790265	8.3421	0	0	-	-	-	-	Unknown	-	-	-	-	0	-	-	0	-	-
neg-M102T521	1684304.51355926	2386071.79180944	1190346.09172543	2417820.66393478	1104166.40317289	1755405.42996445	2375573.57608042	1759612.96605685	1659698.49290646	1557535.94285122	1265534.54327935	1407007.18885823	0.951305125320109	0.878719760163001	0.818181818181818	0.955491932543674	0.930997315342469	0.0951853106957355	0.142222043752913	none	102.009524366097	8.68835	0	0	-	-	-	-	Unknown	-	-	-	-	0	-	-	0	-	-
neg-M102T549	7600554.77665306	1396211.62209481	1634092.0835683	4805381.1732893	2453535.14000182	1495713.7208701	1551055.6702957	2879551.77858187	11666275.5592199	5416884.3267814	1396028.98055144	1520732.02680294	1.26024826877423	0.809035816617155	0.937229437229437	0.927360380341366	0.981300380512462	0.261923532613243	0.238161055699376	none	102.009510057044	9.144725	0	0	-	-	-	-	Unknown	-	-	-	-	0	-	-	0	-	-
neg-M102T577	1462266.36135699	1685766.24075218	1519275.71402896	1387351.27354502	1284203.60713258	1631255.05371615	2648427.00820344	1305032.37704907	1697389.59516869	1594914.65325239	1289041.91989398	1275799.57972074	1.09369852874644	0.652404942207362	1	0.852740925504776	1	0.233941166490477	0.0968585573516883	none	102.009516560889	9.61358333333333	0	0	-	-	-	-	Unknown	-	-	-	-	0	-	-	0	-	-
neg-M102T58	11039667.2299466	9777753.82258673	8410404.62978646	12383335.4212004	10617863.5195144	11154089.0577799	8269724.73254975	6750320.66656401	7636851.87083358	6710758.60210217	8451134.61605098	7721296.62771124	0.718489270583062	0.000831677652996787	0.00432900432900433	0.015982487100546	0.0423303111982357	1.44510948736351	0.129334530687504	none	102.055828653187	0.967698333333333	1	0	-	-	-	-	Unknown	-	-	-	-	20	Dimethylglycine;Gamma-Aminobutyric acid;L-Alpha-aminobutyric acid;D-Alpha-aminobutyric acid;2-Aminoisobutyric acid;(S)-b-aminoisobutyric acid;(R)-b-aminoisobutyric acid;3-Aminoisobutanoic acid;Butyl nitrite;3-Aminobutanoic acid;O-Acetylethanolamine;N-Ethylglycine;N-Methylalanine;Gamma-Butyrolactone;Oxolan-3-one;Diacetyl;But-2-enoic acid;Ethenyl acetate;Methyl acrylate;Isocrotonic acid	HMDB0000092;HMDB0000112;HMDB0000452;HMDB0000650;HMDB0001906;HMDB0002166;HMDB0002299;HMDB0003911;HMDB0031329;HMDB0031654;HMDB0038394;HMDB0041945;HMDB0094692;HMDB0000549;HMDB0002523;HMDB0003407;HMDB0010720;HMDB0031209;HMDB0033977;HMDB0034439	21	4-Aminobutanoate;N,N-Dimethylglycine;(R)-3-Amino-2-methylpropanoate;D-2-Aminobutyrate;(S)-2-Aminobutanoate;N-Methyl-L-alanine;L-3-Aminoisobutanoate;2-Amino-2-methylpropanoate;3-Aminoisobutyric_acid;HBA;N-Ethylglycine;n-Propyl_carbamate;Diacetyl;gamma-Butyrolactone;2-Butenoate;2-Butyne-1,4-diol;Cyclopropanecarboxylate;Succinic_aldehyde;beta-Butyrolactone;Vinyl_acetate;Methyl_acrylate	C00334;C01026;C01205;C02261;C02356;C02721;C03284;C03665;C05145;C11109;C11735;C19514;C00741;C01770;C01771;C02497;C16267;C16835;C19201;C19309;C19443
neg-M102T60	208975.452839302	234176.930506661	190326.85824092	298860.800705924	265026.652980921	301197.607965132	221889.603483364	134758.530187392	273885.277415337	264881.054101482	185830.71835267	145631.223243775	0.818701208972055	0.161944853974824	0.17965367965368	0.457565339228724	0.465469413725882	0.862766362511933	0.0698343120395314	none	101.953976809305	0.992283333333333	0	0	-	-	-	-	Unknown	-	-	-	-	0	-	-	0	-	-
neg-M102T658	1441325.90111524	5362434.87364801	1063954.95583576	1658244.27036066	1376148.93206188	3182885.76884049	1112692.25788203	1556226.73644995	1242698.54894336	5667861.06019765	5334884.39179605	1564906.16774512	1.16998760111962	0.824620085701547	0.937229437229437	0.933701371029376	0.981300380512462	0.23308169094303	0.0957176729224726	none	102.009509695034	10.9711	0	0	-	-	-	-	Unknown	-	-	-	-	0	-	-	0	-	-
neg-M102T677	2741127.90415009	1744890.4816165	1420442.30770398	1295654.64139482	1623722.81135997	2776763.34018829	2126838.50398208	1848620.39193462	1517378.93056077	1880281.11822551	1781829.46865075	1807699.67886949	0.944843973574392	0.915163828567284	0.588744588744589	0.968964954078381	0.817405085036188	0.0850902255672502	0.494923940977633	none	102.009499491215	11.2818833333333	0	0	-	-	-	-	Unknown	-	-	-	-	0	-	-	0	-	-
neg-M102T71_1	122560.316882623	131954.602818444	173584.89263991	73789.6150858492	94315.8519988597	136709.894910199	110551.392462447	138269.804650847	138233.173931979	129218.852107558	87899.388014588	61789.7810427721	0.908648661577567	0.596233400944328	0.818181818181818	0.823108254813946	0.930997315342469	0.353783030710681	0.385984580017168	none	101.933487210909	1.181145	0	0	-	-	-	-	Unknown	-	-	-	-	0	-	-	0	-	-
neg-M102T71_2	946517.374516748	547760.443895251	14869.0088843611	867520.245005211	490389.787316765	721325.257379015	784098.954052942	856333.513050261	960174.569332321	751850.150518235	954194.393447388	577987.370789229	1.36123712356411	0.280221745710814	0.17965367965368	0.594775006973061	0.465469413725882	1.49438892387301	0.225580977507477	none	102.027492359822	1.18263083333333	0	0	-	-	-	-	Unknown	-	-	-	-	0	-	-	0	-	-
neg-M102T725	1759190.59875395	1581857.17575222	1348521.14159679	1605527.40444906	1196017.15902748	2217277.83292048	2562928.9726185	1724754.15803415	1399691.32633886	2129636.1970023	1613769.54061186	1547853.34151281	1.13083961932839	0.364384216054261	0.484848484848485	0.665396397836231	0.755480238342535	0.489607643488741	0.133458304344552	none	102.009485566952	12.0755	0	0	-	-	-	-	Unknown	-	-	-	-	0	-	-	0	-	-
neg-M102T741	4628164.94069506	1415109.52096752	1257737.03697007	4549607.3631949	1324235.7802131	1524036.62309658	2001032.59955147	1943597.38075741	1411448.29498209	2731929.5328931	3261622.89886521	4487762.23190917	1.07745493542914	0.576648296428004	0.588744588744589	0.81032532435958	0.817405085036188	0.518194212555203	0.195849067395137	none	102.009501950762	12.3570333333333	0	0	-	-	-	-	Unknown	-	-	-	-	0	-	-	0	-	-
neg-M102T771	3257888.72962893	3671696.91707958	3938801.8022162	3455362.1656467	3109627.44293234	3889688.16958898	3751214.50565766	2416284.89654587	5212617.04264887	1647128.56243951	3284775.06211532	3968091.0311407	0.9510879831095	0.543350616530673	1	0.791504451532998	1	0.383412759768445	0.49654953580394	none	102.009523469475	12.8490333333333	0	0	-	-	-	-	Unknown	-	-	-	-	0	-	-	0	-	-
neg-M102T784	935552.668904628	761361.429604475	1459072.45385368	901648.380959795	847568.828083444	1036496.73420541	1008293.51682842	917962.298287091	936788.481320646	1393450.91595669	1267400.97831306	1031570.31542517	1.10329803916791	0.369875229262203	0.30952380952381	0.670071209982531	0.613015054115656	0.492380090287932	0.0707551302101345	none	101.980578557977	13.0660333333333	1	0	-	-	-	-	Unknown	-	-	-	-	7	L-Malic acid;Malic acid;D-Malic acid;Velcorin;3,3-Dimethyl-1,2-dithiolane;Tetrahydro-2-methyl-2-thiophenethiol;Tetrahydro-2-methyl-3-thiophenethiol	HMDB0000156;HMDB0000744;HMDB0031518;HMDB0032872;HMDB0038974;HMDB0039789;HMDB0039790	4	(S)-Malate;(R)-Malate;Malate;3-Dehydro-L-threonate	C00149;C00497;C00711;C03064
neg-M102T792	3739002.19257252	4007845.62716167	4240839.44038168	13480541.1231428	20543396.5890471	22330638.1905056	19778785.7850279	5065988.1627113	22557648.5499281	20659519.2823043	15113789.8694389	21489675.2617206	1.53148874601632	0.181886536295304	0.17965367965368	0.486203468394796	0.465469413725882	1.37608556414226	0.171516381246004	none	102.063868414574	13.19945	0	0	-	-	-	-	Unknown	-	-	-	-	0	-	-	0	-	-
neg-M102T800	1025554.60072803	259815.081380773	1040238.77143501	333086.593827002	610831.760930007	1106814.41698566	353770.496538872	1148594.49706446	1147659.69006395	264005.366709406	1131785.65292353	386384.166167244	1.01276377716121	0.949896763524716	0.484848484848485	0.981226591220565	0.755480238342535	0.0588455954781254	0.410552829641724	none	102.009471550171	13.3334333333333	0	0	-	-	-	-	Unknown	-	-	-	-	0	-	-	0	-	-
neg-M102T808	2357415.77115249	1297678.40156594	3692744.38654228	2825743.75239424	2394033.74791445	2625182.06458701	2739587.98735313	2801402.71481018	2684990.30746534	2723778.70983482	1349317.92207763	1498405.55021065	0.908159450220949	0.641899562642917	1	0.8465282736553	1	0.370317717671951	0.0898232887764852	none	101.980565195638	13.4604	1	0	-	-	-	-	Unknown	-	-	-	-	7	L-Malic acid;Malic acid;D-Malic acid;Velcorin;3,3-Dimethyl-1,2-dithiolane;Tetrahydro-2-methyl-2-thiophenethiol;Tetrahydro-2-methyl-3-thiophenethiol	HMDB0000156;HMDB0000744;HMDB0031518;HMDB0032872;HMDB0038974;HMDB0039789;HMDB0039790	4	(S)-Malate;(R)-Malate;Malate;3-Dehydro-L-threonate	C00149;C00497;C00711;C03064
neg-M102T833	334381.430758782	452640.155202639	976393.715815772	1395953.71249329	894702.383810148	1095030.88530115	514292.185667686	976576.375589189	527797.746130239	690588.271530854	542386.963268977	360142.777099948	0.701439614230148	0.305268563684795	0.484848484848485	0.616421571288839	0.755480238342535	0.861164986037888	0.397859774601848	none	102.027464742548	13.8880166666667	0	0	-	-	-	-	Unknown	-	-	-	-	0	-	-	0	-	-
neg-M1034T280	32776.4469216707	27306.0428998411	38529.2285528161	28390.8056622364	30421.513054654	17881.3216466177	37242.8481276678	26146.5868084145	29453.8475472636	49061.4735262236	30632.7616826092	26554.6062526657	1.13568761034043	0.39714674192621	0.818181818181818	0.690334268063035	0.930997315342469	0.512459010745262	0.164543569657685	none	1034.48843157646	4.66104166666667	0	0	-	-	-	-	Unknown	-	-	-	-	0	-	-	0	-	-
neg-M1035T279_1	59348.8558967988	45507.9154230545	50667.4913753891	64513.0090307623	47022.6314122082	41935.7239082847	53020.9010198293	43936.3957041156	50974.1444900835	75224.9028113629	52395.3101826887	37712.890885299	1.01381546427594	0.98458026017459	0.937229437229437	0.994677336305283	0.981300380512462	0.055547634809331	0.166268268095951	none	1034.8234897245	4.65318333333333	0	0	-	-	-	-	Unknown	-	-	-	-	0	-	-	0	-	-
neg-M1035T279_2	25101.3736215804	27074.8905050091	32472.8636197145	26989.2346263518	29877.5717484248	18252.201912793	25564.047059788	32683.3495240213	23245.2803036366	43293.1628680133	21052.9759925904	10568.2913814415	0.978963083704814	0.676746920522701	0.818181818181818	0.866199287628773	0.930997315342469	0.308154478746184	0.443005731691082	none	1035.49074803031	4.65416666666667	0	0	-	-	-	-	Unknown	-	-	-	-	0	-	-	0	-	-
neg-M1035T280	53467.0682944116	47583.1744889857	25876.0132634958	45885.8957391815	45314.3105359168	39942.1572687352	38810.1812002815	49649.4564990957	47611.0099006071	53775.2621539787	46593.2945340892	39894.2146307615	1.07077497200959	0.481317181275723	0.588744588744589	0.751333220470312	0.817405085036188	0.382274057309883	0.20497104904381	none	1035.15790930251	4.66803333333333	0	0	-	-	-	-	Unknown	-	-	-	-	0	-	-	0	-	-
neg-M1039T587	191063.017961291	272337.875416381	196878.271195803	191976.544853286	205861.012385528	114388.353687257	296788.615244263	245000.280126782	172021.11981726	205741.167266021	160237.925694685	168030.410939242	1.0642337889724	0.668365707883451	1	0.861161111593259	1	0.255295370961965	0.192654590591657	none	1038.76277986927	9.78686666666667	1	0	-	-	-	-	Unknown	-	-	-	-	1	TG(22:6(4Z,7Z,10Z,13Z,16Z,19Z)/22:6(4Z,7Z,10Z,13Z,16Z,19Z)/22:6(4Z,7Z,10Z,13Z,16Z,19Z))	HMDB0010562	0	-	-
neg-M103T111	1074838.84916278	1139830.21259537	1172383.1945544	1433131.30745519	1598916.63966836	1901886.56114981	803923.077076894	842161.052506721	833289.97747242	834963.93723903	908542.167345892	817895.962201298	0.605790673204262	0.00289925049949868	0.00216450216450216	0.0370310923318593	0.0261786055251633	1.79243101371321	0.0987948603123756	down	103.039792268108	1.85121666666667	1	0	-	-	-	-	Unknown	-	-	-	-	10	2-Hydroxybutyric acid;(R)-3-Hydroxybutyric acid;(S)-3-Hydroxyisobutyric acid;(R)-3-Hydroxyisobutyric acid;3-Hydroxybutyric acid;(S)-3-Hydroxybutyric acid;4-Hydroxybutyric acid;Alpha-Hydroxyisobutyric acid;Ethoxyacetic acid;2-Methyl-3-hydroxypropanoate	HMDB0000008;HMDB0000011;HMDB0000023;HMDB0000336;HMDB0000357;HMDB0000442;HMDB0000710;HMDB0000729;HMDB0031212;HMDB0059748	9	4-Hydroxybutanoic_acid;(R)-3-Hydroxybutanoate;3-Hydroxy-2-methylpropanoate;4-Hydroxyacid;(S)-3-Hydroxybutanoate;2-Hydroxybutanoic_acid;(S)-3-Hydroxyisobutyrate;Methyl_methoxyacetate;2-Hydroxy-2-methylpropanoate	C00989;C01089;C01188;C01991;C03197;C05984;C06001;C14601;C21297
neg-M103T461	383505.83974086	480103.211464151	442684.798214409	658009.491375435	425840.563714525	405221.234992681	320852.53723549	395652.780948664	426789.873238823	447720.546336155	496091.888528438	338520.043741754	0.86773195950401	0.219621505323293	0.484848484848485	0.532950817550249	0.755480238342535	0.636577929729749	0.0483319034881251	none	103.01571146947	7.68435833333333	1	0	-	-	-	-	Unknown	-	-	-	-	0	-	-	3	Urea-1-carboxylate;4-Chloro-3,5-dimethylphenol;Thio-THIP	C01010;C14715;C13711
neg-M103T54	189307.504867738	127178.136947753	171055.57575777	161506.401192174	170294.316553271	184438.268106947	153811.551176687	161475.295853797	183436.181220241	129633.645637642	147264.318972477	132789.029367742	0.904988979787017	0.236862327939706	0.17965367965368	0.550756160120646	0.465469413725882	0.502097520602031	0.173759201191241	none	103.00342385424	0.894611666666667	1	0	-	-	-	-	Unknown	-	-	-	-	4	Malonic acid;Hydroxypyruvic acid;Tartronate semialdehyde;Orotic acid	HMDB0000691;HMDB0001352;HMDB0006938;HMDB0000226	5	Hydroxypyruvate;Malonate;2-Hydroxy-3-oxopropanoate;Orotate;Uracil_5-carboxylate	C00168;C00383;C01146;C00295;C03030
neg-M103T567	468414.74811798	478320.464861495	413267.505848395	429113.249205028	274274.36800787	297261.275739352	467710.59853468	506527.922986808	1190467.41563035	865500.407494592	342043.666054631	336185.124841531	1.570937073915	0.161140908825606	0.24025974025974	0.456746285691231	0.542606429413271	1.10435045736515	0.0561721268378669	none	103.015970621808	9.45428333333333	1	0	-	-	-	-	Unknown	-	-	-	-	0	-	-	2	4-Chloro-3,5-dimethylphenol;Thio-THIP	C14715;C13711
neg-M103T59	209974.362107219	230175.961281782	326586.50803031	438404.600823229	348754.909874438	271960.028105458	151270.10377519	106201.987137357	201478.863575559	231912.3097278	254262.665713679	248978.157366419	0.653996725465613	0.0363610644732626	0.0649350649350649	0.200723304201183	0.266344261199821	1.42346502699317	0.0492690371543491	down	103.059175207038	0.977008333333333	1	0	-	-	-	-	Unknown	-	-	-	-	5	1-Pentanethiol;Isopentyl mercaptan;2-Methyl-1-butanethiol;3-Methyl-2-butanethiol;(±)-2-Pentanethiol	HMDB0032457;HMDB0033902;HMDB0035418;HMDB0036180;HMDB0041010	0	-	-
neg-M103T60	4345393.83801447	5007799.14746654	4951082.23496059	4954379.02673287	4511404.3754108	4724568.62922943	5105140.23212254	5243258.94810087	5191589.44855359	4902040.51024761	4993796.20957118	5141206.45158631	1.07308060322968	0.0283690654187296	0.025974025974026	0.171697255778623	0.149983721014362	0.584940544635103	0.0317600964912608	none	102.956616742066	0.992293333333333	0	0	-	-	-	-	Unknown	-	-	-	-	0	-	-	0	-	-
neg-M103T74	6289513.12806601	6117640.55511416	6216455.63221136	7408853.14235399	6164665.88384143	6421027.68593422	3500781.02008548	3532968.18413503	3258587.04043674	3496234.55847562	3538578.35881939	3247045.77013344	0.532759640761292	8.47807738787708e-08	0.00216450216450216	5.7852400684196e-05	0.0261786055251633	2.20144042371393	0.0572020582355066	down	103.039807266535	1.23559583333333	1	0	-	-	-	-	Unknown	-	-	-	-	10	2-Hydroxybutyric acid;(R)-3-Hydroxybutyric acid;(S)-3-Hydroxyisobutyric acid;(R)-3-Hydroxyisobutyric acid;3-Hydroxybutyric acid;(S)-3-Hydroxybutyric acid;4-Hydroxybutyric acid;Alpha-Hydroxyisobutyric acid;Ethoxyacetic acid;2-Methyl-3-hydroxypropanoate	HMDB0000008;HMDB0000011;HMDB0000023;HMDB0000336;HMDB0000357;HMDB0000442;HMDB0000710;HMDB0000729;HMDB0031212;HMDB0059748	9	4-Hydroxybutanoic_acid;(R)-3-Hydroxybutanoate;3-Hydroxy-2-methylpropanoate;4-Hydroxyacid;(S)-3-Hydroxybutanoate;2-Hydroxybutanoic_acid;(S)-3-Hydroxyisobutyrate;Methyl_methoxyacetate;2-Hydroxy-2-methylpropanoate	C00989;C01089;C01188;C01991;C03197;C05984;C06001;C14601;C21297
neg-M103T773	443826.538637784	590732.031318572	459274.808131988	407550.181429209	702287.057850301	1332035.14011832	707802.878725013	480319.07735754	798297.722631777	1277756.18327143	493115.680527702	791456.450272665	1.15576424485847	0.457889596034262	0.24025974025974	0.735851411130486	0.542606429413271	0.563646722253565	0.105143694336946	none	103.039792818929	12.8769333333333	0	0	-	-	-	-	Unknown	-	-	-	-	0	-	-	0	-	-
neg-M103T817	564936.415618056	1702583.86365661	544873.749132009	1275317.39302354	516509.479387206	2649160.06915218	518878.765872254	510713.746234647	1299049.53174809	1099860.2502395	459160.618695367	874372.027344084	0.656526240638633	0.399620484554888	0.30952380952381	0.69197228934646	0.613015054115656	0.795344381410824	0.210003609144005	none	103.039784915592	13.6235	1	0	-	-	-	-	Unknown	-	-	-	-	10	2-Hydroxybutyric acid;(R)-3-Hydroxybutyric acid;(S)-3-Hydroxyisobutyric acid;(R)-3-Hydroxyisobutyric acid;3-Hydroxybutyric acid;(S)-3-Hydroxybutyric acid;4-Hydroxybutyric acid;Alpha-Hydroxyisobutyric acid;Ethoxyacetic acid;2-Methyl-3-hydroxypropanoate	HMDB0000008;HMDB0000011;HMDB0000023;HMDB0000336;HMDB0000357;HMDB0000442;HMDB0000710;HMDB0000729;HMDB0031212;HMDB0059748	9	4-Hydroxybutanoic_acid;(R)-3-Hydroxybutanoate;3-Hydroxy-2-methylpropanoate;4-Hydroxyacid;(S)-3-Hydroxybutanoate;2-Hydroxybutanoic_acid;(S)-3-Hydroxyisobutyrate;Methyl_methoxyacetate;2-Hydroxy-2-methylpropanoate	C00989;C01089;C01188;C01991;C03197;C05984;C06001;C14601;C21297
neg-M103T833	409498.946736117	491895.962479606	405825.521169178	387436.855970717	178205.210929226	451795.754103865	363217.94506096	399628.152606298	604262.417052664	572084.762173389	441284.359707237	636665.354361753	1.29788668470297	0.146405355557907	0.30952380952381	0.434873623830837	0.613015054115656	0.927179653020158	0.446015405342076	none	103.065772253353	13.8896666666667	0	0	-	-	-	-	Unknown	-	-	-	-	0	-	-	0	-	-
neg-M104T108	244049.59539747	158268.064478142	281837.709773587	268623.152148609	331299.16811985	345128.901352012	283297.683052803	233173.0129164	307845.761267425	269493.246979397	228853.941594741	260278.07820995	0.971602823425298	0.975219168663018	0.699134199134199	0.991027464794971	0.876136618791679	0.0497713169570266	0.107013643255823	none	103.919968115287	1.80271666666667	0	0	-	-	-	-	Unknown	-	-	-	-	0	-	-	0	-	-
neg-M104T42	891992.188968275	1698765.18308351	604659.041643163	1625434.04412523	794331.648834014	1765113.84664232	574498.657334977	485310.328467333	1773472.72445916	1823695.3485611	513344.704631686	1898381.57047155	0.957780470953671	0.680435067016216	1	0.867972367192551	1	0.365759549544903	0.196629049346976	none	103.919958921045	0.704741666666667	0	0	-	-	-	-	Unknown	-	-	-	-	0	-	-	0	-	-
neg-M104T5	2145041.27428007	2112647.23937927	2593084.66066667	2445752.36052649	1744228.65079464	2257435.75139163	1560390.65132502	2607212.74340671	2488104.04086694	2281510.20460135	2309860.27658059	2616426.94078558	1.04251066673013	0.727490617971537	0.30952380952381	0.890729057457014	0.613015054115656	0.184956709073242	0.10878672957509	none	103.91994554463	0.0785703333333333	0	0	-	-	-	-	Unknown	-	-	-	-	0	-	-	0	-	-
neg-M104T61	18802022.1547341	20432299.1876643	15937801.2032677	18892248.3200361	16647116.2253005	16135897.285595	17386326.1968346	15494227.6698772	15262261.2277152	19169174.4749864	19191021.2601219	16537845.9960775	0.964374162519802	0.549581299106072	0.699134199134199	0.79558737084993	0.876136618791679	0.248310419406315	0.00985965690509077	none	104.035115522821	1.01754833333333	1	1	L-Serine	C3H7NO3	[M-H]-	86.8	Organic acids and derivatives	Carboxylic acids and derivatives	HMDB00187	C00065	(map00260)Glycine, serine and threonine metabolism;(map00261)Monobactam biosynthesis;(map00270)Cysteine and methionine metabolism;(map00460)Cyanoamino acid metabolism;(map00600)Sphingolipid metabolism;(map00630)Glyoxylate and dicarboxylate metabolism;(map00680)Methane metabolism;(map00920)Sulfur metabolism;(map00970)Aminoacyl-tRNA biosynthesis;(map01060)Biosynthesis of plant secondary metabolites…	7	L-Serine;D-Serine;Protein serine;2-hydroxyacrylic Acid;Pyruvic acid;Malonic semialdehyde;Glucosereductone	HMDB0000187;HMDB0003406;HMDB0062263;HMDB0062676;HMDB0000243;HMDB0011111;HMDB0040261	7	L-Serine;Serine;D-Serine;Pyruvate;3-Oxopropanoate;3-Hydroxypropenoate;Ethylene_carbonate	C00065;C00716;C00740;C00022;C00222;C12069;C20363
neg-M104T74	255240.709079482	239741.67609321	201500.39668788	248068.290487165	241897.958691827	285068.070726197	102479.989527848	88137.0654971461	85297.3812996311	103703.917702666	120680.73940758	79282.4543059174	0.393866674770762	6.96185684294569e-07	0.00216450216450216	0.000171808681374124	0.0261786055251633	2.6533743464992	0.130391312382325	down	104.043158071872	1.24086833333333	0	0	-	-	-	-	Unknown	-	-	-	-	0	-	-	0	-	-
neg-M104T780	797348.723737346	1899273.86342502	972890.150411693	1813124.19722652	913341.225517521	1029425.97692135	944198.613061927	340440.875418563	583735.204439984	685417.966930819	1850096.83014633	807572.595544579	0.701842214810368	0.15369767427911	0.132034632034632	0.445927612009229	0.398004641860975	1.19549093086948	0.454057094797265	none	104.035025093435	13.0066	1	0	-	-	-	-	Unknown	-	-	-	-	7	L-Serine;D-Serine;Protein serine;2-hydroxyacrylic Acid;Pyruvic acid;Malonic semialdehyde;Glucosereductone	HMDB0000187;HMDB0003406;HMDB0062263;HMDB0062676;HMDB0000243;HMDB0011111;HMDB0040261	7	L-Serine;Serine;D-Serine;Pyruvate;3-Oxopropanoate;3-Hydroxypropenoate;Ethylene_carbonate	C00065;C00716;C00740;C00022;C00222;C12069;C20363
neg-M104T812	295199.752407006	551983.101910946	233078.670556603	331414.206256894	280074.758377416	296170.896981658	285852.268452307	709636.344579789	289304.386195147	402694.91676594	320824.430207758	267667.912618949	1.14490455924814	0.576942458759983	0.818181818181818	0.810573850904401	0.930997315342469	0.382580988746788	0.440072708427913	none	104.035052739133	13.5294666666667	1	0	-	-	-	-	Unknown	-	-	-	-	7	L-Serine;D-Serine;Protein serine;2-hydroxyacrylic Acid;Pyruvic acid;Malonic semialdehyde;Glucosereductone	HMDB0000187;HMDB0003406;HMDB0062263;HMDB0062676;HMDB0000243;HMDB0011111;HMDB0040261	7	L-Serine;Serine;D-Serine;Pyruvate;3-Oxopropanoate;3-Hydroxypropenoate;Ethylene_carbonate	C00065;C00716;C00740;C00022;C00222;C12069;C20363
neg-M104T834	1099332.21284638	716876.231732616	1120922.8928358	725558.863999307	1079198.06551517	322938.516469645	1050830.10002746	891390.378796798	1633784.61735811	643817.745583983	1415341.36140137	765207.220099611	1.26369009187954	0.312563377625042	0.588744588744589	0.622048653351975	0.817405085036188	0.7972429739758	0.331692409225921	none	103.919931918762	13.9032333333333	0	0	-	-	-	-	Unknown	-	-	-	-	0	-	-	0	-	-
neg-M1050T438	153172.01184869	146328.707103023	152716.601461381	135983.230179071	173052.331230624	142675.287643044	120319.587693771	140479.886544017	108771.3671269	259520.062971372	92408.6451086989	103555.380879327	0.912743908414364	0.363417450359856	0.0930735930735931	0.665071157870946	0.329027214259138	0.607389851016137	0.114552067910269	none	1049.67690967079	7.30090833333333	0	0	-	-	-	-	Unknown	-	-	-	-	0	-	-	0	-	-
neg-M105T4	1004776.62941043	822169.146425711	926507.439005267	846713.02425464	888081.090883618	869395.992142584	835481.956944792	947485.454915316	894006.262669859	831479.820891041	816392.167383599	932667.215430817	0.981310729761838	0.648764201583561	0.818181818181818	0.850656666592487	0.930997315342469	0.138853341304521	0.069645161790745	none	104.927773899607	0.0645883333333333	0	0	-	-	-	-	Unknown	-	-	-	-	0	-	-	0	-	-
neg-M105T42	266594.026616717	55604.4867613688	96130.7081385549	294109.56706422	288201.728663429	335669.575529815	430113.529057136	50746.223616205	124191.174650198	85882.9031988153	57605.8655696712	104912.59046328	0.638663354538905	0.22846732072877	0.393939393939394	0.542438550266668	0.686537506209637	1.23243389413266	0.138119183603336	none	104.927761629626	0.701595	0	0	-	-	-	-	Unknown	-	-	-	-	0	-	-	0	-	-
neg-M105T60	1353821.03753018	1613317.73094256	1430343.62014106	1721575.18693892	1396238.59177472	1609467.5203826	1672573.50868993	2011423.63927646	1551862.05162344	1601843.51577778	1701597.94887358	1559073.38218688	1.10669978884268	0.0995190571665624	0.30952380952381	0.357730198554333	0.613015054115656	0.629276694138579	0.0369861020321664	none	104.953616499522	0.99527	0	0	-	-	-	-	Unknown	-	-	-	-	0	-	-	0	-	-
neg-M105T61_1	9797275.53759766	10072377.2421491	9569506.89325507	10629181.1102236	9254524.30797771	9434619.67116396	10030210.3243236	8156017.05683564	8374917.55790858	8677662.63975595	10762575.6188395	9653878.95085852	0.947202937185082	0.278069212422288	0.484848484848485	0.592713879187199	0.755480238342535	0.40624042936521	0.0427300906770266	none	105.019086580539	1.01716416666667	1	1	Glyceric acid	C3H6O4	[M-H]-	71.4	Organic oxygen compounds	Organooxygen compounds	HMDB0000139	C00258	(map00030)Pentose phosphate pathway;(map00260)Glycine, serine and threonine metabolism;(map00561)Glycerolipid metabolism;(map00630)Glyoxylate and dicarboxylate metabolism;(map00680)Methane metabolism;(map01100)Metabolic pathways;(map01110)Biosynthesis of secondary metabolites;(map01120)Microbial metabolism in diverse environments;(map01130)Biosynthesis of antibiotics;(map01200)Carbon metabolism	6	Phenytoin;Oxcarbazepine;Methylhalfordinol;2-Hydroxycarbamazepine;3-Hydroxycarbamazepine;Carbamazepine-10,11-epoxide	HMDB0014397;HMDB0014914;HMDB0038571;HMDB0060651;HMDB0060653;HMDB0060658	5	Phenytoin;Oxcarbazepine;Carbamazepine-10,11-epoxide;2-Hydroxycarbamazepine;3-Hydroxycarbamazepine	C07443;C07492;C07496;C16601;C16602
neg-M105T61_2	369434.98164267	498324.083412763	9853.58430052596	517161.188278064	450917.29242307	8656472.71829847	9432393.41806337	7579353.12646981	467954.983216873	571930.995510332	10171690.0616148	336473.336651773	2.71942014368771	0.1743858276864	0.24025974025974	0.476427847400098	0.542606429413271	2.3235006242208	0.122894767423741	none	105.038403241744	1.01933166666667	1	0	-	-	-	-	Unknown	-	-	-	-	3	3-(Methylthio)-1-propanol;3-Mercapto-2-butanol;4-Mercapto-2-butanol	HMDB0031716;HMDB0040185;HMDB0041475	0	-	-
neg-M105T778	571109.67302414	590518.419594544	738617.153312205	723108.240563771	674540.172529453	1029100.90721391	602424.74436467	686065.791417871	633790.437652951	914260.858542706	643032.00381191	743705.814089424	0.976030726461332	0.893448264262134	0.937229437229437	0.960613357176344	0.981300380512462	0.117984498795487	0.284621340859917	none	105.019055638405	12.97195	1	0	-	-	-	-	Unknown	-	-	-	-	3	Glyceric acid;L-Glyceric acid;D-2,3-Dihydroxypropanoic acid	HMDB0000139;HMDB0006372;HMDB0031818	1	D-Glycerate	C00258
neg-M105T835	326127.318101861	137742.230463628	262958.455085351	209658.929368202	345446.973231429	131485.522228308	245861.884143269	257270.538239912	201899.572388668	389405.395194842	361766.111405653	217284.637841759	1.18399967164398	0.335155546169061	0.484848484848485	0.641892887853253	0.755480238342535	0.678198221484227	0.306117540585498	none	104.927785063215	13.9171333333333	0	0	-	-	-	-	Unknown	-	-	-	-	0	-	-	0	-	-
neg-M106T59	167806.095202101	154570.36184045	154882.26192365	202345.418513422	53585.3006616945	187306.059125209	178853.8008722	234508.533627051	216391.913168039	194904.620038539	272613.884996486	139698.797294948	1.34381053863982	0.154320259969188	0.132034632034632	0.446968919414888	0.398004641860975	1.0888496507337	0.296706633722132	none	105.948875828198	0.98933	1	0	-	-	-	-	Unknown	-	-	-	-	0	-	-	1	Dalapon	C18600
neg-M106T61	255976.244046966	267113.530408742	211731.687205939	315138.226143354	144982.630927981	191132.6808566	289579.914342534	164980.269022562	229815.924373469	186597.622980942	300712.724329583	269019.190411589	1.03941391763597	0.771319956376188	0.818181818181818	0.909525750607417	0.930997315342469	0.251240670066833	0.249250382599524	none	106.022428654026	1.01757	0	0	-	-	-	-	Unknown	-	-	-	-	0	-	-	0	-	-
neg-M107T261	140303.571698982	118762.135654849	102693.315119532	120138.039583972	107553.719521283	80084.2098096212	87151.2155410919	128831.033238048	94011.3621914749	119657.919511353	124327.076736396	89549.8731417596	0.961157353442883	0.725052024302566	0.937229437229437	0.890048957399166	0.981300380512462	0.182804102186536	0.138814181660458	none	106.992804977249	4.34416666666667	0	0	-	-	-	-	Unknown	-	-	-	-	0	-	-	0	-	-
neg-M107T291	158722.172138891	163129.981950612	172113.310842375	174580.558534257	179835.187224077	182754.822847787	135647.746473907	146793.370463192	152670.559890221	149306.203459033	137900.202996001	187461.243957666	0.882307763136175	0.042014799955477	0.0649350649350649	0.220676884283223	0.266344261199821	0.782421604293355	0.0561968788428295	none	107.036112701783	4.84665	1	0	-	-	-	-	Unknown	-	-	-	-	3	Glycyl-Serine;Serinyl-Glycine;L-4-Hydroxyglutamine	HMDB0028850;HMDB0029039;HMDB0029424	0	-	-
neg-M107T3	81667.2903158386	84298.2481368335	91002.6417321727	58838.3218344701	64445.3405053181	110678.540554854	104288.510988415	85147.0758186415	67641.2437809569	68779.4657060635	69317.931078603	61460.990625461	0.930142508462766	0.599252442898337	0.818181818181818	0.824477219881895	0.930997315342469	0.294663918338329	0.143240120188247	none	106.943449872212	0.0507543333333333	0	0	-	-	-	-	Unknown	-	-	-	-	0	-	-	0	-	-
neg-M107T304	170951.788243913	145242.884439096	141152.334206027	185493.758284532	163003.784157147	181060.673769154	142779.773267918	160037.649026218	166489.053863441	208385.521203085	156436.866539682	184918.249496803	1.03256836578118	0.686746491459412	0.937229437229437	0.871099501259162	0.981300380512462	0.173559595221312	0.0538997805061105	none	107.050022104728	5.06768333333333	1	0	-	-	-	-	Unknown	-	-	-	-	1	5,7-Dihydro-2-methylthieno[3,4-d]pyrimidine	HMDB0041565	0	-	-
neg-M107T61	227343.560255822	277612.956573258	111881.323689289	226982.220290862	158893.130031506	210388.371657874	147313.710726427	121630.156742391	164870.121694975	211984.904628761	117935.157979294	208539.94592212	0.801477821602494	0.247273566793784	0.24025974025974	0.56175134680933	0.542606429413271	0.762138211439005	0.0490602887915774	none	107.024857911648	1.02340333333333	0	0	-	-	-	-	Unknown	-	-	-	-	0	-	-	0	-	-
neg-M107T782	174001.799173679	332669.819357092	294008.505195283	235792.736308594	340581.46381304	286491.619790493	336957.577064852	233832.737300978	248034.81094205	242509.499375133	299311.496214401	262555.744430846	0.975748143016905	0.945545869757549	0.818181818181818	0.979686338665281	0.930997315342469	0.0403385204027694	0.283795195860871	none	106.986039464505	13.0339166666667	1	0	-	-	-	-	Unknown	-	-	-	-	1	Ethchlorvynol	HMDB0014335	1	Ethchlorvynol	C07833
neg-M107T834	159618.328869268	168907.096222428	164880.127273525	91793.074687506	177414.650781005	122159.631885238	163181.798788766	144923.092633662	212231.893621792	153693.039613429	181623.043452661	74917.6195836772	1.05176195775429	0.877607212143075	0.937229437229437	0.955161038861672	0.981300380512462	0.103941485418506	0.399463545178443	none	107.050006535738	13.9033833333333	1	0	-	-	-	-	Unknown	-	-	-	-	5	p-Cresol;m-Cresol;o-Cresol;Benzyl alcohol;Anisole	HMDB0001858;HMDB0002048;HMDB0002055;HMDB0003119;HMDB0033895	6	Benzyl_alcohol;Anisole;3-Cresol;4-Cresol;o-Cresol;Aromatic_primary_alcohol	C00556;C01403;C01467;C01468;C01542;C03485
neg-M108T113	893853.05406217	854126.428651143	941597.905061494	698637.60328506	657201.64889082	675887.866514105	1505532.13841101	874017.267291229	1172017.58851926	1011616.11154164	1395699.60257421	675554.09691336	1.40521264751433	0.0547434602408162	0.0930735930735931	0.256401249614126	0.329027214259138	1.15414417578159	0.249103397099687	none	108.020101167185	1.87891666666667	0	0	-	-	-	-	Unknown	-	-	-	-	0	-	-	0	-	-
neg-M108T344	111939.027618987	269565.520888497	196223.528863731	191619.853438264	205431.845704033	212943.64789025	226813.775539652	180237.943303523	387869.854260248	332344.043970546	201952.082521647	239214.616919569	1.32053665381108	0.13854941324294	0.24025974025974	0.421318664592364	0.542606429413271	0.965577406207165	0.0626817509472797	none	108.020863161907	5.74095	1	0	-	-	-	-	Unknown	-	-	-	-	0	-	-	2	p-Benzosemiquinone;o-Benzosemiquinone	C02389;C05060
neg-M108T62	7802617.44485846	6733626.80859814	6597746.33964725	9021517.0309724	9117091.64760202	7801106.28058715	10843283.7990196	10258215.3074941	10149623.7393404	13987316.4203302	12224632.982492	11837719.5583431	1.47217626048316	0.000447084954624457	0.00216450216450216	0.0108019476799126	0.0261786055251633	1.60285289249576	0.0621990529242868	none	108.012260559216	1.03072583333333	1	1	Hypotaurine	C2H7NO2S	[M-H]-	89.2	Organic acids and derivatives	Sulfinic acids and derivatives	HMDB0000965	C00519	(map00430)Taurine and hypotaurine metabolism;(map01100)Metabolic pathways	0	-	-	0	-	-
neg-M108T780	404202.362024276	422798.979913721	124195.67725691	171178.094611968	404109.156166426	356734.527376816	333937.858071241	335280.003567526	709590.842287607	372567.416804963	713694.321985441	119653.892302441	1.37250347047098	0.464068150050062	0.937229437229437	0.740070708255662	0.981300380512462	0.702079095355774	0.256913633866242	none	108.045317169845	13.00175	1	0	-	-	-	-	Unknown	-	-	-	-	3	4-Aminophenol;2-Acetylpyrrole;1-Methyl-2-pyrrolecarboxaldehyde	HMDB0001169;HMDB0035882;HMDB0040582	5	2-Aminophenol;4-Hydroxyaniline;Hydroxylaminobenzene;m-Aminophenol;Trientine	C01987;C02372;C02720;C05058;C07166
neg-M108T832	248209.437239214	248804.603809153	311892.257416156	346437.588981668	438850.932878898	343246.614114239	96403.6701205322	117174.711318604	516293.413110541	142636.227804847	193689.571312078	270435.583271275	0.689896041851032	0.0959640877988747	0.132034632034632	0.351224495068975	0.398004641860975	1.44608923799692	0.253282172817928	none	108.045269190179	13.86725	1	0	-	-	-	-	Unknown	-	-	-	-	3	4-Aminophenol;2-Acetylpyrrole;1-Methyl-2-pyrrolecarboxaldehyde	HMDB0001169;HMDB0035882;HMDB0040582	5	2-Aminophenol;4-Hydroxyaniline;Hydroxylaminobenzene;m-Aminophenol;Trientine	C01987;C02372;C02720;C05058;C07166
neg-M109T372	2588322.02920537	3532795.35224058	2798316.47320491	2963606.3002812	2730598.98565445	2917393.92628859	2757491.41125542	3003581.49829133	1026541.6890071	2921813.85517872	11564495.0136355	4088197.46369263	1.44669859638691	0.743605317367246	0.484848484848485	0.897990307420131	0.755480238342535	0.332837134338484	0.312791808013181	none	109.004082336752	6.19215	0	0	-	-	-	-	Unknown	-	-	-	-	0	-	-	0	-	-
neg-M109T501	17597496.3179376	37495329.6803332	30830378.7976125	29706196.3538922	69155234.0637303	31680700.4208793	25783990.1731528	59272710.8738123	32029073.9883236	30929340.37515	31367406.1618767	33609925.1492349	0.983956373880109	0.887889513739669	0.818181818181818	0.958597241908062	0.930997315342469	0.221930072249899	0.325151315699884	none	109.004069429605	8.344325	0	0	-	-	-	-	Unknown	-	-	-	-	0	-	-	0	-	-
neg-M109T518	25971956.8698428	25848262.0725975	32659850.1407335	26905755.7344838	26604802.0426088	29031394.3629495	35636668.7550111	33663723.6486259	44568202.6047037	17524461.2183789	29500572.1611511	21147624.7540739	1.08992366281244	0.786889538924176	0.484848484848485	0.916305963570328	0.755480238342535	0.168053323350137	0.106254650207189	none	109.004066290355	8.63496666666667	1	1	Ethylphosphonic acid	C2H7O3P	[M-H]-	83.3	Unknown	-	NA	NA	-	0	-	-	0	-	-
neg-M109T539	103747394.377805	70379.6197906438	15545693.7609798	42083828.9649704	77130574.9565593	20906835.5919654	17217937.330552	18346123.5190361	21865478.5669586	69216705.2767036	18833100.5149391	30268680.9840804	0.677296277071147	0.617223767846182	0.818181818181818	0.83428342460757	0.930997315342469	0.880593373150943	0.278360388700831	none	109.004084084942	8.977625	1	1	Ethylphosphonic acid	C2H7O3P	[M-H]-	79.5	Unknown	-	NA	NA	-	0	-	-	0	-	-
neg-M109T570	14589645.4285938	168534672.011959	122293868.019605	50740088.2214655	21723927.1539882	21380464.4658702	30224088.1179434	117424484.632633	69209816.6549299	87927490.1483766	107866958.957779	24167328.484422	1.09406715167381	0.503757508560431	0.588744588744589	0.766279160092152	0.817405085036188	0.754248493999756	0.331226381609249	none	109.004071579695	9.497725	0	0	-	-	-	-	Unknown	-	-	-	-	0	-	-	0	-	-
neg-M109T60	7720647.40927472	8622727.13659295	8679206.3037789	8515133.38037711	8117920.88410465	9287498.01999793	8050090.90370377	8077577.45621496	8417413.25657208	9203320.33694701	9668778.48097446	8131729.39097227	1.0118912334988	0.794711446340959	0.937229437229437	0.919662888643888	0.981300380512462	0.0809632377550154	0.0611760852918109	none	108.901713203623	0.995453333333333	0	0	-	-	-	-	Unknown	-	-	-	-	0	-	-	0	-	-
neg-M109T619	150116052.606084	31380705.361068	21708206.8528543	21522767.3817582	33406932.1789827	63276507.809048	108883143.873257	29339771.4079779	43869564.8817749	32782738.933378	45844047.4109692	56398726.6661857	0.986642720018092	0.67574787440979	0.588744588744589	0.865441145247379	0.817405085036188	0.430570115258596	0.357178364614385	none	109.00406563233	10.3127166666667	1	1	Ethylphosphonic acid	C2H7O3P	[M-H]-	82.4	Unknown	-	NA	NA	-	0	-	-	0	-	-
neg-M109T62	1727951.61959385	1863252.45623746	1897671.48715859	2465620.34685758	2252802.57850422	1568772.17758316	1173990.98667808	1493062.09903684	1227951.47153098	1202544.78316789	1413512.50914006	1335189.63348814	0.666287737703475	0.00100385750265152	0.00216450216450216	0.0181429520749485	0.0261786055251633	1.58729232851832	0.181792202359162	down	109.040468650423	1.03052	0	0	-	-	-	-	Unknown	-	-	-	-	0	-	-	0	-	-
neg-M109T645	31582553.3173143	31493257.5471159	31155495.1290616	21339352.2390046	29036211.3941886	22778309.0630295	25689686.5068808	59577845.9408776	66403896.993645	100377817.497915	31894216.2439195	32628466.7212949	1.89127814291951	0.0576023940973641	0.025974025974026	0.264649297348927	0.149983721014362	1.55536328906722	0.103904980158097	none	109.004058770337	10.7532666666667	0	0	-	-	-	-	Unknown	-	-	-	-	0	-	-	0	-	-
neg-M109T664	23218327.5467355	18871316.385282	28617208.43715	21441228.7001885	18483800.6696798	17705350.5968153	26378305.146557	22224545.111528	24164394.8526642	23360525.5810554	84489338.002594	16210392.4116762	1.533674191999	0.306474016026362	0.30952380952381	0.617054930059406	0.613015054115656	0.862630392253134	0.134046169290485	none	109.004072041776	11.07395	0	0	-	-	-	-	Unknown	-	-	-	-	0	-	-	0	-	-
neg-M109T773	541794.241335362	397365.568620286	466413.191068801	572470.1056649	376105.053515079	453733.983479376	442814.391645815	649490.318393272	443502.037530516	439305.310964652	630482.267230601	510590.088743613	1.10979886442819	0.335549720415281	0.588744588744589	0.641929282411294	0.817405085036188	0.489528251973344	0.0876056061722154	none	109.051722265955	12.8895416666667	0	0	-	-	-	-	Unknown	-	-	-	-	0	-	-	0	-	-
neg-M109T778_1	2177216.89978442	2547760.58058193	2652731.72565804	2352347.2228917	2331799.22899477	2699697.28795549	2437210.97494186	2423257.15856964	3058124.48821884	2449972.2872849	2668883.41112048	3346261.33780865	1.10989065432525	0.166664212657518	0.24025974025974	0.464812206160412	0.542606429413271	0.495512499221248	0.24565013607038	none	109.004087831958	12.9737	0	0	-	-	-	-	Unknown	-	-	-	-	0	-	-	0	-	-
neg-M109T778_2	253587.547352559	54067.53447804	249547.282704704	256620.218763282	163288.843771029	194829.785771196	74029.1076174364	268589.56544837	76488.2527489719	73152.6946056989	328908.329335431	233253.266203863	0.899721935201709	0.617870758361248	1	0.834590697010942	1	0.489261559295817	0.393788328656952	none	109.065642124958	12.9590583333333	1	0	-	-	-	-	Unknown	-	-	-	-	6	2,3,5-Trimethylfuran;2-Ethyl-5-methylfuran;3-Methyl-2-cyclohexen-1-one;2-Propylfuran;2-Isopropylfuran;(E,Z)-2,4-Heptadienal	HMDB0029721;HMDB0029728;HMDB0031541;HMDB0040277;HMDB0040278;HMDB0061891	0	-	-
neg-M109T814	594417.757136861	211249.234309252	77795.059793512	326956.05884992	551549.283680504	1310300.52986186	1943719.18205829	397325.029589837	613652.09282617	716036.126357865	1645145.96734439	628281.373950896	1.93477910126422	0.111488732306898	0.0649350649350649	0.378878921429835	0.266344261199821	1.75183184598606	0.440848795263196	none	109.004109510983	13.5685333333333	0	0	-	-	-	-	Unknown	-	-	-	-	0	-	-	0	-	-
neg-M110T486	1362195.49059932	1427604.74816893	1352509.61587577	1409721.66718512	694185.169007856	1528669.95636913	1426039.4282171	1001013.56261322	1556149.49761759	2108318.65500632	1596992.86092039	1197512.3176372	1.14291393884244	0.409714252238523	0.393939393939394	0.700864664012552	0.686537506209637	0.538881934778455	0.0912958834994012	none	109.999467372808	8.0936	0	0	-	-	-	-	Unknown	-	-	-	-	0	-	-	0	-	-
neg-M110T488	1320325.33598748	1320758.42388567	992060.722168892	1463858.67054454	1258645.35406707	1367692.15527994	1385149.10900488	1442320.92891281	3661592.64044674	838065.102064915	1891516.78292021	1947555.45224383	1.44577333881293	0.234152401493604	0.132034632034632	0.548224450300702	0.398004641860975	0.911030299335922	0.12279754474613	none	109.933681273115	8.14166666666667	0	0	-	-	-	-	Unknown	-	-	-	-	0	-	-	0	-	-
neg-M110T500	961156.224229302	1431983.96525488	1115059.99486592	4129199.56396994	1178304.83043049	1153106.27421669	1084122.41490348	1146946.30508786	1413483.97461469	2341011.1176539	1194740.9414201	1622250.45176833	0.883009552019765	0.960184751981244	0.699134199134199	0.985425329070968	0.876136618791679	0.0589887185718681	0.160247422474839	none	109.999534973334	8.34093333333333	0	0	-	-	-	-	Unknown	-	-	-	-	0	-	-	0	-	-
neg-M110T503	911481.854879597	878638.918873449	918612.947367631	1281737.40524471	1110099.58790906	3876579.12666466	1084336.66384437	1086934.33606192	1233364.95617229	1141375.79824504	1149845.85756765	1210137.38802302	0.76928592284607	0.702987222049393	0.588744588744589	0.878908170313999	0.817405085036188	0.30599049764776	0.267907639150116	none	109.933713753547	8.3828	0	0	-	-	-	-	Unknown	-	-	-	-	0	-	-	0	-	-
neg-M110T521	2326791.97398855	2854002.54077515	823702.912979825	1187730.00769095	2711013.10926647	1656469.88424412	1204075.30784689	1245028.19404553	1866819.35191368	2480089.6304859	1398193.92655628	1976743.39184826	0.879861988344351	0.773435962522996	0.818181818181818	0.910829262233808	0.930997315342469	0.231038823719459	0.216893932453462	none	109.999783916148	8.68713333333333	0	0	-	-	-	-	Unknown	-	-	-	-	0	-	-	0	-	-
neg-M110T545	2973361.49498808	1409956.89856708	1769501.71595174	1269238.2723906	1456577.10657415	1585963.16848568	1654729.75540509	1562626.45280977	2998737.28153965	1652851.67378683	1638068.20794742	1615670.9720562	1.06288685387376	0.655568796057879	0.30952380952381	0.854605781806051	0.613015054115656	0.290711143170214	0.295459915746526	none	110.000061513837	9.08738333333333	0	0	-	-	-	-	Unknown	-	-	-	-	0	-	-	0	-	-
neg-M110T571	2443750.66938964	1670065.4418211	3127823.85396821	3961351.45442311	1225236.10076926	3005507.568181	1605677.47875921	2631592.6054365	2525456.92780168	1725187.69515512	6480772.19914236	3071684.86698604	1.16889214890451	0.686812344971443	0.937229437229437	0.871099501259162	0.981300380512462	0.331260320597393	0.410258664448162	none	110.000081670115	9.52241666666667	0	0	-	-	-	-	Unknown	-	-	-	-	0	-	-	0	-	-
neg-M110T58	680877.125424745	575689.633260596	299910.357428854	331086.824983838	650369.299572039	573215.380091	476945.593812414	175083.115023474	269422.198773092	471910.334758295	441475.447513498	367686.429344321	0.707945324285503	0.134347530047926	0.132034632034632	0.415220162832418	0.398004641860975	1.14575796348138	0.0983287964990026	none	110.072161000134	0.971341666666667	1	0	-	-	-	-	Unknown	-	-	-	-	2	L-Histidine;L-2-Amino-3-(1-pyrazolyl)propanoic acid	HMDB0000177;HMDB0034267	4	L-Histidine;Histidine;3-(Pyrazol-1-yl)-L-alanine;D-Histidine	C00135;C00768;C01162;C06419
neg-M110T608	1331835.64312449	1199562.35251888	1497796.18984714	2969301.88639537	3681438.12404641	2447843.75472463	1820453.79173592	1446824.60276098	1614303.83543284	1348697.07980045	1715430.71256667	1654730.00520174	0.731307313665995	0.289526670476168	0.818181818181818	0.601874035195644	0.930997315342469	0.784403551742234	0.0960816335336408	none	110.000194232533	10.133075	1	0	-	-	-	-	Unknown	-	-	-	-	0	-	-	1	1-Aminomethylphosphonic_acid	C11033
neg-M110T65	1742714.50775654	1568101.99362156	1291083.92233889	1289504.83678149	1153985.08243616	1290375.82722145	1212616.43018769	1108049.60543816	945478.431711907	1724112.55507648	1205831.61947587	1010137.8268402	0.864494795275114	0.17728864045926	0.0930735930735931	0.479978257375012	0.329027214259138	0.706594427527995	0.0711285264508748	none	110.024472933873	1.0853	1	0	-	-	-	-	Unknown	-	-	-	-	2	Pyrrole-2-carboxylic acid;2-Acetyloxazole	HMDB0004230;HMDB0038175	5	2,5-Dihydroxypyridine;3,4-Dihydroxypyridine;2,6-Dihydroxypyridine;3-Hydroxy-4H-pyrid-4-one;Pyrrole-2-carboxylate	C01059;C02932;C03056;C03927;C05942
neg-M110T678	3176182.61334864	2161946.27688386	1549134.92125958	4381345.46552451	1439386.45156297	4623915.89517109	1543735.92605925	1522380.33122598	1696755.92699498	1524520.12439242	1884457.51448359	2351987.02308183	0.607194236544386	0.111733700264769	0.24025974025974	0.379214080957542	0.542606429413271	1.22113795519884	0.0523511256083986	none	110.00019143269	11.3060416666667	1	0	-	-	-	-	Unknown	-	-	-	-	0	-	-	1	1-Aminomethylphosphonic_acid	C11033
neg-M110T698	1241632.11595885	1712592.19678597	1624313.22927659	1534717.47509739	2203528.64890471	1539263.84385029	2810486.67859655	1308205.28085054	1735457.24236458	1501196.67533285	3361606.01292435	1468646.3931132	1.23635750243437	0.387656757919754	0.818181818181818	0.683343927863649	0.930997315342469	0.596744630088255	0.0810283161915215	none	110.000195522294	11.6250916666667	1	0	-	-	-	-	Unknown	-	-	-	-	0	-	-	1	1-Aminomethylphosphonic_acid	C11033
neg-M110T733	2807863.65865419	1337953.72287544	1300309.873265	2509701.5121364	4602711.98423796	1661719.99832089	1467211.04228098	1627632.94246455	1614300.28601359	1613889.13813297	1622847.09248947	1395187.60675115	0.656884446262197	0.17893204395981	0.393939393939394	0.482012246072734	0.686537506209637	1.00228134155407	0.273478018774889	none	110.000204502945	12.223	1	0	-	-	-	-	Unknown	-	-	-	-	0	-	-	1	1-Aminomethylphosphonic_acid	C11033
neg-M110T766	1990620.23509968	8154175.62512116	3986948.20458355	2030107.04174318	925315.48138612	1395924.66036871	1126740.71333071	4001331.96153825	1950029.02631144	1257010.80153639	6829209.73041504	1420821.20881089	0.897314373398768	0.863279699540683	0.818181818181818	0.95004955057806	0.930997315342469	0.17842091172326	0.0284854798702322	none	109.999491454543	12.7669	0	0	-	-	-	-	Unknown	-	-	-	-	0	-	-	0	-	-
neg-M110T783	112112.566165523	237861.197909773	191595.92410784	225093.653541144	237050.944605257	215640.24401802	230985.975232368	256774.311398453	191959.666563222	274060.557090944	258011.29723532	172043.973734236	1.1348920652799	0.335087939981675	0.30952380952381	0.641892887853253	0.613015054115656	0.568169494401147	0.153997498147556	none	109.985667928331	13.04525	1	0	-	-	-	-	Unknown	-	-	-	-	5	Phenylglyoxylic acid;(E)-8-Hydroxy-2-octene-4,6-diynoic acid;4-Hydroxyphthalide;3,4-Methylenedioxybenzaldehyde;1,4-Benzodioxin-2(3H)-one	HMDB0001587;HMDB0031515;HMDB0032598;HMDB0032612;HMDB0040528	3	alpha-Oxo-benzeneacetic_acid;2-Carboxybenzaldehyde;Piperonal	C02137;C03057;C10812
neg-M111T102_1	2027176.39472282	3268772.51977242	4077053.60687596	2561282.69123109	4286714.42968601	1896772.02427707	1734674.02757039	1216763.41112406	947451.316634149	3617762.95574591	3337207.36989665	3962649.55167403	0.817788683140745	0.33529700280209	0.393939393939394	0.64191973292273	0.686537506209637	0.825106037212978	0.34237197129963	none	111.008502322834	1.69991666666667	1	1	3,4-Dimethylthiophene	C6H8S	[M-H]-	78.9	Organoheterocyclic compounds	Heteroaromatic compounds	HMDB0032980	null	-	0	-	-	0	-	-
neg-M111T102_2	100019181.923888	96900605.789707	68510005.6507666	105484905.270887	76701759.9556832	78691801.8123115	65552919.6253474	43359547.6646853	54528545.8846292	59226708.1434693	81635500.7982114	64814811.7774207	0.701334297149269	0.00946606606258942	0.0151515151515152	0.0831757235807533	0.104176089250716	1.43223720086412	0.0339528521570387	none	111.019726869565	1.70004166666667	1	1	3,4-Dimethylthiophene	C6H8S	[M-H]-	78.9	Organoheterocyclic compounds	Heteroaromatic compounds	HMDB0032980	null	-	2	Uracil;4-Carboxypyrazole	HMDB0000300;HMDB0060760	2	Uracil;Maleic_hydrazide	C00106;C18474
neg-M111T301	203230.558735331	178000.528086372	242073.548224134	309926.311900022	204443.546299359	233929.604874311	201969.150246331	196821.881050575	248665.863078025	204337.166456759	203462.113670287	302500.829879287	0.989904452926869	0.94670293076869	0.818181818181818	0.979934675929243	0.930997315342469	0.0378713498366264	0.0731977963328909	none	111.081309143885	5.01165	1	0	-	-	-	-	Unknown	-	-	-	-	13	(Z)-4-Heptenal;3-Hepten-2-one;(E)-4-Hepten-2-one;2-Hepten-4-one;2-Methylcyclohexanone;4-Methylcyclohexanone;5-Methyl-3-hexen-2-one;5-Methyl-5-hexen-2-one;trans-2-trans-4-Heptadien-1-ol;(R)-3-Methylcyclohexanone;(2E)-2-Heptenal;xi-3-Methyl-3-cyclohexen-1-ol;2,5-Heptadien-1-ol	HMDB0031483;HMDB0031486;HMDB0031487;HMDB0031488;HMDB0031539;HMDB0031540;HMDB0031550;HMDB0031551;HMDB0032301;HMDB0033667;HMDB0033827;HMDB0034372;HMDB0040339	0	-	-
neg-M111T336	500789.606333863	370328.084389594	354157.687148202	375321.998104846	388010.574421686	394340.919645614	382890.598845335	624704.511311309	381113.062441515	376125.471624835	383543.802830409	421300.237634851	1.07836039496769	0.518649768774575	0.484848484848485	0.775858158439497	0.755480238342535	0.324330565086047	0.0326598023113436	none	111.08130083206	5.60486666666667	1	0	-	-	-	-	Unknown	-	-	-	-	13	(Z)-4-Heptenal;3-Hepten-2-one;(E)-4-Hepten-2-one;2-Hepten-4-one;2-Methylcyclohexanone;4-Methylcyclohexanone;5-Methyl-3-hexen-2-one;5-Methyl-5-hexen-2-one;trans-2-trans-4-Heptadien-1-ol;(R)-3-Methylcyclohexanone;(2E)-2-Heptenal;xi-3-Methyl-3-cyclohexen-1-ol;2,5-Heptadien-1-ol	HMDB0031483;HMDB0031486;HMDB0031487;HMDB0031488;HMDB0031539;HMDB0031540;HMDB0031550;HMDB0031551;HMDB0032301;HMDB0033667;HMDB0033827;HMDB0034372;HMDB0040339	0	-	-
neg-M111T399	127148.02899209	178573.919707602	142283.540763293	176952.277549227	165893.529011828	182010.960403878	143072.761121596	295238.064296188	194207.804520658	208902.341264384	227118.583967378	184025.489986944	1.28750502641167	0.0712564245830835	0.025974025974026	0.299563107200836	0.149983721014362	0.986820265273655	0.150982313201377	none	111.081257813115	6.65393333333333	1	0	-	-	-	-	Unknown	-	-	-	-	13	(Z)-4-Heptenal;3-Hepten-2-one;(E)-4-Hepten-2-one;2-Hepten-4-one;2-Methylcyclohexanone;4-Methylcyclohexanone;5-Methyl-3-hexen-2-one;5-Methyl-5-hexen-2-one;trans-2-trans-4-Heptadien-1-ol;(R)-3-Methylcyclohexanone;(2E)-2-Heptenal;xi-3-Methyl-3-cyclohexen-1-ol;2,5-Heptadien-1-ol	HMDB0031483;HMDB0031486;HMDB0031487;HMDB0031488;HMDB0031539;HMDB0031540;HMDB0031550;HMDB0031551;HMDB0032301;HMDB0033667;HMDB0033827;HMDB0034372;HMDB0040339	0	-	-
neg-M111T501	465937.974902585	444317.687059208	539102.721264434	1191527.93603377	660789.513691078	1224188.74360603	513760.302699015	466652.929134077	1147904.24877266	859714.974792587	488612.792881829	622903.863665736	0.905804635247061	0.783959111670949	0.937229437229437	0.915605978193649	0.981300380512462	0.224016681412177	0.14862207017411	none	110.97560106076	8.35536666666667	1	0	-	-	-	-	Unknown	-	-	-	-	1	3-Sulfopyruvic acid	HMDB0004045	2	Monomethyl_sulfate;3-Sulfopyruvate	C02704;C05528
neg-M111T534	558392.408995742	1035576.55446707	763830.797066628	1989213.70474649	178156.439194309	636983.166054051	404199.764180566	858890.840769467	654282.106591625	737560.98576723	447441.618468583	430070.738895262	0.684297037769545	0.609211044724477	0.484848484848485	0.829771203562299	0.755480238342535	0.495894917469058	0.461500763639499	none	110.975628204185	8.89245	1	0	-	-	-	-	Unknown	-	-	-	-	1	3-Sulfopyruvic acid	HMDB0004045	2	Monomethyl_sulfate;3-Sulfopyruvate	C02704;C05528
neg-M111T56	7534865.89426343	6450064.98062173	7879755.35752093	7375219.54574505	9895302.00397645	9424663.55218699	6255713.85909375	7068559.67655288	7145663.14950142	8172707.82922001	5487136.145251	5173790.71436898	0.809383762642187	0.0518243476944813	0.0649350649350649	0.247978798067814	0.266344261199821	0.946232969719198	0.0787330526031838	none	111.008487584422	0.9375175	1	1	3,4-Dimethylthiophene	C6H8S	[M-H]-	78.9	Organoheterocyclic compounds	Heteroaromatic compounds	HMDB0032980	null	-	4	3-Furoic acid;2-Furoic acid;3-Hydroxy-2H-pyran-2-one;2,3-Dihydroxy-2,4-cyclopentadien-1-one	HMDB0000444;HMDB0000617;HMDB0032994;HMDB0039437	1	2-Furoate	C01546
neg-M111T572	636958.17572966	1821355.36628862	895929.019371053	586953.998317831	634728.887857816	447369.18498743	530975.919080947	638231.491527005	580578.190608082	481970.142613126	510456.795218857	685830.600206263	0.682429240172289	0.234800465633914	0.393939393939394	0.548997705006885	0.686537506209637	0.893041930257372	0.0498257665181833	none	110.975606911685	9.52605	1	0	-	-	-	-	Unknown	-	-	-	-	1	3-Sulfopyruvic acid	HMDB0004045	2	Monomethyl_sulfate;3-Sulfopyruvate	C02704;C05528
neg-M111T60_1	4868626.87869386	5491015.1390728	5712049.77850334	5430184.60147361	5345537.68540464	5902016.1180616	5115532.14256161	4928961.8150344	5628311.09826303	5936123.5739605	6006931.47957627	5518542.35871942	1.01175508289885	0.801410440203559	0.588744588744589	0.923368076112704	0.817405085036188	0.0826740840597534	0.0219896950101657	none	110.898731410432	0.992350833333333	0	0	-	-	-	-	Unknown	-	-	-	-	0	-	-	0	-	-
neg-M111T601	549557.161064022	479191.424058652	501372.056789771	976869.582201379	966213.055202678	479336.245904055	552297.16099929	372568.514384089	546274.749469572	322863.796021597	365149.145420809	592940.197775893	0.696284893929727	0.0873062912140134	0.30952380952381	0.334169020839457	0.613015054115656	1.12756565010032	0.192203295862164	none	110.975594497627	10.0084166666667	1	0	-	-	-	-	Unknown	-	-	-	-	1	3-Sulfopyruvic acid	HMDB0004045	2	Monomethyl_sulfate;3-Sulfopyruvate	C02704;C05528
neg-M111T644	361635.60371793	305572.988479994	324163.900298975	315255.696253912	1502174.41722735	328005.360840779	352856.873037891	283870.852049889	372218.027883528	278187.612319767	471727.54742399	472808.536346796	0.711445989894311	0.609773910574392	0.937229437229437	0.830144688133392	0.981300380512462	0.434631924043517	0.193483337852021	none	110.975603770917	10.7344333333333	1	0	-	-	-	-	Unknown	-	-	-	-	1	3-Sulfopyruvic acid	HMDB0004045	2	Monomethyl_sulfate;3-Sulfopyruvate	C02704;C05528
neg-M111T65	135466485.156472	133109829.064371	107620668.69313	114015293.381156	118570624.766873	170711445.085219	116842939.537939	61196242.0010271	79794129.1592212	81100685.796206	80137822.4646386	66685343.5463727	0.62316957769654	0.00198836060474019	0.00865800865800866	0.028547867601422	0.0690841106545495	1.74888274218444	0.0444219967037164	down	111.019742021221	1.08074333333333	1	1	3,4-Dimethylthiophene	C6H8S	[M-H]-	78.9	Organoheterocyclic compounds	Heteroaromatic compounds	HMDB0032980	null	-	2	Uracil;4-Carboxypyrazole	HMDB0000300;HMDB0060760	2	Uracil;Maleic_hydrazide	C00106;C18474
neg-M111T682	368168.494885104	386595.395811176	387943.170031548	417611.853813513	358223.874915186	320947.761773599	368719.92238813	317543.740913955	366807.590645097	363860.649220555	355375.269742123	356355.307272812	0.950511927372689	0.288507040798173	0.17965367965368	0.601140914237223	0.465469413725882	0.23892135467432	0.318390381198825	none	110.975581191769	11.3717333333333	1	0	-	-	-	-	Unknown	-	-	-	-	1	3-Sulfopyruvic acid	HMDB0004045	2	Monomethyl_sulfate;3-Sulfopyruvate	C02704;C05528
neg-M111T784_2	11882785.6150984	10630412.5218171	23769582.5882059	11752415.7488886	10378119.4076129	6141328.27624461	17649109.7537813	11053555.0494402	8168176.70329192	11344599.6437242	11983787.3816156	11628808.9579979	0.963428077501881	0.92825791744189	0.818181818181818	0.973480377830241	0.930997315342469	0.0645535089885235	0.347237160972456	none	111.019759567575	13.0746166666667	1	1	Uracil	C4H4N2O2	[M-H]-	87.7	Organoheterocyclic compounds	Diazines	HMDB0000300	C00106	(map00240)Pyrimidine metabolism;(map00410)beta-Alanine metabolism;(map00770)Pantothenate and CoA biosynthesis;(map01100)Metabolic pathways	2	Uracil;4-Carboxypyrazole	HMDB0000300;HMDB0060760	2	Uracil;Maleic_hydrazide	C00106;C18474
neg-M111T806	600819.378253469	641854.935251714	414537.219413329	228006.02364619	711124.968039628	441164.85818689	465047.231634257	646490.705405189	797181.720969977	287388.685739615	416372.950013649	756453.088182425	1.10911150406796	0.659156296110544	0.484848484848485	0.856267077225942	0.755480238342535	0.337563145607689	0.206054892097391	none	110.96972083294	13.4294166666667	0	0	-	-	-	-	Unknown	-	-	-	-	0	-	-	0	-	-
neg-M111T809	2408287.1454978	3996769.98532749	3879747.15586064	2937739.48868252	4301502.82026473	3907486.67751633	3577474.91412058	3809157.80806563	4005181.31100624	2414772.28333286	3389111.19793356	3988057.3698825	0.988438606531313	0.962827839651768	0.818181818181818	0.986230405752117	0.930997315342469	0.0803764326020032	0.360413575408195	none	111.008383964213	13.4799166666667	1	1	Uracil	C4H4N2O2	[M-H]-	88.1	Organoheterocyclic compounds	Diazines	HMDB0000300	C00106	(map00240)Pyrimidine metabolism;(map00410)beta-Alanine metabolism;(map00770)Pantothenate and CoA biosynthesis;(map01100)Metabolic pathways	4	3-Furoic acid;2-Furoic acid;3-Hydroxy-2H-pyran-2-one;2,3-Dihydroxy-2,4-cyclopentadien-1-one	HMDB0000444;HMDB0000617;HMDB0032994;HMDB0039437	1	2-Furoate	C01546
neg-M112T102_1	4262410.44860937	4327531.01046912	2769962.37639926	5271580.84602955	3234067.32720105	4868390.16696265	2878571.75711901	1797183.83217878	2318179.3035979	2562127.82138022	3455491.51291051	2736933.92867942	0.636715653494027	0.00807681042955981	0.0151515151515152	0.0747131995559013	0.104176089250716	1.59679421225344	0.0461235353007555	down	112.023064485023	1.70015833333333	1	0	-	-	-	-	Unknown	-	-	-	-	6	2,4-Dimethylthiazole;2,5-Dimethylthiazole;4,5-Dimethylthiazole;4-Isothiocyanato-1-butene;Thiiranepropanenitrile;2-Ethylthiazole	HMDB0032974;HMDB0032975;HMDB0032976;HMDB0033867;HMDB0038460;HMDB0040036	0	-	-
neg-M112T102_2	665857.7568917	734766.466571961	991635.446672141	823499.924944492	708297.178371385	1282115.90561106	1085721.67173115	1798883.87240628	792965.041957183	2562404.63178432	835693.664702634	776967.436749864	1.50833189819304	0.191166310344606	0.17965367965368	0.49735632373476	0.465469413725882	1.03219916682706	0.0386304297499446	none	112.040092283587	1.70036666666667	1	0	-	-	-	-	Unknown	-	-	-	-	4	1-Pyrroline-5-carboxylic acid;1-Pyrroline-2-carboxylic acid;2-Furancarboxaldehyde;Protoanemonin	HMDB0001301;HMDB0006875;HMDB0032914;HMDB0060503	6	1-Pyrroline-2-carboxylate;(S)-1-Pyrroline-5-carboxylate;delta-1-Pyrroline-5-carboxylate;Glutarimide;Protoanemonin;Furfural	C03564;C03912;C04322;C07275;C07090;C14279
neg-M112T56	334122.604589722	332843.983489104	188439.746136915	307443.653196768	639763.783153674	534575.143369365	356727.496196187	69586.4992982553	497300.627171446	168744.500742384	431088.518485895	245859.687857049	0.75702367027401	0.301746620848792	0.484848484848485	0.613478338346659	0.755480238342535	1.0189840803379	0.0711892575548115	none	112.011854199595	0.931243333333333	0	0	-	-	-	-	Unknown	-	-	-	-	0	-	-	0	-	-
neg-M112T64_1	2898888.10399743	2725878.84211436	3289118.4522999	3300884.02692022	3224002.48235081	2746616.90842988	3276490.97436186	1950960.6247921	2736082.8829128	2275558.34771793	3363347.17764091	2794593.46198012	0.9016597684663	0.248443295880819	0.484848484848485	0.562808375798984	0.755480238342535	0.599437589858607	0.0431240854470143	none	112.040155075322	1.06729833333333	1	0	-	-	-	-	Unknown	-	-	-	-	4	1-Pyrroline-5-carboxylic acid;1-Pyrroline-2-carboxylic acid;2-Furancarboxaldehyde;Protoanemonin	HMDB0001301;HMDB0006875;HMDB0032914;HMDB0060503	6	1-Pyrroline-2-carboxylate;(S)-1-Pyrroline-5-carboxylate;delta-1-Pyrroline-5-carboxylate;Glutarimide;Protoanemonin;Furfural	C03564;C03912;C04322;C07275;C07090;C14279
neg-M112T64_2	1800046.64689158	1370712.44156565	2395519.56174852	2137850.5506432	2007032.27269851	2866454.73611453	2394093.17953493	2078886.27925725	3722581.64165362	2172027.32258622	3009509.08499652	3714028.05476956	1.35885252641664	0.0679140331251186	0.0930735930735931	0.29098410619012	0.329027214259138	1.13916253411675	0.0639000482189207	none	112.051385175231	1.07464	1	0	-	-	-	-	Unknown	-	-	-	-	1	Creatinine	HMDB0000562	2	Creatinine;3-(N-Nitrosomethylamino)propionitrile	C00791;C19280
neg-M112T65	8268785.94503652	5287090.39586358	4455973.70431799	4964140.70942447	7150200.28607085	7148179.4052324	4630930.86189866	2532727.85558091	3140173.8012796	4472681.99918898	2950470.67608221	2555559.86416025	0.544141854457442	0.002058088744683	0.00865800865800866	0.0292621259789291	0.0690841106545495	1.93791398302091	0.0310994493663167	down	112.023088350001	1.085	1	0	-	-	-	-	Unknown	-	-	-	-	6	2,4-Dimethylthiazole;2,5-Dimethylthiazole;4,5-Dimethylthiazole;4-Isothiocyanato-1-butene;Thiiranepropanenitrile;2-Ethylthiazole	HMDB0032974;HMDB0032975;HMDB0032976;HMDB0033867;HMDB0038460;HMDB0040036	0	-	-
neg-M112T771	503176.9848584	315556.507898036	398305.552475661	272215.099184402	254554.996765985	277870.306357936	298308.380619068	787267.650999718	93242.5005811634	284268.027764773	516946.451758027	321305.061862124	1.13832985559837	0.933147103079611	0.588744588744589	0.975559337744821	0.817405085036188	0.0789757570524789	0.091866980824443	none	112.015046375942	12.8461083333333	1	0	-	-	-	-	Unknown	-	-	-	-	0	-	-	1	Azomycin	C14531
neg-M112T788	2660901.25823845	910224.968834019	428942.421218301	2928736.13930813	2995467.45774643	3571881.30933935	3339109.08085996	2838729.77295101	1017125.05819559	1094004.08105351	3105083.83148095	3359004.65367245	1.09313045516532	0.639879148177611	0.588744588744589	0.84520802483254	0.817405085036188	0.494557856139291	0.418048220983037	none	112.040186873352	13.1370666666667	1	0	-	-	-	-	Unknown	-	-	-	-	4	1-Pyrroline-5-carboxylic acid;1-Pyrroline-2-carboxylic acid;2-Furancarboxaldehyde;Protoanemonin	HMDB0001301;HMDB0006875;HMDB0032914;HMDB0060503	6	1-Pyrroline-2-carboxylate;(S)-1-Pyrroline-5-carboxylate;delta-1-Pyrroline-5-carboxylate;Glutarimide;Protoanemonin;Furfural	C03564;C03912;C04322;C07275;C07090;C14279
neg-M112T798	528900.732801003	8087856.50148641	6923751.74186239	8681460.84762842	8837918.2332208	2424795.89902564	8083264.59930183	9080528.73168319	9838125.16745335	2032101.39029714	11102430.5546171	1370456.51509861	1.1697133053204	0.702092667163283	0.484848484848485	0.878508019021709	0.755480238342535	0.487717946666001	0.0269278741360493	none	112.051408343916	13.292425	1	0	-	-	-	-	Unknown	-	-	-	-	1	Creatinine	HMDB0000562	2	Creatinine;3-(N-Nitrosomethylamino)propionitrile	C00791;C19280
neg-M113T328	504009.693397958	171084.388894849	429743.21579083	663583.733287417	156949.601741656	180971.073331809	148067.007247463	179128.422312623	177952.736159281	603768.799601069	204700.459099598	618446.619804268	0.917260498765703	0.772796305641748	0.937229437229437	0.910386282659172	0.981300380512462	0.281056134869791	0.4457761125125	none	113.097010990869	5.4736	1	0	-	-	-	-	Unknown	-	-	-	-	15	2-Heptanone;4-Heptanone;Ethyl isobutyl ketone;(Z)-4-Hepten-1-ol;2,4-Dimethyl-3-pentanone;Heptanal;3-Heptanone;3-Methylcyclohexanol;5-Methyl-2-hexanone;3-Methylhexanal;1-Ethoxy-3-methyl-2-butene;(±)-2-Methylhexanal;(2R,4Z)-4-Hepten-2-ol;1-Methylcyclohexanol;2-Methyl-3-hexanone	HMDB0003671;HMDB0004814;HMDB0005841;HMDB0031405;HMDB0031429;HMDB0031475;HMDB0031482;HMDB0031538;HMDB0031549;HMDB0032405;HMDB0038052;HMDB0040191;HMDB0041320;HMDB0059693;HMDB0061896	2	2-Heptanone;Heptanal	C08380;C14390
neg-M113T336	8543635.79192558	10329193.9573118	11439617.0062821	8666236.60799867	10364124.1749728	11685862.1956319	24424980.9070681	8844567.18651142	11391788.3254137	10946100.9809938	21167491.7597709	10607184.4229383	1.43182071579447	0.154278605011915	0.24025974025974	0.446968919414888	0.542606429413271	0.948464457750808	0.494190937906769	none	112.985379898801	5.59855	1	1	Trifluoroacetic acid	C2HF3O2	[M-H]-	86.4	Organic acids and derivatives	Carboxylic acids and derivatives	HMDB0014118	null	-	1	Trifluoroacetic acid	HMDB0014118	0	-	-
neg-M113T453	15593897.3945271	14728187.4912709	15199846.1578756	49485873.1061418	11989257.4195297	14155616.4753876	16540640.6798929	15585633.4310338	16602747.6439575	49815447.3734812	13981353.7579933	17788125.7231113	1.0756175654768	0.735993357846282	0.24025974025974	0.894642366455384	0.542606429413271	0.287270695554036	0.337560878583252	none	112.985396555059	7.55011666666667	1	1	Trifluoroacetic acid	C2HF3O2	[M-H]-	82.2	Organic acids and derivatives	Carboxylic acids and derivatives	HMDB0014118	null	-	1	Trifluoroacetic acid	HMDB0014118	0	-	-
neg-M113T473	21560195.5935905	22385070.6788902	20663490.5754137	14689034.2946131	14756033.3013087	11948570.2819068	10470898.0987973	21454049.3975623	16416570.0507487	14836635.964033	8810620.72920002	11183942.6629538	0.784630546493796	0.159356533628581	0.24025974025974	0.453772107434132	0.542606429413271	0.951270161811557	0.0486741221182107	none	112.985460235369	7.88546666666667	1	0	-	-	-	-	Unknown	-	-	-	-	1	Trifluoroacetic acid	HMDB0014118	0	-	-
neg-M113T486	10741341.9760875	11284447.2720277	9681737.92277185	9663969.80564033	10205018.2490523	9905541.99073554	11564767.7635096	12107777.1140204	12057776.3813768	10606185.4936142	10017043.6586952	10165232.469817	1.08192187920773	0.105547150843824	0.132034632034632	0.369094540653251	0.398004641860975	0.522662440267073	0.0151337441150521	none	112.985462742087	8.10096666666667	1	0	-	-	-	-	Unknown	-	-	-	-	1	Trifluoroacetic acid	HMDB0014118	0	-	-
neg-M113T5	165484.203359405	227882.540007494	248441.488453092	189065.110415073	173992.303422635	194934.212524126	177206.579101814	156870.743717486	200377.217123364	182019.649972488	167808.31664113	256404.819760184	0.950731339512793	0.588534173793584	0.699134199134199	0.818821749283113	0.876136618791679	0.266891554202843	0.0836788238143349	none	112.922250847759	0.0779919166666667	0	0	-	-	-	-	Unknown	-	-	-	-	0	-	-	0	-	-
neg-M113T54	4847689.87489548	4065203.97346745	3912083.04826438	3823193.50453411	4211429.24424931	4727166.66395346	4135762.13573555	2899653.02429993	4151186.28599469	3056369.63013761	4467210.96583425	3666513.31078294	0.874541748739683	0.123926413686794	0.24025974025974	0.398726455956423	0.542606429413271	0.736279605705824	0.0937581894723913	none	112.936993537608	0.906326666666667	1	1	Hydroxidodioxidosulfidosulfate	H2O3S2	[M-H]-	80.3	Homogeneous non-metal compounds	Non-metal oxoanionic compounds	HMDB0060293	null	-	1	Hydroxidodioxidosulfidosulfate	HMDB0060293	1	Thiosulfuric_acid	C05529
neg-M113T577	5586950.46596973	8526939.31474853	4395356.25972234	4827892.49512661	4138810.5306632	4923436.56269301	10125811.7183741	5362148.94210973	6178873.33566372	5081538.46370495	5568484.37130698	5273212.44143956	1.16020932319907	0.347019107777295	0.17965367965368	0.651302179741826	0.465469413725882	0.536779127573756	0.469669496767207	none	112.986580540087	9.6244	1	1	Trifluoroacetic acid	C2HF3O2	[M-H]-	83.6	Organic acids and derivatives	Carboxylic acids and derivatives	HMDB0014118	null	-	1	Trifluoroacetic acid	HMDB0014118	2	4-Chloro-3,5-dimethylphenol;Thio-THIP	C14715;C13711
neg-M113T60	705948.538408241	753230.081309264	755625.053596115	823151.980591672	752795.381116161	923680.674705534	647428.600693581	780280.43010865	771126.923120534	872450.635588998	789467.586839794	834248.259649255	0.995878766535935	0.938347552385565	0.588744588744589	0.977527375142213	0.817405085036188	0.0653479687831934	0.0343350545804492	none	112.895903297554	0.996293333333333	1	0	-	-	-	-	Unknown	-	-	-	-	1	Cadmium	HMDB0003638	1	Cadmium	C01413
neg-M113T61	1534864.29922512	2118802.40535157	1258362.21292211	1583109.50550921	1162603.07075013	1839632.77522721	1211730.3930727	1660084.01459221	959274.377909461	1604269.57692713	1405508.52458571	1196655.78110053	0.846288925817644	0.220564717656349	0.393939393939394	0.533932793193217	0.686537506209637	0.698761171090941	0.0377169028053427	none	113.035444297709	1.01742666666667	1	0	-	-	-	-	Unknown	-	-	-	-	4	Dihydrouracil;N-Methylhydantoin;L-3-Cyanoalanine;Metronidazole	HMDB0000076;HMDB0003646;HMDB0060245;HMDB0015052	7	5,6-Dihydrouracil;3-Cyano-L-alanine;N-Methylhydantoin;2,5-Dioxopiperazine;Muscimol;Maleimide;Metronidazole	C00429;C02512;C02565;C02777;C08311;C07272;C07203
neg-M113T62	3025956.06239369	3169797.58581511	3182448.97646192	1892310.46247338	3124107.1036049	2832619.02377268	3310481.79161671	4815621.72546299	4368466.58463049	5131503.60227251	3445541.35093046	3371089.83856487	1.41884051118731	0.0123830038945353	0.00216450216450216	0.100785108258232	0.0261786055251633	1.31716465575763	0.229479096277463	none	113.024188690081	1.04006333333333	1	0	-	-	-	-	Unknown	-	-	-	-	2	Norfuraneol;cis-Acetylacrylate	HMDB0031859;HMDB0060461	3	2-Hydroxy-2,4-pentadienoate;cis-Acetylacrylate;Tulipalin_B	C00596;C07091;C21187
neg-M113T65	3674768.15660656	3471781.57872829	4134917.42546854	4119501.28971461	4469865.18558061	4519736.30402958	6038847.72326916	5286143.85107943	5387580.09917578	5865587.43172705	5951900.98929288	5374872.95664836	1.39008367309249	0.000159085455019876	0.00216450216450216	0.00540777796656555	0.0261786055251633	1.53131010782899	0.0627041658297841	none	112.985346178973	1.0801925	1	0	-	-	-	-	Unknown	-	-	-	-	1	Trifluoroacetic acid	HMDB0014118	0	-	-
neg-M113T764	33824577.6308263	14043.2894398655	30972065.6742543	10500242.2103712	19745067.4377625	10035241.6769143	6627967.94210155	33494216.120793	21495357.6621589	20102534.5683475	30620250.2824999	19772553.2465535	1.25712554574309	0.353237113345742	0.588744588744589	0.655984998702935	0.817405085036188	1.73266104464867	0.367028731117636	none	112.985440201969	12.73155	1	1	Trifluoroacetic acid	C2HF3O2	[M-H]-	80	Organic acids and derivatives	Carboxylic acids and derivatives	HMDB0014118	null	-	1	Trifluoroacetic acid	HMDB0014118	0	-	-
neg-M113T769	67239.3255155823	5434311.71891734	72297.1518063045	94613.2110917087	5174250.23613284	71835.6475126956	6070389.43845336	5925656.13433903	5689808.47444889	84143.6157006585	184969.652215162	5039823.53882227	2.10680207258712	0.208703840187227	0.0930735930735931	0.520629435268499	0.329027214259138	2.16899681102025	0.443203989588472	none	112.954807457271	12.81845	0	0	-	-	-	-	Unknown	-	-	-	-	0	-	-	0	-	-
neg-M113T773	234965.102041138	128774.593658426	216132.677109423	224090.308896932	151634.930714251	177051.058901441	205673.146631624	217606.084926946	133983.626768152	154771.562901312	239587.476175906	164477.457681418	0.985388835342081	0.929751408417877	1	0.974101992930902	1	0.0743071227341473	0.0597847056761245	none	112.937042147625	12.8885666666667	1	0	-	-	-	-	Unknown	-	-	-	-	1	Hydroxidodioxidosulfidosulfate	HMDB0060293	1	Thiosulfuric_acid	C05529
neg-M113T786	2950246.88089617	3391324.72290819	3692865.75422537	4050691.51599667	2804493.46642588	4236706.96980852	2578460.61873428	3672150.5755971	3936747.82355357	3948802.5688033	3967566.93629568	2671333.82544247	0.983373024405911	0.843668811931596	0.699134199134199	0.941852252212935	0.876136618791679	0.116261058589749	0.188491742663963	none	113.060605120739	13.1006166666667	1	0	-	-	-	-	Unknown	-	-	-	-	18	Delta-Hexanolactone;Gamma-Caprolactone;trans-Hex-2-enoic acid;Allyl propionate;2-Methyl-4-pentenoic acid;2,3-Hexanedione;3,4-Hexanedione;3-Hexenoic acid;4-Methyl-2,3-pentanedione;2-Methyl-2-pentenoic acid;4-Methyl-2-pentenoic acid;2-Methyl-3-pentenoic acid;Prenyl formate;5-Oxohexanal;Ethyl crotonate;Methyl 4-pentenoate;epsilon-Caprolactone;Dihydro-4,4-dimethyl-2(3H)-furanone	HMDB0000453;HMDB0003843;HMDB0010719;HMDB0029487;HMDB0031158;HMDB0031491;HMDB0031492;HMDB0031501;HMDB0031559;HMDB0031560;HMDB0031561;HMDB0031562;HMDB0032490;HMDB0033568;HMDB0039581;HMDB0040328;HMDB0060476;HMDB0061929	3	2-Hydroxycyclohexan-1-one;epsilon-Caprolactone;3-Hydroxycyclohexanone	C01147;C01880;C03228
neg-M113T802	2778023.5447088	3374459.99716424	28567.807421944	34575.5936628587	2976811.19934376	29714.0232088097	22676.5564014185	26733.1946444443	25161.2501313092	3051788.98295486	16639.1310708628	32324.4113086736	0.344314805212914	0.216504982741566	0.0930735930735931	0.529512540376671	0.329027214259138	2.2245103717294	0.143102363969595	none	112.959005826621	13.3731	0	0	-	-	-	-	Unknown	-	-	-	-	0	-	-	0	-	-
neg-M114T54	56573.1059731372	54201.6139127516	41551.3011294272	51777.7443730431	70034.9149988104	68262.4506930753	56662.7227608427	37192.8034490803	44317.9779687556	48274.1319590833	54781.1688972521	63253.0162375588	0.889254718031918	0.315411298505506	0.484848484848485	0.624436655335607	0.755480238342535	0.532790486409533	0.167628124299564	none	113.93634135014	0.9065575	0	0	-	-	-	-	Unknown	-	-	-	-	0	-	-	0	-	-
neg-M114T57	3318235.20333266	3436321.74155893	3256477.85197956	3502818.31364264	3443182.46913006	3639576.07555827	1581166.2561998	2331191.78372291	2645484.49419198	2577334.2122918	2307492.02039896	2620273.80162989	0.682779420414204	0.00371696793506444	0.00216450216450216	0.0436559463421449	0.0261786055251633	1.60636738985095	0.0844534006649349	none	114.019418765143	0.952746666666667	0	0	-	-	-	-	Unknown	-	-	-	-	0	-	-	0	-	-
neg-M114T65	32493044.9358879	31705556.971216	28748814.465096	31973618.2529775	29594234.3303611	29900518.2854223	32882657.8362134	28739856.2316262	36297945.1551377	36951092.0711597	39334275.2168352	34480525.854509	1.13160784923911	0.0450571199649208	0.0649350649350649	0.229098380395587	0.266344261199821	0.74584421311024	0.0890720947770859	none	114.055761718112	1.07822166666667	1	1	L-Proline	C5H9NO2	[M-H]-	86.1	Organic acids and derivatives	Carboxylic acids and derivatives	HMDB0000162	C00148	(map00330)Arginine and proline metabolism;(map00332)Carbapenem biosynthesis;(map00401)Novobiocin biosynthesis;(map00404)Staurosporine biosynthesis;(map00970)Aminoacyl-tRNA biosynthesis;(map01100)Metabolic pathways;(map01110)Biosynthesis of secondary metabolites;(map01130)Biosynthesis of antibiotics;(map01230)Biosynthesis of amino acids;(map02010)ABC transporters;(map04974)Protein digestion and ab…	8	L-Proline;D-Proline;Acetamidopropanal;4-Amino-2-methylenebutanoic acid;Pterolactam;2-Furanmethanol;5-Methyl-2(3H)-furanone;5-Hydroxy-4-pentenoic acid d-lactone	HMDB0000162;HMDB0003411;HMDB0012880;HMDB0030409;HMDB0034208;HMDB0013742;HMDB0029609;HMDB0040145	6	L-Proline;D-Proline;Proline;3-Acetamidopropanal;Furfuryl_alcohol;Tulipalin_A	C00148;C00763;C16435;C18170;C20441;C20578
neg-M114T69	223351.516691372	415808.144887645	569273.997321598	257545.15101945	445647.331084176	556224.378289447	199031.009096368	563345.072508609	174434.582581588	563453.616772119	320540.736596547	329901.960027874	0.871489971037082	0.509561810907851	0.588744588744589	0.770082112715591	0.817405085036188	0.58541198151108	0.238121487587308	none	113.925979236159	1.155455	0	0	-	-	-	-	Unknown	-	-	-	-	0	-	-	0	-	-
neg-M114T778	891533.108483571	2655093.41892906	1286754.78262469	2832054.22602057	2648759.47556517	2793642.71710155	3650394.46228137	3703016.59467547	1860593.62369181	2732288.40850186	1079746.00291843	5113647.41281189	1.38388091768403	0.355467007478346	0.30952380952381	0.657890595327588	0.613015054115656	0.798763695309194	0.168164942751698	none	114.019397061829	12.97225	0	0	-	-	-	-	Unknown	-	-	-	-	0	-	-	0	-	-
neg-M115T102	1601091.55067157	1583304.91531868	1320883.11480995	1627134.81019657	1367158.76637036	1369660.67260012	1198450.76665371	970517.838876206	1062000.61693057	1004833.50524683	1352935.24848627	1167023.90293067	0.761707494541183	0.00178800663062207	0.00432900432900433	0.0265892234238132	0.0423303111982357	1.31701334831206	0.0749929093550877	none	115.003359760472	1.70004166666667	0	0	-	-	-	-	Unknown	-	-	-	-	0	-	-	0	-	-
neg-M115T291	296684.510639167	606318.470147958	731273.20597171	329397.388829092	363192.021741625	859798.393674529	292820.461230238	383495.565796644	580226.640277082	553688.745954985	329341.415926841	373179.85193938	0.788521377910769	0.41442697290604	0.484848484848485	0.704301618981981	0.755480238342535	0.612923533559666	0.144918997484518	none	114.933851522748	4.846775	1	0	-	-	-	-	Unknown	-	-	-	-	1	Pyrophosphate	HMDB0000250	0	-	-
neg-M115T325	803044.960187593	788400.76246999	916826.135950879	875041.515541234	1395574.90926099	1265564.76858877	1003436.99720281	1104029.57587948	1108269.33803253	911710.52348455	796070.529993178	1072048.95294908	0.991912066478594	0.928220855160113	0.818181818181818	0.973480377830241	0.930997315342469	0.115115378225303	0.393190998279149	none	114.934148149769	5.40853333333333	1	0	-	-	-	-	Unknown	-	-	-	-	1	Pyrophosphate	HMDB0000250	0	-	-
neg-M115T347	5917678.04908156	7595738.42759465	7833230.80411579	6113267.28458579	6739905.74754113	5744445.74196984	6833692.12607748	6861310.20104614	7136510.40592741	5976002.83589287	6399615.98286913	6256217.07783537	0.987960288853987	0.914629890908709	0.818181818181818	0.968908322488692	0.930997315342469	0.060713372811046	0.0382710948260169	none	115.076202484651	5.78728333333333	1	1	Caproic acid	C6H12O2	[M-H]-	82.1	Lipids and lipid-like molecules	Fatty Acyls	HMDB0000535	C01585	-	19	Caproic acid;Isocaproic acid;Methyl (S)-2-Methylbutanoate;Methyl 3-methylbutanoate;Isopropyl propionate;Propyl propionate;Methyl pentanoate;2-Ethylbutanoic acid;2-Methylpropyl acetate;Ethyl 2-methylpropanoate;n-Butyl acetate;Diacetone alcohol;(±)-2-Methylpentanoic acid;3-Methylpentanoic acid;Ethyl butyrate;3-Methylbutyl formate;2,2,4-Trimethyl-1,3-dioxolane;2,4,5-Trimethyl-1,3-dioxolane;Pentyl fo…	HMDB0000535;HMDB0000689;HMDB0029762;HMDB0030027;HMDB0030056;HMDB0030059;HMDB0031207;HMDB0031221;HMDB0031246;HMDB0031248;HMDB0031325;HMDB0031511;HMDB0031580;HMDB0033774;HMDB0033889;HMDB0034163;HMDB0037266;HMDB0040279;HMDB0040327	7	Hexanoic_acid;4-Hydroxyhexan-3-one;trans-1,2-Cyclohexanediol;Isoamyl_formate;Butyl_acetate;cis-1,2-Cyclohexanediol;Isocaproate	C01585;C02948;C03739;C12293;C12304;C12313;C21399
neg-M115T379	1132479.43295029	1424502.99461524	1226606.69241895	1746094.75798939	1305153.47353181	1237251.99090358	974225.105197808	1052467.68008117	1561939.75524336	1579941.21062533	1119232.9262716	1385178.49665253	0.950557513500174	0.592141370706401	0.588744588744589	0.821109740458658	0.817405085036188	0.260374356540978	0.28459211907613	none	114.934877006119	6.32095833333333	1	0	-	-	-	-	Unknown	-	-	-	-	1	Pyrophosphate	HMDB0000250	0	-	-
neg-M115T413	3038141.81548644	4562332.71076475	2987194.21547056	1586359.26715433	2028402.50056467	4058487.87496721	1898376.10771372	2603035.60187504	4745974.02235757	1792310.81576876	2050834.54345426	1948208.78135098	0.823547838938983	0.402346187691375	0.484848484848485	0.694821432092819	0.755480238342535	0.614668375403913	0.0451611638283446	none	114.934893870634	6.88925	1	0	-	-	-	-	Unknown	-	-	-	-	1	Pyrophosphate	HMDB0000250	0	-	-
neg-M115T510	178360563.208695	178362514.750726	213615272.530595	208726200.343574	192024227.32446	221502649.862112	104247630.392424	181772846.877083	227179264.420997	199382619.903687	192856036.222273	203445400.319809	0.929810303917031	0.445664494848812	0.937229437229437	0.725964559030007	0.981300380512462	0.43140884090351	0.135536331892178	none	114.93390797664	8.49738333333333	1	0	-	-	-	-	Unknown	-	-	-	-	1	Pyrophosphate	HMDB0000250	0	-	-
neg-M115T544	39389647.4058933	33619448.6849287	32463837.2054099	43347306.760289	56223411.8678469	31323235.7913999	30714508.90926	55646147.7960236	44299010.4835286	27645273.7082414	35262127.8308405	34460420.2485664	0.964718413734265	0.765153755115325	0.818181818181818	0.907233498348344	0.930997315342469	0.183935512565357	0.130099280736546	none	114.934165941547	9.06964166666667	1	0	-	-	-	-	Unknown	-	-	-	-	1	Pyrophosphate	HMDB0000250	0	-	-
neg-M115T594	22300052.1878172	20473963.0584195	16048187.0008226	24289214.142744	20411046.2538662	14350313.2851727	25591181.748796	45798857.8002291	24857482.8666651	20576344.459961	21959540.4255235	37665606.617327	1.49694458731523	0.0388398188861852	0.025974025974026	0.209345947395788	0.149983721014362	1.25141157970764	0.442109553081175	none	114.934527872284	9.89501666666667	1	0	-	-	-	-	Unknown	-	-	-	-	1	Pyrophosphate	HMDB0000250	0	-	-
neg-M115T60	35146959.4001732	31146833.7574092	26103136.8181318	46427401.2701293	29883045.2948448	30776397.1277139	23260953.3443688	14247755.8059594	28498998.5301071	13000395.2548474	23022111.7300396	20117126.5918944	0.612317177537757	0.0079173034392803	0.00432900432900433	0.0738307243797934	0.0423303111982357	1.68693977144458	0.207223523904601	down	115.003458278766	1.00481583333333	1	1	Maleic acid	C4H4O4	[M-H]-	90.8	Organic acids and derivatives	NA	HMDB0000176	C01384	(map00350)Tyrosine metabolism;(map00650)Butanoate metabolism;(map00760)Nicotinate and nicotinamide metabolism;(map01120)Microbial metabolism in diverse environments	2	Fumaric acid;Maleic acid	HMDB0000134;HMDB0000176	3	Fumarate;Maleic_acid;Formylpyruvate	C00122;C01384;C02150
neg-M115T615	31897080.4081243	31862793.8066039	32495416.3365488	35916959.0365808	22417288.7279111	17587155.6653141	13265565.0369109	36702707.9312698	41901931.490167	29663085.447275	19280883.4534001	19055724.95924	0.928522290803351	0.57699000701613	0.818181818181818	0.810585717365437	0.930997315342469	0.412912230920381	0.255658183147117	none	114.934947558078	10.2437	1	0	-	-	-	-	Unknown	-	-	-	-	1	Pyrophosphate	HMDB0000250	0	-	-
neg-M115T644	16775513.401387	36105234.4250701	14852082.1643992	71617434.2660607	112964641.316792	67334513.4873475	63967644.2636066	15111898.5272347	16751631.1409834	63748582.6854531	18997930.3910104	18011494.996137	0.615014982920631	0.341686042600483	0.393939393939394	0.646814186531918	0.686537506209637	0.99588063122416	0.116948734874115	none	114.934938776663	10.7280166666667	1	0	-	-	-	-	Unknown	-	-	-	-	1	Pyrophosphate	HMDB0000250	0	-	-
neg-M115T65_1	672773.325807374	1183803.43818961	712537.412837241	1034118.39215635	837433.336641104	520737.81056403	1993678.14214042	1269622.5050603	1560456.59145121	889490.694267959	1498777.42387867	1087436.06717637	1.67280509684843	0.011986683535643	0.0151515151515152	0.0987222684520777	0.104176089250716	1.68831011016625	0.0425163906043847	up	115.020502823558	1.08996083333333	0	0	-	-	-	-	Unknown	-	-	-	-	0	-	-	0	-	-
neg-M115T65_2	1560649.13649844	1852295.38163482	1504661.58844823	1504153.0048526	1481596.47865854	1603808.30684586	1900986.14658099	1332737.35281654	1828891.32931147	1933022.51942949	2092131.2427585	1639872.40461751	1.12837446706573	0.164189328020818	0.132034632034632	0.461260979790154	0.398004641860975	0.637464127170682	0.0345470649422315	none	115.059123727215	1.0780675	1	0	-	-	-	-	Unknown	-	-	-	-	2	2-Methyl-1-methylthio-2-butene;1-Propenyl propyl sulfide	HMDB0032411;HMDB0040244	0	-	-
neg-M115T650	830648.890846759	956368.007627866	1663683.13251008	1993143.97170357	1467776.684119	1990045.32504783	1436135.67203278	2453032.12107181	1182515.98215926	1468549.50297427	1817421.4648538	14781030.7005628	2.59936571568052	0.257666054806803	0.484848484848485	0.57219253520568	0.755480238342535	1.19172671536705	0.0782192517672416	none	114.949004678215	10.83055	0	0	-	-	-	-	Unknown	-	-	-	-	0	-	-	0	-	-
neg-M115T684	2320780.96968113	957177.545969823	896230.679343012	1334572.90095696	17828879.1805175	21525407.4924426	18819251.8263194	2251762.53334279	19958043.2461012	19873383.9499922	1735891.95866981	1161692.12146073	1.42210632996699	0.489737833980696	0.484848484848485	0.756367865489053	0.755480238342535	1.00012204354912	0.349383377151136	none	114.949046944264	11.4074333333333	0	0	-	-	-	-	Unknown	-	-	-	-	0	-	-	0	-	-
neg-M115T73	356951.167600039	359579.785752411	424267.311882075	321373.796346633	350382.595788203	390471.584156696	216639.052633255	345793.721144081	331925.112298556	324563.111039058	308425.264297291	269994.527261211	0.815850830459658	0.0325403248236698	0.0151515151515152	0.187113768864984	0.104176089250716	0.907274824375467	0.357228575401536	none	114.949019191134	1.22184333333333	0	0	-	-	-	-	Unknown	-	-	-	-	0	-	-	0	-	-
neg-M115T745	40511920.8280367	15273778.561258	17877246.7656653	15855497.5954354	14880518.5727003	21070486.8768088	44693227.3201479	8939780.40725201	22424105.7839554	44537578.6562223	13735874.466889	44585485.1297139	1.42597303889588	0.466271106245087	0.484848484848485	0.740897301577404	0.755480238342535	0.689087543287927	0.095762659556613	none	114.934966388109	12.4237416666667	1	0	-	-	-	-	Unknown	-	-	-	-	1	Pyrophosphate	HMDB0000250	0	-	-
neg-M115T748	4621343.27121975	1143809.64468552	2817130.53512401	1113159.03858209	1151077.43818911	1160552.02461031	4376522.54300377	1662171.21558246	2755924.60705038	1475971.23732312	1252807.24625212	3662170.09925166	1.26471857657308	0.378705470415593	0.24025974025974	0.677064631454527	0.542606429413271	0.810839182956353	0.207383277261694	none	114.949060536194	12.4675666666667	0	0	-	-	-	-	Unknown	-	-	-	-	0	-	-	0	-	-
neg-M115T77	3916672.69774372	4440173.06529326	8620627.21822937	12407082.8748089	4296238.87250618	6189935.90591792	4355631.95989985	3943906.46705391	5880799.0053819	12582737.3281924	5289294.3944103	4514128.28081672	0.917126344409521	0.755316836249669	1	0.902762850911549	1	0.261426834778516	0.0792762931807036	none	115.039792173436	1.28530416666667	1	1	3-Oxopentanoic acid	C5H8O3	[M-H]-	70.1	Organic acids and derivatives	Keto acids and derivatives	HMDB0003771	NA	-	9	Alpha-ketoisovaleric acid;Methylacetoacetic acid;Levulinic acid;2-Oxovaleric acid;2-Methylacetoacetic acid;Glutarate semialdehyde;Ethyl pyruvate;Acetoxyacetone;4,4'-Thiobis-2-butanone	HMDB0000019;HMDB0000310;HMDB0000720;HMDB0001865;HMDB0003771;HMDB0012233;HMDB0031643;HMDB0034466;HMDB0037155	4	3-Methyl-2-oxobutanoic_acid;3-Oxopentanoic_acid;5-Oxopentanoate;2-Oxopentanoic_acid	C00141;C02233;C03273;C06255
neg-M115T770_1	36826035.3885431	20774965.6187288	31257066.6989761	29509238.794835	28810927.905438	24229959.7459757	20715696.8352968	42386616.2826576	19586157.1690352	21832346.4191449	39461779.2617338	18721202.2331543	0.949218320661321	0.592498621948389	0.484848484848485	0.82111690241018	0.755480238342535	0.351516767221338	0.214794755821205	none	114.934992328331	12.8308666666667	1	0	-	-	-	-	Unknown	-	-	-	-	1	Pyrophosphate	HMDB0000250	0	-	-
neg-M115T779	200174.957753126	146770.600070617	191726.078115638	208902.170447381	133412.534678729	187861.887029059	214823.424397727	196897.923859128	172936.986122	151217.846705226	203893.723441957	193873.400017862	1.06062140044416	0.489704162200421	0.484848484848485	0.756367865489053	0.755480238342535	0.311563614083779	0.215634245589499	none	115.021570765956	12.9894583333333	1	0	-	-	-	-	Unknown	-	-	-	-	4	xI-Dihydro-2-methyl-3(2H)-thiophenone;Dihydro-5-methyl-2(3H)-thiophenone;xi-2-Acetylthietane;Dihydro-2-methyl-3(2H)-furanthione	HMDB0038556;HMDB0040150;HMDB0040258;HMDB0040580	2	Quinoxaline-2-carboxylic_acid;Toluene_diisocyanates	C18624;C19560
neg-M115T790	18121773.828974	9577705.46641728	10760354.7875059	17891425.466962	19958372.0791487	21310317.8433142	9490843.69764296	19923983.4125413	19158626.8057675	20424713.8420767	9712491.99431979	11064544.4302563	0.919639936999335	0.649601500371913	0.818181818181818	0.85092741224327	0.930997315342469	0.343840858606913	0.365855954496212	none	115.039786505229	13.1714416666667	1	0	-	-	-	-	Unknown	-	-	-	-	5	4-Hydroxycyclohexylcarboxylic acid;Tetrahydrofurfuryl acetate;Botryodiplodin;Methyl (R)-3-methyl-2-oxopentanoate;Ethyl levulinate	HMDB0001988;HMDB0031176;HMDB0036594;HMDB0037114;HMDB0040433	2	trans-4-Hydroxycyclohexanecarboxylate;7-Oxoheptanoic_acid	C04404;C16590
neg-M115T794	9882543.12077457	3744181.93842974	3066900.67477181	3079305.01036429	1402529.59842142	3417934.1366789	9837947.13009814	3211848.65003674	9222152.28849	10641898.5275171	7612556.67398436	9950477.02742987	2.05245682289825	0.0277243440641353	0.0649350649350649	0.16928590646525	0.266344261199821	1.93217823574843	0.39991741171431	up	114.934939650556	13.2255	1	0	-	-	-	-	Unknown	-	-	-	-	1	Pyrophosphate	HMDB0000250	0	-	-
neg-M115T813	1021368.39003487	873512.318914198	1043141.74705632	1055099.70198983	855077.048782655	1212451.60877864	1268341.3977974	1102623.86135372	962783.292177736	1048342.88604383	1178570.02373718	999968.90664547	1.08249601691546	0.257481678400219	0.393939393939394	0.571916610138924	0.686537506209637	0.466393696346457	0.014355983265849	none	114.934707466398	13.558325	1	0	-	-	-	-	Unknown	-	-	-	-	1	Pyrophosphate	HMDB0000250	0	-	-
neg-M116T277_1	294969.970606494	260912.030278256	365536.320064874	310071.6801951	310330.840255734	353042.634897894	347964.904164718	285691.678860473	306482.053003902	323340.216994821	344308.940748835	312738.463062502	1.01354334011811	0.774046274059669	0.937229437229437	0.911133908424107	0.981300380512462	0.109558851429324	0.0771748184832108	none	115.920470335754	4.623525	0	0	-	-	-	-	Unknown	-	-	-	-	0	-	-	0	-	-
neg-M116T277_2	1206545.75174242	1137901.36791434	1060169.68445256	1107104.01954855	1140548.25166862	1077708.95266548	885565.160127908	754465.194519805	905628.135322075	996650.884178715	934939.634032939	818351.351703025	0.786867406974956	0.000922413995219695	0.00216450216450216	0.0172379227565488	0.0261786055251633	1.27779653386472	0.0387538315901148	none	116.050353261749	4.6236	1	0	-	-	-	-	Unknown	-	-	-	-	2	3-Methylindole;Benzenepropanenitrile	HMDB0000466;HMDB0034236	2	Tolylacetonitrile;Skatole	C02596;C08313
neg-M116T306	954766.189736114	807186.630589845	1029499.87044802	975282.657157412	1325111.67134731	1008861.07779025	955684.482097206	1467009.50469893	1082334.12484274	1061586.88750057	1477578.49693489	1322454.79319171	1.20750709131704	0.0933126484922117	0.0930735930735931	0.346232294218413	0.329027214259138	0.722865655165962	0.281492974934217	none	115.920613152031	5.09763333333333	0	0	-	-	-	-	Unknown	-	-	-	-	0	-	-	0	-	-
neg-M116T320	1665204.27003916	1964941.14479943	1853060.05886616	1715977.8010322	1716287.61699297	2687049.28201412	1960998.46114375	2002357.16275071	2974350.63152888	2145860.82341014	1923715.90852296	3137903.84896329	1.21914779069548	0.131359278940636	0.0649350649350649	0.410163857876092	0.266344261199821	0.714937585837346	0.420456321028265	none	115.920482337168	5.33571666666667	0	0	-	-	-	-	Unknown	-	-	-	-	0	-	-	0	-	-
neg-M116T347	310923.300187784	407730.369664119	342987.904312376	337745.675312362	348579.35972384	279231.22345313	492933.822227579	323310.810752987	372514.28488584	393839.337704015	314365.035892586	382350.44711636	1.12436670060748	0.209690235864919	0.30952380952381	0.521932038874124	0.613015054115656	0.528980510392667	0.181633416174485	none	116.079557723805	5.79133333333333	0	0	-	-	-	-	Unknown	-	-	-	-	0	-	-	0	-	-
neg-M116T369	912013.850854259	1464797.17530056	1559681.57636674	2783758.20522349	2615577.35525479	1292267.21282008	1456222.66993745	1027021.13181568	753351.64728483	2300624.9256378	1775797.02096613	1695272.4154159	0.847592112463785	0.537621962114005	0.699134199134199	0.788238437981704	0.876136618791679	0.459346813994889	0.487725641728834	none	115.92046152679	6.15140833333333	0	0	-	-	-	-	Unknown	-	-	-	-	0	-	-	0	-	-
neg-M116T386	1004084.22283938	876355.748854146	1015832.86273459	845573.19318964	555562.808048946	712216.643189643	816168.048171116	656917.135924182	707626.642789825	835943.210822728	971241.644015664	735589.272884258	0.942882052669156	0.684018774470839	0.393939393939394	0.870436978757329	0.686537506209637	0.24367503643663	0.166334345881518	none	115.920442188592	6.43014166666667	0	0	-	-	-	-	Unknown	-	-	-	-	0	-	-	0	-	-
neg-M116T401	761126.357050049	1008394.22778725	855003.415585641	727033.711713693	869809.630490981	1220546.83693398	4649465.35790415	779950.084038744	509289.392355256	531965.44944573	1085438.78318098	549141.458122315	1.48941167714265	0.948072917243762	0.484848484848485	0.980471517808091	0.755480238342535	0.109959974330216	0.0736705538850704	none	115.920412143607	6.68111666666667	0	0	-	-	-	-	Unknown	-	-	-	-	0	-	-	0	-	-
neg-M116T414	405363.463330292	704747.207218337	748773.815879362	667172.94621839	598544.825182921	719015.483265059	688756.822105284	750230.577217225	569130.897415049	859633.512742466	829271.999683869	669384.92944602	1.136015346148	0.250706172785211	0.30952380952381	0.565510956795059	0.613015054115656	0.608277596469446	0.0889641962131813	none	115.920415330917	6.90011666666667	0	0	-	-	-	-	Unknown	-	-	-	-	0	-	-	0	-	-
neg-M116T532	5092003.23754796	4882736.92463607	4205550.9022653	4590236.23512823	4560178.2789082	4167165.69553581	5917783.85103011	4895655.37012447	6425023.0737668	9614194.82437866	5278105.01979603	8230738.03108427	1.46780453541186	0.0188960660678474	0.00432900432900433	0.13220231170654	0.0423303111982357	1.31312491425838	0.281043266324673	none	115.920480823983	8.86673333333333	0	0	-	-	-	-	Unknown	-	-	-	-	0	-	-	0	-	-
neg-M116T577	32609769.4105144	10968745.3003358	3546284.84097308	7631945.12491617	2844947.17988595	2833600.92514858	3965036.02074918	14063813.86048	6991640.43782012	5692901.08241977	4735307.98680741	17502976.560032	0.876171414268015	0.765463693739615	0.588744588744589	0.907263894963907	0.817405085036188	0.336727597566215	0.0894004967091386	none	115.92048934087	9.61184166666667	0	0	-	-	-	-	Unknown	-	-	-	-	0	-	-	0	-	-
neg-M116T61	1758033.97124432	1153644.28153144	759007.955752693	951349.760904264	1060395.65936647	1197463.68285664	924514.606819943	415637.536350575	1041720.70316717	51305.7445374018	617478.145343088	645729.410760946	0.537273603671956	0.104605672517126	0.0151515151515152	0.36731803906937	0.104176089250716	1.91691966497032	0.351865919060357	none	116.006840449316	1.00913	0	0	-	-	-	-	Unknown	-	-	-	-	0	-	-	0	-	-
neg-M116T64	2534124.7225621	1853729.2098667	2335810.94036252	2769231.00162932	2064959.47328884	1990637.90940816	1552012.98109137	1870486.56725662	1694869.62356359	2200548.43036714	2556469.46735376	1974603.403131	0.874561491665405	0.185027806749991	0.24025974025974	0.490238552393572	0.542606429413271	0.652340469639084	0.0939740196897882	none	116.035076956872	1.0671175	1	0	-	-	-	-	Unknown	-	-	-	-	4	Acetylglycine;L-2-Amino-3-oxobutanoic acid;L-Aspartate-semialdehyde;Succinic anhydride	HMDB0000532;HMDB0006454;HMDB0012249;HMDB0032523	5	L-Aspartate_4-semialdehyde;2-Amino-3-oxobutanoate;L-2-Amino-3-oxobutanoic_acid;(Z)-2-Methylperoxyaminoacrylate;Succinic_anhydride	C00441;C03214;C03508;C20250;C19524
neg-M116T641	3088171.79107852	4086518.41857075	3361927.26654642	3008751.99223283	3236495.21054322	6846569.8922946	3282988.51204355	3220607.58490996	8882777.0945768	9424821.92165304	3833339.64030573	5707106.84858802	1.45382638441274	0.209321835896786	0.24025974025974	0.521355479771763	0.542606429413271	0.984359942268787	0.174731356952329	none	115.92047738743	10.6864333333333	0	0	-	-	-	-	Unknown	-	-	-	-	0	-	-	0	-	-
neg-M116T65	63376144.9320632	79789564.0720475	76399909.7034128	65084535.1859904	60292477.6431894	62738749.0976361	49726230.2540508	42990290.2694705	63708677.7150438	57061696.6841918	54480441.8470734	48599649.2765469	0.776505872193155	0.00618520531852417	0.0151515151515152	0.0627296018850323	0.104176089250716	1.20789773488232	0.0881548778500441	none	116.071433722828	1.08979166666667	1	1	5-Aminopentanoic acid	C5H11NO2	[M-H]-	88.9	Organic acids and derivatives	Carboxylic acids and derivatives	HMDB0003355	C00431	(map00310)Lysine degradation;(map00330)Arginine and proline metabolism	23	Betaine;L-Valine;Vaporole;N-Methyl-a-aminoisobutyric acid;5-Aminopentanoic acid;Norvaline;Amyl Nitrite;Senecioic acid;Tiglic acid;2-Ethylacrylic acid;3-Methylbutyrolactone;Glutaral;Angelic acid;Dihydro-2-methyl-3(2H)-furanone;2,3-Pentanedione;4-Pentenoic acid;2,4-Pentanedione;Isopropenyl acetate;Methyl methacrylate;2-Pentenoic acid;Dihydro-5-methyl-2(3H)-furanone;Ethyl acrylate;Dihydro-3-methyl-2…	HMDB0000043;HMDB0000883;HMDB0001382;HMDB0002141;HMDB0003355;HMDB0013716;HMDB0015550;HMDB0000509;HMDB0001470;HMDB0001862;HMDB0002167;HMDB0029599;HMDB0029608;HMDB0031178;HMDB0031598;HMDB0031602;HMDB0031648;HMDB0032351;HMDB0032385;HMDB0032459;HMDB0033840;HMDB0033978;HMDB0035143	16	L-Valine;5-Aminopentanoate;Betaine;D-Norvaline;L-Norvaline;2-Amino-2-methylbutanoate;D-Valine;Amyl_nitrite;4-Methylaminobutyrate;Valine;5-Valerolactone;Tiglic_acid;Glutaral;Methyl_methacrylate;Pentane-2,4-dione;Ethyl_acrylate	C00183;C00431;C00719;C01799;C01826;C03571;C06417;C07457;C15987;C16436;C02240;C08279;C12518;C14527;C15499;C19238
neg-M116T716	3246310.49272282	3885315.88764775	2947530.73775388	6222383.9375547	2628020.2447091	9063587.08717713	6391644.71435564	4289980.01642881	3638392.23030194	4773188.87930801	5280043.88152784	3267297.69160736	0.987404025829677	0.771563944208265	0.484848484848485	0.909712595992667	0.755480238342535	0.217364989714451	0.255352021365508	none	115.920498054852	11.9413166666667	0	0	-	-	-	-	Unknown	-	-	-	-	0	-	-	0	-	-
neg-M116T766	3359636.36334257	1984188.65029297	2182420.9996458	3040756.02673245	2073856.19869797	2456204.97600223	3055234.63966401	3238197.22190649	2132046.31251988	3363367.55037034	2582689.80872998	3038375.34356096	1.15319851478025	0.210499867864542	0.24025974025974	0.522878251632284	0.542606429413271	0.667046799471279	0.148272117136401	none	115.920511339977	12.77465	0	0	-	-	-	-	Unknown	-	-	-	-	0	-	-	0	-	-
neg-M116T779	1320527.03765051	1516031.65463269	1106854.81403712	1049205.83869175	1404074.61591106	1146771.7903155	1675178.16707651	1539701.1550963	1604509.11215434	1374740.40321665	1141886.15829829	1547897.00200792	1.17769633889983	0.0740321547472103	0.0649350649350649	0.305471052529791	0.266344261199821	0.72257087892448	0.241572485831118	none	115.920606530348	12.9832583333333	0	0	-	-	-	-	Unknown	-	-	-	-	0	-	-	0	-	-
neg-M116T811	4956993.59440065	5575683.41149303	6021591.06431626	7106299.07520385	5355043.01965402	5823451.14659261	5997449.77005542	5707318.94186939	5810993.19122351	5902946.62778521	5667963.19004329	5531755.61922857	0.993667051776128	0.995408512245506	0.937229437229437	0.998201357335978	0.981300380512462	0.0449007767619961	0.0257476850113382	none	115.920616448723	13.5105666666667	0	0	-	-	-	-	Unknown	-	-	-	-	0	-	-	0	-	-
neg-M116T814	98106.0274383309	3063341.8383738	2952855.31685513	205489.333717284	307903.469195677	179642.400257685	3307760.97449277	177675.886098539	197108.159735851	831833.709154802	295973.712956078	153171.853496341	0.729143170884611	0.862021669504897	0.937229437229437	0.949567344135459	0.981300380512462	0.236555976066812	0.497706714457251	none	116.043188026373	13.5600666666667	0	0	-	-	-	-	Unknown	-	-	-	-	0	-	-	0	-	-
neg-M116T88	40338148.9618601	43381478.265359	41294694.8289175	46184775.8925296	39023930.2443651	37556932.1335485	33469878.5706536	28735185.8695382	31884727.2137636	38111245.9971943	34172500.9624332	31418388.023694	0.7982563496119	0.001104764716462	0.00432900432900433	0.0192829370385003	0.0423303111982357	1.21549301050785	0.00823381192413209	none	116.071416077635	1.46901583333333	1	0	-	-	-	-	Unknown	-	-	-	-	23	Betaine;L-Valine;Vaporole;N-Methyl-a-aminoisobutyric acid;5-Aminopentanoic acid;Norvaline;Amyl Nitrite;Senecioic acid;Tiglic acid;2-Ethylacrylic acid;3-Methylbutyrolactone;Glutaral;Angelic acid;Dihydro-2-methyl-3(2H)-furanone;2,3-Pentanedione;4-Pentenoic acid;2,4-Pentanedione;Isopropenyl acetate;Methyl methacrylate;2-Pentenoic acid;Dihydro-5-methyl-2(3H)-furanone;Ethyl acrylate;Dihydro-3-methyl-2…	HMDB0000043;HMDB0000883;HMDB0001382;HMDB0002141;HMDB0003355;HMDB0013716;HMDB0015550;HMDB0000509;HMDB0001470;HMDB0001862;HMDB0002167;HMDB0029599;HMDB0029608;HMDB0031178;HMDB0031598;HMDB0031602;HMDB0031648;HMDB0032351;HMDB0032385;HMDB0032459;HMDB0033840;HMDB0033978;HMDB0035143	16	L-Valine;5-Aminopentanoate;Betaine;D-Norvaline;L-Norvaline;2-Amino-2-methylbutanoate;D-Valine;Amyl_nitrite;4-Methylaminobutyrate;Valine;5-Valerolactone;Tiglic_acid;Glutaral;Methyl_methacrylate;Pentane-2,4-dione;Ethyl_acrylate	C00183;C00431;C00719;C01799;C01826;C03571;C06417;C07457;C15987;C16436;C02240;C08279;C12518;C14527;C15499;C19238
neg-M117T103	2087101.31009874	2280659.25447654	2304206.71129602	2214544.65728638	1922497.72545848	2101824.77899087	1601215.12933677	1324406.91024702	1819604.40461248	1495339.19988086	1872483.37589288	1290899.77207967	0.728376530385798	0.00242688173520189	0.00216450216450216	0.0328735240345578	0.0261786055251633	1.43091590434231	0.136366919840354	none	117.055435245382	1.72476666666667	1	0	-	-	-	-	Unknown	-	-	-	-	16	Methyl 3-hydroxybutyrate;(S)-2-hydroxy-3-methylbutyric Acid;3-Hydroxy-2-methyl-[R-(R,S)]-butanoic acid;2-Methyl-3-hydroxybutyric acid;2-Ethylhydracrylic acid;2-Hydroxy-3-methylbutyric acid;3-Hydroxy-2-methyl-[S-(R,R)]-butanoic acid;3-Hydroxyvaleric acid;Erythronilic acid;3-Hydroxyisovaleric acid;2-Hydroxyvaleric acid;2-Hydroxy-2-methylbutyric acid;4-Hydroxyisovaleric acid;Ethyl lactate;Diethyl ca…	HMDB0041603;HMDB0062584;HMDB0000351;HMDB0000354;HMDB0000396;HMDB0000407;HMDB0000410;HMDB0000531;HMDB0000642;HMDB0000754;HMDB0001863;HMDB0001987;HMDB0002011;HMDB0040735;HMDB0059844;HMDB0061927	2	5-Hydroxypentanoate;3-Hydroxyisovalerate	C02804;C20827
neg-M117T286	131063.459478514	113506.138040425	114923.877624903	113405.699614344	105466.006105365	128909.281919487	142507.333697937	117833.423029289	162498.482984759	156415.483066236	114727.854256859	130046.063168595	1.16507619540118	0.0635847854214143	0.0649350649350649	0.279498007164105	0.266344261199821	0.700931539969753	0.292257165526643	none	116.906872246147	4.75905	1	0	-	-	-	-	Unknown	-	-	-	-	2	Chloroform;Perchloroethylene	HMDB0029596;HMDB0041980	2	Chloroform;Tetrachloroethene	C13827;C06789
neg-M117T310	128923.763642725	137575.852045559	144498.02482358	145872.240024973	127852.393646878	141970.985791091	118007.631234799	143419.13379311	148459.439068539	143275.204993165	564870.151495059	157598.196979925	1.5430508742789	0.320632465404551	0.24025974025974	0.628768423785483	0.542606429413271	0.827211590192382	0.138442397802841	none	117.034344872229	5.16551666666667	1	0	-	-	-	-	Unknown	-	-	-	-	9	2,4,6-Octatriyn-1-ol;Benzofuran;3,5,7-Octatriyn-1-ol;xi-2,3-Octadiene-5,7-diyn-1-ol;2,5-Diethyl-3,6-dimethylpyrazine;2,3-Diethyl-5,6-dimethylpyrazine;2,6-Diethyl-3,5-dimethylpyrazine;Trimethylpropylpyrazine;1-Isothiocyanato-3-phenylpropane	HMDB0030968;HMDB0032929;HMDB0038998;HMDB0040549;HMDB0039979;HMDB0039980;HMDB0039981;HMDB0040001;HMDB0038444	5	Benzofuran;4-Hydroxy-4-methylglutamate;3-Keto-scyllo-inosamine;(2Z,4S,5R)-2-Amino-4,5,6-trihydroxyhex-2-enoate;(4S,5R)-4,5,6-Trihydroxy-2-iminohexanoate	C14512;C06034;C17576;C20844;C20845
neg-M117T467	11537769.8149384	11985035.8685737	1547824.46994497	9161551.05453293	13786123.5661505	3353566.3601567	2170061.66539059	1811130.34426939	2490978.26041869	7556972.65484887	1214360.79602097	9601496.67112174	0.483630435167916	0.146788388942886	0.132034632034632	0.435368601744642	0.398004641860975	1.62218429723957	0.457164259476324	none	116.962127535241	7.790225	0	0	-	-	-	-	Unknown	-	-	-	-	0	-	-	0	-	-
neg-M117T541	610419.565904743	882938.710501334	450550.247270845	913593.036952563	863876.041778458	1490347.83836072	925882.951588506	648152.564914867	893658.687075357	832326.995687271	1002681.10257924	500035.633216918	0.921525508134561	0.841641338393751	0.937229437229437	0.940631225358502	0.981300380512462	0.148853369982187	0.0472121576708627	none	116.962317479392	9.0149	0	0	-	-	-	-	Unknown	-	-	-	-	0	-	-	0	-	-
neg-M117T60	162109580.627483	185972276.52926	193096435.986803	191715050.378011	176831598.098621	191980263.150388	197342233.553539	214677296.601669	201936566.032903	201255665.595182	204587511.142013	196767862.016246	1.10425831671995	0.0136051204953489	0.00216450216450216	0.106790665607188	0.0261786055251633	0.753320885016108	0.0197387917960578	none	116.972278327413	0.9922	1	1	Mesoxalic acid	C3H2O5	[M-H]-	70.7	Organic acids and derivatives	Carboxylic acids and derivatives	HMDB0031522	C00830	-	0	-	-	1	2-Chloro-1,1,1-trifluoroethane	C19367
neg-M117T603	235226074.290394	226631455.592372	181217.586439031	917330.990485871	226114154.29022	232644325.524121	415391.888952267	323083.733400886	190356.514321287	324349.060832562	205193.488803015	275653.757200478	0.00188130742640929	0.0189449040605225	0.0649350649350649	0.132499278398998	0.266344261199821	4.74467154484061	0.057747246979466	down	116.894235943776	10.0479	0	0	-	-	-	-	Unknown	-	-	-	-	0	-	-	0	-	-
neg-M117T643	646102289.175597	564315172.197175	305530.566199429	202119.745964338	605567535.264916	672017950.999235	986923.260604332	1038214.00377919	1171766.39873591	1004418.42496505	449211.395642099	268941.242521429	0.00197687513579505	0.0535250413318461	0.30952380952381	0.252780452982777	0.613015054115656	4.13541098186381	0.045257072927118	none	116.894165738704	10.7136333333333	0	0	-	-	-	-	Unknown	-	-	-	-	0	-	-	0	-	-
neg-M117T65	3549867.5296064	4761223.22740851	4553026.6260398	3566070.97590811	3579481.87450118	3590132.55774936	2753477.66870092	2628804.92667284	2780690.297081	3516373.45451963	3199776.08875435	3294922.96973633	0.770093104855588	0.00588771982953225	0.00216450216450216	0.0606922582843245	0.0261786055251633	1.20433440216926	0.0917437648639489	none	117.07477337069	1.08959416666667	1	0	-	-	-	-	Unknown	-	-	-	-	3	Diisopropyl sulfide;Dipropyl sulfide;1-Hexanethiol	HMDB0029579;HMDB0031431;HMDB0039806	0	-	-
neg-M117T669	184900.052465656	289125.578018147	1037139.64276303	199441.044309369	134504.104335004	333819.848505616	1040008.41155821	382011.363832835	355468.643742418	1064747.413176	139725.943157509	227460.730564797	1.472934930335	0.414204280451209	0.24025974025974	0.704211821024651	0.542606429413271	0.840498753939035	0.387931561532739	none	116.962169982349	11.1464666666667	0	0	-	-	-	-	Unknown	-	-	-	-	0	-	-	0	-	-
neg-M117T67	34739807.2087205	48786740.3409163	84855161.4631355	56112668.9818372	69333589.1703439	63112338.1345579	33919164.3023851	72007888.6605619	45308248.9494214	161650370.117	48714248.5219022	44448480.4449027	1.13758069617679	0.954167507101901	0.588744588744589	0.982774087371543	0.817405085036188	0.222511583233733	0.0579563571515742	none	117.019063409952	1.11533416666667	1	1	Succinic acid	C4H6O4	[M-H]-	89	Organic acids and derivatives	Carboxylic acids and derivatives	HMDB0000254	C00042	(map00020)Citrate cycle (TCA cycle);(map00190)Oxidative phosphorylation;(map00250)Alanine, aspartate and glutamate metabolism;(map00350)Tyrosine metabolism;(map00360)Phenylalanine metabolism;(map00361)Chlorocyclohexane and chlorobenzene degradation;(map00620)Pyruvate metabolism;(map00630)Glyoxylate and dicarboxylate metabolism;(map00640)Propanoate metabolism;(map00650)Butanoate metabolism;(map007…	6	Methylmalonic acid;Succinic acid;Erythrono-1,4-lactone;Threonolactone;4-Hydroxy-2-oxobutanoic acid;xi-3-Hydroxy-2-oxobutanoic acid	HMDB0000202;HMDB0000254;HMDB0000349;HMDB0000940;HMDB0031204;HMDB0039324	3	Succinate;Methylmalonate;Methyl_oxalate	C00042;C02170;C10900
neg-M117T682	230886037.340817	229819127.392384	256762186.963409	210833.727002255	249865715.133339	276239745.448698	149996.533073059	223681.782019284	258976.944937024	439078.67252738	276978.061421625	260301776.407481	0.21036656113122	0.0205909329457159	0.17965367965368	0.139859121875718	0.465469413725882	4.63316372251284	0.0232826692860369	down	116.894166193247	11.3717333333333	0	0	-	-	-	-	Unknown	-	-	-	-	0	-	-	0	-	-
neg-M117T70	523289.332993267	1028521.70437228	1106134.58141729	1095385.57705629	416349.050349501	1210591.49989652	913687.36005891	1214136.39271767	1256271.75768814	1370356.70168844	389517.47847728	565949.499377098	1.06126966433661	0.885096771584811	0.588744588744589	0.957717525522985	0.817405085036188	0.259884940868411	0.183926953269248	none	116.920597321434	1.16170166666667	0	0	-	-	-	-	Unknown	-	-	-	-	0	-	-	0	-	-
neg-M117T702	204807090.779171	213149361.421707	318957.708125879	118564.910454699	199222782.055682	223182912.106414	272126.55161454	142723.375739764	246919.348261238	228395318.532553	136810.582991448	219677915.24335	0.533862976157234	0.295477602303177	0.699134199134199	0.607603481375345	0.876136618791679	2.34772150789029	0.0539644231081988	none	116.894195947428	11.6943666666667	0	0	-	-	-	-	Unknown	-	-	-	-	0	-	-	0	-	-
neg-M117T746	224805170.216724	245332106.864174	139111.482977307	154740.983498229	241144303.475773	226919069.916841	162383.952883063	115847.478715242	233427.73357131	575739.627500684	352861.950851189	247324286.269259	0.265067665536116	0.128695983055629	0.588744588744589	0.406191797920705	0.817405085036188	3.26188488166551	0.0570263561366352	none	116.894219931392	12.4297166666667	0	0	-	-	-	-	Unknown	-	-	-	-	0	-	-	0	-	-
neg-M117T770	335523.013200129	143988.314299992	324982.255298198	313093.554254131	154331.375219817	318554588.356674	250317.049768113	328050.724561047	159102.912698384	265250.292530797	369979.803557069	216153.431358769	0.00496786282672073	0.395330354828004	0.937229437229437	0.689425275980864	0.981300380512462	1.58890955647553	0.258156653052535	none	116.894237709382	12.82965	0	0	-	-	-	-	Unknown	-	-	-	-	0	-	-	0	-	-
neg-M117T771_1	1341403.94753882	2208793.69908987	3118417.1762304	1757686.90982558	2860302.30355404	1966721.07792655	1890102.20001726	1382802.80865673	2266638.23466888	2121627.59687426	1480840.83421414	2696005.20177593	0.893211082821369	0.559494978303043	0.699134199134199	0.80021601353816	0.876136618791679	0.359862265693003	0.369761672087816	none	117.019031431546	12.854825	1	1	Methylmalonic acid	C4H6O4	[M-H]-	75.5	Organic acids and derivatives	Carboxylic acids and derivatives	HMDB0000202	C02170	(map00240)Pyrimidine metabolism;(map00280)Valine, leucine and isoleucine degradation;(map00640)Propanoate metabolism	0	-	-	0	-	-
neg-M117T771_2	1649486.91222675	320712.945438144	1990874.81444712	1196712.92405706	1266260.12310924	1256028.34642815	632984.276917773	1819437.32191475	1522960.38686821	1777287.71175784	702091.13988693	668776.525934826	0.927534740845703	0.879785114627371	0.937229437229437	0.955861804997047	0.981300380512462	0.208321570818349	0.0482153380920235	none	117.055430233026	12.8550333333333	0	0	-	-	-	-	Unknown	-	-	-	-	0	-	-	0	-	-
neg-M117T78	2556144.74054726	1476975.71153693	1545683.71790748	1617238.81862613	2201803.41166652	2446738.16177497	1194562.91073597	1193871.08430889	1564121.53830449	1579846.12021033	1436878.64323665	1205649.87902487	0.690182938286179	0.0158873538208424	0.025974025974026	0.118341661770055	0.149983721014362	1.37637830383813	0.132236719138295	none	117.055440513057	1.30594833333333	1	0	-	-	-	-	Unknown	-	-	-	-	16	Methyl 3-hydroxybutyrate;(S)-2-hydroxy-3-methylbutyric Acid;3-Hydroxy-2-methyl-[R-(R,S)]-butanoic acid;2-Methyl-3-hydroxybutyric acid;2-Ethylhydracrylic acid;2-Hydroxy-3-methylbutyric acid;3-Hydroxy-2-methyl-[S-(R,R)]-butanoic acid;3-Hydroxyvaleric acid;Erythronilic acid;3-Hydroxyisovaleric acid;2-Hydroxyvaleric acid;2-Hydroxy-2-methylbutyric acid;4-Hydroxyisovaleric acid;Ethyl lactate;Diethyl ca…	HMDB0041603;HMDB0062584;HMDB0000351;HMDB0000354;HMDB0000396;HMDB0000407;HMDB0000410;HMDB0000531;HMDB0000642;HMDB0000754;HMDB0001863;HMDB0001987;HMDB0002011;HMDB0040735;HMDB0059844;HMDB0061927	2	5-Hydroxypentanoate;3-Hydroxyisovalerate	C02804;C20827
neg-M117T780	53428.3179766827	129952.424535564	170683.068043388	100006.184264796	110575.339811054	78386.6708124412	158287.385767522	155324.281396646	136742.332112438	153864.053732279	53599.2195525414	123892.018407041	1.21566156015641	0.415951907058585	0.30952380952381	0.705669065587728	0.613015054115656	0.656952057747569	0.325306079596749	none	116.982674653825	12.996625	1	0	-	-	-	-	Unknown	-	-	-	-	1	Mesoxalic acid	HMDB0031522	1	Oxomalonate	C00830
neg-M117T787	2296089.74192437	2615252.30755073	2978965.42902734	3243835.02023586	2293952.70995098	1311164.35555679	2848680.03532129	3184015.57194081	2018250.1090858	3332481.79608451	3413634.21107029	3064629.15982971	1.2118445167124	0.19427371974765	0.17965367965368	0.501857041220942	0.465469413725882	0.777196978945152	0.310234527564313	none	116.934062364454	13.1203666666667	0	0	-	-	-	-	Unknown	-	-	-	-	0	-	-	0	-	-
neg-M117T809	232047.508187282	144750.122036827	225510.35300524	204413.855427044	151977.019709673	218103.063261367	354120.859668878	341130.015076543	190915.985448131	193834.479712377	184303.804272597	175002.031534049	1.22306664295901	0.304758026124598	0.818181818181818	0.615922421540524	0.930997315342469	0.597386360218792	0.0928867958883508	none	116.982649834707	13.4910166666667	1	0	-	-	-	-	Unknown	-	-	-	-	1	Mesoxalic acid	HMDB0031522	1	Oxomalonate	C00830
neg-M117T810	592096.920910499	579378.982093687	572197.919173245	451365.723243449	566144.482773262	591040.925975378	605918.955626105	595855.628098231	621775.070757762	573709.131367634	433033.014430372	635541.66072314	1.03389047823071	0.687815037701191	0.17965367965368	0.87141857494685	0.465469413725882	0.146314046523909	0.192346555486173	none	116.920711558664	13.50185	0	0	-	-	-	-	Unknown	-	-	-	-	0	-	-	0	-	-
neg-M117T88	2340281.01021394	2548609.87796473	2416320.01541809	2798229.5996744	2263236.97952943	2255271.0253348	1958081.3648954	1688662.081072	1970142.47338952	2096485.54806208	2068265.89480631	1815631.80006685	0.79314115733889	0.000659484870462185	0.00216450216450216	0.0137813723434285	0.0261786055251633	1.23386454652257	0.019949540990885	none	117.075033784124	1.4661475	1	0	-	-	-	-	Unknown	-	-	-	-	3	Diisopropyl sulfide;Dipropyl sulfide;1-Hexanethiol	HMDB0029579;HMDB0031431;HMDB0039806	0	-	-
neg-M118T104	141830.230304526	73536.8934898533	85774.1788702262	58598.5019933966	70488.8033692338	81117.6045943672	982793.422665393	936581.89494807	948604.375699467	1076050.98765448	1209730.46841741	42973.0016026156	10.1628486194206	0.0119988883108021	0.0649350649350649	0.0987588627992864	0.266344261199821	3.40715232434617	0.211835726234106	up	118.058802942947	1.7275	0	0	-	-	-	-	Unknown	-	-	-	-	0	-	-	0	-	-
neg-M118T248	866883.72096254	65207.840849486	65662.1910537956	1016641.32502405	909952.259741792	40003.2140739345	699786.613857752	661012.729256091	732050.718860553	48997.6260261092	55231.2587868053	65001.3807152303	0.763094744716008	0.873123573514794	0.393939393939394	0.954012274084751	0.686537506209637	0.231250299038382	0.316788471240909	none	118.06599416498	4.12519166666667	0	0	-	-	-	-	Unknown	-	-	-	-	0	-	-	0	-	-
neg-M118T301	559458.088789825	561939.834950964	455676.50432463	327954.137022532	606890.915749369	3410741.37708076	316152.346625673	294860.504863663	202383.70403223	624457.234565409	391172.85228146	297274.489683381	0.359011124064134	0.0954996446502499	0.0649350649350649	0.350497011891287	0.266344261199821	1.68189654807521	0.396533028547216	none	118.004460943221	5.0117	0	0	-	-	-	-	Unknown	-	-	-	-	0	-	-	0	-	-
neg-M118T32	14164636.4945536	5633397.37639058	15736708.9632357	15254550.3420298	15915706.2214421	9087542.08041176	14817935.4022895	15996940.9842206	15995512.3020484	8441146.35743136	16418282.5517723	15216027.1671175	1.14636404942334	0.404560879828124	0.30952380952381	0.696325725575972	0.613015054115656	0.60485805542511	0.0371643289712316	none	118.029604373977	0.540693333333333	1	0	-	-	-	-	Unknown	-	-	-	-	1	1,2-Diacylglycerol-LD-PI-pool	HMDB0062270	0	-	-
neg-M118T379	1295180.10785538	1393998.94151994	2645963.88182547	1432328.67507576	2600065.19074192	2259083.19704784	1605806.9342848	1892663.15130622	1600027.20075593	1800961.71292039	1590249.98249292	3079441.65351852	0.995057088060257	0.950964609972747	0.699134199134199	0.981601173367278	0.876136618791679	0.128071178143177	0.35605612359284	none	118.004425307718	6.322	0	0	-	-	-	-	Unknown	-	-	-	-	0	-	-	0	-	-
neg-M118T415	2785851.13905967	1673656.79022815	7775799.27481668	3009418.7285541	2715982.07264571	1652541.19916404	2620630.00640686	5040193.85836416	2852683.30630462	1703304.32647388	3152852.28297346	2135578.55480524	0.892521282569546	0.941393138409336	0.818181818181818	0.978632145323377	0.930997315342469	0.121914749690833	0.402895337890462	none	118.004409045603	6.92143333333333	0	0	-	-	-	-	Unknown	-	-	-	-	0	-	-	0	-	-
neg-M118T470	1677743770.34118	1660524542.79877	1210353732.28086	792194145.609057	1848405119.40838	1338112553.43713	394537432.505207	1288511481.55556	1411697864.67833	509195960.286823	785096595.883869	1858593658.15699	0.732659597102657	0.176387900780669	0.30952380952381	0.47910392861416	0.613015054115656	1.15638180432909	0.163368349883436	none	117.928248602652	7.8379	0	0	-	-	-	-	Unknown	-	-	-	-	0	-	-	0	-	-
neg-M118T486	7638744.5682361	7678254.95554595	6456323.35701122	9470966.428687	7392791.71463881	7085813.7290848	7751478.34749394	10208199.9373962	8735335.22031739	7084022.0917612	4504038.03082359	8122673.87380763	1.0149345913482	0.951233739528476	0.588744588744589	0.981683448022369	0.817405085036188	0.131482249158568	0.218072470279802	none	118.004193377529	8.10168333333333	0	0	-	-	-	-	Unknown	-	-	-	-	0	-	-	0	-	-
neg-M118T502	14985950.331592	7490265.05863343	7197547.17421125	6564920.01382854	8930710.95996286	11280884.9271314	955321.17668553	7901633.57387256	9045214.75025916	7443032.75071872	5702600.18623303	8598089.09398926	0.70231525175003	0.22018406542865	0.393939393939394	0.533600149209249	0.686537506209637	1.23415195400735	0.144755864720016	none	118.004187406751	8.36916666666667	0	0	-	-	-	-	Unknown	-	-	-	-	0	-	-	0	-	-
neg-M118T511	325798394.687433	324803105.298486	469663457.827602	480150359.48756	352537303.18772	362684671.851474	219587019.169443	334330730.097723	362062114.176086	347843216.911454	363041101.974947	356304874.751055	0.856424736136651	0.177726097074728	0.588744588744589	0.480409700398893	0.817405085036188	0.718556825922731	0.0400126725862818	none	117.928225970687	8.51265833333333	0	0	-	-	-	-	Unknown	-	-	-	-	0	-	-	0	-	-
neg-M118T521	12365847.3952725	11588638.3542988	7693897.10070433	8402523.39805507	7465930.6895292	13332410.9411846	9919065.87638215	8173379.23295708	3928470.41879574	6317185.4755829	7124698.89381288	13873433.8908825	0.810794471716122	0.243945264462638	0.30952380952381	0.558250073175365	0.613015054115656	0.847697489398093	0.0781117458292141	none	118.004238681208	8.67806666666667	0	0	-	-	-	-	Unknown	-	-	-	-	0	-	-	0	-	-
neg-M118T542	5156520.23923418	3566571.9036123	7351298.16020415	6546308.89472459	5908676.16254561	8292001.52014794	7605426.32274299	6130273.31978561	5756893.19818947	5508080.45706452	6380790.59850129	8352704.73246356	1.07910599752243	0.494930689796246	0.699134199134199	0.760049870321963	0.876136618791679	0.380924766494733	0.342366212907516	none	118.004254756745	9.03143333333333	0	0	-	-	-	-	Unknown	-	-	-	-	0	-	-	0	-	-
neg-M118T543	134949568.805633	121827722.478938	62255949.9097481	83110057.9411567	130590651.105897	75052809.2845907	66983075.0876635	106868143.305497	147554894.468133	268818297.116168	75687393.4535058	114155181.59377	1.28345504866401	0.481171002536116	0.699134199134199	0.751240625272371	0.876136618791679	0.562291108512998	0.140310294353049	none	117.928268259699	9.05508333333333	0	0	-	-	-	-	Unknown	-	-	-	-	0	-	-	0	-	-
neg-M118T563	22399713.3076519	8880072.50030385	9646048.87312244	8158323.18718472	25303744.7828455	6887261.76596466	7855436.605582	27422875.2851317	5772490.47267827	29878155.6030601	28290647.9742226	10044432.2744688	1.34437178932598	0.564334255756772	0.484848484848485	0.802872083030532	0.755480238342535	0.539779507133525	0.304827355609985	none	118.004261772699	9.38008333333334	0	0	-	-	-	-	Unknown	-	-	-	-	0	-	-	0	-	-
neg-M118T571	70117954.6437091	57511870.452713	63461732.93265	68614509.5794996	50105156.5741277	64113980.8678631	70385153.4486367	58715085.9530609	402748185.924653	69268810.3353037	67486472.1980765	228686555.501801	2.39965172510957	0.142839777258325	0.0930735930735931	0.42976321953049	0.329027214259138	1.45383279515587	0.0677630390344952	none	117.928298716913	9.51671666666667	0	0	-	-	-	-	Unknown	-	-	-	-	0	-	-	0	-	-
neg-M118T592	90439667.4085641	42634057.0250034	68763472.4500713	93818236.3240805	32369354.1482785	53466334.1541818	57478122.9992582	57709357.6266815	62517049.0831199	41673824.8644274	46028473.4298277	46671034.8980328	0.81804751226175	0.475407107469	0.588744588744589	0.747454633131011	0.817405085036188	0.471875444528482	0.425783515609411	none	117.928288296003	9.86998333333333	0	0	-	-	-	-	Unknown	-	-	-	-	0	-	-	0	-	-
neg-M118T60	3177204.53487955	3445816.37491548	3992483.45750505	3858046.95459843	3824802.93048515	3934399.87497358	3813731.63700042	4214819.86756277	3841300.17731552	4076871.92461963	4081595.64483564	3887111.41556883	1.07568457465533	0.103511348053888	0.17965367965368	0.365365272459917	0.465469413725882	0.55150852205097	0.0263181189679984	none	117.975606008761	0.992140833333333	0	0	-	-	-	-	Unknown	-	-	-	-	0	-	-	0	-	-
neg-M118T607	44291466.3742462	40753377.2995351	64055363.3329737	68894807.3601369	47888171.1796523	35691229.9939046	51755530.017191	42134405.6703596	61770928.1708045	56987310.5377218	38700216.3582682	81720059.680883	1.10443205149992	0.542161846681341	0.699134199134199	0.790609560918334	0.876136618791679	0.384431965682916	0.0671564268462534	none	117.928285925565	10.119625	0	0	-	-	-	-	Unknown	-	-	-	-	0	-	-	0	-	-
neg-M118T614	14345030.8823544	34871410.8201227	16658487.1337053	38019654.4658828	4805398.22077637	5586869.09576877	6438977.18435566	11990391.9822506	40204846.9084624	9624469.20220911	6903161.83502418	20161171.4584727	0.834068119427664	0.800178484608423	1	0.922512651461687	1	0.268926156659146	0.360942890994169	none	118.004280563907	10.2300666666667	0	0	-	-	-	-	Unknown	-	-	-	-	0	-	-	0	-	-
neg-M118T62	93660902.1554667	68553678.6730933	68662408.7298713	79864107.0881341	94256832.6343951	83726193.6837998	54239919.764835	48464600.5179038	55064530.9054643	67747592.9458074	55707478.4967208	51800907.8744049	0.681417214449939	0.000504202146637899	0.00216450216450216	0.0116263743045647	0.0261786055251633	1.58844225816088	0.0730864647662572	none	118.050743400639	1.03920166666667	1	1	L-allo-Threonine	C4H9NO3	[M-H]-	91.6	Organic acids and derivatives	Carboxylic acids and derivatives	HMDB0004041	C05519	(map00260)Glycine, serine and threonine metabolism;(map01100)Metabolic pathways	12	L-Threonine;L-Homoserine;L-Allothreonine;Hydroxyethyl glycine;4-Amino-3-hydroxybutyrate;2-Ketobutyric acid;Acetoacetic acid;2-Methyl-3-oxopropanoic acid;Succinic acid semialdehyde;(S)-Methylmalonic acid semialdehyde;4-Hydroxycrotonic acid;Acetic anhydride	HMDB0000167;HMDB0000719;HMDB0004041;HMDB0061148;HMDB0061877;HMDB0000005;HMDB0000060;HMDB0001172;HMDB0001259;HMDB0002217;HMDB0003381;HMDB0031646	14	L-Threonine;L-Homoserine;D-Threonine;2-Methylserine;4-Amino-3-hydroxybutanoate;L-Allothreonine;(-)-erythro-(2R,3R)-Dihydroxybutylamide;D-Allothreonine;2-Oxobutanoate;Acetoacetate;Succinate_semialdehyde;2-Methyl-3-oxopropanoate;(S)-Methylmalonate_semialdehyde;(R)-Methylmalonate_semialdehyde	C00188;C00263;C00820;C02115;C03678;C05519;C11108;C12317;C00109;C00164;C00232;C00349;C06002;C21030
neg-M118T638	4967016.42836751	4662429.34183212	4506408.60671394	5158833.46461161	5397774.11289102	6384533.70422635	5519176.91270058	6112008.57174894	5333752.48238577	15240744.7675283	4539189.10799673	16485085.2089102	1.71284115221309	0.148292121466245	0.17965367965368	0.437520978744175	0.465469413725882	1.2016438423926	0.230390798910866	none	118.004309152235	10.63975	0	0	-	-	-	-	Unknown	-	-	-	-	0	-	-	0	-	-
neg-M118T643	36198318.8349429	69945482.5863213	46240591.3167658	67426773.6576131	30696623.8599273	66156206.7655582	32747497.7196011	28686199.5561261	33545753.1904091	30556832.5306055	38517451.9101016	39062628.3157824	0.641425501899016	0.0387848020429079	0.0649350649350649	0.209345947395788	0.266344261199821	1.40595579901107	0.132887278501194	down	117.928304401844	10.7096	0	0	-	-	-	-	Unknown	-	-	-	-	0	-	-	0	-	-
neg-M118T665	25921560.5102981	24747556.0379208	34462167.4002154	25944741.833047	27405195.410235	24388200.9773754	22890237.0882817	23171130.2043116	21399635.1584487	28574736.5460243	46961220.1482656	31635529.950236	1.07222391268917	0.779268403973226	0.818181818181818	0.913196572118134	0.930997315342469	0.181753897994842	0.260901229540608	none	117.928319577493	11.0802083333333	0	0	-	-	-	-	Unknown	-	-	-	-	0	-	-	0	-	-
neg-M118T668	10454610.5899193	10352200.3164039	12836679.6595306	9922092.8416087	7698869.48056358	5285483.78007496	29588753.3961796	18274237.6559754	1192814.26098206	17941433.9511048	5934091.88730833	6470392.29892645	1.40409924623781	0.939667084588035	0.818181818181818	0.978072839099718	0.930997315342469	0.118059911845141	0.230579570480042	none	118.00432206829	11.1412	0	0	-	-	-	-	Unknown	-	-	-	-	0	-	-	0	-	-
neg-M118T685	153671063.316294	23206411.8720238	22214587.959175	48292144.3805412	94999695.1290442	36114891.5793419	26718567.0540262	34436562.4617317	25315940.1599708	68284551.4808514	57248090.9913106	49142081.7378251	0.689951455228672	0.631730561803279	1	0.841684847752553	1	0.489853268846059	0.313303107798877	none	117.928313026461	11.4237333333333	0	0	-	-	-	-	Unknown	-	-	-	-	0	-	-	0	-	-
neg-M118T713	25365109.4716976	19309842.5240239	25259447.4969543	70591804.1101315	28446741.5446185	49927300.8165537	25908548.1165356	27694847.5539345	21983920.4232333	25255660.5867858	27458059.3205692	22262706.6580667	0.687818974328154	0.236959236645246	0.393939393939394	0.550794346443259	0.686537506209637	0.859061047810419	0.444306446418907	none	117.928309723222	11.881525	0	0	-	-	-	-	Unknown	-	-	-	-	0	-	-	0	-	-
neg-M118T72	8350164.59740623	7076732.69881415	8545602.99374567	6990951.35006734	2962532.00910269	9634163.89644535	4044557.15689719	2898423.03976433	1846546.39635697	8878202.13537078	8341412.63365648	6000363.98368009	0.73483464013135	0.234714217680777	0.24025974025974	0.548902789431771	0.542606429413271	1.03157797916243	0.476153040229324	none	118.029537777086	1.19596833333333	1	0	-	-	-	-	Unknown	-	-	-	-	1	1,2-Diacylglycerol-LD-PI-pool	HMDB0062270	0	-	-
neg-M118T744	18373184.9755811	27533951.6230511	67945549.694904	26601050.6851484	27036138.2917975	41145296.3655225	35029628.3217476	31631469.9253132	41092737.0283104	37457339.116847	75194596.1297236	80722800.9204961	1.44332601776177	0.150671107011345	0.132034632034632	0.44099704815373	0.398004641860975	1.12512714710927	0.0867178042045334	none	117.928297223472	12.3999166666667	0	0	-	-	-	-	Unknown	-	-	-	-	0	-	-	0	-	-
neg-M118T770	70385296.7249944	38134916.4951523	51046250.2856882	54284349.8790402	56073269.837721	44983781.756207	40549718.4503287	52024580.8011936	34908452.7636288	40038134.1858901	71510753.4913199	34097880.0114749	0.867331527976352	0.292279542703013	0.30952380952381	0.604505130223831	0.613015054115656	0.625311878488196	0.190938138303348	none	117.928342114333	12.8355666666667	0	0	-	-	-	-	Unknown	-	-	-	-	0	-	-	0	-	-
neg-M118T780	2289246.922078	2590679.09688598	64223.4913267713	2507213.34543911	72980.3164882137	78389.97375293	110145.526445572	76001.4116307836	82546.0196616923	91417.8921400612	2590702.93620213	76378.8748288108	0.398171631541912	0.325495155853003	0.937229437229437	0.633780404589191	0.981300380512462	1.59808525302392	0.109812007229574	none	117.954542782878	13.008175	0	0	-	-	-	-	Unknown	-	-	-	-	0	-	-	0	-	-
neg-M118T781	610375.936003249	548501.6827263	617388.633139343	600105.405409837	504603.836488713	717406.826224206	571204.356963834	2763116.75033822	553920.901718019	819420.144962861	2816451.55023807	663575.377366184	2.2753805331075	0.132551759350814	0.17965367965368	0.41227276389233	0.465469413725882	1.40435642519616	0.187041196512133	none	118.004406763198	13.010925	0	0	-	-	-	-	Unknown	-	-	-	-	0	-	-	0	-	-
neg-M118T795	8530936.65588715	13082324.9901164	17939759.0659671	18570165.1773192	2310105.80888963	19248249.2328875	18784310.1959131	18943772.6127316	18294820.0986712	18994837.9926818	5935693.33149816	19154808.7441916	1.25635425477391	0.382337966172382	0.30952380952381	0.679836203418847	0.613015054115656	0.885773871519919	0.31244617834982	none	118.029583370809	13.2561333333333	1	1	1,2-Diacylglycerol-LD-PI-pool	C7H5NO	[M-H]-	79.7	Benzenoids	Benzene and substituted derivatives	HMDB0062270	null	-	1	1,2-Diacylglycerol-LD-PI-pool	HMDB0062270	0	-	-
neg-M119T103	600900.898165067	655488.362917991	622042.51201029	665496.055422364	503051.387519158	591168.032487855	515014.98441187	411740.804977692	492205.362552693	589531.550422613	498619.518832514	514101.023548265	0.830426323720794	0.0138540144346827	0.0151515151515152	0.108048803322412	0.104176089250716	0.995537531075057	0.0736780237355315	none	119.049950409926	1.71364166666667	1	0	-	-	-	-	Unknown	-	-	-	-	9	4-Hydroxystyrene;Phenylacetaldehyde;2,3-Dihydrobenzofuran;2-Methylbenzaldehyde;3-Methylbenzaldehyde;4-Methylbenzaldehyde;Acetophenone;Lentialexin;Styrene Oxide	HMDB0004072;HMDB0006236;HMDB0013815;HMDB0029636;HMDB0029637;HMDB0029638;HMDB0033910;HMDB0038997;HMDB0062765	8	Phenylacetaldehyde;Styrene_oxide;4-Hydroxystyrene;p-Tolualdehyde;Acetophenone;3-Methylbenzaldehyde;2-Methylbenzaldehyde;(S)-2-Phenyloxirane	C00601;C02083;C05627;C06758;C07113;C07209;C07214;C20782
neg-M119T262	720028.584415308	524882.275175044	559604.466999382	572386.867854413	503269.891189337	513152.332639482	987290.612144853	667482.756811117	481983.196182127	915676.99228433	613146.592761117	402077.039107714	1.19872334262737	0.398898744973541	0.588744588744589	0.691575728301539	0.817405085036188	0.53725759611623	0.199424334766283	none	118.992757857609	4.36570833333333	0	0	-	-	-	-	Unknown	-	-	-	-	0	-	-	0	-	-
neg-M119T286	120720.512314932	148982.42092369	106065.830422533	167733.918585868	160912.473875097	160052.320751701	148467.213535281	151819.751484056	140202.4779433	163122.265739283	127228.166876549	120702.636588671	0.985048639708897	0.94160222890657	0.699134199134199	0.978632145323377	0.876136618791679	0.0703011472144175	0.207103063583631	none	118.903901752469	4.75966666666667	0	0	-	-	-	-	Unknown	-	-	-	-	0	-	-	0	-	-
neg-M119T324	530016.672348448	487146.554890219	574453.133243153	509595.938162677	471264.179083198	633550.866858174	590044.184774273	679280.758227554	1414102.20407023	552168.85422217	497482.858575276	591406.4541791	1.34886101996339	0.196783486632713	0.132034632034632	0.505619437828815	0.398004641860975	0.861878543183324	0.187744546228602	none	118.925729346335	5.40565	0	0	-	-	-	-	Unknown	-	-	-	-	0	-	-	0	-	-
neg-M119T379	655093.48780444	612313.860151283	1028532.40604784	833586.299598712	1033616.08036897	632841.469478372	867223.216290728	578700.201321321	1058592.87616615	735970.793571575	653687.279980226	1480685.69493535	1.12070025810751	0.626296483274072	0.699134199134199	0.838655592385495	0.876136618791679	0.305572754540495	0.0915143512195394	none	118.92647870795	6.32025	1	0	-	-	-	-	Unknown	-	-	-	-	1	Dichlorodifluoromethane	HMDB0029570	0	-	-
neg-M119T398	1188502.27248488	655694.788531809	935718.920982363	924903.899268931	726217.104835948	669498.324961888	709520.936482903	612003.737105665	633707.875658401	710473.464754025	591901.583025835	575058.085831008	0.75142420336601	0.0384743021613346	0.025974025974026	0.208352216249861	0.149983721014362	1.06603885821017	0.176855891241697	none	118.926538024669	6.62656666666667	1	0	-	-	-	-	Unknown	-	-	-	-	1	Dichlorodifluoromethane	HMDB0029570	0	-	-
neg-M119T414	1074645.9952958	1272707.8034871	1618114.57351303	733970.707371211	1423298.00512724	2314762.84275816	2082668.80894235	635332.85434875	945816.954835424	1398447.24503226	1605362.04138183	2285955.44603529	1.06116544325388	0.907345287225266	1	0.966387935711716	1	0.141490106054307	0.0411165525300941	none	118.92655692517	6.89903333333333	1	0	-	-	-	-	Unknown	-	-	-	-	1	Dichlorodifluoromethane	HMDB0029570	0	-	-
neg-M119T473	429429566.474745	428251643.280519	313053606.349782	191480119.301316	474384527.238419	346455455.939878	332727698.858216	451516081.75001	364055874.269594	132338104.246406	472775469.086248	476203785.648615	1.02132887032664	0.943292486071986	0.699134199134199	0.979209986685669	0.876136618791679	0.0811464597209088	0.422100281210254	none	118.926369166736	7.87890833333333	1	0	-	-	-	-	Unknown	-	-	-	-	1	Dichlorodifluoromethane	HMDB0029570	0	-	-
neg-M119T571	15936991.8164841	14878720.823942	14937438.7195422	21896600.1466721	12606809.7613709	16022063.4289663	17868946.6235721	14361288.282756	102618336.899397	27765326.5305251	17047402.556542	59491691.2153475	2.48396768089322	0.104075166948352	0.0930735930735931	0.366695130072143	0.329027214259138	1.59412484679712	0.48317916791469	none	118.926443235078	9.51808333333333	1	0	-	-	-	-	Unknown	-	-	-	-	1	Dichlorodifluoromethane	HMDB0029570	0	-	-
neg-M119T592	10295342.3653414	11022112.3221818	17430163.3998213	24106839.3564398	9277663.29062569	13897667.5970923	19576476.6505952	23295711.8358504	14073632.2139226	13222339.4387881	11895263.3157951	19407655.482272	1.1794877205349	0.320105373419706	0.30952380952381	0.628385316292317	0.613015054115656	0.658193352764748	0.328861118923711	none	118.926445720456	9.86561666666667	1	0	-	-	-	-	Unknown	-	-	-	-	1	Dichlorodifluoromethane	HMDB0029570	0	-	-
neg-M119T60	54300851.9101368	63321133.4375864	65665869.3080274	64814688.1823384	60315346.2548289	64622182.9802902	67184080.7841511	72594327.9548639	68531768.1289418	69238842.2784184	69480761.7165107	67597984.9949855	1.11148318075733	0.0126054911187068	0.00216450216450216	0.101704239066133	0.0261786055251633	0.786206689479582	0.0220427207107989	none	118.969237251122	0.992081666666667	0	0	-	-	-	-	Unknown	-	-	-	-	0	-	-	0	-	-
neg-M119T608	17026618.234344	7634172.54660559	13180206.9331146	15907699.2494728	7896558.9482849	20116293.2081325	12474152.726395	13400760.747353	15508609.8776519	14495714.2063773	19591472.8081496	20401021.2301728	1.17257723988869	0.300057331738775	0.588744588744589	0.611887847845786	0.817405085036188	0.731038684669835	0.10201287248871	none	118.926437371226	10.1405833333333	1	0	-	-	-	-	Unknown	-	-	-	-	1	Dichlorodifluoromethane	HMDB0029570	0	-	-
neg-M119T62	4368121.21345503	2974592.57238846	2688106.61948487	3414994.23874742	3991719.9391992	3455914.88096661	1974075.72668852	2010041.38503021	1997211.01941353	2686966.81692843	2205712.33676536	2092519.21279527	0.620602477336884	0.000527158728769467	0.00216450216450216	0.0119171215347776	0.0261786055251633	1.77498421049063	0.112337448369557	down	119.054017579645	1.0386525	1	0	-	-	-	-	Unknown	-	-	-	-	6	Phenytoin;Oxcarbazepine;Methylhalfordinol;2-Hydroxycarbamazepine;3-Hydroxycarbamazepine;Carbamazepine-10,11-epoxide	HMDB0014397;HMDB0014914;HMDB0038571;HMDB0060651;HMDB0060653;HMDB0060658	5	Phenytoin;Oxcarbazepine;Carbamazepine-10,11-epoxide;2-Hydroxycarbamazepine;3-Hydroxycarbamazepine	C07443;C07492;C07496;C16601;C16602
neg-M119T63	5487454.81740586	4546076.69062042	4274693.28858893	4624963.65373677	4488116.18661474	5148604.82314722	6079756.12547591	3495799.59438381	5745089.22302763	5433575.26170708	5602038.7330533	5301587.22624805	1.1080835313144	0.344949769005198	0.132034632034632	0.649491630179515	0.398004641860975	0.473039139374262	0.0406496679057956	none	119.034676236441	1.04792583333333	1	0	-	-	-	-	Unknown	-	-	-	-	32	(S)-3,4-Dihydroxybutyric acid;2,4-Dihydroxybutanoic acid;4-Deoxyerythronic acid;4-Deoxythreonic acid;A,b-Dihydroxyisobutyric acid;Erythrose;L-Erythrulose;D-Glucose;D-Galactose;D-Mannose;Myoinositol;3-Deoxyarabinohexonic acid;Beta-D-Glucose;D-Fructose;Allose;L-Sorbose;Alpha-D-Glucose;D-Tagatose;Beta-D-Galactose;Scyllitol;L-Gulose;Dihydroxyacetone (dimer);L-Galactose;Levoinositol;Alpha-D-Glucopyran…	HMDB0000337;HMDB0000360;HMDB0000498;HMDB0002453;HMDB0002601;HMDB0002649;HMDB0006293;HMDB0000122;HMDB0000143;HMDB0000169;HMDB0000211;HMDB0000346;HMDB0000516;HMDB0000660;HMDB0001151;HMDB0001266;HMDB0003345;HMDB0003418;HMDB0003449;HMDB0006088;HMDB0012326;HMDB0032222;HMDB0033704;HMDB0034220;HMDB0061922;HMDB0062170;HMDB0062202;HMDB0062473;HMDB0062538;HMDB0001860;HMDB0001889;HMDB0002825	51	D-Erythrose;D-Erythrulose;L-Erythrulose;D-Threose;D-Glucose;D-Fructose;D-Galactose;myo-Inositol;D-Mannose;beta-D-Glucose;L-Sorbose;alpha-D-Glucose;D-Aldose;D-Hexose;D-Sorbose;D-Tagatose;alpha-D-Mannose;beta-D-Galactose;alpha-D-Galactose;Sorbose;D-Allose;Galactose;D-Fuconate;L-Fructose;L-Fuconate;L-Galactose;D-Hamamelose;L-Rhamnonate;beta-D-Mannose;beta-D-Fructose;2-Deoxy-D-gluconate;D-Fructose;1L…	C01796;C02022;C02045;C06463;C00031;C00095;C00124;C00137;C00159;C00221;C00247;C00267;C00737;C00738;C00764;C00795;C00936;C00962;C00984;C01452;C01487;C01582;C01680;C01719;C01720;C01825;C01906;C01934;C02209;C02336;C02782;C05003;C06151;C06152;C06153;C06464;C06465;C06466;C06467;C06468;C08351;C08356;C10906;C15923;C19891;C21032;C21050;C21066;C07130;C07480;C13747
neg-M119T643	9028839.08056132	24648314.8986655	8340995.64897134	39124054.6274209	2142214.58942093	34162279.9831901	12195309.7023901	13954412.5860813	8448518.28198567	7611100.37259092	10324712.3294176	9783349.78451821	0.530601572276843	0.593351508872821	0.699134199134199	0.821473063984028	0.876136618791679	0.602284901396272	0.122193299326227	none	118.926451329693	10.7136333333333	1	0	-	-	-	-	Unknown	-	-	-	-	1	Dichlorodifluoromethane	HMDB0029570	0	-	-
neg-M119T665	5407505.69936317	5788467.14308722	9749448.75143884	7126486.58105502	5090620.8738154	5106990.50546926	6335676.54692569	4918404.09777663	5381095.28132486	6130384.76371549	12634988.1510907	7427758.60367788	1.11912320675525	0.617419737004827	0.699134199134199	0.834290483613522	0.876136618791679	0.347847417006903	0.241117815654426	none	118.926476733562	11.0911	1	0	-	-	-	-	Unknown	-	-	-	-	1	Dichlorodifluoromethane	HMDB0029570	0	-	-
neg-M119T711	6122885.75462229	13703021.2077338	6232841.23169549	11299538.5483372	13293995.6151038	5242760.97003378	10393586.4498564	11879788.5777369	7105764.91082892	1797771.45030282	18687503.5727651	13913012.5849781	1.14102116663107	0.998575311110605	0.588744588744589	0.999156891238893	0.817405085036188	0.0848626757204798	0.406199411141753	none	118.926461026061	11.8508166666667	1	0	-	-	-	-	Unknown	-	-	-	-	1	Dichlorodifluoromethane	HMDB0029570	0	-	-
neg-M119T746	5842144.35638533	18548437.3190558	17157351.5439061	7389412.26055051	7501709.35700417	7286879.04571744	19269321.3642215	4591742.59561169	18847387.0960698	20291525.2085219	8055666.67984408	19707677.106133	1.42427602893328	0.34008027290504	0.132034632034632	0.645414634928269	0.398004641860975	0.852861708652919	0.101178259530571	none	118.926447041761	12.4259	1	0	-	-	-	-	Unknown	-	-	-	-	1	Dichlorodifluoromethane	HMDB0029570	0	-	-
neg-M119T75	344573.794424479	100153.467055957	108909.344141122	103199.852700237	390247.183049843	465502.944429247	70549.327751018	110096.138199952	88965.3287581415	92950.8785823832	82733.2625850169	436317.587916439	0.58285094689383	0.193005021031498	0.132034632034632	0.499953694663427	0.398004641860975	1.28355182433358	0.457030629571211	none	118.932405496469	1.24196333333333	0	0	-	-	-	-	Unknown	-	-	-	-	0	-	-	0	-	-
neg-M119T770	12548746.6840738	10240772.8170083	12819296.3925853	13573215.5443136	14122030.4604508	11411919.0725308	12278648.8719555	13490941.5502295	8868439.78982035	10423826.667345	14151774.9998559	8711554.67443822	0.909111888392963	0.305542814555711	0.484848484848485	0.616421571288839	0.755480238342535	0.396920807867584	0.404355640476916	none	118.926490528009	12.8291083333333	1	0	-	-	-	-	Unknown	-	-	-	-	1	Dichlorodifluoromethane	HMDB0029570	0	-	-
neg-M119T783	140916.599039237	145322.609878719	117693.610787886	107058.330461765	169647.537198302	755804.168333457	118812.974972066	137284.464155041	66358.2218498471	130948.11121343	131664.499390153	115793.743441863	0.487914999362205	0.196767259382391	0.17965367965368	0.505619437828815	0.465469413725882	1.21099128144458	0.287910207187243	none	118.941752343254	13.0556666666667	0	0	-	-	-	-	Unknown	-	-	-	-	0	-	-	0	-	-
neg-M119T799	290016.801176805	424879.371686227	128611.25599307	411708.579104142	198956.223694181	441786.013831213	253436.470251397	205923.915032441	456344.071399903	477795.467323149	445418.060347892	454795.554853041	1.2097911674317	0.382846441998179	0.132034632034632	0.680243999539064	0.398004641860975	0.673492927592896	0.47753767637262	none	118.992487359369	13.3157666666667	0	0	-	-	-	-	Unknown	-	-	-	-	0	-	-	0	-	-
neg-M119T806	104946.750655114	183405.171890374	120081.307410953	140081.56947471	157077.210390981	463778.755171009	203145.452443328	138790.406964454	164143.45902495	98484.1671010104	336198.132714757	109014.109440069	0.897727016199799	0.843802281908141	0.937229437229437	0.941909015430403	0.981300380512462	0.175423712192219	0.287289132416298	none	118.941755795885	13.4349833333333	0	0	-	-	-	-	Unknown	-	-	-	-	0	-	-	0	-	-
neg-M120T102	171279.118028919	89125.2381488584	170107.954428772	62936.8287237244	128144.193083152	169137.70418193	236514.811357165	138037.337656481	153407.04182238	550772.949128895	135507.811820251	167805.379709297	1.74780711459756	0.117227851544945	0.393939393939394	0.38826224037813	0.686537506209637	1.34169931221719	0.0403737394165236	none	120.012201327389	1.70026666666667	1	0	-	-	-	-	Unknown	-	-	-	-	10	L-Cysteine;D-Cysteine;2-Amino-5-phenylpyridine;10-hydroperoxy-H4-neuroprostane;10-hydroxy-D4-neuroprostane;10-hydroxy-E4-neuroprostane;10-peroxy-docosahexaenoate;5(S),14(R),15(S)-trihydroxy-6,8,12-trans-10-cis-eicosatetraenoate;10-heptadecenoate (17:1n7);10-nonadecenoate (19:1n9)	HMDB0000574;HMDB0003417;HMDB0029747;HMDB0062274;HMDB0062275;HMDB0062276;HMDB0062277;HMDB0062299;HMDB0062542;HMDB0062543	3	L-Cysteine;Cysteine;D-Cysteine	C00097;C00736;C00793
neg-M120T104	1832887.14395074	2464331.79949191	2214208.89513152	2205906.84560954	2270218.41083294	2423465.77638243	2495365.85696437	2381476.2742912	5505909.68888052	2805876.23345856	2543226.00015947	2323095.50036039	1.34627724613969	0.126433195161639	0.025974025974026	0.403100605306179	0.149983721014362	0.977771173115798	0.00740653703497848	none	119.946673823473	1.74095	0	0	-	-	-	-	Unknown	-	-	-	-	0	-	-	0	-	-
neg-M120T260	62489.0486512022	62117.8695444627	44851.8150274418	132838.059957935	67825.6292831278	160219.172378795	48125.7613281584	63561.4522245887	151938.240154394	37333.4269501239	54510.0686358744	153081.210910743	0.958910568488345	0.778882379188904	0.699134199134199	0.913092086514627	0.876136618791679	0.243887319928879	0.365998074932698	none	119.992786264037	4.3369	0	0	-	-	-	-	Unknown	-	-	-	-	0	-	-	0	-	-
neg-M120T277	1539396.27040298	1696301.16863447	1419705.9996576	5029167.13948444	1615347.06908729	1717474.75626308	1374380.4694636	5663836.0313563	1604744.13513584	5424530.03772759	1489142.40015456	1656920.41310983	1.32235035661059	0.573463830377298	1	0.808177722821298	1	0.557845792318908	0.0904712741837815	none	119.946737615166	4.6236	0	0	-	-	-	-	Unknown	-	-	-	-	0	-	-	0	-	-
neg-M120T319	9368744.50308368	4464502.52327079	5978851.9921184	4450542.0754809	4065212.4432529	4504085.78932085	4609403.81460393	3613555.02809294	4425979.73085149	2011586.20677547	3713741.27394348	4129715.84038097	0.685429565120618	0.0679276771094083	0.0649350649350649	0.29098410619012	0.266344261199821	1.16306299228897	0.360571858906387	none	119.94670948673	5.31214166666667	0	0	-	-	-	-	Unknown	-	-	-	-	0	-	-	0	-	-
neg-M120T376	313820.909463746	334027.142731201	340049.372760233	310162.647397193	342696.208555857	357442.105366727	291180.082824292	311559.369614576	268470.198652469	272647.107516487	861909.319916042	229475.641204075	1.11862852811871	0.980308229863653	0.0930735930735931	0.993390507164957	0.329027214259138	0.116626714120685	0.486712624155443	none	120.056392496137	6.258575	1	0	-	-	-	-	Unknown	-	-	-	-	0	-	-	2	2-Cyanopyridine;4-Cyanopyridine	C02221;C02234
neg-M120T490	2149152.19408275	2032621.11851191	2445164.1255579	2042152.995298	4278327.13790101	2184131.55664823	4420774.84608289	1762231.17913476	3846887.41298799	1439040.93919636	2849874.39012674	2230743.67010097	1.09371170774617	0.822853390866105	0.818181818181818	0.933095743437882	0.930997315342469	0.191802393184598	0.214399724227494	none	119.932506151833	8.16855	0	0	-	-	-	-	Unknown	-	-	-	-	0	-	-	0	-	-
neg-M120T501	1640460.03708354	1874705.24915375	1944055.58337799	2004225.70107447	1215828.50599685	2189329.16564717	1624268.61238924	1919497.18914912	1481097.69705347	1240717.51250178	854238.712804817	2124728.99293931	0.850573680917532	0.272284863338365	0.30952380952381	0.587568034102531	0.613015054115656	0.657719216795678	0.330565474411895	none	120.019937977257	8.34263333333333	0	0	-	-	-	-	Unknown	-	-	-	-	0	-	-	0	-	-
neg-M120T510	3319863.87074274	1995160.09536192	3389877.96660756	1034585.01304982	3450703.08044523	2851661.23119275	1307828.09695664	1528410.84505534	1446567.51686409	3149470.30106502	2907851.43787943	2593136.5833813	0.806220215714553	0.444141962044003	0.30952380952381	0.72439519065084	0.613015054115656	0.616964753758595	0.0530471453627809	none	119.932527488007	8.49625833333333	0	0	-	-	-	-	Unknown	-	-	-	-	0	-	-	0	-	-
neg-M120T520	1184991.04347028	1443216.70905821	1281675.33957071	1186656.28938068	1223926.68625191	1073544.42504186	1963003.38781979	1594496.1646325	2221406.02296782	1457207.78485293	2462637.70704589	1340545.7209882	1.4930052911199	0.0103540101549008	0.00432900432900433	0.0888772797147387	0.0423303111982357	1.43937246988577	0.106035215979412	none	120.019925230665	8.67184166666667	0	0	-	-	-	-	Unknown	-	-	-	-	0	-	-	0	-	-
neg-M120T542	615646.257582794	959599.287317433	631493.842719656	593936.130482722	665094.61681884	714538.681749246	706920.437074849	1233670.53436999	981186.304798986	656517.149725739	535374.749343565	638450.719839741	1.13678680297538	0.510729749941142	0.588744588744589	0.770945534953627	0.817405085036188	0.419663250651025	0.270096178031226	none	119.932552982413	9.0257	0	0	-	-	-	-	Unknown	-	-	-	-	0	-	-	0	-	-
neg-M120T551	3586176.2995225	1893056.99761618	7830149.75201798	1202723.40718274	9862358.95786153	5440598.33118759	2305221.29869923	6453660.52464009	2892642.70458132	2275316.82286478	2394755.66496788	2484989.56211632	0.630774656008523	0.453773762493677	0.588744588744589	0.732098225269977	0.817405085036188	0.771266170272311	0.177653053399572	none	120.019893736837	9.18641666666667	0	0	-	-	-	-	Unknown	-	-	-	-	0	-	-	0	-	-
neg-M120T572	2861476.80049715	377548.665364021	559964.523972139	684660.100853886	1499593.95297347	2754465.26067541	749645.219887797	1900347.48299273	1112334.40050197	3161408.771016	591172.25977163	518682.265616473	0.919416075767128	0.969259738934603	0.937229437229437	0.988280370801846	0.981300380512462	0.0958356054257317	0.173971420997187	none	119.93259089687	9.53166666666667	0	0	-	-	-	-	Unknown	-	-	-	-	0	-	-	0	-	-
neg-M120T578	1290499.75095851	1670067.96570029	1304527.42972155	1656903.2173818	1355218.5371925	1876928.8213641	1712039.97920628	1397850.73225991	1399723.85738396	1916457.90699223	1427757.77905411	2083130.12045738	1.08551476858474	0.427443361328526	0.24025974025974	0.714070503694121	0.542606429413271	0.358922808381107	0.0457586820684641	none	120.019910476858	9.62723333333333	0	0	-	-	-	-	Unknown	-	-	-	-	0	-	-	0	-	-
neg-M120T58	2642087.62620128	1608992.90256066	2825603.07410645	3573380.22305116	2631091.93633242	2749946.57248677	3284135.9812135	3665850.29752874	3381485.93334358	3104286.73571519	1918511.06776969	3402213.18155047	1.17000583025889	0.283728705755383	0.17965367965368	0.597485166224838	0.465469413725882	0.582754892925113	0.403110370600027	none	119.946729815723	0.966363333333333	0	0	-	-	-	-	Unknown	-	-	-	-	0	-	-	0	-	-
neg-M120T59	5111955.40372434	1021690.79598699	1130005.63943159	1155397.43266109	4117455.69050843	1292010.99299631	1186366.5906951	1379218.80204879	1321457.51412973	1184336.44506279	1332374.60718246	1301415.11573918	0.557194213736294	0.290103096201231	0.588744588744589	0.602162010536526	0.817405085036188	0.977455343445174	0.0781491570551715	none	119.972616718962	0.9897825	0	0	-	-	-	-	Unknown	-	-	-	-	0	-	-	0	-	-
neg-M120T62	422335.883998622	243910.883936142	286896.561606716	346839.147116659	347463.330097141	317268.449022403	250688.637589812	154833.302186884	238127.885988802	164043.262561228	170407.174470529	94810.1127326214	0.546089779913157	0.00475586337470322	0.00432900432900433	0.052356376594807	0.0423303111982357	1.95722049334858	0.192827294155879	down	120.055307618166	1.03055666666667	0	0	-	-	-	-	Unknown	-	-	-	-	0	-	-	0	-	-
neg-M120T63	6677180.27233102	5096083.41172564	2795444.37620123	4051772.5102595	5116103.41821176	4918177.42505171	1778522.17581382	840437.343127687	1382459.72034962	1248081.84708927	1007262.31704664	915859.489494028	0.250311729675458	8.2182668112722e-06	0.00216450216450216	0.000811260338084156	0.0261786055251633	3.19434063846193	0.145766966537552	down	120.012166934697	1.05518	1	0	-	-	-	-	Unknown	-	-	-	-	10	L-Cysteine;D-Cysteine;2-Amino-5-phenylpyridine;10-hydroperoxy-H4-neuroprostane;10-hydroxy-D4-neuroprostane;10-hydroxy-E4-neuroprostane;10-peroxy-docosahexaenoate;5(S),14(R),15(S)-trihydroxy-6,8,12-trans-10-cis-eicosatetraenoate;10-heptadecenoate (17:1n7);10-nonadecenoate (19:1n9)	HMDB0000574;HMDB0003417;HMDB0029747;HMDB0062274;HMDB0062275;HMDB0062276;HMDB0062277;HMDB0062299;HMDB0062542;HMDB0062543	3	L-Cysteine;Cysteine;D-Cysteine	C00097;C00736;C00793
neg-M120T636	2639380.58755184	1993581.55250033	4376795.9291478	1697803.29581177	3267301.29653706	2305456.64746121	1932998.90918703	1869595.01091862	2628018.16882238	7237157.21673872	1638893.55102549	1941009.96695682	1.05941858364557	0.85606385807561	0.393939393939394	0.946696123966483	0.686537506209637	0.175532540537138	0.303044254448044	none	120.019892841896	10.5993333333333	0	0	-	-	-	-	Unknown	-	-	-	-	0	-	-	0	-	-
neg-M120T651	2335146.02426875	2575827.95767201	2810124.87890854	3847480.26366419	2764387.8567246	2843145.23976709	2640830.57149003	2566776.82125713	2276717.71909022	2411980.61702033	8488235.66620753	2442565.77894171	1.21256236021425	0.763506011400483	0.30952380952381	0.9067663678524	0.613015054115656	0.266386489816967	0.232152390553073	none	120.019906237492	10.8475666666667	0	0	-	-	-	-	Unknown	-	-	-	-	0	-	-	0	-	-
neg-M120T710	1756020.06960777	283805.718952216	4746210.34427866	1949470.99499806	1959750.61544504	1956280.04790611	2666242.77729633	1857496.08613649	1951837.64331076	1711864.01819322	2279750.92667758	1756490.21885092	0.966181492891673	0.590656141237964	1	0.820214583986789	1	0.55666308935628	0.063954073052545	none	120.019897321835	11.8410166666667	0	0	-	-	-	-	Unknown	-	-	-	-	0	-	-	0	-	-
neg-M120T74	6130505.80268359	7321275.45166097	14059012.9492642	8264180.01114906	7460442.84227683	6613335.92241642	9754160.74490166	10909448.8623293	10748210.4861441	10044893.9516989	9368971.23423637	6596893.89981352	1.1519361217079	0.267890215576725	0.24025974025974	0.583836225173924	0.542606429413271	0.652526376627464	0.225974214401609	none	119.946685879645	1.23567833333333	0	0	-	-	-	-	Unknown	-	-	-	-	0	-	-	0	-	-
neg-M120T770	320003.537396716	289938.88638793	314414.86944556	393315.408624924	429847.144211657	347869.078332097	337694.702872794	618807.201401998	215191.182600593	300236.276447161	444065.741207715	261841.554812201	1.03934722283942	0.931872452403068	0.818181818181818	0.975087816548652	0.930997315342469	0.101808322780252	0.24544796800265	none	119.932622410221	12.833825	0	0	-	-	-	-	Unknown	-	-	-	-	0	-	-	0	-	-
neg-M120T783	262457.967276134	211930.252749473	263521.131720083	277733.822931759	13924.0988525796	469028.135666177	280263.357577729	282087.395196264	388901.408518489	394480.692565676	224976.981691333	249735.701469373	1.21476785918842	0.346377967049095	0.393939393939394	0.650753603129214	0.686537506209637	1.14831242454341	0.125913014586755	none	119.946682039573	13.0513166666667	0	0	-	-	-	-	Unknown	-	-	-	-	0	-	-	0	-	-
neg-M120T839	80392.6828461527	221853.93994198	58291.5727039674	280008.397249858	76786.4570191212	84943.5510726869	73606.1320121381	136773.7480187	109700.575755315	118437.777501383	45158.1361224548	127508.740170527	0.761813455540575	0.636338584683197	0.937229437229437	0.844027056144519	0.981300380512462	0.424793407467482	0.379456861940125	none	119.94671406392	13.9882166666667	0	0	-	-	-	-	Unknown	-	-	-	-	0	-	-	0	-	-
neg-M121T261_1	277222.152395512	250106.320131756	206508.359760424	371442.737099465	229458.618824339	204976.157761795	414360.468060153	314418.608574651	265838.781843549	216504.502176532	325756.496082017	253714.003442784	1.16293834948184	0.272498742522121	0.24025974025974	0.587631221521228	0.542606429413271	0.641218612070304	0.103198299243963	none	120.989179103344	4.351225	0	0	-	-	-	-	Unknown	-	-	-	-	0	-	-	0	-	-
neg-M121T261_2	520771.274252031	508844.1654391	453976.621935481	473450.257767681	436829.857613117	409236.819400456	478508.039644161	563103.749114813	375101.759180529	748203.914684005	543179.405020195	393548.283537675	1.10650180037811	0.511137344276463	0.588744588744589	0.770986327318116	0.817405085036188	0.360130487896429	0.0429157304382284	none	121.008445629869	4.34416666666667	0	0	-	-	-	-	Unknown	-	-	-	-	0	-	-	0	-	-
neg-M121T283	7316112.22118781	14169476.5295637	13940901.3345724	13712194.3172882	25539314.2776217	14768273.6601149	14057721.3359781	13031840.1048487	25138404.9940528	14132539.5651182	13221558.0801834	13766414.0209861	1.04362625360138	0.698864283320918	0.699134199134199	0.87685852761425	0.876136618791679	0.286581108133898	0.152228421630951	none	121.029256222955	4.71598333333333	1	1	3-(2-Furanyl)-2-propenal	C7H6O2	[M-H]-	86.6	Organoheterocyclic compounds	Heteroaromatic compounds	HMDB0032918	null	-	5	Benzoic acid;4-Hydroxybenzaldehyde;3-(2-Furanyl)-2-propenal;2-Hydroxybenzaldehyde;4-Pyridoxic acid	HMDB0001870;HMDB0011718;HMDB0032918;HMDB0034170;HMDB0000017	12	Benzoate;Aromatic_acid;4-Hydroxybenzaldehyde;3-Hydroxybenzaldehyde;Salicylaldehyde;Tropolone;4-Pyridoxate;3-Carboxy-4-methoxy-N-methyl-2-pyridone;3-Hydroxy-4-hydroxymethyl-2-methylpyridine-5-carboxylate;5-Methoxy-3-hydroxyanthranilate;3,5-Dihydroxy-phenylglycine;Choline_sulfate	C00180;C00539;C00633;C03067;C06202;C15474;C00847;C04447;C04773;C11466;C12026;C00919
neg-M121T312	30507185.0236101	32659129.6843904	23128082.992808	32094047.4360609	31617990.3871006	32268808.2049716	33380622.4876454	34708776.2507079	25402886.1093316	23110857.6579979	34059565.2523305	23983409.579127	0.958145021585342	0.6039461804412	0.818181818181818	0.827164475586328	0.930997315342469	0.244966135288293	0.188761625727267	none	121.029248513479	5.20386666666667	1	1	2-Hydroxybenzaldehyde	C7H6O2	[M-H]-	86.1	Benzenoids	Benzene and substituted derivatives	HMDB0034170	C06202	(map00626)Naphthalene degradation;(map01061)Biosynthesis of phenylpropanoids;(map01100)Metabolic pathways;(map01120)Microbial metabolism in diverse environments;(map01220)Degradation of aromatic compounds	4	Benzoic acid;4-Hydroxybenzaldehyde;3-(2-Furanyl)-2-propenal;2-Hydroxybenzaldehyde	HMDB0001870;HMDB0011718;HMDB0032918;HMDB0034170	6	Benzoate;Aromatic_acid;4-Hydroxybenzaldehyde;3-Hydroxybenzaldehyde;Salicylaldehyde;Tropolone	C00180;C00539;C00633;C03067;C06202;C15474
neg-M121T357	97746.4883440736	124728.331083836	94543.5019261268	137498.721876202	116307.412298646	110010.700975705	86593.8236906496	65289.1152871908	93075.8451406236	74785.6062402409	79990.6198541893	97218.3675728912	0.729917327326553	0.00377012267827495	0.00432900432900433	0.0440907621355537	0.0423303111982357	1.35407888324471	0.120192977303427	none	121.065642810795	5.94616666666667	1	0	-	-	-	-	Unknown	-	-	-	-	21	4-Ethylphenol;2,5-Dimethylphenol;1-Methoxy-2-methylbenzene;1-Methoxy-4-methylbenzene;2,3-Dimethylphenol;2,6-Dimethylphenol;3,4-Dimethylphenol;1-Phenylethanol;2-Phenylethanol;4-Methylbenzyl alcohol;3-Ethylphenol;4-Butyl-5-propylthiazole;2,4-Dimethyl-5-pentylthiazole;4,5-Dimethyl-2-pentylthiazole;2,5-Dipropyl-4-methylthiazole;2-Butyl-5-ethyl-4-methylthiazole;4-Butyl-2-ethyl-5-methylthiazole;2,4-Die…	HMDB0029306;HMDB0030540;HMDB0032074;HMDB0032076;HMDB0032148;HMDB0032150;HMDB0032151;HMDB0032619;HMDB0033944;HMDB0041609;HMDB0059873;HMDB0040067;HMDB0040083;HMDB0040084;HMDB0040085;HMDB0040086;HMDB0040087;HMDB0040088;HMDB0040089;HMDB0040109;HMDB0040110	11	Phenylethyl_alcohol;4-Methylbenzyl_alcohol;1-Phenylethanol;2-Methylbenzyl_alcohol;3-Methylbenzyl_alcohol;(S)-1-Phenylethanol;4-Ethylphenol;2-Ethylphenol;3-Ethylphenol;2,4-Dimethylphenol;Chlormequat	C05853;C06757;C07112;C07213;C07216;C11348;C13637;C14385;C14386;C14582;C18585
neg-M121T44	251759.550484178	602003.232021821	327891.580509149	535329.334358498	211468.090287236	380039.17127113	682952.181531942	445354.853756998	659064.444625511	689537.05180115	364736.318616288	669248.586142294	1.52086081294355	0.0494892819156324	0.0411255411255411	0.241960569365816	0.203322792161333	1.38005850137927	0.414253217579429	up	120.898596251926	0.725035	0	0	-	-	-	-	Unknown	-	-	-	-	0	-	-	0	-	-
neg-M121T73	7706344.84248303	16122194.1970081	16570524.3835518	17472502.5940007	10215362.6429449	15613402.6687279	18941633.1816242	116422.885247479	21606979.5198372	17914499.2080927	17546866.3873053	18043874.8978293	1.12508845048774	0.577619277692875	0.0649350649350649	0.811139928639297	0.266344261199821	0.927522487373698	0.148527045486316	none	121.02921437365	1.22147166666667	1	1	2-Hydroxybenzaldehyde	C7H6O2	[M-H]-	85.8	Benzenoids	Benzene and substituted derivatives	HMDB0034170	C06202	(map00626)Naphthalene degradation;(map01061)Biosynthesis of phenylpropanoids;(map01100)Metabolic pathways;(map01120)Microbial metabolism in diverse environments;(map01220)Degradation of aromatic compounds	5	Benzoic acid;4-Hydroxybenzaldehyde;3-(2-Furanyl)-2-propenal;2-Hydroxybenzaldehyde;4-Pyridoxic acid	HMDB0001870;HMDB0011718;HMDB0032918;HMDB0034170;HMDB0000017	12	Benzoate;Aromatic_acid;4-Hydroxybenzaldehyde;3-Hydroxybenzaldehyde;Salicylaldehyde;Tropolone;4-Pyridoxate;3-Carboxy-4-methoxy-N-methyl-2-pyridone;3-Hydroxy-4-hydroxymethyl-2-methylpyridine-5-carboxylate;5-Methoxy-3-hydroxyanthranilate;3,5-Dihydroxy-phenylglycine;Choline_sulfate	C00180;C00539;C00633;C03067;C06202;C15474;C00847;C04447;C04773;C11466;C12026;C00919
neg-M121T746	288071.530994896	310458.507719912	359827.14053099	317687.558068577	839835.131902695	369226.34271064	341613.488123781	374127.66276554	378055.796250185	911315.496900408	351270.140557246	923769.186861978	1.31992417696896	0.349046767849381	0.132034632034632	0.653104025410026	0.398004641860975	0.721764409483111	0.376421231562244	none	120.896426759861	12.4258833333333	0	0	-	-	-	-	Unknown	-	-	-	-	0	-	-	0	-	-
neg-M121T768	99750.9884117676	45131.0378131238	37687.9859757207	55375.7584869959	40037.7189325735	47368.3258726603	67955.765197744	52193.3108963678	75488.7569289486	80948.8301982963	94445.0526323023	73060.2652499717	1.36495928393982	0.0653845075089924	0.0930735930735931	0.284632683885219	0.329027214259138	1.19206607252611	0.206141848542821	none	120.930736490763	12.8024416666667	0	0	-	-	-	-	Unknown	-	-	-	-	0	-	-	0	-	-
neg-M121T8	1532739.4575646	1702403.42451099	1785011.69796404	1594978.92467317	725708.664356162	541058.023735175	737937.522853469	1781759.33246736	1010386.19828012	1344418.33468822	1696005.26381086	1899462.44615188	1.07461004212977	0.671386698948678	0.699134199134199	0.863122249253092	0.876136618791679	0.342976779523504	0.233194854183075	none	120.898587213819	0.1321755	0	0	-	-	-	-	Unknown	-	-	-	-	0	-	-	0	-	-
neg-M121T833	1085780.30546344	1143194.11999839	717755.100778608	814665.385209627	1322658.24800721	1148664.6603528	659972.249279169	765880.942756361	973219.452473779	1189340.59669709	1187994.75625183	1345381.84750081	0.98220231076426	0.85729611107879	0.937229437229437	0.947422346874044	0.981300380512462	0.125642365853089	0.310189690335375	none	120.898609160024	13.87515	0	0	-	-	-	-	Unknown	-	-	-	-	0	-	-	0	-	-
neg-M122T105	637975.039733485	857653.915023015	792536.211424972	706129.837632946	704573.324568677	795218.52497887	1707656.90206629	749365.834274225	860160.644428214	1022711.43700266	833366.861069261	780911.923003151	1.32489063877116	0.116618359677212	0.0930735930735931	0.38729551363483	0.329027214259138	0.967618481736782	0.053883427058419	none	121.943719803765	1.75465	0	0	-	-	-	-	Unknown	-	-	-	-	0	-	-	0	-	-
neg-M122T278	477672.031460787	488623.292962773	503985.092735674	347292.049195748	608887.079812746	426720.403716245	498334.442095353	762030.361597234	2241604.43632857	508802.930944875	444833.701810309	544636.171601143	1.75251548525035	0.192054648653275	0.132034632034632	0.499159085579539	0.398004641860975	1.11228392340995	0.117687101391787	none	121.943794172508	4.63336666666667	0	0	-	-	-	-	Unknown	-	-	-	-	0	-	-	0	-	-
neg-M122T312	2264392.17190426	2415953.74919587	2564587.981282	2382578.13733901	1647271.32352604	1547754.91964692	2431318.14779632	2526722.69568412	2047531.7490756	1713713.21221926	2543122.05426706	1745199.39110726	1.01443309921737	0.870863809943153	0.699134199134199	0.953218584936985	0.876136618791679	0.0927474042438829	0.191853185337596	none	122.033233354816	5.20384166666667	0	0	-	-	-	-	Unknown	-	-	-	-	0	-	-	0	-	-
neg-M122T319	521379.497010764	597078.856907013	676453.584932237	2743232.73339303	2140090.30721923	2086627.48490734	1298727.35238373	1187601.15936602	1262427.6173338	549650.557712929	2967981.95797285	1258360.93672414	0.972605059822417	0.850683556329165	0.937229437229437	0.944748211866688	0.981300380512462	0.18761498293626	0.283662747525276	none	121.943764467846	5.31736666666667	0	0	-	-	-	-	Unknown	-	-	-	-	0	-	-	0	-	-
neg-M122T39	53790.6767885282	254898.090008645	252974.224267071	84263.7457365735	231066.560218664	222796.203218295	171563.267495144	176387.37555443	263545.038621471	177062.966670635	268935.556623726	207340.901676013	1.15007017830954	0.374941891848475	0.818181818181818	0.674632314972255	0.930997315342469	0.714573105714436	0.406774591008987	none	121.922465536633	0.648475833333333	1	0	-	-	-	-	Unknown	-	-	-	-	2	Palladium;Bis(methylthio) selenide	HMDB0013670;HMDB0030876	0	-	-
neg-M122T4	491412.468103029	551743.045171257	530089.068499935	500030.770819495	585431.061822556	593061.001329765	551035.027240821	657939.693611624	693585.691086429	592149.147532911	516143.760480182	572509.083444808	1.10197377156959	0.122116260575281	0.24025974025974	0.395727697627883	0.542606429413271	0.559194808333227	0.131205192300083	none	121.922485916903	0.064233	1	0	-	-	-	-	Unknown	-	-	-	-	2	Palladium;Bis(methylthio) selenide	HMDB0013670;HMDB0030876	0	-	-
neg-M122T464	1380907.64375986	1235382.49479354	1340334.63847386	2428478.8610533	2568931.67167466	1043050.06741966	2372495.30589038	2428678.44887243	2126639.39155435	2492694.58410399	5747833.93007661	1089925.35289206	1.62630070665499	0.14219748806517	0.30952380952381	0.428701851016722	0.613015054115656	1.17494678114315	0.244625953712045	none	121.999167791678	7.735975	0	0	-	-	-	-	Unknown	-	-	-	-	0	-	-	0	-	-
neg-M122T519	2975957.34465939	1394870.47791696	1978207.42959048	1459110.56066215	1804589.4646178	1937853.82689603	1960703.00982472	2040776.98373031	2099219.84116614	1881082.75895758	4748970.66125496	2109600.09318315	1.28481354622312	0.252383582527816	0.132034632034632	0.566760170135737	0.398004641860975	0.775494042327131	0.214950786309077	none	121.999162005978	8.65081666666667	0	0	-	-	-	-	Unknown	-	-	-	-	0	-	-	0	-	-
neg-M122T61	320462.941052842	404565.034570027	345029.967745162	376327.592010738	398925.654630882	336522.560383625	456330.203657106	488513.405472609	467925.73066121	528957.067003443	501059.154226703	473157.858735798	1.33646453091638	0.000197047174546978	0.00216450216450216	0.00620471724880452	0.0261786055251633	1.41310896736977	0.0275927260547605	none	121.920875109219	1.01748666666667	0	0	-	-	-	-	Unknown	-	-	-	-	0	-	-	0	-	-
neg-M122T75	3432576.95184276	2884748.65362269	2247184.45128559	3232764.40689578	3431758.9402951	1899400.58790667	3514393.23015456	2237936.64477233	4453391.4200014	3388965.96741372	3820612.1167709	2111620.43734928	1.14002948697791	0.470908552330791	0.393939393939394	0.744163309179547	0.686537506209637	0.491623197646017	0.0486524951943988	none	121.943753300429	1.24628333333333	0	0	-	-	-	-	Unknown	-	-	-	-	0	-	-	0	-	-
neg-M122T775	162492.803711542	87773.6500007862	143143.631395257	130317.213959262	114436.636417128	158656.398351491	142247.742828036	136891.701590262	105821.751984033	118822.263474859	152976.05268519	86078.6967345064	0.932253078584555	0.613073134581661	0.484848484848485	0.831993908794535	0.755480238342535	0.294294387151438	0.0852550767825678	none	122.072114770933	12.9141333333333	0	0	-	-	-	-	Unknown	-	-	-	-	0	-	-	0	-	-
neg-M122T795	11123679.1134472	11141776.9115179	3905624.98258189	12370547.4398048	8831334.58011622	4481617.36961224	11845159.9033145	12146875.1600136	10702545.6629765	12185432.1725941	12846272.7674843	12235069.1949177	1.38775310320229	0.0964442087558196	0.0930735930735931	0.352056188300362	0.329027214259138	1.33433086416478	0.109295619175274	none	122.024480661802	13.2458666666667	1	0	-	-	-	-	Unknown	-	-	-	-	7	Nicotinic acid;Picolinic acid;2-Hydroxy-4-imino-2,5-cyclohexadienone;Nitrobenzene;Isonicotinic acid;L-Arginine;D-Arginine	HMDB0001488;HMDB0002243;HMDB0031713;HMDB0041950;HMDB0060665;HMDB0000517;HMDB0003416	7	Nicotinate;Nitrobenzene;Isonicotinic_acid;Picolinic_acid;L-Arginine;D-Arginine;Amino_acid(Arg-)	C00253;C06813;C07446;C10164;C00062;C00792;C02385
neg-M122T807	528542.743579933	570206.127040301	312039.571964711	785160.824357038	523073.924338582	389754.941423467	1008311.16333053	636989.15804153	602665.842806169	562308.80381965	608166.439463055	893473.447133182	1.3870127331485	0.0639636958097826	0.0411255411255411	0.28060265323408	0.203322792161333	1.16794334929819	0.343733327831394	none	121.943750602696	13.4522	0	0	-	-	-	-	Unknown	-	-	-	-	0	-	-	0	-	-
neg-M122T835	177641.218045832	244420.320408202	166571.685797706	290748.769242952	324754.57626989	114739.634836609	180745.903495224	272562.959771657	178306.774956094	153913.145927755	217583.589959452	232877.743532182	0.937154005304167	0.904718231827845	0.937229437229437	0.965349441311058	0.981300380512462	0.0847935231722272	0.235846071944716	none	121.922474325468	13.916275	0	0	-	-	-	-	Unknown	-	-	-	-	0	-	-	0	-	-
neg-M122T98	805772.123935664	20155.5243757832	19676.6357226473	20054.7641807268	26069.4934836816	28791.1005465457	24388.1467638955	10083.2938388519	27561.2221822823	16758.0037153665	1040693.05008325	1080195.12771655	2.38960554816127	0.616678901261948	0.937229437229437	0.834090742741062	0.981300380512462	0.988976916976729	0.167303340342755	none	121.999304974772	1.62941	0	0	-	-	-	-	Unknown	-	-	-	-	0	-	-	0	-	-
neg-M123T262	247434.60321658	206400.710725518	213865.816877123	219633.708036252	217404.102911844	343666.576183718	402322.527305933	267745.119648276	210150.884931696	194108.809079721	242412.792021784	149564.637459623	1.01235790134335	0.903786566418351	0.818181818181818	0.964753155404624	0.930997315342469	0.0736615402012234	0.328231247686149	none	122.986352530539	4.35856666666667	1	0	-	-	-	-	Unknown	-	-	-	-	0	-	-	1	Phosphonoacetaldehyde	C03167
neg-M123T313	117409.924595952	100819.999109565	171817.88508175	104806.166259159	119711.640020953	104216.008346397	179709.335556263	164856.910368943	153800.62803287	187760.784491599	171688.530511092	169020.288580529	1.42857920137753	0.00444735875371619	0.025974025974026	0.0498395216141725	0.149983721014362	1.42510862918047	0.252677566849573	none	123.034648859248	5.21543333333333	0	0	-	-	-	-	Unknown	-	-	-	-	0	-	-	0	-	-
neg-M123T43	10769822.7169605	10627391.0728449	11240555.7025255	11221205.256257	12140827.2965029	4481597.49343576	10848582.93689	11575217.1963011	11733380.6085927	10774906.0476863	12003469.7564886	11200173.8009296	1.12655677392991	0.329430270562145	0.393939393939394	0.637164277853758	0.686537506209637	0.645141505128419	0.0920045981447856	none	122.893922445816	0.719841666666667	0	0	-	-	-	-	Unknown	-	-	-	-	0	-	-	0	-	-
neg-M123T6	25892704.9885593	27733709.4505677	29282129.7936918	28629746.4256082	26978049.1670142	19758190.2549798	29064172.0336488	28896777.7151416	16469301.3236167	21030401.2195108	29279964.0121319	32312071.1154557	0.992280231947019	0.838059810369929	0.588744588744589	0.938852925108902	0.817405085036188	0.0912243951290971	0.423950044807565	none	122.893914519772	0.10655475	0	0	-	-	-	-	Unknown	-	-	-	-	0	-	-	0	-	-
neg-M123T62	344621.948360458	412774.15237946	494585.413075017	351133.274421478	393732.793483188	385494.887143557	434117.513836608	570360.521583125	348590.352531092	283641.657439072	440171.89416749	486718.700353187	1.07608401118497	0.638733024265338	0.588744588744589	0.8448257251556	0.817405085036188	0.245221425540752	0.247542954544734	none	122.975490423643	1.03377	0	0	-	-	-	-	Unknown	-	-	-	-	0	-	-	0	-	-
neg-M123T67_2	361876.247040327	104428.737434891	151504.866012025	141105.669333099	146053.473389966	183159.882090726	120935.392757856	203606.036031958	154523.314394593	245909.997630116	198930.684694482	168226.209473833	1.00367857132796	0.764213314178413	0.393939393939394	0.906797329884053	0.686537506209637	0.228366009822002	0.0528284989712173	none	123.056102455149	1.11536333333333	1	0	-	-	-	-	Unknown	-	-	-	-	4	Methylimidazole acetaldehyde;2-Methoxy-3-methylpyrazine;2-Methoxy-5-methylpyrazine;2-Methoxy-6-methylpyrazine	HMDB0004181;HMDB0031852;HMDB0040141;HMDB0040143	5	1-(1-Oxopropyl)-1H-imidazole;Methylimidazole_acetaldehyde;Nitrosobenzene;3-Pyridinaldehyde;6-Iminocyclohexa-2,4-dienone	C03007;C05827;C06876;C07327;C17500
neg-M123T833	17282244.4388852	19299370.6699187	18766478.3626466	19619784.0456013	15553145.3191236	17403320.6165236	10950435.7758692	11598770.2889506	21659171.2551562	20632615.9434816	19881198.3720123	21245301.461206	0.981868313547993	0.701543322354827	0.393939393939394	0.878359187800663	0.686537506209637	0.22043793530623	0.284324401346485	none	122.893935796288	13.8819333333333	0	0	-	-	-	-	Unknown	-	-	-	-	0	-	-	0	-	-
neg-M124T103	2013951.78808332	1821561.65958724	1478230.29769494	2681132.59596215	1710882.79001326	1776609.52237601	27361188.3169495	1629231.19017338	15349803.6079312	1996132.07780752	32236541.0414342	24838258.1402099	9.00608206313171	0.0285792964729128	0.0930735930735931	0.172223492989385	0.329027214259138	2.98311529980006	0.0158547186937441	up	124.007054480833	1.71386666666667	1	0	-	-	-	-	Unknown	-	-	-	-	5	Taurine;4-Oxo-4-(3-pyridyl)-butanamide;BOX B;BOX A;Phenacemide	HMDB0000251;HMDB0001267;HMDB0004145;HMDB0004146;HMDB0015253	2	Taurine;Phenacemide	C00245;C07428
neg-M124T3	2163986.78648438	2299450.29390402	2540533.95868242	2584433.90310691	2497761.91523251	2520460.50402043	2127055.70590073	2924992.85388291	2757440.62372534	2436916.65077423	2696615.15738237	2544692.59423406	1.06032099010039	0.332124761549906	0.30952380952381	0.639567701526202	0.613015054115656	0.370311944406086	0.0596605642619411	none	123.901702278789	0.0504529166666667	0	0	-	-	-	-	Unknown	-	-	-	-	0	-	-	0	-	-
neg-M124T330	845943.463247509	1246681.80440698	892945.161474181	900656.168188812	878363.619779541	966559.367855589	910690.709386204	829472.019781389	2908753.67279747	1097883.02683966	934373.539742537	944944.95257994	1.3306436707131	0.402515445632817	0.484848484848485	0.69499793336401	0.755480238342535	0.616449025643966	0.044407989985864	none	123.901756431366	5.49496666666667	0	0	-	-	-	-	Unknown	-	-	-	-	0	-	-	0	-	-
neg-M124T336	79783.7869090654	77833.098890289	87155.0289088033	87028.0059546793	136190.940754045	98754.5449782715	114648.771594614	71435.719215205	88698.2941661297	133501.815384088	84049.6636718946	85504.0805067124	1.01957305347043	0.90193459926296	1	0.964041129204156	1	0.0648079907975367	0.328032989090607	none	124.01625623657	5.60458333333333	1	0	-	-	-	-	Unknown	-	-	-	-	1	Ciliatine	HMDB0011747	5	2-Aminoethylphosphonate;D-(1-Aminoethyl)phosphonate;(S)-2-Chloropropanoate;Streptamine;2-epi-Streptamine	C03557;C03782;C20608;C01854;C17574
neg-M124T384	1424921.80484289	2538139.60888391	1599265.40658883	1374938.83922099	1364659.40377135	1600600.04753725	1298050.05668065	2559941.95566958	1526070.13828743	1221359.386738	1769289.69711041	1101906.53859938	0.956990026988842	0.709201831964063	0.588744588744589	0.882564171966324	0.817405085036188	0.245478134592234	0.250316890699179	none	123.901741797812	6.40196666666667	0	0	-	-	-	-	Unknown	-	-	-	-	0	-	-	0	-	-
neg-M124T4	158222.656128444	126079.019727153	159301.376240449	183887.11475082	115859.834072179	2158178.96432984	121519.098348201	222892.42000151	157668.911469313	169705.574369545	2171179.67723673	180613.777747881	1.04206419973265	0.863431429468917	0.588744588744589	0.95004955057806	0.817405085036188	0.244519977423048	0.0728958337110035	none	123.9194433344	0.0642416666666667	0	0	-	-	-	-	Unknown	-	-	-	-	0	-	-	0	-	-
neg-M124T405	1720060.7809004	1482658.57231953	1831478.35731867	1999147.87744065	8981601.09440295	1689210.57740381	1260363.04117745	2349761.45516191	1743554.77856692	1333362.1991059	1614412.70628961	3526194.79344397	0.668071843250714	0.520795493477145	0.588744588744589	0.777536231889176	0.817405085036188	0.58483914840087	0.292095823297181	none	123.901728475854	6.7483	0	0	-	-	-	-	Unknown	-	-	-	-	0	-	-	0	-	-
neg-M124T423	1882181.3088118	1660443.64357219	1957166.85751459	1420111.76926715	1847920.59700014	1982268.06011386	1988905.66288045	2787944.24394715	2192763.07665148	2000575.90828771	2431236.26765217	1257122.58711171	1.17752922191776	0.285436448803164	0.0649350649350649	0.599080344840896	0.266344261199821	0.609251435776625	0.0828010912669257	none	123.90173648532	7.05505	0	0	-	-	-	-	Unknown	-	-	-	-	0	-	-	0	-	-
neg-M124T488	1914532.47484034	1343412.46511154	2863110.82151101	885245.005040933	2383588.59476126	1919488.82490048	2972534.84975455	1766140.73914068	1986705.06185005	1635328.30877892	2830076.91226387	2550337.05778628	1.21502019858028	0.272401245574721	0.393939393939394	0.587597773472468	0.686537506209637	0.758862503287432	0.316363752824793	none	123.901794022282	8.12745	0	0	-	-	-	-	Unknown	-	-	-	-	0	-	-	0	-	-
neg-M124T5	293420.438385278	134290.686684708	263694.646221241	213832.611196647	368841.654735176	254309.595681444	200209.513447563	340614.24660491	282611.091493189	226630.924587538	356418.150675176	329198.52238114	1.13562825330809	0.400692040928798	0.588744588744589	0.692772811380649	0.817405085036188	0.546831699582698	0.140987795083716	none	123.946120737105	0.0855675	0	0	-	-	-	-	Unknown	-	-	-	-	0	-	-	0	-	-
neg-M124T503	2213929.73876513	1673570.19976713	1394858.45556196	1284628.33996946	1224316.42861985	1289920.04073231	1296916.97585848	1699249.47682568	1446504.38065571	1198711.96879641	966363.760651339	1103322.21192024	0.849122260513032	0.230357663746497	0.393939393939394	0.544560206613865	0.686537506209637	0.669939337995742	0.151956592839787	none	123.901793982019	8.38106666666667	0	0	-	-	-	-	Unknown	-	-	-	-	0	-	-	0	-	-
neg-M124T517	1426410.25352008	1173021.88509924	1542220.68991511	1362127.93115607	1289281.8392026	1452084.93413772	911726.676075126	1720645.69083947	1561549.41984878	1269616.37158643	1195262.83655749	1114230.81640399	0.942740172952856	0.475330964127169	0.588744588744589	0.747391602423863	0.817405085036188	0.389322723267272	0.0958918760580965	none	123.901793477038	8.62121666666667	0	0	-	-	-	-	Unknown	-	-	-	-	0	-	-	0	-	-
neg-M124T531	840625.476776542	944548.047963078	1585112.02139349	973433.099718417	969157.871708971	989789.12494325	975563.297531306	979719.187517108	1070888.96520201	1012590.05478945	1014919.04815665	900726.062801796	0.94474416917235	0.713532780049954	0.393939393939394	0.884343807870115	0.686537506209637	0.183552102210768	0.261382812908082	none	123.901755485186	8.85233333333333	0	0	-	-	-	-	Unknown	-	-	-	-	0	-	-	0	-	-
neg-M124T61	165834778.27579	167220208.62713	163671897.822744	188359124.995368	165535368.759214	166219049.908175	216067623.734002	200855892.444225	202713934.221488	221529973.830069	246861920.654545	229701923.215247	1.29590762848408	9.79334726789348e-05	0.00216450216450216	0.00402012057155311	0.0261786055251633	1.35519690438991	0.0286361870593931	none	124.007102667361	1.02253166666667	1	1	Taurine	C2H7NO3S	[M-H]-	80.3	Organic acids and derivatives	Organic sulfonic acids and derivatives	HMDB0000251	C00245	(map00120)Primary bile acid biosynthesis;(map00430)Taurine and hypotaurine metabolism;(map00920)Sulfur metabolism;(map01100)Metabolic pathways;(map02010)ABC transporters;(map04080)Neuroactive ligand-receptor interaction	1	Taurine	HMDB0000251	1	Taurine	C00245
neg-M124T782	3117239.32896287	4928725.45285609	3876396.38237037	3606878.65761727	5631905.84202793	3510781.03666155	4222630.13555568	3656029.55292142	5200017.52296957	4388711.45995101	4727893.50077652	4888905.37491331	1.09777350897135	0.331356295466242	0.393939393939394	0.639107724151701	0.686537506209637	0.492731857118031	0.18167079938874	none	124.002496616302	13.0347333333333	1	1	Taurine	C2H7NO3S	[M-H]-	80.9	Organic acids and derivatives	Organic sulfonic acids and derivatives	HMDB0000251	C00245	(map00120)Primary bile acid biosynthesis;(map00430)Taurine and hypotaurine metabolism;(map00920)Sulfur metabolism;(map01100)Metabolic pathways;(map02010)ABC transporters;(map04080)Neuroactive ligand-receptor interaction	0	-	-	0	-	-
neg-M125T171	5274515.59867594	6885547.76212953	4171007.15571114	5903959.19400045	4983251.83875369	4087096.7990917	3797333.18703046	2586340.6481197	3373660.6288168	2694903.06165079	3169030.22591588	3224150.11555059	0.601986587013091	0.000784807264925779	0.00216450216450216	0.0153937207142937	0.0261786055251633	1.79995421962603	0.0244668635935307	down	125.035334286389	2.85155	1	0	-	-	-	-	Unknown	-	-	-	-	3	Thymine;Imidazoleacetic acid;1H-Imidazole-1-acetic acid	HMDB0000262;HMDB0002024;HMDB0029736	2	Thymine;Imidazole-4-acetate	C00178;C02835
neg-M125T315	1089245.08247913	521848.807460683	500809.309397893	580506.957783361	766243.065893418	805777.067525094	618955.405746381	983704.55135833	1041103.1718463	789878.996867101	909995.506799937	712631.887851211	1.18568464624368	0.224788110304251	0.30952380952381	0.538509641648251	0.613015054115656	0.756018546723146	0.0491188075504086	none	125.096913389596	5.246325	1	0	-	-	-	-	Unknown	-	-	-	-	24	(E)-2-octenal;2-Octenal;(3xi,5Z)-1,5-Octadien-3-ol;2,4,4-Trimethylcyclopentanone;2-Octen-4-one;1-Octen-3-one;3-Methyl-3-hepten-2-one;5-Methyl-5-hepten-2-one;6-Methyl-3-hepten-2-one, trans-;4-Octen-3-one;3-Octen-2-one;(S,E)-Filbertone;5-Octen-2-one;Sulcatone;2-Ethylidenehexanal;6-Octenal;(Z)-5-Octenal;2,5-Octadien-1-ol;(3E,5Z)-3,5-Octadien-1-ol;(2E,4E)-2,4-Octadien-1-ol;2-Ethyl-2-hexenal;glutathio…	HMDB0013809;HMDB0030961;HMDB0030966;HMDB0031197;HMDB0031301;HMDB0031309;HMDB0031590;HMDB0031591;HMDB0032403;HMDB0032451;HMDB0033547;HMDB0035242;HMDB0035390;HMDB0035915;HMDB0037152;HMDB0039769;HMDB0039770;HMDB0040146;HMDB0040149;HMDB0040151;HMDB0061945;HMDB0062471;HMDB0062529;HMDB0062536	2	Sulcatone;trans-2-Octenal	C07287;C21138
neg-M125T358	715987.062058661	614362.322677699	708832.789381101	578709.028406378	737735.73364532	605827.574908134	637353.654276531	653137.941423749	1677023.28287071	680053.425012753	710176.171634063	695461.429361071	1.27559357060614	0.305957397456515	0.588744588744589	0.616744796758041	0.817405085036188	0.685658698232694	0.0447300066145089	none	125.096909385313	5.95880833333333	1	0	-	-	-	-	Unknown	-	-	-	-	24	(E)-2-octenal;2-Octenal;(3xi,5Z)-1,5-Octadien-3-ol;2,4,4-Trimethylcyclopentanone;2-Octen-4-one;1-Octen-3-one;3-Methyl-3-hepten-2-one;5-Methyl-5-hepten-2-one;6-Methyl-3-hepten-2-one, trans-;4-Octen-3-one;3-Octen-2-one;(S,E)-Filbertone;5-Octen-2-one;Sulcatone;2-Ethylidenehexanal;6-Octenal;(Z)-5-Octenal;2,5-Octadien-1-ol;(3E,5Z)-3,5-Octadien-1-ol;(2E,4E)-2,4-Octadien-1-ol;2-Ethyl-2-hexenal;glutathio…	HMDB0013809;HMDB0030961;HMDB0030966;HMDB0031197;HMDB0031301;HMDB0031309;HMDB0031590;HMDB0031591;HMDB0032403;HMDB0032451;HMDB0033547;HMDB0035242;HMDB0035390;HMDB0035915;HMDB0037152;HMDB0039769;HMDB0039770;HMDB0040146;HMDB0040149;HMDB0040151;HMDB0061945;HMDB0062471;HMDB0062529;HMDB0062536	2	Sulcatone;trans-2-Octenal	C07287;C21138
neg-M125T43	3043901.10765448	3145062.29639351	3382041.65179967	906275.542787869	3257527.75617996	3110449.85932234	3632798.22198618	3111333.60396193	3475956.06885712	3215130.69587051	2006861.55826316	2835825.22353321	1.08504750358364	0.539347220768131	0.699134199134199	0.789037959528819	0.876136618791679	0.45414125590891	0.410036607954578	none	124.890929312447	0.722071666666667	0	0	-	-	-	-	Unknown	-	-	-	-	0	-	-	0	-	-
neg-M125T6	7282513.39304856	5283214.37077356	8095087.88462994	7918541.93383415	7734086.46456685	4452775.5556521	6377567.48860188	8336946.75448481	5986867.14795999	6066938.77695281	8296348.64116908	8825016.34358896	1.07661896493489	0.516485302323754	0.393939393939394	0.773977799676029	0.686537506209637	0.295566714516915	0.44955553369662	none	124.890910606393	0.106646	0	0	-	-	-	-	Unknown	-	-	-	-	0	-	-	0	-	-
neg-M125T61	3426474.70294648	3456266.24042384	3377173.85090494	3999696.82080224	3220899.71747717	3504902.38203291	4369167.88152653	4362416.5519252	3962243.3032878	4725464.16027535	5186789.57589481	4973859.23140362	1.31424336348164	0.000394083862559633	0.00432900432900433	0.00993839230031774	0.0423303111982357	1.35408705609648	0.0494068183096557	none	125.01081195028	1.02360583333333	0	0	-	-	-	-	Unknown	-	-	-	-	0	-	-	0	-	-
neg-M125T62	2215219.42019298	2147008.5902696	2209227.90937487	2469447.78621366	2115269.21590236	2198809.52041816	1460477.40659105	1309365.93281025	1537315.02590893	1380963.62311475	1319329.5558137	1501373.26385858	0.637127367618331	2.59890384338462e-07	0.00216450216450216	9.28884080575229e-05	0.0261786055251633	1.85181556015234	0.0765591664039005	down	125.035350370895	1.0314575	1	0	-	-	-	-	Unknown	-	-	-	-	6	Phenytoin;Oxcarbazepine;Methylhalfordinol;2-Hydroxycarbamazepine;3-Hydroxycarbamazepine;Carbamazepine-10,11-epoxide	HMDB0014397;HMDB0014914;HMDB0038571;HMDB0060651;HMDB0060653;HMDB0060658	5	Phenytoin;Oxcarbazepine;Carbamazepine-10,11-epoxide;2-Hydroxycarbamazepine;3-Hydroxycarbamazepine	C07443;C07492;C07496;C16601;C16602
neg-M125T778_2	420904.612927142	308591.693550841	275093.842728904	664854.572263811	440401.391272596	1323270.03029898	161736.355579549	310770.620953016	254730.246188219	313855.149629977	573044.903106556	205490.841869125	0.530022300880846	0.0874686267643403	0.132034632034632	0.334481577720859	0.398004641860975	1.51365326867016	0.095710564898687	none	125.096900096025	12.9601666666667	1	0	-	-	-	-	Unknown	-	-	-	-	24	(E)-2-octenal;2-Octenal;(3xi,5Z)-1,5-Octadien-3-ol;2,4,4-Trimethylcyclopentanone;2-Octen-4-one;1-Octen-3-one;3-Methyl-3-hepten-2-one;5-Methyl-5-hepten-2-one;6-Methyl-3-hepten-2-one, trans-;4-Octen-3-one;3-Octen-2-one;(S,E)-Filbertone;5-Octen-2-one;Sulcatone;2-Ethylidenehexanal;6-Octenal;(Z)-5-Octenal;2,5-Octadien-1-ol;(3E,5Z)-3,5-Octadien-1-ol;(2E,4E)-2,4-Octadien-1-ol;2-Ethyl-2-hexenal;glutathio…	HMDB0013809;HMDB0030961;HMDB0030966;HMDB0031197;HMDB0031301;HMDB0031309;HMDB0031590;HMDB0031591;HMDB0032403;HMDB0032451;HMDB0033547;HMDB0035242;HMDB0035390;HMDB0035915;HMDB0037152;HMDB0039769;HMDB0039770;HMDB0040146;HMDB0040149;HMDB0040151;HMDB0061945;HMDB0062471;HMDB0062529;HMDB0062536	2	Sulcatone;trans-2-Octenal	C07287;C21138
neg-M125T783	77301.4986094511	134423.653682231	1158583.77221505	98229.7896715838	118001.028160341	1236012.51194751	130238.953712074	91738.0991247895	65380.6123550325	112507.722431057	151893.079393741	130653.655525152	0.241771298124091	0.205152962207621	0.484848484848485	0.516215503527164	0.755480238342535	1.56930689891965	0.0643049957533156	none	125.005051695318	13.0539166666667	0	0	-	-	-	-	Unknown	-	-	-	-	0	-	-	0	-	-
neg-M125T832	3593572.36319717	5359782.07569837	5351741.57406379	5670604.14369478	5629575.91290121	5571558.08789752	2451817.33702148	3055606.32034712	6272408.56276269	3572569.06772528	5659714.04362671	6130190.75547709	0.870592118169637	0.322753961389849	0.937229437229437	0.630542797060745	0.981300380512462	0.68421046354221	0.0148449697606321	none	124.890936727415	13.8745416666667	0	0	-	-	-	-	Unknown	-	-	-	-	0	-	-	0	-	-
neg-M125T834	616286.30807176	724286.977998326	446227.945927363	443994.842160447	625565.35325251	786729.722939505	570242.4128901	305277.394898667	526536.895881865	856431.122704725	790559.314888039	846450.734897876	1.06928367021152	0.872992763734546	0.588744588744589	0.953987348034641	0.817405085036188	0.187486143396372	0.34412080188739	none	125.06051233946	13.89515	1	0	-	-	-	-	Unknown	-	-	-	-	14	4-Hydroxy-4-methyl-5-hexenoic acid gamma lactone;Methyl sorbate;3-Ethyl-1,2-cyclopentanedione;Enol-3-Ethyl-1,2-cyclopentanedione;Allyl crotonate;xi-4-Hydroxy-4-methyl-2-cyclohexen-1-one;3-Methyl-1,2-cyclohexanedione;3-(3-Ethyloxiranyl)-2-propenal;3,4-Dimethyl-1,2-cyclopentanedione;3,5-Dimethyl-1,2-cyclopentanedione;2-(Ethoxymethyl)furan;xi-5-Isopropyl-2(5H)-furanone;N-lactoyl-Valine;N-Methylcalys…	HMDB0032333;HMDB0029582;HMDB0031222;HMDB0031223;HMDB0032067;HMDB0033629;HMDB0034080;HMDB0034835;HMDB0037026;HMDB0037027;HMDB0040445;HMDB0041474;HMDB0062181;HMDB0036604	7	Toluene-cis-dihydrodiol;1-Cyclohexenecarboxylic_acid;Castanospermine;(2S)-2-{[1-(R)-Carboxyethyl]amino}pentanoate;Alexine;Australine;2_-(Butylamido)-4-hydroxybutanoic_acid	C04592;C12101;C02256;C06326;C10124;C10132;C11843
neg-M125T836	384274.04388759	416842.814697619	239082.756552557	479503.899063575	475755.987523295	505664.351313539	223399.705018805	429717.476324576	676999.872508831	269019.049781082	504673.40077971	226798.101379364	0.931824148956607	0.56509026495807	0.699134199134199	0.803472809563607	0.876136618791679	0.426092160457461	0.278694909115811	none	125.096890614247	13.9316416666667	1	0	-	-	-	-	Unknown	-	-	-	-	24	(E)-2-octenal;2-Octenal;(3xi,5Z)-1,5-Octadien-3-ol;2,4,4-Trimethylcyclopentanone;2-Octen-4-one;1-Octen-3-one;3-Methyl-3-hepten-2-one;5-Methyl-5-hepten-2-one;6-Methyl-3-hepten-2-one, trans-;4-Octen-3-one;3-Octen-2-one;(S,E)-Filbertone;5-Octen-2-one;Sulcatone;2-Ethylidenehexanal;6-Octenal;(Z)-5-Octenal;2,5-Octadien-1-ol;(3E,5Z)-3,5-Octadien-1-ol;(2E,4E)-2,4-Octadien-1-ol;2-Ethyl-2-hexenal;glutathio…	HMDB0013809;HMDB0030961;HMDB0030966;HMDB0031197;HMDB0031301;HMDB0031309;HMDB0031590;HMDB0031591;HMDB0032403;HMDB0032451;HMDB0033547;HMDB0035242;HMDB0035390;HMDB0035915;HMDB0037152;HMDB0039769;HMDB0039770;HMDB0040146;HMDB0040149;HMDB0040151;HMDB0061945;HMDB0062471;HMDB0062529;HMDB0062536	2	Sulcatone;trans-2-Octenal	C07287;C21138
neg-M126T109	215510.994503821	365971.160368458	233526.375487871	223314.237677754	257121.486568499	265301.885407826	379031.755987991	223484.722230832	279460.981010914	171708.918146899	275345.1179377	329647.231099005	1.0627472872675	0.750893624767431	0.484848484848485	0.900988949681844	0.755480238342535	0.201644062000586	0.0974862628846811	none	125.87291165448	1.80985	0	0	-	-	-	-	Unknown	-	-	-	-	0	-	-	0	-	-
neg-M126T171	343788.808268173	173665.259843753	865875.157167608	302684.735745206	155951.330346503	279036.3229305	297602.482467003	812112.81297428	206631.733642015	911526.843431909	991623.038864008	948679.858732112	1.96519264389317	0.0962413322022448	0.132034632034632	0.3516803836687	0.398004641860975	1.59027584661677	0.11655505297099	none	126.038718265952	2.8494	1	0	-	-	-	-	Unknown	-	-	-	-	10	2-Ethyl-4-methylthiazole;4-Ethyl-2-methylthiazole;5-Ethyl-4-methylthiazole;Thiiranebutanenitrile;Trimethylthiazole;5-Isothiocyanato-1-pentene;4-Ethyl-5-methylthiazole;5-Ethyl-2-methylthiazole;2-Vinylthiophene;Benzenethiol	HMDB0029730;HMDB0029731;HMDB0029732;HMDB0031337;HMDB0033155;HMDB0034300;HMDB0040062;HMDB0040096;HMDB0029726;HMDB0033746	0	-	-
neg-M126T260	1155827.96297054	867687.987575113	974182.814551005	458364.480335828	891096.619783389	689016.199338997	643835.197250879	1650318.37508171	787632.828431358	641017.530605632	1409176.18946727	1367642.52884652	1.29058685923004	0.339060928930642	0.588744588744589	0.644881592757597	0.817405085036188	0.71802518182928	0.132527400158752	none	125.87289845579	4.33003333333333	0	0	-	-	-	-	Unknown	-	-	-	-	0	-	-	0	-	-
neg-M126T315	61405.1408070337	23271.8364326383	163406.526416346	146938.969771176	149238.423749076	67127.2312595902	28241.4708948074	45489.6996876929	72284.7107635496	56767.9533090979	52948.2330532371	42677.2931788743	0.488084977460541	0.141150767805065	0.132034632034632	0.426974378607762	0.398004641860975	1.44028481987163	0.068530148675963	none	126.100225350252	5.24515	0	0	-	-	-	-	Unknown	-	-	-	-	0	-	-	0	-	-
neg-M126T337	795400.069230077	281128.322335654	426737.945051678	414262.795700837	342845.555004182	539448.44153577	430847.693794017	296893.303510515	432538.033060001	437906.491835328	370918.05734869	443200.462822875	0.861591583235186	0.551640412983063	0.937229437229437	0.796443544577776	0.981300380512462	0.414667840747855	0.042673880406864	none	125.928556691571	5.61793333333333	0	0	-	-	-	-	Unknown	-	-	-	-	0	-	-	0	-	-
neg-M126T4	579024.127894842	710546.03828014	445033.738478606	737912.472113964	759972.921788947	679974.210203289	722190.383189724	523511.865503613	847521.738365252	789356.350276859	485898.449002114	673270.122495909	1.03304449991271	0.823249622781955	0.818181818181818	0.933126427269639	0.930997315342469	0.126640264030484	0.0350421424948768	none	125.89899185036	0.06427675	0	0	-	-	-	-	Unknown	-	-	-	-	0	-	-	0	-	-
neg-M126T403	497547.052699415	483076.412930127	578348.533516894	530799.990346624	166572.814169887	704290.725408758	532335.970617455	1351755.51721777	509881.691574489	927343.961015488	494736.794270851	432454.721655591	1.4349988759622	0.228831307109333	0.588744588744589	0.542754347411497	0.817405085036188	1.02462710995409	0.261829928171475	none	125.92854251404	6.72025	0	0	-	-	-	-	Unknown	-	-	-	-	0	-	-	0	-	-
neg-M126T430	1656824.15926798	686238.012276748	810623.542286486	907419.503943164	811574.133196844	879901.103128077	1032370.46403734	724018.823947357	641665.923769374	915939.316260756	957615.448354102	493931.046209127	0.828417970092382	0.324284643927417	0.818181818181818	0.632222389599864	0.930997315342469	0.630516889706874	0.271321559735722	none	125.928542267157	7.16350833333333	0	0	-	-	-	-	Unknown	-	-	-	-	0	-	-	0	-	-
neg-M126T44	1541217.11390857	2721361.13409825	3013007.05668755	2961553.51789623	2797373.47450552	2793460.56783986	1639195.68427839	1079473.96296091	2992477.45915239	2954013.96935021	2957465.44589856	1605186.9881794	0.835723792471473	0.296239750276401	0.699134199134199	0.608201906908233	0.876136618791679	0.750325779170054	0.283388130585673	none	125.872901150587	0.728056666666667	0	0	-	-	-	-	Unknown	-	-	-	-	0	-	-	0	-	-
neg-M126T455	1676722.42197749	1648303.74791111	1738818.33890564	1610766.1100205	980224.202760001	1822512.40347588	2306419.94867034	1959763.99293803	2091023.55772684	1333037.86391608	1124843.78666495	2764818.71610438	1.22185117744895	0.328563976947882	0.24025974025974	0.63651137453444	0.542606429413271	0.637246153210848	0.102745651125689	none	125.928356852312	7.57536666666667	0	0	-	-	-	-	Unknown	-	-	-	-	0	-	-	0	-	-
neg-M126T475	2357359.42005976	2476173.23329938	1625371.25572646	444828.938569169	1558216.18129622	3362643.11582009	2243260.46244075	3389857.9821604	1435238.51716094	1339642.52534451	1583298.0172497	3079606.898168	1.10540002077825	0.573996219948974	1	0.808461858917124	1	0.524749070087377	0.317737047165091	none	125.928273846055	7.91356666666667	0	0	-	-	-	-	Unknown	-	-	-	-	0	-	-	0	-	-
neg-M126T502	1892708.87405988	2113613.798246	2220770.62669755	2392689.48261503	2737959.36710944	1657939.32565974	2881575.14699863	3036281.98761516	3105965.96219109	2514022.23191923	3640108.96414975	2028096.93933385	1.32194778015011	0.0304442385222757	0.0411255411255411	0.179803152298227	0.203322792161333	1.10438382646689	0.257620647704443	none	125.928327516223	8.36848333333333	0	0	-	-	-	-	Unknown	-	-	-	-	0	-	-	0	-	-
neg-M126T550	1571695.78983682	1946853.58086832	2352002.47308464	2337325.14787239	2142426.20212301	2166693.3832699	7613612.98545326	2383508.18782192	4596802.43339444	2009757.57783093	1963202.73832694	1675142.64230855	1.61716322606029	0.244113523233806	0.484848484848485	0.558489497476746	0.755480238342535	0.980240469710868	0.0926476762255325	none	125.928446189449	9.17395	0	0	-	-	-	-	Unknown	-	-	-	-	0	-	-	0	-	-
neg-M126T578	1165581.54393936	4701031.11221071	2779225.98262523	2721021.60538824	9110823.34093566	2315852.47099897	2346491.62401405	1838605.4051872	2311006.99598154	2976066.72994601	2459199.36350533	5709927.5034298	0.773960546474499	0.714210961737156	0.699134199134199	0.88472033211078	0.876136618791679	0.337972875734877	0.280093349555733	none	125.928468338703	9.6321	0	0	-	-	-	-	Unknown	-	-	-	-	0	-	-	0	-	-
neg-M126T61	6952687.27126477	7065939.60371209	6547847.90906455	7820486.42590822	6829510.67902328	6931548.06913056	9166299.83640501	8491774.90365055	8551246.84493907	9450178.19055915	10888766.9719869	9654690.80184342	1.33346614159459	0.000153645564782588	0.00216450216450216	0.00531731645733398	0.0261786055251633	1.42449046224488	0.00219184392333257	none	126.002899668286	1.02360583333333	1	0	-	-	-	-	Unknown	-	-	-	-	1	2-Acetylthiazole	HMDB0032964	0	-	-
neg-M126T621	3089397.61098312	4008492.46760964	5779074.67826121	5834720.47847023	9126603.13499998	12012245.1230529	1789314.71212838	1859918.76882992	11666642.1822867	3084401.90242281	1582425.70078017	10243936.8119923	0.758500261570244	0.248820618330867	0.24025974025974	0.563290533799156	0.542606429413271	1.20841066987139	0.407037476802308	none	125.928484875012	10.3494666666667	0	0	-	-	-	-	Unknown	-	-	-	-	0	-	-	0	-	-
neg-M126T65	3110985.07061742	2188599.34250112	2112107.39623158	2274476.70670483	2729278.76045786	2437015.95959037	2668695.624983	775636.187288732	1615812.25940208	1350458.37509763	1685445.71798447	1267681.89370591	0.630449637182106	0.0241804026514808	0.025974025974026	0.155911071204193	0.149983721014362	1.67949688813476	0.0250270431853297	down	126.055792056847	1.07909333333333	1	0	-	-	-	-	Unknown	-	-	-	-	10	D-1-Piperideine-2-carboxylic acid;(S)-2,3,4,5-Tetrahydropiperidine-2-carboxylate;(±)-4-Methylene-2-pyrrolidinecarboxylic acid;(S)-2,3,4,5-tetrahydropyridine-2-carboxylate;Pyrocatechol;Hydroquinone;(E,E)-2,4-Hexadienedial;1,3-Benzenediol;5-Methyl-2-furancarboxaldehyde;2-Acetylfuran	HMDB0001084;HMDB0012130;HMDB0029434;HMDB0059657;HMDB0000957;HMDB0002434;HMDB0031180;HMDB0032037;HMDB0033002;HMDB0033127	12	(S)-2,3,4,5-Tetrahydropyridine-2-carboxylate;delta1-Piperideine-2-carboxylate;L-Baikiain;alpha-(Methylenecyclopropyl)glycine;Guvacine;Isoguvacine;Catechol;Hydroquinone;Resorcinol;Benzenediol;5-Methyl-2-furaldehyde;Catechol	C00450;C04092;C08268;C08292;C10149;C13694;C00090;C00530;C01751;C01785;C11115;C15571
neg-M126T663	2611684.56487481	3700437.15887288	3015730.01795772	1941854.42279559	2613324.76060041	2156318.86562923	4057131.77046649	2119738.03510115	1744986.21840369	1750660.42775229	8348819.08959595	1627416.10227687	1.22503417532248	0.949134952441354	0.484848484848485	0.980786977922799	0.755480238342535	0.201531694182017	0.1263169193439	none	125.928490715614	11.0447833333333	0	0	-	-	-	-	Unknown	-	-	-	-	0	-	-	0	-	-
neg-M126T688	3182639.84496485	2019464.68023569	3797968.64617199	3456060.81849076	1686314.96025065	1910727.01870203	3682435.79414273	5115657.81711841	1810792.76822553	7630143.2316614	3588790.1026485	4735564.34075096	1.65471207106607	0.0867214364110599	0.0930735930735931	0.332975620818906	0.329027214259138	1.37921710065798	0.0495895071860082	none	125.928492660152	11.4629333333333	0	0	-	-	-	-	Unknown	-	-	-	-	0	-	-	0	-	-
neg-M126T741	1841894.98249042	1741380.8630538	3452875.62264715	13353742.6647664	10474373.3608121	9595424.92954114	11786105.2467915	1364006.65519847	12009401.0532912	2757947.82102996	2072917.1554328	9800227.11018297	0.983462865352911	0.924599241214045	1	0.97269435525842	1	0.110284566798145	0.314086882261055	none	125.928477302199	12.3476166666667	0	0	-	-	-	-	Unknown	-	-	-	-	0	-	-	0	-	-
neg-M126T773	378234.837108931	454780.660800187	653495.539041555	631149.981503281	440172.528093285	612690.81576032	27723.0310861876	927049.923238069	594114.659560348	606439.769616939	717516.361418272	618333.106941123	1.10113547568517	0.657520608582675	0.588744588744589	0.855536167205551	0.817405085036188	0.569234758939737	0.0681022067121664	none	126.019318824599	12.8818583333333	1	0	-	-	-	-	Unknown	-	-	-	-	1	2-Keto-glutaramic acid	HMDB0001552	2	2-Oxoglutaramate;4-Oxoglutaramate	C00940;C05572
neg-M126T780	879894.325219157	1332558.67337273	1118767.03155743	1095743.06718472	1192239.71192963	1342027.11395004	1242547.30897682	1126072.04916542	991014.277734435	1305250.1922217	1225297.8926628	1191803.8521793	1.0173468842516	0.764675536355298	0.937229437229437	0.907004856019072	0.981300380512462	0.126319216490509	0.231377407956306	none	125.899878362362	12.9937583333333	1	0	-	-	-	-	Unknown	-	-	-	-	0	-	-	1	Vanadium_pentoxide	C19308
neg-M126T822	1779895.26867786	1747527.2994322	1911660.92977884	984059.072595399	2399491.96040548	2070741.86107887	2003021.49024647	2200482.36117612	1731452.73859355	2189687.71631813	2075987.62550561	915487.33162225	1.02044755119796	0.938401926039749	0.818181818181818	0.977527375142213	0.930997315342469	0.0705999409106619	0.0786633412314294	none	125.872926077538	13.7031833333333	0	0	-	-	-	-	Unknown	-	-	-	-	0	-	-	0	-	-
neg-M126T834	186016.981275779	76326.8220478906	307424.67648221	211960.554232486	445390.59647738	119197.74332688	238263.003650433	284181.638171789	228659.666361257	465637.660578676	324991.073548589	316636.159765499	1.380335155872	0.152603549625007	0.132034632034632	0.444129437461886	0.398004641860975	1.23726983276094	0.0805737540685989	none	126.05574476939	13.9027	1	0	-	-	-	-	Unknown	-	-	-	-	10	D-1-Piperideine-2-carboxylic acid;(S)-2,3,4,5-Tetrahydropiperidine-2-carboxylate;(±)-4-Methylene-2-pyrrolidinecarboxylic acid;(S)-2,3,4,5-tetrahydropyridine-2-carboxylate;Pyrocatechol;Hydroquinone;(E,E)-2,4-Hexadienedial;1,3-Benzenediol;5-Methyl-2-furancarboxaldehyde;2-Acetylfuran	HMDB0001084;HMDB0012130;HMDB0029434;HMDB0059657;HMDB0000957;HMDB0002434;HMDB0031180;HMDB0032037;HMDB0033002;HMDB0033127	12	(S)-2,3,4,5-Tetrahydropyridine-2-carboxylate;delta1-Piperideine-2-carboxylate;L-Baikiain;alpha-(Methylenecyclopropyl)glycine;Guvacine;Isoguvacine;Catechol;Hydroquinone;Resorcinol;Benzenediol;5-Methyl-2-furaldehyde;Catechol	C00450;C04092;C08268;C08292;C10149;C13694;C00090;C00530;C01751;C01785;C11115;C15571
neg-M127T109	89065.4360344384	106630.499435083	70606.2410997168	50652.7501894053	57463.2899103546	87250.9392146291	68179.8278937261	88843.6608855746	103547.410795109	50718.3300979961	65307.2500453283	108767.032590187	1.05132323899556	0.784796397005085	0.818181818181818	0.91588297640688	0.930997315342469	0.17116136152111	0.293434974716503	none	126.880874629978	1.8094	0	0	-	-	-	-	Unknown	-	-	-	-	0	-	-	0	-	-
neg-M127T20	111376.305173487	290660.512265827	225117.582738601	241764.348168671	265161.60585818	364399.582333636	258082.017355175	250768.221737286	263059.422374342	255064.956736167	226313.007417607	267546.991720467	1.01491823831441	0.680594628236154	1	0.868015666502736	1	0.315132567744926	0.000886602931648684	none	126.880722027646	0.33451	0	0	-	-	-	-	Unknown	-	-	-	-	0	-	-	0	-	-
neg-M127T283	3228882.28473936	3070865.54333385	3064666.91653017	3174369.99936579	3183118.72758846	3410824.47249101	2676605.37560137	3063094.56881334	3004270.40930517	3522889.08434439	3181428.17914659	2962483.07747588	0.962265848786792	0.339619705838052	0.17965367965368	0.645030954959382	0.465469413725882	0.302319081462213	0.0598805822688122	none	127.076212219287	4.71333333333333	1	1	2,4-Dimethyl-2-pentenoic acid	C7H12O2	[M-H]-	87.2	Lipids and lipid-like molecules	Fatty Acyls	HMDB0039819	null	-	22	1,3-Diacetylpropane;Isopentenyl acetate;1-Methoxy-3-methylene-2-pentanone;4-Methyl-5-hexanolide;Cyclohexanecarboxylic acid;Cyclohexyl formate;2,3-Heptanedione;3,4-Heptanedione;2-Heptenoic acid;Methyl 2E-hexenoate;Methyl (Z)-3-hexenoate;5-Methyl-2,3-hexanedione;Ethyl 4-pentenoate;Dihydro-5-propyl-2(3H)-furanone;3-Methyl-3-butenyl acetate;4-Pentenyl acetate;4-Heptenoic acid;2-Hexenyl formate;Ethyl …	HMDB0029165;HMDB0029314;HMDB0030330;HMDB0031174;HMDB0031342;HMDB0031351;HMDB0031476;HMDB0031477;HMDB0031484;HMDB0031500;HMDB0031504;HMDB0031593;HMDB0031603;HMDB0031681;HMDB0032391;HMDB0032460;HMDB0033793;HMDB0038271;HMDB0038962;HMDB0039819;HMDB0040214;HMDB0040591	7	Ethyl_tiglate;Cyclohexane-1-carboxylate;Butyl_acrylate;1-Oxa-2-oxo-3-methylcycloheptane;3-Isopropyl-3-butenoic_acid;alpha-EMGBL;beta-EMGBL	C08487;C09822;C10921;C10976;C11950;C13714;C13717
neg-M127T3	855346.979748128	691339.02436408	898950.374297707	725800.285576995	526264.139951824	732655.426209738	916788.264935516	857156.011657741	761268.478595715	771906.788592313	442385.200601517	863340.704998142	1.0411906424117	0.836674332368426	0.393939393939394	0.938389812800816	0.686537506209637	0.145189924436207	0.0977362054872345	none	126.880824533301	0.0504973333333333	0	0	-	-	-	-	Unknown	-	-	-	-	0	-	-	0	-	-
neg-M127T339	827732.516110844	345254.448193086	313390.100010436	353378.873117584	358389.925710221	362197.423300462	298392.921634358	314021.813083474	393171.233495252	337454.03389698	412776.731318251	365150.591259865	0.828391776961703	0.432117930047114	0.937229437229437	0.717019651796004	0.981300380512462	0.540752136441507	0.0736717484727085	none	127.11256084622	5.65658333333333	1	0	-	-	-	-	Unknown	-	-	-	-	16	Octanal;2,5-Diethyltetrahydrofuran;(R)-Sulcatol;2-Octanone;Ethyl pentyl ketone;(E)-2-Octen-1-ol;(Z)-5-Octen-1-ol;(R)-1-Octen-3-ol;(±)-(E)-2-Octen-4-ol;2-Methyl-3-heptanone;trans-3-Octen-2-ol;(Z)-3-Octen-1-ol;(E)-3-Octen-1-ol;xi-7-Octen-2-ol;3,4-Dimethylcyclohexanol;3,5-Dimethylcyclohexanol	HMDB0001140;HMDB0029574;HMDB0030030;HMDB0031294;HMDB0031295;HMDB0031296;HMDB0031298;HMDB0031299;HMDB0031300;HMDB0032402;HMDB0032450;HMDB0035231;HMDB0035768;HMDB0037181;HMDB0061912;HMDB0061913	4	1-Octanal;Sulcatol;1-Octen-3-ol;3-Octanone	C01545;C07288;C14272;C17145
neg-M127T349	899225.946648379	1045821.02949131	1277618.53696368	1019780.65707211	997150.4532011	1059924.88754096	1080569.76017967	1064645.56773349	1288706.07611212	935045.901197789	983044.371413492	1080745.64027257	1.02115014700096	0.747665423756726	0.484848484848485	0.89964617102838	0.755480238342535	0.148076363030641	0.0311817191940211	none	127.076213641539	5.81888333333333	1	0	-	-	-	-	Unknown	-	-	-	-	23	1,3-Diacetylpropane;Isopentenyl acetate;1-Methoxy-3-methylene-2-pentanone;4-Methyl-5-hexanolide;Cyclohexanecarboxylic acid;Cyclohexyl formate;2,3-Heptanedione;3,4-Heptanedione;2-Heptenoic acid;Methyl 2E-hexenoate;Methyl (Z)-3-hexenoate;5-Methyl-2,3-hexanedione;Ethyl 4-pentenoate;Dihydro-5-propyl-2(3H)-furanone;3-Methyl-3-butenyl acetate;4-Pentenyl acetate;4-Heptenoic acid;2-Hexenyl formate;Ethyl …	HMDB0029165;HMDB0029314;HMDB0030330;HMDB0031174;HMDB0031342;HMDB0031351;HMDB0031476;HMDB0031477;HMDB0031484;HMDB0031500;HMDB0031504;HMDB0031593;HMDB0031603;HMDB0031681;HMDB0032391;HMDB0032460;HMDB0033793;HMDB0038271;HMDB0038962;HMDB0039819;HMDB0040214;HMDB0040591;HMDB0015189	8	Ethyl_tiglate;Cyclohexane-1-carboxylate;Butyl_acrylate;1-Oxa-2-oxo-3-methylcycloheptane;3-Isopropyl-3-butenoic_acid;alpha-EMGBL;beta-EMGBL;Tocainide	C08487;C09822;C10921;C10976;C11950;C13714;C13717;C07142
neg-M127T363	143687.025166853	173657.470632258	803568.832027096	180304.446238912	128366.731399442	137479.731887989	204461.443604422	152066.452889326	191028.173006644	199083.126108695	196154.148049914	181246.315437278	0.717290097178957	0.817710542088305	0.132034632034632	0.931471362748146	0.398004641860975	0.212719349276899	0.0564993250723981	none	126.995329517046	6.05105	1	0	-	-	-	-	Unknown	-	-	-	-	0	-	-	5	4-Chlorophenol;2-Chlorophenol;3-Chlorophenol;Dibenzo-p-dioxin;2-Hydroxydibenzofuran	C02124;C14219;C14270;C07732;C14409
neg-M127T406	643821.318629601	564534.188589561	462463.843550979	466375.504507125	513213.647277064	432862.192851443	683966.771645287	477506.409918452	752080.124741819	817129.880589587	2136695.77063856	764461.663025464	1.82658001094451	0.0625210843484998	0.0151515151515152	0.276581749582672	0.104176089250716	1.52340949764109	0.0182281362030363	none	126.97015425339	6.76195	1	0	-	-	-	-	Unknown	-	-	-	-	0	-	-	2	2-Pyrone-4,6-dicarboxylate;Chelidonic_acid	C03671;C08476
neg-M127T424	502494.846972208	504680.137760009	614172.027715936	850859.65483569	757517.639038596	846205.977152323	793233.585665541	683822.272441928	754091.664162181	787453.413824741	758562.841011027	810896.868136128	1.12564747828076	0.220773136999825	0.588744588744589	0.534028836640184	0.817405085036188	0.587340566020745	0.279584383915439	none	126.970187739592	7.06863333333333	1	0	-	-	-	-	Unknown	-	-	-	-	0	-	-	2	2-Pyrone-4,6-dicarboxylate;Chelidonic_acid	C03671;C08476
neg-M127T43	92285.215642296	393979.916510199	403885.109127467	512723.030669975	214543.990770456	196447.237417787	405048.919837335	144945.058062671	455685.090381704	372897.345393669	262740.984275799	238936.19977245	1.03660091345323	0.7252159610927	0.818181818181818	0.890048957399166	0.930997315342469	0.309321241020132	0.0667074240356704	none	126.880744106413	0.720650833333333	0	0	-	-	-	-	Unknown	-	-	-	-	0	-	-	0	-	-
neg-M127T463	4350643.00013808	7971869.21825676	1634843.8453225	4796679.35356727	2621097.16517705	1793220.8753987	3160405.29043803	3585492.41257553	7428501.04487551	3076754.11376199	10860722.7490651	3405128.53433891	1.3603471736729	0.338344258678704	0.484848484848485	0.644243270176314	0.755480238342535	0.832977388263049	0.226610392711365	none	126.970218580913	7.72108333333333	1	0	-	-	-	-	Unknown	-	-	-	-	0	-	-	2	2-Pyrone-4,6-dicarboxylate;Chelidonic_acid	C03671;C08476
neg-M127T518	2547524.5958833	1904847.69928656	1719369.73875596	2056415.55514292	3361441.66773399	4882486.41801696	1546870.5177334	1537509.16346821	2022828.09407966	2083439.79704471	1776723.07487172	2052839.59311401	0.669023368252505	0.0928872783543833	0.132034632034632	0.345426841829876	0.398004641860975	1.11532958481644	0.464552019984263	none	126.970158592994	8.63469166666667	1	0	-	-	-	-	Unknown	-	-	-	-	0	-	-	2	2-Pyrone-4,6-dicarboxylate;Chelidonic_acid	C03671;C08476
neg-M127T540	3686385.83357163	1592725.44601293	1839175.98955907	1113474.44336735	1607923.09516559	1397094.21256415	1848926.42375688	2708607.88905526	2118780.05653531	1694567.85876413	1610173.70356646	1840722.19421612	1.05206110261666	0.555570448809987	0.132034632034632	0.797847028369072	0.398004641860975	0.414789484880124	0.0818569435608889	none	126.97013164464	8.99730833333333	1	0	-	-	-	-	Unknown	-	-	-	-	0	-	-	2	2-Pyrone-4,6-dicarboxylate;Chelidonic_acid	C03671;C08476
neg-M127T561	2532330.09171765	9186867.11433228	11227318.730681	3212321.85944004	3513394.91942964	1740931.02960987	2749454.91030795	3211687.25107784	2385751.16631239	2738234.64252325	1404181.54345045	2711734.70051821	0.483906821276726	0.151400221540853	0.17965367965368	0.442108267719661	0.465469413725882	1.37391696944705	0.0749020849308891	none	126.970118124834	9.34586666666667	1	0	-	-	-	-	Unknown	-	-	-	-	0	-	-	2	2-Pyrone-4,6-dicarboxylate;Chelidonic_acid	C03671;C08476
neg-M127T577	2284905.89885524	2508776.63098886	2442079.65429263	5573920.64812141	1503460.03051219	5040692.33223517	2609327.55236593	3396720.51285247	2271378.48867654	2636168.67493733	2105450.07942106	2792604.99012989	0.816977624283151	0.640448660241341	1	0.845367763565934	1	0.37085781451958	0.147469746349157	none	126.970134620503	9.61883333333333	1	0	-	-	-	-	Unknown	-	-	-	-	0	-	-	2	2-Pyrone-4,6-dicarboxylate;Chelidonic_acid	C03671;C08476
neg-M127T607	8773994.79588808	1480432.7502204	1906255.854653	2032775.79021978	1770310.26311957	4624950.88441044	3338945.01150423	1735764.17917759	2223319.26851028	3244613.10391604	5442568.60392459	3231913.72619877	0.933381170722194	0.774744496841243	0.588744588744589	0.911311099024156	0.817405085036188	0.356811356500026	0.420507115812569	none	126.970133972678	10.1187166666667	1	0	-	-	-	-	Unknown	-	-	-	-	0	-	-	2	2-Pyrone-4,6-dicarboxylate;Chelidonic_acid	C03671;C08476
neg-M127T62_2	30799942.1168703	31439215.2769784	34066145.4653692	35031476.5299509	29611597.156504	31088514.9968562	17844493.5619717	16351240.1918663	17304470.9565407	16706530.9826063	18847649.2637585	17985760.9676532	0.546978994924703	1.14170707486978e-08	0.00216450216450216	2.62973196245006e-05	0.0261786055251633	2.1641122802641	0.0309661144938834	down	127.051033160989	1.02764666666667	1	1	Imidazole	C3H4N2	[M+Hac-H]-	86.1	Organoheterocyclic compounds	Azoles	HMDB0001525	C01589	-	6	pyroglutamine;Dihydrothymine;Squamolone;L-Cyclo(alanylglycyl);Pyrrole-2-carboxylic acid;2-Acetyloxazole	HMDB0062558;HMDB0000079;HMDB0029874;HMDB0031547;HMDB0004230;HMDB0038175	9	5,6-Dihydrothymine;gamma-Amino-gamma-cyanobutanoate;alpha-Amino-gamma-cyanobutanoate;(R)-5,6-Dihydrothymine;2,5-Dihydroxypyridine;3,4-Dihydroxypyridine;2,6-Dihydroxypyridine;3-Hydroxy-4H-pyrid-4-one;Pyrrole-2-carboxylate	C00906;C05715;C05717;C21028;C01059;C02932;C03056;C03927;C05942
neg-M127T63	718092.965700341	1265196.64116763	759905.907627925	524701.065953247	644596.072310821	622071.630703744	519382.935335864	696312.682598503	1018428.43804419	1621246.2531001	782005.11670766	452601.862848957	1.12248431612206	0.788824668611298	0.937229437229437	0.917124811010219	0.981300380512462	0.193743534367562	0.428109295495513	none	126.904765666989	1.0578975	1	0	-	-	-	-	Unknown	-	-	-	-	1	I(-)	HMDB0059634	1	Hydroiodic_acid	C05590
neg-M127T641	2425231.40530297	2261580.58164126	2537505.67303134	1187317.50326192	1464707.23131126	2242561.25755445	1954969.73016575	1551712.16210465	2119359.64908047	1775055.45479144	2125609.03493985	1824513.44819282	0.936653991576623	0.810871984635215	0.393939393939394	0.92836959245831	0.686537506209637	0.158593731068799	0.215912618750927	none	126.970136989244	10.6853666666667	1	0	-	-	-	-	Unknown	-	-	-	-	0	-	-	2	2-Pyrone-4,6-dicarboxylate;Chelidonic_acid	C03671;C08476
neg-M127T670	1859228.19180477	1636707.85823607	2489477.18459999	3703931.90748607	1976227.06765888	2102205.00492443	2124759.5136046	1801574.63729134	2044451.71928875	2080069.38852193	2509714.3852827	2142767.54763084	0.922686138329378	0.7161251081554	0.818181818181818	0.885535900713982	0.930997315342469	0.196773857454698	0.311409643172053	none	126.970128270706	11.1689666666667	1	0	-	-	-	-	Unknown	-	-	-	-	0	-	-	2	2-Pyrone-4,6-dicarboxylate;Chelidonic_acid	C03671;C08476
neg-M127T775	1266677.03635729	168676.391240536	307620.882415761	1528912.83785067	417406.703506852	411166.008794162	201143.229256393	547685.899462675	308338.517760586	185054.52478017	482313.601950335	255012.29039979	0.482762453753214	0.225047201492793	0.484848484848485	0.538772200825223	0.755480238342535	1.25360951751966	0.149828923958759	none	127.050986826497	12.9171416666667	1	0	-	-	-	-	Unknown	-	-	-	-	6	pyroglutamine;Dihydrothymine;Squamolone;L-Cyclo(alanylglycyl);Pyrrole-2-carboxylic acid;2-Acetyloxazole	HMDB0062558;HMDB0000079;HMDB0029874;HMDB0031547;HMDB0004230;HMDB0038175	9	5,6-Dihydrothymine;gamma-Amino-gamma-cyanobutanoate;alpha-Amino-gamma-cyanobutanoate;(R)-5,6-Dihydrothymine;2,5-Dihydroxypyridine;3,4-Dihydroxypyridine;2,6-Dihydroxypyridine;3-Hydroxy-4H-pyrid-4-one;Pyrrole-2-carboxylate	C00906;C05715;C05717;C21028;C01059;C02932;C03056;C03927;C05942
neg-M127T777	2959955.10568261	1910094.76084695	990686.305468031	1384585.60693424	2301790.22402477	1988513.04497114	750710.102703662	2094214.68405896	1090597.72789078	2367726.75897166	1707111.94194045	1290607.46805011	0.806282160262001	0.354318097817598	0.484848484848485	0.656949050162103	0.755480238342535	0.691785500757936	0.33238189715627	none	127.076196508406	12.9580666666667	1	0	-	-	-	-	Unknown	-	-	-	-	23	1,3-Diacetylpropane;Isopentenyl acetate;1-Methoxy-3-methylene-2-pentanone;4-Methyl-5-hexanolide;Cyclohexanecarboxylic acid;Cyclohexyl formate;2,3-Heptanedione;3,4-Heptanedione;2-Heptenoic acid;Methyl 2E-hexenoate;Methyl (Z)-3-hexenoate;5-Methyl-2,3-hexanedione;Ethyl 4-pentenoate;Dihydro-5-propyl-2(3H)-furanone;3-Methyl-3-butenyl acetate;4-Pentenyl acetate;4-Heptenoic acid;2-Hexenyl formate;Ethyl …	HMDB0029165;HMDB0029314;HMDB0030330;HMDB0031174;HMDB0031342;HMDB0031351;HMDB0031476;HMDB0031477;HMDB0031484;HMDB0031500;HMDB0031504;HMDB0031593;HMDB0031603;HMDB0031681;HMDB0032391;HMDB0032460;HMDB0033793;HMDB0038271;HMDB0038962;HMDB0039819;HMDB0040214;HMDB0040591;HMDB0015189	8	Ethyl_tiglate;Cyclohexane-1-carboxylate;Butyl_acrylate;1-Oxa-2-oxo-3-methylcycloheptane;3-Isopropyl-3-butenoic_acid;alpha-EMGBL;beta-EMGBL;Tocainide	C08487;C09822;C10921;C10976;C11950;C13714;C13717;C07142
neg-M127T782	3867627.67449356	4420550.16140368	3282977.70781938	4301732.59818673	2771894.34160824	4558703.27751304	4298613.0547481	3186638.26344882	4411337.97109059	4504446.99527087	3459397.41558113	4237735.51543987	1.0385581487096	0.663667549228122	1	0.858891771514339	1	0.207303885885158	0.213151452811243	none	127.002203900219	13.0305416666667	0	0	-	-	-	-	Unknown	-	-	-	-	0	-	-	0	-	-
neg-M127T786	93326.1583341915	161072.421803685	71935.8490700944	176871.649945972	153443.49839943	144303.582941142	104670.650544483	215342.19115245	188634.982382395	169284.380944436	58763.3835190266	177856.783724079	1.14183003123705	0.708040091548169	0.30952380952381	0.881700672661353	0.613015054115656	0.343074279811503	0.468692067909489	none	126.975851482522	13.1058583333333	1	0	-	-	-	-	Unknown	-	-	-	-	0	-	-	3	2,4-Dinitrophenol;L-3,4-Dihydroxybutan-2-one_4-phosphate;4,6-Dichloro-3-methylcatechol	C02496;C15556;C18302
neg-M127T788	446563.927685195	3119376.56104194	3422197.55799067	3705181.13334613	3701422.13751865	3956026.72794759	3236953.43355942	8705770.68577918	3144979.09508275	2957147.1688581	745145.5930656	3741378.13428314	1.22781640826833	0.723129703303558	0.937229437229437	0.889492454033728	0.981300380512462	0.547249376119707	0.417161300480206	none	127.039786278669	13.13745	1	0	-	-	-	-	Unknown	-	-	-	-	8	Osmundalactone;3-Hydroxy-4,5-dimethyl-2(5H)-furanone;2-Ethyl-3,4-dihydroxyfuran;L-erythro-5-(1-Hydroxyethyl)-2(5H)-furanone;5,6-Dihydro-4-methoxy-2H-pyran-2-one;xi-5-Acetyltetrahydro-2(3H)-furanone;(±)-Furaneol;2,7-Oxepanedione	HMDB0031303;HMDB0031306;HMDB0031847;HMDB0033285;HMDB0033517;HMDB0038072;HMDB0040594;HMDB0040732	8	Dihydro-4,4-dimethyl-2,3-furandione;Dihydrophloroglucinol;(4E)-2-Oxohexenoic_acid;2-Hydroxy-cis-hex-2,4-dienoate;(2Z,4Z)-2-Hydroxyhexa-2,4-dienoate;5-Hydroxymethylfurfuryl_alcohol;4-Hydroxy-2,5-dimethylfuran-3(2H)-one;Semicarbazide_hydrochloride	C01125;C06719;C06761;C11354;C20240;C20443;C20717;C19521
neg-M127T808	1723402.65216513	1869479.42392243	1968905.08697577	1902273.69806877	1773015.37638473	1719563.64607947	2049388.81039804	2611962.37741636	2294543.34558674	1692449.42890912	1479768.568574	1551886.96610977	1.06602020519819	0.6673336893936	1	0.860628395636594	1	0.240772907122473	0.192624730216975	none	127.00220873284	13.4709333333333	1	0	-	-	-	-	Unknown	-	-	-	-	1	Isoflurophate	HMDB0014815	1	Isoflurophate	C00202
neg-M127T811	755332.630099556	843372.573563119	619537.874368594	1363609.26625195	918247.554510992	1566611.16641459	595226.431449943	624907.974405803	1260625.47810724	761537.918737192	1099719.98517903	1057455.59950562	0.890016572298881	0.604951966517948	0.699134199134199	0.827329856523515	0.876136618791679	0.371593604234264	0.0786129298304924	none	127.076182254245	13.516	1	0	-	-	-	-	Unknown	-	-	-	-	23	1,3-Diacetylpropane;Isopentenyl acetate;1-Methoxy-3-methylene-2-pentanone;4-Methyl-5-hexanolide;Cyclohexanecarboxylic acid;Cyclohexyl formate;2,3-Heptanedione;3,4-Heptanedione;2-Heptenoic acid;Methyl 2E-hexenoate;Methyl (Z)-3-hexenoate;5-Methyl-2,3-hexanedione;Ethyl 4-pentenoate;Dihydro-5-propyl-2(3H)-furanone;3-Methyl-3-butenyl acetate;4-Pentenyl acetate;4-Heptenoic acid;2-Hexenyl formate;Ethyl …	HMDB0029165;HMDB0029314;HMDB0030330;HMDB0031174;HMDB0031342;HMDB0031351;HMDB0031476;HMDB0031477;HMDB0031484;HMDB0031500;HMDB0031504;HMDB0031593;HMDB0031603;HMDB0031681;HMDB0032391;HMDB0032460;HMDB0033793;HMDB0038271;HMDB0038962;HMDB0039819;HMDB0040214;HMDB0040591;HMDB0015189	8	Ethyl_tiglate;Cyclohexane-1-carboxylate;Butyl_acrylate;1-Oxa-2-oxo-3-methylcycloheptane;3-Isopropyl-3-butenoic_acid;alpha-EMGBL;beta-EMGBL;Tocainide	C08487;C09822;C10921;C10976;C11950;C13714;C13717;C07142
neg-M127T829	633537.774738121	550407.345560685	751024.735973563	587413.430241648	499608.126102235	660146.242254284	621538.96058909	709987.397965296	648194.638261986	831917.962071965	716647.62533435	682115.115573858	1.14346667464408	0.0856700872073861	0.132034632034632	0.330653678609033	0.398004641860975	0.718314178601926	0.133838982673545	none	127.076212647111	13.8171333333333	1	0	-	-	-	-	Unknown	-	-	-	-	23	1,3-Diacetylpropane;Isopentenyl acetate;1-Methoxy-3-methylene-2-pentanone;4-Methyl-5-hexanolide;Cyclohexanecarboxylic acid;Cyclohexyl formate;2,3-Heptanedione;3,4-Heptanedione;2-Heptenoic acid;Methyl 2E-hexenoate;Methyl (Z)-3-hexenoate;5-Methyl-2,3-hexanedione;Ethyl 4-pentenoate;Dihydro-5-propyl-2(3H)-furanone;3-Methyl-3-butenyl acetate;4-Pentenyl acetate;4-Heptenoic acid;2-Hexenyl formate;Ethyl …	HMDB0029165;HMDB0029314;HMDB0030330;HMDB0031174;HMDB0031342;HMDB0031351;HMDB0031476;HMDB0031477;HMDB0031484;HMDB0031500;HMDB0031504;HMDB0031593;HMDB0031603;HMDB0031681;HMDB0032391;HMDB0032460;HMDB0033793;HMDB0038271;HMDB0038962;HMDB0039819;HMDB0040214;HMDB0040591;HMDB0015189	8	Ethyl_tiglate;Cyclohexane-1-carboxylate;Butyl_acrylate;1-Oxa-2-oxo-3-methylcycloheptane;3-Isopropyl-3-butenoic_acid;alpha-EMGBL;beta-EMGBL;Tocainide	C08487;C09822;C10921;C10976;C11950;C13714;C13717;C07142
neg-M127T834_1	853692.319639547	759660.94937112	731825.821777978	892946.385697695	1094177.94445404	727086.529430048	689458.530923343	1234084.67172152	807431.773700515	680267.710952621	1244818.73305793	1034740.85125672	1.12480009001797	0.47859746073175	0.818181818181818	0.749255228826802	0.930997315342469	0.392524886893821	0.277877624367592	none	126.880857838445	13.90325	0	0	-	-	-	-	Unknown	-	-	-	-	0	-	-	0	-	-
neg-M128T109	112152.458033712	158924.48020921	162793.139998334	111491.210337474	164427.993571927	110258.797865904	165554.774665685	192899.17450358	148652.399995473	123094.865178025	143428.097049683	201834.364185796	1.1895201017464	0.152132284839218	0.17965367965368	0.443286096358312	0.465469413725882	0.752544377319695	0.196582889428272	none	127.869708646608	1.80945	0	0	-	-	-	-	Unknown	-	-	-	-	0	-	-	0	-	-
neg-M128T260	139645.859330384	406452.333467942	591942.873497142	558878.683043699	592171.623471253	302167.740967372	709633.75605827	689357.621867542	595554.809570816	849619.5623696	639109.307783822	421452.230383911	1.50688415036243	0.0886509143297903	0.0151515151515152	0.336858673376724	0.104176089250716	1.40124103458995	0.139762435778782	none	127.869985113033	4.32979166666667	0	0	-	-	-	-	Unknown	-	-	-	-	0	-	-	0	-	-
neg-M128T283	225142.550010747	214665.622492188	211557.037161985	224866.537204833	411824.155908309	252907.924641115	208234.352804707	217863.124972505	211214.612253685	252319.273917352	216027.91539846	194780.498441138	0.843913240952474	0.239159721094939	0.132034632034632	0.552918297131774	0.398004641860975	0.651785638837651	0.0704701782331853	none	128.079562843585	4.71336666666667	0	0	-	-	-	-	Unknown	-	-	-	-	0	-	-	0	-	-
neg-M128T4	113984.631626396	115994.687139572	182490.321116549	163690.788225446	124606.056475617	121836.389771848	107822.760283111	119729.923919327	177915.041429725	136719.137500089	93000.9028653577	140311.895951841	0.942738818603222	0.616989114380887	0.699134199134199	0.834269411070106	0.876136618791679	0.283863747539134	0.26133074259414	none	127.89702409598	0.0640888333333333	0	0	-	-	-	-	Unknown	-	-	-	-	0	-	-	0	-	-
neg-M128T43	1787302.69321528	897133.75251096	1854663.43640813	979660.579192202	601565.646460689	1764429.53456863	883019.377431673	1792755.14418712	1136062.94943348	937636.802008617	1377966.99549359	1081509.47643239	0.914289684040595	0.878739271491073	0.937229437229437	0.955491932543674	0.981300380512462	0.116723643127084	0.322780124799376	none	127.869980405583	0.718884166666667	0	0	-	-	-	-	Unknown	-	-	-	-	0	-	-	0	-	-
neg-M128T62	1616680.99013498	1378096.10044544	1301927.99582653	2309831.79436724	1393601.38818811	2211579.5561145	565863.494373483	725817.980886612	1503185.87465753	629143.468912266	686946.879531414	622334.808948027	0.463515795127617	0.00147222630316571	0.0151515151515152	0.0235420436153855	0.104176089250716	2.26661139840853	0.177791581172834	down	128.054303118658	1.02616583333333	1	0	-	-	-	-	Unknown	-	-	-	-	9	Isoamyl isothiocyanate;1-Isothiocyanatopentane;2,5-Dihydro-2,4,5-trimethylthiazole;2,3-Dimethylthiophene;2,4-Dimethylthiophene;2,5-Dimethylthiophene;3,4-Dimethylthiophene;2-Ethylthiophene;3-Ethylthiophene	HMDB0032341;HMDB0038433;HMDB0038973;HMDB0032977;HMDB0032978;HMDB0032979;HMDB0032980;HMDB0035384;HMDB0035385	0	-	-
neg-M128T64	441593914.986646	391901463.805341	363391837.072332	396447311.717045	362536240.30345	351919144.221174	234062682.987472	167382844.72332	218291475.848093	163090261.904162	231225199.63146	216860719.456366	0.533373154156652	4.13022153741348e-05	0.00216450216450216	0.0022710740708377	0.0261786055251633	2.17119809388294	0.0263457655912621	down	128.035038296762	1.06931416666667	1	1	Pyroglutamic acid	C5H7NO3	[M-H]-	86.1	Organic acids and derivatives	Carboxylic acids and derivatives	HMDB0000267	C01879	(map00480)Glutathione metabolism	12	(3R,5S)-1-pyrroline-3-hydroxy-5-carboxylic Acid;Pyroglutamic acid;Pyrrolidonecarboxylic acid;Pyrroline hydroxycarboxylic acid;N-Acryloylglycine;1-Pyrroline-4-hydroxy-2-carboxylate;5-Oxoprolinate;dimethadione;3-Furoic acid;2-Furoic acid;3-Hydroxy-2H-pyran-2-one;2,3-Dihydroxy-2,4-cyclopentadien-1-one	HMDB0062585;HMDB0000267;HMDB0000805;HMDB0001369;HMDB0001843;HMDB0002234;HMDB0060262;HMDB0061093;HMDB0000444;HMDB0000617;HMDB0032994;HMDB0039437	6	4-Oxoproline;Pidolic_acid;5-Oxo-D-proline;L-1-Pyrroline-3-hydroxy-5-carboxylate;1-Pyrroline-4-hydroxy-2-carboxylate;2-Furoate	C01877;C01879;C02237;C04281;C04282;C01546
neg-M128T770	26263691.6251029	23947231.0102238	26074773.2359263	25544751.2182805	45699618.3651815	25290689.4428546	23389341.5785476	28678937.7317352	24342003.9636522	25786607.9684758	29609454.2483851	26105594.7669533	0.91373249903545	0.55213794480541	1	0.796549426854658	1	0.273779359764221	0.306288819391786	none	128.035031880478	12.83795	1	1	dimethadione	C5H7NO3	[M-H]-	89.5	Organoheterocyclic compounds	Azolidines	HMDB0061093	null	-	12	(3R,5S)-1-pyrroline-3-hydroxy-5-carboxylic Acid;Pyroglutamic acid;Pyrrolidonecarboxylic acid;Pyrroline hydroxycarboxylic acid;N-Acryloylglycine;1-Pyrroline-4-hydroxy-2-carboxylate;5-Oxoprolinate;dimethadione;3-Furoic acid;2-Furoic acid;3-Hydroxy-2H-pyran-2-one;2,3-Dihydroxy-2,4-cyclopentadien-1-one	HMDB0062585;HMDB0000267;HMDB0000805;HMDB0001369;HMDB0001843;HMDB0002234;HMDB0060262;HMDB0061093;HMDB0000444;HMDB0000617;HMDB0032994;HMDB0039437	6	4-Oxoproline;Pidolic_acid;5-Oxo-D-proline;L-1-Pyrroline-3-hydroxy-5-carboxylate;1-Pyrroline-4-hydroxy-2-carboxylate;2-Furoate	C01877;C01879;C02237;C04281;C04282;C01546
neg-M128T776	77662.8046520238	89669.3058263623	103776.856478897	516786.725757485	80375.8461738231	101461.928847878	83322.0217445214	121304.592581432	66998.2942901184	81350.5740242921	118770.253021639	158557.730013296	0.649975984789449	0.596043425035772	0.937229437229437	0.823108254813946	0.981300380512462	0.496140909281059	0.0400228251801672	none	128.07146473068	12.9278166666667	1	0	-	-	-	-	Unknown	-	-	-	-	20	Pipecolic acid;L-Pipecolic acid;N4-Acetylaminobutanal;D-Pipecolic acid;Vigabatrin;L-trans-4-Methyl-2-pyrrolidinecarboxylic acid;2-Pyrrolidineacetic acid;3-Acetamidobutanal;(2E)-Decenoyl-ACP;N-Methyl proline;trans-1,2-Dihydrobenzene-1,2-diol;(2E,4E)-2,4-Hexadienoic acid;1,2-Cyclohexanedione;3-Methyl-1,2-cyclopentanedione;(E)-4-Oxo-2-hexen-1-al;2,5-Dimethyl-3(2H)-furanone;Syoyualdehyde;2-(Methoxyme…	HMDB0000070;HMDB0000716;HMDB0004226;HMDB0005960;HMDB0015212;HMDB0029435;HMDB0029444;HMDB0059649;HMDB0062225;HMDB0094696;HMDB0001164;HMDB0029581;HMDB0031344;HMDB0031543;HMDB0031759;HMDB0032233;HMDB0033569;HMDB0034247;HMDB0039778;HMDB0040260	11	L-Pipecolate;1-Aminocyclopentanecarboxylate;N4-Acetylaminobutanal;Vigabatrin;trans-3-Aminocyclopentane-1-carboxylic_acid;Cyclohexane-1,3-dione;cis-1,2-Dihydrobenzene-1,2-diol;trans-1,2-Dihydrobenzene-1,2-diol;Cyclohexane-1,2-dione;1,4-Cyclohexanedione;Parasorbic_acid	C00408;C03969;C05936;C07500;C13696;C01066;C04091;C04221;C06105;C08063;C08502
neg-M128T780	380165.196547411	409245.105043476	463183.257336788	479241.521064166	511637.702432822	414094.781657378	495981.786389474	463808.964348446	432655.958862854	624390.558172862	786668.093786693	336219.877498568	1.18142819076113	0.334530809250768	0.393939393939394	0.641559875681848	0.686537506209637	0.536676055524032	0.219736199133728	none	127.8970453831	12.9971	0	0	-	-	-	-	Unknown	-	-	-	-	0	-	-	0	-	-
neg-M128T783	665025.601879796	453655.283740427	748018.969472433	764236.821703587	570205.530558863	736704.830132094	723804.893712208	655367.776149262	719953.331254864	782778.843929354	820359.326620998	510284.539083589	1.06975935597498	0.519010846583128	0.699134199134199	0.77621346581547	0.876136618791679	0.274274128643258	0.423444182124071	none	127.99689505253	13.0454	0	0	-	-	-	-	Unknown	-	-	-	-	0	-	-	0	-	-
neg-M128T821	1310711.48657597	1094462.36873877	699872.578321715	1253059.78803499	1200245.88231759	1474371.80721365	1331802.11244814	1417978.69850517	1152584.61556174	1031946.37544227	1293627.37605683	1366597.60902539	1.07988552983602	0.435869209688331	0.588744588744589	0.719224415154683	0.817405085036188	0.414654860362624	0.16684550925369	none	127.870918777728	13.6906833333333	0	0	-	-	-	-	Unknown	-	-	-	-	0	-	-	0	-	-
neg-M129T102	655532.095200281	791081.731598119	777004.157275785	758853.091301398	795608.62055255	2111022.18601681	586312.502605241	588947.006709431	644335.081627766	579609.881502022	604506.862092675	674145.164328741	0.624519081617794	0.0810470896602383	0.00432900432900433	0.32014218152758	0.0423303111982357	1.30086937645942	0.0745002782471716	none	129.019107789741	1.70018333333333	0	0	-	-	-	-	Unknown	-	-	-	-	0	-	-	0	-	-
neg-M129T272	4136633.60010887	4996135.38700301	4887827.39017278	18063886.9110077	5162848.92072374	18978395.4197179	19653174.4663203	22064481.0645657	6640874.10573133	4912743.75641346	6201337.40743592	6764531.13578399	1.17805753219635	0.619542633280902	0.24025974025974	0.835433473486834	0.542606429413271	0.51308292370959	0.473646200193351	none	129.055481059984	4.53510833333333	1	1	3-Methyl-2-oxovaleric acid	C6H10O3	[M-H]-	90	Organic acids and derivatives	Keto acids and derivatives	HMDB0000491	C03465	-	16	Methyl levulinate;2-Methyl-3-ketovaleric acid;3-Methyl-2-oxovaleric acid;Ketoleucine;2-Ketohexanoic acid;Mevalonolactone;3-Oxohexanoic acid;Adipate semialdehyde;5-Ethoxy-4,5-dihydro-2(3H)furanone;Ethyl acetoacetate;Ethyl 3-oxobutanoate;Sherry lactone;(4S,6S)-3,4,5,6-Tetrahydro-4-hydroxy-6-methyl-2H-pyran-2-one;Acetoin acetate;Pantolactone;4-Acetylbutyrate	HMDB0041602;HMDB0000408;HMDB0000491;HMDB0000695;HMDB0001864;HMDB0006024;HMDB0010717;HMDB0012882;HMDB0031214;HMDB0031216;HMDB0031218;HMDB0033286;HMDB0033302;HMDB0033698;HMDB0059876;HMDB0061881	14	4-Methyl-2-oxopentanoate;(S)-3-Methyl-2-oxopentanoic_acid;2-Oxohexanoic_acid;(R)-Pantolactone;3-Oxohexanoic_acid;5-Oxohexanoic_acid;6-Hydroxyhexan-6-olide;3-Methyl-2-oxopentanoate;beta-Ketoisocaproate;Ethyl_3-oxobutanoate;(3R)-3-Methyl-2-oxopentanoic_acid;Adipate_semialdehyde;1-Oxa-2-oxo-3-hydroxycycloheptane;2-Hydroxyethyl_methacrylate	C00233;C00671;C00902;C01012;C02122;C02129;C03241;C03465;C03467;C03500;C06008;C06102;C12314;C14530
neg-M129T3	493753.463795494	504995.089434022	424501.082322986	459450.120557427	514710.810728437	306628.288608475	456282.666175942	619139.265749541	403349.504478642	411029.915561494	505039.455244172	371603.145713846	1.02307847660957	0.841026112946656	0.818181818181818	0.940522809590774	0.930997315342469	0.0920994839750966	0.348337577359901	none	128.87777914623	0.0506856666666667	0	0	-	-	-	-	Unknown	-	-	-	-	0	-	-	0	-	-
neg-M129T363	423810.334720256	42069.0485896504	60508.3974037046	58456.8270969722	38206.3201535973	32224.7372143909	49120.2651138834	46256.2672262132	49704.0526639073	51826.2276287691	40893.7076253282	48166.1076431745	0.436406604269893	0.44998617988178	0.937229437229437	0.728811918987775	0.981300380512462	0.814838421438359	0.0402433170134505	none	128.992355777127	6.04915	1	0	-	-	-	-	Unknown	-	-	-	-	1	Isoplumbagin	HMDB0035291	4	1-Hydroxy-2-naphthoate;Plumbagin;Ramentaceone;3-Hydroxy-2-naphthoate	C03203;C10387;C10398;C16212
neg-M129T367	5342077.2491176	8481498.44742716	7096257.98680847	5856232.87535642	5380002.14107275	7984358.48051924	7851454.8277076	8068039.03983104	9031126.31934625	5560482.81385141	6882364.5560247	9366825.46876548	1.16491767303546	0.203810023777206	0.24025974025974	0.514363500474978	0.542606429413271	0.689374729664324	0.0346540297846702	none	129.09185237107	6.120025	1	1	5-Methylhexanoic acid	C7H14O2	[M-H]-	87.5	Lipids and lipid-like molecules	Fatty Acyls	HMDB0031595	null	-	21	Heptanoic acid;Ethyl isovalerate;Butyl propionate;Isopentyl acetate;2-Methylhexanoic acid;5-Methylhexanoic acid;(±)-2-Pentanol acetate;cis- and trans-2-Isopropyl-4-methyl-1,3-dioxolane;Hexyl formate;Ethyl 2-methylbutyrate;2-Methylbutyl acetate;2-Methylpropyl propanoate;Methyl hexanoate;Propyl 2-methylpropanoate;Methyl (±)-2-methylpentanoate;Methyl 4-methylpentanoate;Isopropyl 2-methylpropanoate;P…	HMDB0000666;HMDB0030028;HMDB0030052;HMDB0031528;HMDB0031594;HMDB0031595;HMDB0031600;HMDB0032204;HMDB0032874;HMDB0033745;HMDB0034166;HMDB0034239;HMDB0035238;HMDB0036209;HMDB0036237;HMDB0036238;HMDB0038227;HMDB0039095;HMDB0039618;HMDB0039619;HMDB0040297	3	Ethyl_isovalerate;Isoamyl__acetate;Heptanoic_acid	C12290;C12296;C17714
neg-M129T42	71917.2885093248	150611.812946941	269745.050519309	295426.406627432	295264.286602494	84362.4016604714	151500.852871051	232710.707291801	287682.758551394	240417.777576639	278053.656281012	269350.184749912	1.25047705451992	0.247165535438852	0.818181818181818	0.56175134680933	0.930997315342469	1.00425165914839	0.334135465740834	none	128.877802770731	0.706905833333333	0	0	-	-	-	-	Unknown	-	-	-	-	0	-	-	0	-	-
neg-M129T49	5637677.55637074	5878348.26431322	8074689.60414816	6606196.20513718	6567708.87504778	7027387.47316786	6194604.65416036	5514984.19332457	6678939.20600767	6834631.49003326	4490395.05475498	7413519.44023168	0.933028412611562	0.427033027611962	0.699134199134199	0.713845227191031	0.876136618791679	0.356989399678795	0.261359625787113	none	129.055456595164	0.816663333333333	1	0	-	-	-	-	Unknown	-	-	-	-	16	Methyl levulinate;2-Methyl-3-ketovaleric acid;3-Methyl-2-oxovaleric acid;Ketoleucine;2-Ketohexanoic acid;Mevalonolactone;3-Oxohexanoic acid;Adipate semialdehyde;5-Ethoxy-4,5-dihydro-2(3H)furanone;Ethyl acetoacetate;Ethyl 3-oxobutanoate;Sherry lactone;(4S,6S)-3,4,5,6-Tetrahydro-4-hydroxy-6-methyl-2H-pyran-2-one;Acetoin acetate;Pantolactone;4-Acetylbutyrate	HMDB0041602;HMDB0000408;HMDB0000491;HMDB0000695;HMDB0001864;HMDB0006024;HMDB0010717;HMDB0012882;HMDB0031214;HMDB0031216;HMDB0031218;HMDB0033286;HMDB0033302;HMDB0033698;HMDB0059876;HMDB0061881	14	4-Methyl-2-oxopentanoate;(S)-3-Methyl-2-oxopentanoic_acid;2-Oxohexanoic_acid;(R)-Pantolactone;3-Oxohexanoic_acid;5-Oxohexanoic_acid;6-Hydroxyhexan-6-olide;3-Methyl-2-oxopentanoate;beta-Ketoisocaproate;Ethyl_3-oxobutanoate;(3R)-3-Methyl-2-oxopentanoic_acid;Adipate_semialdehyde;1-Oxa-2-oxo-3-hydroxycycloheptane;2-Hydroxyethyl_methacrylate	C00233;C00671;C00902;C01012;C02122;C02129;C03241;C03465;C03467;C03500;C06008;C06102;C12314;C14530
neg-M129T64	23488453.4392619	20791031.886172	19456333.3301	21636910.8627636	19829841.3484624	18525701.2237473	11654784.7878572	8316859.34901374	11541706.2695939	9645183.95156116	12181825.3546864	11589871.2028782	0.524780875207682	1.52396569032109e-05	0.00216450216450216	0.00117872618644115	0.0261786055251633	2.20503377889002	0.050094748666109	down	129.0383815582	1.06931416666667	1	0	-	-	-	-	Unknown	-	-	-	-	3	2-[(Methylthio)methyl]-2-butenal;S-2-Propenyl propanethioate;2-Ethyldihydro-3(2H)-thiophenone	HMDB0031370;HMDB0037493;HMDB0040238	0	-	-
neg-M129T65	15898824.1363805	14683623.8802423	12965978.9583543	13342394.079044	12597322.0734345	10606457.0311658	8559250.16056855	6091494.8310624	7648518.03474235	8062520.44793846	7166224.53328114	7801024.61777799	0.565943678295417	2.08438152298151e-05	0.00216450216450216	0.00144512471476277	0.0261786055251633	2.03310737875794	0.0372555880433073	down	129.019051764966	1.07882166666667	1	0	-	-	-	-	Unknown	-	-	-	-	9	Glutaconic acid;Citraconic acid;Mesaconic acid;Itaconic acid;Gamma-delta-Dioxovaleric acid;Methyl hydrogen fumarate;2-Hydroxyglutaric acid lactone;2,5-Dioxopentanoate;2-Pentendioate	HMDB0000620;HMDB0000634;HMDB0000749;HMDB0002092;HMDB0013233;HMDB0033809;HMDB0059743;HMDB0060365;HMDB0061185	7	2,5-Dioxopentanoate;Itaconate;Mesaconate;Acetylpyruvate;(E)-Glutaconate;2-Methylmaleate;4,5-Dioxopentanoate	C00433;C00490;C01732;C02132;C02214;C02226;C02800
neg-M129T71	6895090.15526148	8734397.02011404	7076227.2395212	10328531.7037476	8635501.30734039	6598545.22398903	3237138.149005	7969127.11609637	7917263.2931458	8045916.00504557	8574249.70901019	7625597.07464835	0.898504773339541	0.427573590844559	0.699134199134199	0.714115415582316	0.876136618791679	0.501136423413494	0.331978692272797	none	129.055437386348	1.18187666666667	1	0	-	-	-	-	Unknown	-	-	-	-	16	Methyl levulinate;2-Methyl-3-ketovaleric acid;3-Methyl-2-oxovaleric acid;Ketoleucine;2-Ketohexanoic acid;Mevalonolactone;3-Oxohexanoic acid;Adipate semialdehyde;5-Ethoxy-4,5-dihydro-2(3H)furanone;Ethyl acetoacetate;Ethyl 3-oxobutanoate;Sherry lactone;(4S,6S)-3,4,5,6-Tetrahydro-4-hydroxy-6-methyl-2H-pyran-2-one;Acetoin acetate;Pantolactone;4-Acetylbutyrate	HMDB0041602;HMDB0000408;HMDB0000491;HMDB0000695;HMDB0001864;HMDB0006024;HMDB0010717;HMDB0012882;HMDB0031214;HMDB0031216;HMDB0031218;HMDB0033286;HMDB0033302;HMDB0033698;HMDB0059876;HMDB0061881	14	4-Methyl-2-oxopentanoate;(S)-3-Methyl-2-oxopentanoic_acid;2-Oxohexanoic_acid;(R)-Pantolactone;3-Oxohexanoic_acid;5-Oxohexanoic_acid;6-Hydroxyhexan-6-olide;3-Methyl-2-oxopentanoate;beta-Ketoisocaproate;Ethyl_3-oxobutanoate;(3R)-3-Methyl-2-oxopentanoic_acid;Adipate_semialdehyde;1-Oxa-2-oxo-3-hydroxycycloheptane;2-Hydroxyethyl_methacrylate	C00233;C00671;C00902;C01012;C02122;C02129;C03241;C03465;C03467;C03500;C06008;C06102;C12314;C14530
neg-M129T770_1	441297.929398939	450096.613203959	436600.305418068	363184.290072343	540136.27542478	450201.477111991	420454.607734869	420896.293384538	393217.718513777	424500.440666452	568779.793381806	426977.393516015	0.99004643844464	0.885801215369411	0.30952380952381	0.957982776326448	0.613015054115656	0.0631783856957603	0.0427531280071785	none	128.901344448592	12.8403666666667	0	0	-	-	-	-	Unknown	-	-	-	-	0	-	-	0	-	-
neg-M129T770_2	1358633.71250836	1213794.41390747	1356292.25779129	1312841.43681805	1632998.48106183	1267245.40785839	1103960.38813479	1456034.2840282	1231442.24053381	1299350.09318949	2242869.32494804	1331858.97026693	1.06432351861653	0.731105735729296	0.937229437229437	0.892401349888315	0.981300380512462	0.192825334099595	0.0983958133392865	none	129.038328752371	12.8394	1	0	-	-	-	-	Unknown	-	-	-	-	3	2-[(Methylthio)methyl]-2-butenal;S-2-Propenyl propanethioate;2-Ethyldihydro-3(2H)-thiophenone	HMDB0031370;HMDB0037493;HMDB0040238	0	-	-
neg-M129T789	17184313.5417859	15884709.3038662	15715775.1694735	20176853.5467109	19914402.4082839	21376916.1416071	18475378.8945201	19569331.3408706	11474652.1194984	19869881.5688775	20791799.1172032	21065005.7014266	1.00900727327039	0.975776317897427	0.937229437229437	0.991327912948715	0.981300380512462	0.015312680604947	0.340104981215662	none	129.055461855946	13.1535666666667	1	0	-	-	-	-	Unknown	-	-	-	-	22	4-Hydroxycyclohexylcarboxylic acid;Tetrahydrofurfuryl acetate;Botryodiplodin;Methyl (R)-3-methyl-2-oxopentanoate;Ethyl levulinate;Propyl levulinate;Isobutyric Acid Anhydride;cis-4-Hydroxycyclohexylacetic acid;trans-4-Hydroxycyclohexylacetic acid;3-Oxooctanoic acid;Alpha-Ketooctanoic acid;6-Ethyl-1-methyl-2,7,8-trioxabicyclo[3.2.1]octane;Tetrahydrofurfuryl propionate;Ethyl 3-oxohexanoate;1-Methyl-…	HMDB0001988;HMDB0031176;HMDB0036594;HMDB0037114;HMDB0040433;HMDB0041616;HMDB0062788;HMDB0000451;HMDB0000909;HMDB0010721;HMDB0013211;HMDB0030303;HMDB0031177;HMDB0031307;HMDB0036230;HMDB0036395;HMDB0038305;HMDB0040447;HMDB0059938;HMDB0059939;HMDB0060683;HMDB0060685	5	trans-4-Hydroxycyclohexanecarboxylate;7-Oxoheptanoic_acid;Ethyl_3-oxohexanoate;3-Oxovalproic_acid;2-n-Propyl-4-oxopentanoic_acid	C04404;C16590;C02975;C16652;C16655
neg-M129T798	522117.630834521	151529.057525567	242800.195255125	988223.748212948	881354.628743651	934713.488711531	207986.540233931	877094.134832867	320541.758922451	305190.451332023	953010.664749686	924837.146724968	0.964502196636929	0.998247135326537	0.937229437229437	0.999117377143141	0.981300380512462	0.0217636227345409	0.0344452447984173	none	129.038363820428	13.3062583333333	1	0	-	-	-	-	Unknown	-	-	-	-	4	2-[(Methylthio)methyl]-2-butenal;S-2-Propenyl propanethioate;2-Ethyldihydro-3(2H)-thiophenone;9H-Carbazole-3-carboxaldehyde	HMDB0031370;HMDB0037493;HMDB0040238;HMDB0029743	2	Pyridarone;Acridone	C14591;C20142
neg-M129T823	117989.857365262	126367.714568074	194401.428331185	557445.128840649	228704.000590535	291020.35429986	112046.652239358	167431.590444739	247474.493637522	466674.902646175	514144.541895595	541649.690096647	1.35192516836832	0.440186691729828	0.699134199134199	0.722091486868666	0.876136618791679	0.71214534527594	0.188552419433935	none	129.038420076258	13.7166833333333	1	0	-	-	-	-	Unknown	-	-	-	-	4	2-[(Methylthio)methyl]-2-butenal;S-2-Propenyl propanethioate;2-Ethyldihydro-3(2H)-thiophenone;9H-Carbazole-3-carboxaldehyde	HMDB0031370;HMDB0037493;HMDB0040238;HMDB0029743	2	Pyridarone;Acridone	C14591;C20142
neg-M130T103	276869.421816571	282221.191277781	293997.957503502	264618.85740677	270665.715204586	213162.635928656	296897.191886268	119014.384516529	248750.058621445	246561.990018306	241907.050885726	214690.816432304	0.854068644721069	0.216365410607749	0.24025974025974	0.529401262855133	0.542606429413271	0.779560966746078	0.100672696580205	none	130.033087334161	1.713525	1	0	-	-	-	-	Unknown	-	-	-	-	5	2-Furanmethanethiol;2-Thiophenemethanol;2-Methyl-3-furanthiol;5-Methyl-3-furanthiol;3-Thiophenemethanol	HMDB0032915;HMDB0032993;HMDB0036611;HMDB0039798;HMDB0041504	0	-	-
neg-M130T104_1	428673239.563191	791652499.715355	406968919.191766	452498140.273459	383941579.97346	406636653.451713	336860740.092856	500492959.035059	337134641.700022	408694122.912319	360822680.218776	317824424.134688	0.787992054945109	0.13210798887968	0.132034632034632	0.411633640384153	0.398004641860975	0.791871927833619	0.300621466274426	none	130.087001833152	1.74118333333333	1	1	L-Leucine	C6H13NO2	[M-H]-	86.1	Organic acids and derivatives	Carboxylic acids and derivatives	HMDB0000687	C00123	(map00280)Valine, leucine and isoleucine degradation;(map00290)Valine, leucine and isoleucine biosynthesis;(map00966)Glucosinolate biosynthesis;(map00970)Aminoacyl-tRNA biosynthesis;(map01060)Biosynthesis of plant secondary metabolites;(map01065)Biosynthesis of alkaloids derived from histidine and purine;(map01100)Metabolic pathways;(map01110)Biosynthesis of secondary metabolites;(map01210)2-Oxoc…	31	L-Isoleucine;L-Alloisoleucine;L-Leucine;L-Norleucine;Aminocaproic acid;Beta-Leucine;D-Leucine;3-Aminocaproic acid;(±)-erythro-Isoleucine;6-Deoxyfagomine;N-(2-Hydroxyethyl)-morpholine;N-methylvaline;3,3,5-triiodo-L-thyronine-beta-D-glucuronoside;Delta-Hexanolactone;Gamma-Caprolactone;trans-Hex-2-enoic acid;Allyl propionate;2-Methyl-4-pentenoic acid;2,3-Hexanedione;3,4-Hexanedione;3-Hexenoic acid;4…	HMDB0000172;HMDB0000557;HMDB0000687;HMDB0001645;HMDB0001901;HMDB0003640;HMDB0013773;HMDB0029168;HMDB0033923;HMDB0036382;HMDB0060650;HMDB0061716;HMDB0062203;HMDB0000453;HMDB0003843;HMDB0010719;HMDB0029487;HMDB0031158;HMDB0031491;HMDB0031492;HMDB0031501;HMDB0031559;HMDB0031560;HMDB0031561;HMDB0031562;HMDB0032490;HMDB0033568;HMDB0039581;HMDB0040328;HMDB0060476;HMDB0061929	16	L-Leucine;L-Isoleucine;D-Leucine;L-Norleucine;6-Aminohexanoate;(3R)-beta-Leucine;D-Isoleucine;beta-Alaninebetaine;Isoleucine;Leucine;N,N-Diethylglycine;D-allo-Isoleucine;L-allo-Isoleucine;2-Hydroxycyclohexan-1-one;epsilon-Caprolactone;3-Hydroxycyclohexanone	C00123;C00407;C01570;C01933;C02378;C02486;C06418;C08263;C16434;C16439;C16647;C21092;C21096;C01147;C01880;C03228
neg-M130T104_2	305242.592051905	384307.890185451	575420.262067594	357045.682598386	288091.248346112	368140.847757072	462721.616155378	233378.916203522	248706.362194783	340546.233998097	465182.659284982	423665.549401031	0.954330186229455	0.725054085645178	0.937229437229437	0.890048957399166	0.981300380512462	0.230276637689897	0.277831426766404	none	130.126999312074	1.74165	0	0	-	-	-	-	Unknown	-	-	-	-	0	-	-	0	-	-
neg-M130T105	295104.367644686	558885.919256549	693867.340036725	980402.047949837	573602.899126125	698633.941235003	246195.732422539	531891.136155359	772361.664434416	300040.963216995	516885.283313252	279003.030582282	0.696324230138522	0.146803016217802	0.132034632034632	0.435368601744642	0.398004641860975	1.08914854203336	0.402611477095349	none	130.047077886548	1.75506666666667	0	0	-	-	-	-	Unknown	-	-	-	-	0	-	-	0	-	-
neg-M130T114	267822.25250533	294825.531545013	313439.872054924	246420.487090898	425305.735018789	221294.913649889	646681.496912849	180668.838499657	215929.859717987	226139.114515235	252976.769980998	239932.564774932	0.996167478509878	0.695057749642293	0.24025974025974	0.875048411884169	0.542606429413271	0.304186781500126	0.0992874342902212	none	130.033050044621	1.89954166666667	1	0	-	-	-	-	Unknown	-	-	-	-	5	2-Furanmethanethiol;2-Thiophenemethanol;2-Methyl-3-furanthiol;5-Methyl-3-furanthiol;3-Thiophenemethanol	HMDB0032915;HMDB0032993;HMDB0036611;HMDB0039798;HMDB0041504	0	-	-
neg-M130T260	48773.6605322229	62526.5780080195	39276.3511312995	41960.6349324216	55581.5442867241	36757.5505694931	59809.536782656	85554.3212340818	112144.414594316	58741.0540741142	70376.0801234108	65773.7939176241	1.58805477964425	0.00673544189694497	0.00865800865800866	0.0663504865384082	0.0690841106545495	1.54391316358845	0.367439697200174	up	129.866926550772	4.32968333333333	0	0	-	-	-	-	Unknown	-	-	-	-	0	-	-	0	-	-
neg-M130T277	78747.1047153887	67500.5546771829	71109.730230173	64231.4029279947	61689.6497546409	68609.7245485243	2033437.7539613	44359.0165324327	54223.3486091142	60349.685849106	55526.2043058075	47855.1081775517	5.5737243800199	0.604294732669252	0.0649350649350649	0.827179203899238	0.266344261199821	0.691338279748628	0.0607321499250718	none	130.065910014754	4.6236	1	0	-	-	-	-	Unknown	-	-	-	-	2	3-Methylindole;Benzenepropanenitrile	HMDB0000466;HMDB0034236	2	Tolylacetonitrile;Skatole	C02596;C08313
neg-M130T3	129051.856416365	162350.012752899	105645.903698686	121451.164182641	130928.061130883	127416.909373126	180166.010741492	122135.064932279	163598.689990047	104651.450253748	106838.158979124	171618.590135256	1.09289389641287	0.551140296817319	0.699134199134199	0.796398881431968	0.876136618791679	0.320728348360995	0.173173291393152	none	129.922967434638	0.0506811666666667	1	0	-	-	-	-	Unknown	-	-	-	-	1	Cadmium	HMDB0003638	1	Cadmium	C01413
neg-M130T367	387482.036482119	611501.551678953	724086.239488195	412910.790407372	368195.964595289	577485.480450622	579254.939893623	593032.644181848	650369.35357341	404486.70557059	582399.441766425	430002.998508201	1.05123339845791	0.637805079859333	0.588744588744589	0.844470491265587	0.817405085036188	0.289281991253069	0.0283264906208853	none	130.095152620395	6.120025	0	0	-	-	-	-	Unknown	-	-	-	-	0	-	-	0	-	-
neg-M130T46	202812.451181395	66777.8483267845	109305.834060038	104418.370395313	170877.21077217	222511.228462195	261646.400947073	115702.769905898	185634.682982779	266067.663647712	151378.580153395	113607.685309002	1.24790020546207	0.339142438572185	0.30952380952381	0.644881592757597	0.613015054115656	0.72408971014534	0.0813714711017583	none	129.866951531062	0.7594425	0	0	-	-	-	-	Unknown	-	-	-	-	0	-	-	0	-	-
neg-M130T64_1	3165937.08265987	2510531.2680009	2362818.88353998	2431468.4506024	2400529.50102946	2516053.00583976	1536850.0294373	988177.559245575	1195307.90565696	994853.865168157	1439153.48645994	1071606.89566301	0.469603621602444	2.65164737350983e-05	0.00216450216450216	0.00168099847256449	0.0261786055251633	2.38080317498475	0.0627141472977607	down	130.040001901106	1.07410166666667	1	0	-	-	-	-	Unknown	-	-	-	-	1	N-carbamoyl-beta-alaninate	HMDB0062812	0	-	-
neg-M130T65_1	921968.314592254	731679.552420822	728484.145283808	588101.119932786	800773.596343223	545207.194105418	228898.835785275	280101.761465398	479496.715034123	243420.409920195	356364.602699077	328121.044280269	0.444001016519395	0.000188119237660655	0.00216450216450216	0.00599493823958129	0.0261786055251633	2.4037840440049	0.0948548742340905	down	130.022332405636	1.0856	0	0	-	-	-	-	Unknown	-	-	-	-	0	-	-	0	-	-
neg-M130T65_2	11736473.898059	10161979.1101879	10826277.3778013	11202328.9112635	11610150.3025516	11542197.4189182	7709213.47784945	6674428.28053053	7383506.1285485	7890336.82069356	7414931.67269967	7291115.19863715	0.661358433990592	1.70112673495084e-07	0.00216450216450216	7.90623180146223e-05	0.0261786055251633	1.76956772734177	0.0461599201094078	down	130.050610443135	1.0853	1	0	-	-	-	-	Unknown	-	-	-	-	14	4-Hydroxyproline;N-Acetyl-L-alanine;Propionylglycine;5-Aminolevulinic acid;L-Glutamic gamma-semialdehyde;3-Hydroxy-L-proline;4-Hydroxy-L-proline;5-Amino-2-oxopentanoic acid;4-Hydroxy-2-pyrrolidinecarboxylic acid;Trans-3-hydroxy-L-proline;cis-4-Hydroxy-D-proline;N-Acetyl-beta-alanine;Norfuraneol;cis-Acetylacrylate	HMDB0000725;HMDB0000766;HMDB0000783;HMDB0001149;HMDB0002104;HMDB0002113;HMDB0006055;HMDB0006272;HMDB0036576;HMDB0059659;HMDB0060460;HMDB0061880;HMDB0031859;HMDB0060461	15	5-Aminolevulinate;cis-4-Hydroxy-L-proline;N-Acetyl-beta-alanine;5-Amino-2-oxopentanoic_acid;Hydroxyproline;L-Glutamate_5-semialdehyde;2-Amino-4-oxopentanoic_acid;cis-4-Hydroxy-D-proline;trans-4-Hydroxy-D-proline;(S)-4-Amino-5-oxopentanoate;trans-3-Hydroxy-L-proline;cis-3-Hydroxy-L-proline;2-Hydroxy-2,4-pentadienoate;cis-Acetylacrylate;Tulipalin_B	C00430;C01015;C01073;C01110;C01157;C01165;C03341;C03440;C03651;C03741;C05147;C19706;C00596;C07091;C21187
neg-M130T65_3	95122800.4002026	87526903.3926014	80626292.8245369	82537182.3323797	86620707.7048603	83865601.431079	68401487.7870236	57254176.5753585	75938970.9026302	83527413.0978591	73315251.3584217	59709211.3162042	0.809891391889434	0.0122984824888573	0.00865800865800866	0.100387052314532	0.0690841106545495	1.12138563311517	0.0479325442336219	none	130.086993964436	1.09043583333333	1	1	(??)-erythro-Isoleucine	-	[M-H]-	86	Unknown	Unknown	-	-	-	31	L-Isoleucine;L-Alloisoleucine;L-Leucine;L-Norleucine;Aminocaproic acid;Beta-Leucine;D-Leucine;3-Aminocaproic acid;(±)-erythro-Isoleucine;6-Deoxyfagomine;N-(2-Hydroxyethyl)-morpholine;N-methylvaline;3,3,5-triiodo-L-thyronine-beta-D-glucuronoside;Delta-Hexanolactone;Gamma-Caprolactone;trans-Hex-2-enoic acid;Allyl propionate;2-Methyl-4-pentenoic acid;2,3-Hexanedione;3,4-Hexanedione;3-Hexenoic acid;4…	HMDB0000172;HMDB0000557;HMDB0000687;HMDB0001645;HMDB0001901;HMDB0003640;HMDB0013773;HMDB0029168;HMDB0033923;HMDB0036382;HMDB0060650;HMDB0061716;HMDB0062203;HMDB0000453;HMDB0003843;HMDB0010719;HMDB0029487;HMDB0031158;HMDB0031491;HMDB0031492;HMDB0031501;HMDB0031559;HMDB0031560;HMDB0031561;HMDB0031562;HMDB0032490;HMDB0033568;HMDB0039581;HMDB0040328;HMDB0060476;HMDB0061929	16	L-Leucine;L-Isoleucine;D-Leucine;L-Norleucine;6-Aminohexanoate;(3R)-beta-Leucine;D-Isoleucine;beta-Alaninebetaine;Isoleucine;Leucine;N,N-Diethylglycine;D-allo-Isoleucine;L-allo-Isoleucine;2-Hydroxycyclohexan-1-one;epsilon-Caprolactone;3-Hydroxycyclohexanone	C00123;C00407;C01570;C01933;C02378;C02486;C06418;C08263;C16434;C16439;C16647;C21092;C21096;C01147;C01880;C03228
neg-M130T804	1905932.92584102	221377.354294828	2325958.68484044	866698.67361469	131483.323598484	164784.917099391	215572.290667438	198000.761221786	186465.434191482	339005.920876322	2630460.13327051	225837.248351368	0.675780339386223	0.555947778344058	1	0.798009511755927	1	0.805991163575798	0.444858971460391	none	130.095171060819	13.3993583333333	0	0	-	-	-	-	Unknown	-	-	-	-	0	-	-	0	-	-
neg-M130T821	132398.247901294	161131.950080906	115540.125960318	191753.341097264	143146.994844892	135025.599374301	133892.628422242	154257.551610354	213690.273735773	129584.838141295	89165.6787574353	174722.775330286	1.01856377267426	0.977195787484402	1	0.991934094253063	1	0.0801122316823719	0.0910335838502301	none	129.866927828997	13.6909	0	0	-	-	-	-	Unknown	-	-	-	-	0	-	-	0	-	-
neg-M130T837	1562792.39816911	1737913.84668054	1647387.25396055	107927.325846854	193379.561422526	95074.8741238064	92656.9322225904	272075.565338535	179761.928089372	2076516.67069685	2137924.95388533	1931166.17502673	1.25177906146857	0.771067872228954	0.484848484848485	0.909356883791718	0.755480238342535	0.462452422551399	0.407116237693775	none	130.095137972633	13.95795	0	0	-	-	-	-	Unknown	-	-	-	-	0	-	-	0	-	-
neg-M131T104	29084581.1655752	53429844.8483418	27418430.8159988	30434584.1912063	25706028.0641837	27293682.1440276	39943741.7293119	33816278.380637	22803828.2944154	27436573.945325	24310793.3774264	21400096.955259	0.877663613511569	0.43384417296387	0.484848484848485	0.718223103780628	0.755480238342535	0.480299151681385	0.154284260475961	none	131.09030266313	1.74116666666667	1	0	-	-	-	-	Unknown	-	-	-	-	2	2-Heptanethiol;Heptane-1-thiol	HMDB0032303;HMDB0032304	0	-	-
neg-M131T290	3202667.6229106	3135164.47596391	2966038.74522485	3090795.71666264	3139943.19648524	5681970.68004169	2897863.49987253	5170647.49524127	3141003.60112694	2869339.84627388	3248825.84111629	5436342.1410217	1.07293550400063	0.699590826253545	0.937229437229437	0.877474650184459	0.981300380512462	0.267272294369182	0.00595406900449259	none	131.071118861415	4.8321	1	1	2-Hydroxyisocaproic acid	C6H12O3	[M-H]-	88.4	Lipids and lipid-like molecules	Fatty Acyls	HMDB0000665	NA	-	18	2-Hydroxy-3-methylpentanoic acid;(5R)-5-Hydroxyhexanoic acid;5-Hydroxyhexanoic acid;D-Leucic acid;Leucinic acid;Hydroxyisocaproic acid;2-Hydroxycaproic acid;2-Ethyl-2-Hydroxybutyric acid;(R)-3-Hydroxyhexanoic acid;6-Hydroxyhexanoic acid;2-Methyl-3-hydroxyvaleric acid;(+/-)-1-Acetoxy-1-ethoxyethane;Paraldehyde;4,4-Dimethoxy-2-butanone;Ethyl (±)-3-hydroxybutyrate;Butoxyacetic acid;Threo-3-Hydroxy-2…	HMDB0000317;HMDB0000409;HMDB0000525;HMDB0000624;HMDB0000665;HMDB0000746;HMDB0001624;HMDB0001975;HMDB0010718;HMDB0012843;HMDB0029166;HMDB0032158;HMDB0032456;HMDB0033851;HMDB0040409;HMDB0041844;HMDB0059770;HMDB0061652	5	1,1-Diethyl-2-hydroxy-2-nitrosohydrazine;(R)-2-Hydroxyisocaproate;Ethyl_(R)-3-hydroxybutanoate;6-Hydroxyhexanoic_acid;Paraldehyde	C13773;C03264;C03499;C06103;C07834
neg-M131T30	80979.8158196881	219664.531006056	110892.308142734	111338.267745477	101658.310658953	102161.782552005	159775.364528062	96199.2091174551	125124.718134895	111982.409439327	69957.1884294715	87057.4907560487	0.894593145898818	0.623338905738149	0.937229437229437	0.837384929569909	0.981300380512462	0.335566888190118	0.209285091051678	none	130.943379869569	0.4959	1	0	-	-	-	-	Unknown	-	-	-	-	0	-	-	1	ortho-Vanadate	C11627
neg-M131T4_2	220036.722229819	206362.382964192	217235.155055208	230361.940284414	227380.109539646	233177.87458868	219289.819565482	267221.844807044	256292.469956606	247973.520320864	253983.134111134	221085.363110981	1.09837889590328	0.0438232018130209	0.0930735930735931	0.226008802062258	0.329027214259138	0.471378462063838	0.251756769323733	none	130.943398143267	0.0644906666666667	1	0	-	-	-	-	Unknown	-	-	-	-	0	-	-	1	ortho-Vanadate	C11627
neg-M131T44	61543.6694358893	98020.8822732147	271194.965260461	82822.7536532155	300223.016965814	107200.570716791	62072.0203203378	87997.9387506795	94124.2684877932	94309.8496597416	98415.8053504135	129138.689436173	0.614609089508577	0.290493206008593	0.588744588744589	0.602252641319944	0.817405085036188	0.915665219555722	0.106535978499596	none	130.943380812862	0.734711666666667	1	0	-	-	-	-	Unknown	-	-	-	-	0	-	-	1	ortho-Vanadate	C11627
neg-M131T514	1703527.15146306	636947.378874396	792456.552944725	1390598.37305716	1096378.30073904	542752.415816518	648466.822600351	699105.184938114	744227.393214581	582490.960053077	1099661.15645909	802992.31372109	0.742689634440169	0.286501303675762	0.588744588744589	0.599756245136277	0.817405085036188	0.802274327977506	0.157932709966695	none	130.943865214918	8.5678	1	0	-	-	-	-	Unknown	-	-	-	-	0	-	-	1	ortho-Vanadate	C11627
neg-M131T534	936307.978541867	415190.093543145	708936.614250298	387040.13002809	825762.25647141	776688.457519364	797613.82395977	490099.791885496	504680.985557523	868640.228418727	1285778.09831136	750313.949078301	1.15980574013182	0.50407059082862	0.588744588744589	0.766364748652533	0.817405085036188	0.522555495874022	0.0951489906854636	none	130.943919310589	8.89991666666667	1	0	-	-	-	-	Unknown	-	-	-	-	0	-	-	1	ortho-Vanadate	C11627
neg-M131T61	8379508.92931846	7917172.42329026	8050155.9260084	7579841.38950274	6956140.19094567	7314027.80979637	7473880.68496097	5773290.59184448	6408150.09743033	7700476.73277439	7902086.68904993	6753636.1842449	0.909402351234983	0.120534241593294	0.132034632034632	0.393678088581846	0.398004641860975	0.616506159229905	0.041165697137231	none	131.045916674193	1.0159025	1	1	N-Nitroso-N-methyl-3-aminopropionic acid	C4H8N2O3	[M-H]-	71.6	Unknown	-	NA	NA	-	31	Ureidopropionic acid;L-Asparagine;Glycyl-glycine;N-Carbamoylsarcosine;D-Asparagine;2,6-Diisopropyl-3-methylphenol;2,5-Diisopropyl-4-methylphenol;2,5-Diisopropyl-3-methylphenol;2,4-Diisopropyl-5-methylphenol;2,4-Diisopropyl-3-methylphenol;2,3-Diisopropyl-5-methylphenol;4-(4-Methyl-3-pentenyl)-3-cyclohexene-1-carboxaldehyde;Pseudoionone;4-(2,6,6-Trimethylcyclohex-1-enyl)but-2-en-4-one;(2E,4Z,7Z)-2,…	HMDB0000026;HMDB0000168;HMDB0011733;HMDB0012265;HMDB0033780;HMDB0029820;HMDB0029821;HMDB0029822;HMDB0029823;HMDB0029824;HMDB0029825;HMDB0031733;HMDB0032498;HMDB0032541;HMDB0033545;HMDB0034671;HMDB0034959;HMDB0034979;HMDB0035682;HMDB0035753;HMDB0036022;HMDB0036027;HMDB0036144;HMDB0036565;HMDB0036684;HMDB0037139;HMDB0059883;HMDB0036818;HMDB0041615;HMDB0034217;HMDB0035197	16	L-Asparagine;N-Carbamoylsarcosine;D-Asparagine;Glycylglycine;3-Ureidopropionate;Asparagine;Methylazoxymethanol_acetate;N-Nitroso-N-methylurethane;Maleamate;alpha-Ionone;beta-Ionone;4-n-Heptylphenol;N-Nitrosodiphenylamine;4-(2-Pyrazinylethenyl)phenol;4-Hydroxyazobenzene;para-Nitrosodiphenylamine	C00152;C01043;C01905;C02037;C02642;C16438;C19258;C19301;C01596;C12286;C12287;C14698;C14742;C15042;C19433;C19479
neg-M131T614	388677.56260144	258015.320054309	354943.159664945	390583.259339209	328688.708955104	815796.726951615	349279.30774566	284801.344496107	383924.552033153	522587.901191816	285291.719254664	392646.627408935	0.874572203566151	0.655088704031495	0.937229437229437	0.854356013499396	0.981300380512462	0.307449075698459	0.227904065892374	none	130.943968653248	10.2299	1	0	-	-	-	-	Unknown	-	-	-	-	0	-	-	1	ortho-Vanadate	C11627
neg-M131T643	247318.921782548	217000.500569677	272398.864207167	303156.298643258	253012.485136412	210154.110924404	246372.833408808	242114.123240764	420373.986251821	317644.675196934	264309.81751054	292022.269774639	1.18615359819007	0.15062349636034	0.30952380952381	0.44099704815373	0.613015054115656	0.542421037317058	0.142705689520856	none	130.943947564709	10.708775	1	0	-	-	-	-	Unknown	-	-	-	-	0	-	-	1	ortho-Vanadate	C11627
neg-M131T65	5960171.90893372	5290792.02227416	5228892.41536107	5089110.66025902	5288117.15723212	6713037.02674991	4205412.19650455	3557826.10489061	4264222.86212236	4991557.7576756	4121213.30217032	3746961.45253164	0.741349533248277	0.000951950190031409	0.00216450216450216	0.0175568749460419	0.0261786055251633	1.36189464764588	0.150147871825565	none	131.090335902239	1.08996083333333	1	0	-	-	-	-	Unknown	-	-	-	-	2	2-Heptanethiol;Heptane-1-thiol	HMDB0032303;HMDB0032304	0	-	-
neg-M131T67	1440854.51555451	2250068.1875137	2948190.19693543	1913138.98111571	1199899.92602626	1729724.59764941	970725.940596679	1454553.3096047	1331819.15006099	1649269.5010324	2005423.42008458	1426597.90029873	0.769768712889735	0.171208202631165	0.24025974025974	0.471647314358013	0.542606429413271	0.846425911675069	0.341862487418497	none	130.943813911611	1.115525	1	0	-	-	-	-	Unknown	-	-	-	-	0	-	-	1	ortho-Vanadate	C11627
neg-M131T75	5002344.52341442	4872364.13367098	4237891.80353249	4362935.17304614	4469479.81132944	4532783.60052345	4902147.94025407	3259662.20455756	3998329.79249144	4614037.05735214	4113025.49698937	6809011.03995361	1.00794876204311	0.877800266705958	0.699134199134199	0.955161038861672	0.876136618791679	0.128702708869603	0.0556325719476789	none	131.03464097028	1.24957333333333	1	1	Ethylmalonic acid	C5H8O4	[M-H]-	90	Lipids and lipid-like molecules	Fatty Acyls	HMDB0000622	NA	-	12	Monoethyl malonic acid;Ethylmalonic acid;Glutaric acid;Methylsuccinic acid;Dimethylmalonic acid;2-Acetolactate ;(S)-2-Acetolactate;2-C-Methyl-1,4-erythrono-D-lactone;2-Deoxy-L-ribono-1,4-lactone;2-Hydroxy-4-oxopentanoic acid;(S)-Methylbutanethioic acid;Mimosine	HMDB0000576;HMDB0000622;HMDB0000661;HMDB0001844;HMDB0002001;HMDB0006833;HMDB0006855;HMDB0029884;HMDB0033958;HMDB0040531;HMDB0061879;HMDB0015188	10	Glutarate;2-Acetolactate;Deoxyribonolactone;4-Hydroxy-2-oxopentanoate;2-(Hydroxymethyl)-4-oxobutanoate;3-Hydroxy-3-methyl-2-oxobutanoic_acid;(S)-2-Acetolactate;(S)-4,5-Dihydroxypentane-2,3-dione;L-Mimosine;Clavaminic_acid	C00489;C00900;C02674;C03589;C04106;C04181;C06010;C11838;C04771;C06660
neg-M131T766	170312.355038936	271475.699286853	541278.492487388	180615.897710307	260613.336226572	293474.287495135	439235.623799072	412130.913691149	191604.823653795	271980.542142008	450730.742748596	255687.865599971	1.17674102547354	0.411397503598567	0.484848484848485	0.70204489307109	0.755480238342535	0.523517768638723	0.347755864177239	none	130.943930812473	12.7658583333333	1	0	-	-	-	-	Unknown	-	-	-	-	0	-	-	1	ortho-Vanadate	C11627
neg-M131T773	865767.574599902	982685.915387444	777424.263564926	781347.224298653	1552061.07671157	692902.448222271	869807.638376654	780835.110653431	1615503.68305168	1510293.56096964	883975.880006745	1324082.90743639	1.23571582530437	0.261270553084665	0.24025974025974	0.575750702478127	0.542606429413271	0.715960802778432	0.0151835891185171	none	131.034553101228	12.8769333333333	1	0	-	-	-	-	Unknown	-	-	-	-	12	Monoethyl malonic acid;Ethylmalonic acid;Glutaric acid;Methylsuccinic acid;Dimethylmalonic acid;2-Acetolactate ;(S)-2-Acetolactate;2-C-Methyl-1,4-erythrono-D-lactone;2-Deoxy-L-ribono-1,4-lactone;2-Hydroxy-4-oxopentanoic acid;(S)-Methylbutanethioic acid;Mimosine	HMDB0000576;HMDB0000622;HMDB0000661;HMDB0001844;HMDB0002001;HMDB0006833;HMDB0006855;HMDB0029884;HMDB0033958;HMDB0040531;HMDB0061879;HMDB0015188	10	Glutarate;2-Acetolactate;Deoxyribonolactone;4-Hydroxy-2-oxopentanoate;2-(Hydroxymethyl)-4-oxobutanoate;3-Hydroxy-3-methyl-2-oxobutanoic_acid;(S)-2-Acetolactate;(S)-4,5-Dihydroxypentane-2,3-dione;L-Mimosine;Clavaminic_acid	C00489;C00900;C02674;C03589;C04106;C04181;C06010;C11838;C04771;C06660
neg-M131T781	1645226.21934165	2280410.08516056	1384349.91451416	3633208.54146401	2446719.26704532	1602203.94738132	1323915.67880213	1823361.47525864	3751294.78216734	2587592.18499747	3337662.42929885	3356844.4073355	1.24542210816676	0.363532080083599	0.393939393939394	0.665079871161682	0.686537506209637	0.643039190138638	0.470688330703954	none	130.930894078746	13.015975	0	0	-	-	-	-	Unknown	-	-	-	-	0	-	-	0	-	-
neg-M131T813	753800.053235287	112981.541180575	1127383.1394172	2684474.88542656	947393.166610132	1924940.59464885	157017.361184053	1835498.90658377	2079832.47542262	303129.790669138	923027.166125923	114491.884563523	0.716860901471919	0.453886957581406	0.588744588744589	0.732140299973726	0.817405085036188	1.00572547915878	0.111796934267105	none	131.071079565054	13.55345	1	0	-	-	-	-	Unknown	-	-	-	-	20	2-Hydroxy-3-methylpentanoic acid;(5R)-5-Hydroxyhexanoic acid;5-Hydroxyhexanoic acid;D-Leucic acid;Leucinic acid;Hydroxyisocaproic acid;2-Hydroxycaproic acid;2-Ethyl-2-Hydroxybutyric acid;(R)-3-Hydroxyhexanoic acid;6-Hydroxyhexanoic acid;2-Methyl-3-hydroxyvaleric acid;(+/-)-1-Acetoxy-1-ethoxyethane;Paraldehyde;4,4-Dimethoxy-2-butanone;Ethyl (±)-3-hydroxybutyrate;Butoxyacetic acid;Threo-3-Hydroxy-2…	HMDB0000317;HMDB0000409;HMDB0000525;HMDB0000624;HMDB0000665;HMDB0000746;HMDB0001624;HMDB0001975;HMDB0010718;HMDB0012843;HMDB0029166;HMDB0032158;HMDB0032456;HMDB0033851;HMDB0040409;HMDB0041844;HMDB0059770;HMDB0061652;HMDB0014526;HMDB0041808	8	1,1-Diethyl-2-hydroxy-2-nitrosohydrazine;(R)-2-Hydroxyisocaproate;Ethyl_(R)-3-hydroxybutanoate;6-Hydroxyhexanoic_acid;Paraldehyde;Tacrine;4,4'-Methylenedianiline;N-(Phenylmethyl)-N-methyl-2-pyridinamine	C13773;C03264;C03499;C06103;C07834;C01453;C14288;C15141
neg-M131T830	243129.046267352	135012.686946606	187837.791379257	140307.795072472	264302.809214486	221007.51871566	146901.744093628	167477.959246616	164648.981032935	120892.328871614	116448.029205969	267332.384434286	0.825531528087323	0.263486964397608	0.393939393939394	0.578488113954926	0.686537506209637	0.648274701437091	0.479691186779487	none	130.943380021371	13.8339	1	0	-	-	-	-	Unknown	-	-	-	-	0	-	-	1	ortho-Vanadate	C11627
neg-M132T102	2638000.92498717	2285261.47900959	2014584.99244088	2328970.40816699	2055535.78528681	2119950.54472445	1043893.90593701	811221.891408282	913391.454722332	8286957.88777216	1113749.6551219	922048.828090717	0.973885391369809	0.237503732616051	0.0649350649350649	0.551585522869228	0.266344261199821	1.2236641853071	0.0546575194342393	none	132.029801684336	1.70676666666667	1	0	-	-	-	-	Unknown	-	-	-	-	3	Guanine;2-Hydroxyadenine;8-Hydroxyadenine	HMDB0000132;HMDB0000403;HMDB0000542	1	Guanine	C00242
neg-M132T104	2156387.97086363	4342922.87591472	2434755.98164303	2402241.81525566	3705744.45369157	2166737.93885534	1804784.39731645	1555425.0048389	1769648.81024165	2165152.32960485	2304862.47945998	1681841.55069509	0.655578567280483	0.022568650139791	0.0151515151515152	0.148880326395938	0.104176089250716	1.38399776019247	0.288674590919667	down	132.09242516736	1.74116666666667	0	0	-	-	-	-	Unknown	-	-	-	-	0	-	-	0	-	-
neg-M132T290	344016.3554024	208749.401457207	174297.563804541	190652.262632987	212504.404549622	186587.055661107	184765.391563035	310543.379349432	207027.075804817	172096.634063226	209140.857091671	181222.983943828	0.960502397106487	0.807204907327998	0.588744588744589	0.926593816319253	0.817405085036188	0.134037415534218	0.264098298830563	none	132.074462220496	4.832075	0	0	-	-	-	-	Unknown	-	-	-	-	0	-	-	0	-	-
neg-M132T327	292051.113326333	747483.913872452	206046.908114026	362410.068698029	588678.246143448	765577.382841208	191726.858298136	207967.334494016	230212.262915791	232124.179330231	235414.556998182	187771.436334429	0.433865357526218	0.020763300599588	0.025974025974026	0.140513890422493	0.149983721014362	1.97265709668779	0.32568347130931	down	132.056480401361	5.44915	1	0	-	-	-	-	Unknown	-	-	-	-	1	3-Methylpyrrolo[1,2-a]pyrazine	HMDB0033172	1	2-Aminobenzimidazole	C10901
neg-M132T379	148839.372592928	191029.161640359	179429.260794149	164582.506891952	121789.410374849	197081.819315018	235155.550824551	166804.637101169	173069.452777306	181706.63599666	196631.225124032	158637.912245125	1.10895409183195	0.277915147879166	0.484848484848485	0.592713879187199	0.755480238342535	0.453865831108306	0.325753277882009	none	132.056457804223	6.32018333333333	1	0	-	-	-	-	Unknown	-	-	-	-	1	3-Methylpyrrolo[1,2-a]pyrazine	HMDB0033172	1	2-Aminobenzimidazole	C10901
neg-M132T484	1680278.59658513	1203201.72476376	1794773.10327982	2165504.34739597	1884726.78597379	1623146.92093597	1823620.19028404	2177796.39792228	1881540.60972822	1680933.89329484	1382920.21240214	1665948.094589	1.0252257742963	0.766937385643299	0.818181818181818	0.907714073901547	0.930997315342469	0.176701660892002	0.189399821647006	none	132.01976284316	8.07374166666667	0	0	-	-	-	-	Unknown	-	-	-	-	0	-	-	0	-	-
neg-M132T500	3079274.18108968	3026749.11072304	2268842.50211613	2648032.06214946	2300767.24121276	1433463.00052463	2397740.92077291	1741644.62851357	1762579.62754394	2070111.82040176	5023647.71153018	2279621.98344143	1.0351164935991	0.962756072201032	0.588744588744589	0.986230405752117	0.817405085036188	0.211570714336132	0.181707581611816	none	132.019813253062	8.33313333333333	0	0	-	-	-	-	Unknown	-	-	-	-	0	-	-	0	-	-
neg-M132T57	216354620.72766	224281465.159715	219235238.291597	232634917.419798	227824383.995383	235771082.262694	103646569.650647	87436894.8434892	101002730.859105	119974968.926673	109192253.532081	105901554.568153	0.462468979093972	2.25098986156723e-06	0.00216450216450216	0.000359463136883086	0.0261786055251633	2.44884024875603	0.0410998063429797	down	132.029948454413	0.9524875	1	1	L-Aspartic acid	C4H7NO4	[M-H]-	84.7	Organic acids and derivatives	Carboxylic acids and derivatives	HMDB0000191	C00049	(map00220)Arginine biosynthesis;(map00250)Alanine, aspartate and glutamate metabolism;(map00260)Glycine, serine and threonine metabolism;(map00261)Monobactam biosynthesis;(map00270)Cysteine and methionine metabolism;(map00300)Lysine biosynthesis;(map00340)Histidine metabolism;(map00410)beta-Alanine metabolism;(map00460)Cyanoamino acid metabolism;(map00710)Carbon fixation in photosynthetic organis…	6	1-deoxy-1-(N6-lysino)-D-fructose;L-Aspartic acid;D-Aspartic acid;Iminodiacetic acid;Fumaric acid;Maleic acid	HMDB0062186;HMDB0000191;HMDB0006483;HMDB0011753;HMDB0000134;HMDB0000176	7	L-Aspartate;D-Aspartate;Aspartate;Iminodiacetate;Fumarate;Maleic_acid;Formylpyruvate	C00049;C00402;C16433;C19911;C00122;C01384;C02150
neg-M132T60	3345984.11008189	3446240.7901372	3106440.84448093	3552592.92333665	3230225.31347622	3190346.44838304	3533100.52867827	2733575.17987854	3275076.53755183	3042964.21084811	3546908.52000942	3212422.37685549	0.973440641115765	0.528357968058227	0.699134199134199	0.782218441035291	0.876136618791679	0.244722576765745	0.0180539903732063	none	131.983075417394	1.007025	1	0	-	-	-	-	Unknown	-	-	-	-	2	Methyl 1-(1-propenylthio)propyl disulfide;(-)-1-(Methylthio)propyl 1-propenyl disulfide	HMDB0033043;HMDB0034440	0	-	-
neg-M132T65	2186041.27695976	1788450.04903854	1716108.02992594	1983647.11099319	1696810.2834204	1923480.60877536	1105142.42798724	587879.79477725	949988.326393255	945386.410603038	1083707.28033852	1013249.98961908	0.503372032775743	0.000304611579190397	0.00216450216450216	0.00826518067620016	0.0261786055251633	2.23340254321578	0.0854572184056552	down	132.012097554509	1.07826166666667	0	0	-	-	-	-	Unknown	-	-	-	-	0	-	-	0	-	-
neg-M132T681	1472126.34964517	1389235.80203552	1561290.89883258	2076714.24771335	1295821.5675851	1495023.36159496	1351262.97726756	1394424.82758622	1515156.76098588	2939474.7515201	1349632.30631006	1394096.28397231	1.07037898211912	0.814374174574878	0.818181818181818	0.92982439738251	0.930997315342469	0.142178258883963	0.290715967027718	none	132.019991727772	11.3529166666667	0	0	-	-	-	-	Unknown	-	-	-	-	0	-	-	0	-	-
neg-M132T69	174038.359272866	103983.401462326	190220.088596234	176855.788434277	134325.437671418	230661.316518466	123871.266500014	178725.472944533	161306.27917605	312562.273566644	185431.932176755	104328.758499033	1.05558108941645	0.909465428483346	1	0.96694212215007	1	0.0990120080820861	0.280376131704941	none	131.944033911616	1.15023	1	0	-	-	-	-	Unknown	-	-	-	-	0	-	-	1	Wollastonite	C19550
neg-M132T738	6611676.40657587	5681447.68232556	6593050.93275847	6698124.40347669	6672684.5729621	2682532.4230169	6885213.64728704	7041001.95806438	6804086.69692236	7926990.16939754	11547718.9898148	6757860.9808233	1.34411913079391	0.0970895309641873	0.00216450216450216	0.353221719161662	0.0261786055251633	1.05551519806067	0.286210301945206	none	132.019974792397	12.3051833333333	0	0	-	-	-	-	Unknown	-	-	-	-	0	-	-	0	-	-
neg-M132T75	192754.182073983	162469.958748622	163836.555502823	156319.54006763	262134.718276856	212694.367365262	153707.402382662	139645.850434396	187783.88070465	2928398.94418158	158829.877735412	186092.568323041	3.26415240411947	0.513745994493719	0.484848484848485	0.77240219115678	0.755480238342535	0.765555620304429	0.0809348064893235	none	132.03793607799	1.25041166666667	0	0	-	-	-	-	Unknown	-	-	-	-	0	-	-	0	-	-
neg-M132T776_2	869706.541572695	1032408.46892537	894922.656234376	762260.597899111	826753.937196789	816532.630358231	661729.441525245	629745.531319552	1289677.98497097	1303420.82343061	645863.191026451	1287140.02440738	1.11820896426117	0.73589375819979	1	0.894642366455384	1	0.216076561927557	0.0689582988603083	none	132.029906818407	12.930525	1	0	-	-	-	-	Unknown	-	-	-	-	6	1-deoxy-1-(N6-lysino)-D-fructose;L-Aspartic acid;D-Aspartic acid;Iminodiacetic acid;Fumaric acid;Maleic acid	HMDB0062186;HMDB0000191;HMDB0006483;HMDB0011753;HMDB0000134;HMDB0000176	7	L-Aspartate;D-Aspartate;Aspartate;Iminodiacetate;Fumarate;Maleic_acid;Formylpyruvate	C00049;C00402;C16433;C19911;C00122;C01384;C02150
neg-M132T810	1087331.05546545	394711.369864852	485587.45717392	466139.647995464	1045424.26418983	530631.68252254	832660.11951333	844380.088590801	393234.189739997	403519.768339379	406781.065903243	480024.176766172	0.838091190739172	0.531221794378682	0.393939393939394	0.784131120672035	0.686537506209637	0.467065440843656	0.440768380779762	none	132.029932555994	13.4967166666667	1	0	-	-	-	-	Unknown	-	-	-	-	6	1-deoxy-1-(N6-lysino)-D-fructose;L-Aspartic acid;D-Aspartic acid;Iminodiacetic acid;Fumaric acid;Maleic acid	HMDB0062186;HMDB0000191;HMDB0006483;HMDB0011753;HMDB0000134;HMDB0000176	7	L-Aspartate;D-Aspartate;Aspartate;Iminodiacetate;Fumarate;Maleic_acid;Formylpyruvate	C00049;C00402;C16433;C19911;C00122;C01384;C02150
neg-M133T102	11742878.6404335	11367193.0923109	9814899.06242324	11621836.9443919	10105269.9280306	11813317.1125983	8944491.40259413	6488984.4144355	7641548.33086031	6585213.68314859	8946393.45075277	7586836.87969443	0.695000282692292	0.000519679640764409	0.00216450216450216	0.0117970808419849	0.0261786055251633	1.59170694700547	0.0232504663896459	none	133.013819315639	1.70116666666667	1	0	-	-	-	-	Unknown	-	-	-	-	7	L-Malic acid;Malic acid;D-Malic acid;Velcorin;3,3-Dimethyl-1,2-dithiolane;Tetrahydro-2-methyl-2-thiophenethiol;Tetrahydro-2-methyl-3-thiophenethiol	HMDB0000156;HMDB0000744;HMDB0031518;HMDB0032872;HMDB0038974;HMDB0039789;HMDB0039790	4	(S)-Malate;(R)-Malate;Malate;3-Dehydro-L-threonate	C00149;C00497;C00711;C03064
neg-M133T267	10604515.2180672	17489294.6098957	6571403.42619174	6475213.20077421	8375513.24703626	5825229.23374097	4393135.3102442	4854712.23383205	4463520.43929477	5373784.53463351	4889414.5452478	4219860.46690996	0.509465702882385	0.0153708884664434	0.00216450216450216	0.115794678959815	0.0261786055251633	1.79063077257484	0.467362312634676	down	132.867581768186	4.44913333333333	0	0	-	-	-	-	Unknown	-	-	-	-	0	-	-	0	-	-
neg-M133T278	1296406.38791972	1357215.98687621	1232971.75628598	1321829.57702545	1318836.26864438	1308773.05210689	1196590.21470456	913469.49536914	1883578.04193795	1141990.60893971	1194111.00090781	990032.278752961	0.934116996910911	0.394220927490675	0.0649350649350649	0.688417136457054	0.266344261199821	0.465049893351702	0.0489270648215253	none	133.013980097615	4.63810833333333	1	0	-	-	-	-	Unknown	-	-	-	-	8	L-Malic acid;Malic acid;D-Malic acid;Velcorin;3,3-Dimethyl-1,2-dithiolane;Tetrahydro-2-methyl-2-thiophenethiol;Tetrahydro-2-methyl-3-thiophenethiol;Cis-stilbene oxide	HMDB0000156;HMDB0000744;HMDB0031518;HMDB0032872;HMDB0038974;HMDB0039789;HMDB0039790;HMDB0059631	6	(S)-Malate;(R)-Malate;Malate;3-Dehydro-L-threonate;trans-4-Hydroxystilbene;cis-Stilbene_oxide	C00149;C00497;C00711;C03064;C14763;C16014
neg-M133T3	7196549.81950718	8471426.0165369	7619750.78722869	5359313.81467335	7859112.06317086	7580081.22426487	6856385.64703215	6385208.37347239	6907634.91728653	6979442.36087719	4582557.64604863	7945458.61992496	0.899525412210711	0.300158587783106	0.17965367965368	0.611887847845786	0.465469413725882	0.529838584898526	0.0906978980066307	none	132.867549815224	0.05046725	0	0	-	-	-	-	Unknown	-	-	-	-	0	-	-	0	-	-
neg-M133T320	199890.445643365	273594.290641771	162138.065699159	124602.124444514	168890.50164305	132945.171811845	125129.184971739	154157.883542819	167865.450549883	206986.925625654	140466.671264281	189996.280045691	0.927067999799523	0.706459102672963	0.937229437229437	0.880843089041894	0.981300380512462	0.223842238768596	0.0735864572299514	none	132.923233249819	5.335575	0	0	-	-	-	-	Unknown	-	-	-	-	0	-	-	0	-	-
neg-M133T346	2721867.92215292	6648583.49339249	4745988.56862097	1592783.60158183	9723867.94871362	3986326.4194298	5617504.12380428	1368694.84242707	4761812.08461619	3421699.33060578	2109253.69884855	4677570.17864592	0.746327962482458	0.498473229671478	0.588744588744589	0.762840802911093	0.817405085036188	0.625926408237168	0.497410752300586	none	132.899939226622	5.77171666666667	0	0	-	-	-	-	Unknown	-	-	-	-	0	-	-	0	-	-
neg-M133T376	1735362.11011042	2272337.46782351	4112222.72829429	2458627.19730967	2801775.34763035	2158184.41673938	9484729.2453708	4509572.2835638	1978725.04638202	1645697.93980766	2173707.8408405	4821268.86271848	1.58404521272314	0.351169335898307	0.699134199134199	0.654829570313206	0.876136618791679	0.801842128750426	0.299872057219236	none	132.899914496558	6.26504166666667	0	0	-	-	-	-	Unknown	-	-	-	-	0	-	-	0	-	-
neg-M133T402	2468190.50035847	3159765.06077543	2794005.68819702	5584162.43887934	3940230.81088307	6509459.41875399	2439561.49808411	2707011.34336726	7864590.42615628	6393077.85191977	1731441.56312466	2070350.02143457	0.94889635577213	0.606758426821561	0.393939393939394	0.828596238418405	0.686537506209637	0.453525165167106	0.376284382469531	none	132.899890346782	6.69491666666667	0	0	-	-	-	-	Unknown	-	-	-	-	0	-	-	0	-	-
neg-M133T458	8072060.93644567	39537655.3916934	17723622.5324285	9021397.99992834	21776976.1696474	9710831.53693523	9046006.71889854	42450845.7715195	42528212.2687143	17926413.0333443	12516413.2001432	40405761.4496808	1.55772570582721	0.276626187546487	0.17965367965368	0.591547438398873	0.465469413725882	1.07832168216816	0.443128759558229	none	132.899869500131	7.62831666666667	0	0	-	-	-	-	Unknown	-	-	-	-	0	-	-	0	-	-
neg-M133T473	5466739.21254539	7701392.57727116	10844215.5068758	7895767.80553938	11095309.8422787	7183939.34674119	7601020.95408004	8763195.45213927	7343388.63250102	10813188.5607153	13529133.8613297	8170582.99844048	1.1202124529382	0.434847034856013	0.588744588744589	0.71893823199393	0.817405085036188	0.459176687979957	0.177673011179833	none	132.899838071878	7.88388333333333	0	0	-	-	-	-	Unknown	-	-	-	-	0	-	-	0	-	-
neg-M133T486	2773781.82259778	4523257.84461825	3626243.42760023	5411453.92221818	4166045.46067357	4198656.89857297	3526463.53593348	4633632.20132121	5808526.83713478	4409203.76908094	5278094.41399347	5607257.74116638	1.18477095989198	0.171725946521503	0.17965367965368	0.472383077413847	0.465469413725882	0.751243571647486	0.0445596683402691	none	132.899863139443	8.10145833333333	0	0	-	-	-	-	Unknown	-	-	-	-	0	-	-	0	-	-
neg-M133T488	3179974.21512878	3662663.44814984	5418460.39764095	5966310.34945854	4334381.77876762	6690401.38522267	3723249.20703914	7835328.60685906	4288152.10852972	5411380.45063108	3615473.15553939	4557981.38528926	1.00613196242282	0.983344093286054	0.937229437229437	0.994182747455126	0.981300380512462	0.246384450721738	0.163670487481342	none	132.923110612664	8.13559166666667	0	0	-	-	-	-	Unknown	-	-	-	-	0	-	-	0	-	-
neg-M133T501	3244241.68427764	3720365.23443012	5609604.25949999	4213772.56755813	4602936.13102017	5107422.42921994	5564213.77392573	6499660.63536835	6454538.91657109	6932912.8707733	5513951.73454389	5072487.30959423	1.36000074361665	0.0104983717176333	0.025974025974026	0.0895970546342277	0.149983721014362	1.21275197588136	0.0687307137655082	none	132.899867819086	8.35691666666667	0	0	-	-	-	-	Unknown	-	-	-	-	0	-	-	0	-	-
neg-M133T519	3103155.27660825	4229374.33599168	4879611.99561679	4046301.0629318	3658123.27745814	5253723.25067195	5543558.23572623	4988578.34850909	5786517.65819132	5151482.76325005	4991094.23795378	4891495.71505005	1.24562442292396	0.0295977950723928	0.025974025974026	0.176311003405374	0.149983721014362	0.983426317977602	0.0328145904186402	none	132.89982844396	8.64651666666667	0	0	-	-	-	-	Unknown	-	-	-	-	0	-	-	0	-	-
neg-M133T538	4902500.18762518	1573721.46956	2504690.23314744	1738311.34001967	3066324.60041573	1998888.77219373	1711506.82223759	1356630.63073382	1844940.09394401	1978609.38475844	3314136.02178873	2643505.42102984	0.814050491487382	0.45053127878563	0.588744588744589	0.729307622147908	0.817405085036188	0.584119484710147	0.367135078113186	none	132.923139135025	8.9628	0	0	-	-	-	-	Unknown	-	-	-	-	0	-	-	0	-	-
neg-M133T542	9158410.86679619	10125768.50593	14437566.7101047	5573079.5619557	1506230.59888643	13434648.9243365	4925304.13977864	39419455.3807235	4777271.54020806	5091494.95144879	12985487.3542883	5312570.79606083	1.33697135379515	0.798956496040709	0.588744588744589	0.92197551563816	0.817405085036188	0.3059124656455	0.21340538923349	none	132.899849443689	9.03760833333333	0	0	-	-	-	-	Unknown	-	-	-	-	0	-	-	0	-	-
neg-M133T564	5636135.0879558	6509411.54356407	7300390.34636176	7839373.58340608	12960730.9582835	8040117.94988566	7442222.03867472	8098661.06076862	7693781.72503167	9454830.66498499	9903977.09021006	10100488.6228097	1.09128499307987	0.394888575267133	0.24025974025974	0.688886658696261	0.542606429413271	0.480539390676251	0.172097958742485	none	132.899837499435	9.39495	0	0	-	-	-	-	Unknown	-	-	-	-	0	-	-	0	-	-
neg-M133T569	9781876.76142465	4348098.65744408	1843719.92549827	1168931.36228923	1155798.45898336	2742244.94781714	2999524.05045098	1360645.25012799	2363882.47875635	1582193.16284591	1766447.71821411	1826029.33640203	0.56551060078583	0.439347070181769	0.699134199134199	0.721570651629542	0.876136618791679	0.768323963563352	0.174675352448827	none	132.923146283724	9.48113333333333	0	0	-	-	-	-	Unknown	-	-	-	-	0	-	-	0	-	-
neg-M133T57	8924592.6646359	9983786.66206971	9199381.71173169	10048636.8988042	9673521.94416223	9842446.85047167	4151850.13836762	3517121.72393799	4806522.90822779	5036621.62875929	5186925.2867847	4355709.76322836	0.469111170260898	1.63920168095625e-05	0.00216450216450216	0.00123118300167475	0.0261786055251633	2.41292960756619	0.0583075194926777	down	133.033279409625	0.9524875	1	0	-	-	-	-	Unknown	-	-	-	-	5	Ethyl 2-mercaptopropionate;Methyl 3-mercaptobutanoate;Methyl 3-(methylthio)propanoate;Ethyl 2-(methylthio)acetate;Ethyl 3-mercaptopropanoic acid	HMDB0031521;HMDB0032409;HMDB0034377;HMDB0040263;HMDB0040410	1	S,S-Dimethyl-beta-propiothetin	C04022
neg-M133T578	3876000.28507005	4923507.64295568	10883843.3558979	21005037.3396499	6466039.54424125	12930010.9450776	9266842.63537383	8602507.58790677	5765632.56064056	10825497.9248827	9167073.06051411	5330842.52556701	0.814826551062535	0.81999024233494	0.818181818181818	0.932338620206413	0.930997315342469	0.229222283494745	0.417228746532566	none	132.899850418742	9.64135	0	0	-	-	-	-	Unknown	-	-	-	-	0	-	-	0	-	-
neg-M133T595	5350092.06169624	820062.753079623	953200.066000785	950337.67305431	1036646.15438309	4783715.82326633	919533.554177882	1263682.62685746	5135682.97280562	4454209.4777109	1144490.60656147	4981819.9081594	1.2882790337203	0.503348809665306	0.484848484848485	0.766110192684419	0.755480238342535	0.750447566817741	0.260251814338669	none	132.923162586733	9.917125	0	0	-	-	-	-	Unknown	-	-	-	-	0	-	-	0	-	-
neg-M133T60	4035653.12801799	4658071.28649864	4974643.11498623	4761506.40885887	5867489.51630226	4822556.85481141	4659150.59271386	4817415.15189429	4530058.46179158	5186119.46371821	4972689.74764449	5138759.41980293	1.0063280574305	0.841440397289933	0.818181818181818	0.940631225358502	0.930997315342469	0.093897571904176	0.0956625517698887	none	132.946078918703	0.992303333333333	0	0	-	-	-	-	Unknown	-	-	-	-	0	-	-	0	-	-
neg-M133T608	16455228.5428392	13840075.7924224	9244329.36478493	8329232.00987843	9280297.39616413	10195290.9252784	25360189.4662635	24430357.9563617	7205113.40885375	21939840.0429889	7186953.97466091	15472450.5642333	1.50858607252264	0.274157196749504	0.484848484848485	0.589131188927308	0.755480238342535	0.884835688888231	0.2876990167635	none	132.899877625649	10.133	0	0	-	-	-	-	Unknown	-	-	-	-	0	-	-	0	-	-
neg-M133T61	294910331.778111	176524558.328711	135062554.090881	175632905.403222	240680422.567884	166536597.566188	207577389.464316	138928991.268366	183696170.094732	110536814.557717	199814005.321076	173986638.366564	0.853022451547376	0.351674998005903	0.699134199134199	0.655340564908501	0.876136618791679	0.567133380865298	0.0222093127166463	none	133.013952555471	1.01675916666667	1	1	Velcorin	C4H6O5	[M-H]-	85.3	Organic acids and derivatives	Carboxylic acids and derivatives	HMDB0032872	null	-	7	L-Malic acid;Malic acid;D-Malic acid;Velcorin;3,3-Dimethyl-1,2-dithiolane;Tetrahydro-2-methyl-2-thiophenethiol;Tetrahydro-2-methyl-3-thiophenethiol	HMDB0000156;HMDB0000744;HMDB0031518;HMDB0032872;HMDB0038974;HMDB0039789;HMDB0039790	4	(S)-Malate;(R)-Malate;Malate;3-Dehydro-L-threonate	C00149;C00497;C00711;C03064
neg-M133T620	3791212.85898349	1523672.52884981	1984482.84487233	1077525.38072457	3185415.20376879	2344255.61110496	1289576.81156455	981645.347663755	5713032.03535218	1678313.24319015	1122074.3632268	1020942.43316933	0.84892169414172	0.36768787008915	0.24025974025974	0.668316723626758	0.542606429413271	0.82851737318964	0.0868559192228346	none	132.92316819891	10.3263333333333	0	0	-	-	-	-	Unknown	-	-	-	-	0	-	-	0	-	-
neg-M133T633	8126304.24382824	5817139.66397018	6950831.73936989	5883374.28364345	5902121.7507273	5345355.8896177	12562861.4105475	6776093.0907833	6251459.53350461	6551888.58985801	5443433.69238357	6259205.1634906	1.15305179183213	0.438199702262225	0.484848484848485	0.720828426273284	0.755480238342535	0.450721207983118	0.153043404888717	none	132.899899343776	10.5582166666667	0	0	-	-	-	-	Unknown	-	-	-	-	0	-	-	0	-	-
neg-M133T646	1858777.15585902	1367897.77901725	1344496.83070063	955789.861539982	916675.935486116	1122425.00547454	1030622.91408293	1073955.98228575	1375626.1807435	1041308.64045703	1303041.86518291	3998481.41406429	1.29830237437652	0.548558388945819	0.818181818181818	0.79497282515239	0.930997315342469	0.470997901700907	0.38741451373018	none	132.923170849142	10.7707166666667	0	0	-	-	-	-	Unknown	-	-	-	-	0	-	-	0	-	-
neg-M133T649	11511433.6612486	11776166.1602366	7710398.0730735	5885885.75968159	11459961.6771463	4410397.96456331	9310199.49501588	7577448.41794613	6768530.82605707	7204658.08858887	12882909.0805942	13763125.0446085	1.09008995978198	0.605573199105576	0.699134199134199	0.827514843833226	0.876136618791679	0.395603370350084	0.132156800811052	none	132.899889141007	10.8202583333333	0	0	-	-	-	-	Unknown	-	-	-	-	0	-	-	0	-	-
neg-M133T65	2902578.12569755	2786189.52293674	2964432.14314079	2779066.73529023	2811208.74428408	2966143.40099611	2291617.48840403	2059590.32662847	2394743.03716508	2485052.50044283	2690280.12895868	2558448.35922251	0.841374356776968	0.00461164091318491	0.00216450216450216	0.0513147161193361	0.0261786055251633	1.0344322447859	0.0891502090745074	none	133.050323550676	1.08937833333333	1	0	-	-	-	-	Unknown	-	-	-	-	5	Ribitol;D-Arabitol;L-Arabitol;D-Xylitol;L-2-(Hydroxymethyl)-1,2,3,4-butanetetrol	HMDB0000508;HMDB0000568;HMDB0001851;HMDB0002917;HMDB0033730	5	Xylitol;Ribitol;L-Arabitol;D-Apiitol;D-Arabitol	C00379;C00474;C00532;C01569;C01904
neg-M133T666	5594838.94081968	4085337.72721476	7154233.17453555	5929666.67474444	3516128.11527627	4022032.28486429	4515581.73214439	4096422.70956374	6168357.78640923	8586103.96366864	4138765.81152476	5648962.84589257	1.094117075895	0.610256209575077	0.393939393939394	0.830310529305024	0.686537506209637	0.322805528434699	0.174038074270676	none	132.899901018005	11.1051	0	0	-	-	-	-	Unknown	-	-	-	-	0	-	-	0	-	-
neg-M133T671	1265319.57054826	2961737.66687669	1870564.57731948	1128523.50198897	980193.990594763	3470029.43533252	1519364.06009862	767509.219865619	1145222.09579692	1054356.45006481	1275621.23896185	2018884.13580633	0.66638501850029	0.222116876269999	0.484848484848485	0.535502471179389	0.755480238342535	0.96634353785449	0.47012519024422	none	132.923162164854	11.1804333333333	0	0	-	-	-	-	Unknown	-	-	-	-	0	-	-	0	-	-
neg-M133T68	7601083.31729946	8104211.10359363	7986686.258959	8439464.06779114	8013234.15685351	7807788.18723797	8615993.6385357	8212627.19718167	7921706.10048918	7508728.48508734	8249234.08250843	8319021.85919068	1.01824398877298	0.481624346627003	0.484848484848485	0.751416625692615	0.755480238342535	0.170006430211533	0.0367814497110806	none	132.867532422773	1.1397275	0	0	-	-	-	-	Unknown	-	-	-	-	0	-	-	0	-	-
neg-M133T684	12934800.5982295	8630798.85610003	6908905.58274387	6474098.29054855	9017344.44894701	7018318.63628544	6076898.85665762	7964498.06473737	18644385.5153881	7429331.22172681	11821554.4763964	9288574.42839483	1.20086542125601	0.485780473962591	0.588744588744589	0.753759672548243	0.817405085036188	0.512833671900476	0.0472989799875818	none	132.899896583356	11.3933666666667	0	0	-	-	-	-	Unknown	-	-	-	-	0	-	-	0	-	-
neg-M133T70	230077.225925587	7408099.49397745	348538.451315302	263465.209735592	242290.773324411	424457.511922594	7514929.42413242	255235.888600251	317124.973526478	264473.739881369	178212.580444952	139650.415753674	0.972266051112512	0.780926259057033	0.588744588744589	0.91419704937047	0.817405085036188	0.398535233512616	0.255708932284799	none	132.923078511497	1.16748333333333	0	0	-	-	-	-	Unknown	-	-	-	-	0	-	-	0	-	-
neg-M133T740	4304226.83241584	1109495.15641171	1100651.88507871	1538941.08220573	4628842.5734714	1364791.75277	1799392.16805878	3109103.98661514	1163358.24312184	4723185.22931926	1716991.79007732	1035427.20494174	0.96444134237412	0.975831962276469	0.818181818181818	0.991327912948715	0.930997315342469	0.0298418654281657	0.135061197390493	none	132.923151216752	12.3367	0	0	-	-	-	-	Unknown	-	-	-	-	0	-	-	0	-	-
neg-M133T747	3717645.35639333	13668675.3169929	13508773.7754487	4925398.81044557	4128800.49275933	3861948.77263378	13486794.4280148	3215850.11962843	10571765.5302175	14430242.1893579	13001690.0474635	4146657.07713865	1.34333098082475	0.415145249003796	0.699134199134199	0.704792743056239	0.876136618791679	0.78507974205552	0.146247223801371	none	132.899899485304	12.4555666666667	0	0	-	-	-	-	Unknown	-	-	-	-	0	-	-	0	-	-
neg-M133T761	6986794.04700578	917016.139111929	4885742.23372029	642531.301216508	6269662.47780494	1199396.49530466	1274757.46956237	1429552.52009767	721576.724108737	3864225.94998212	2136419.21214899	783065.717960805	0.488470785700695	0.370862289809048	0.588744588744589	0.670677420199037	0.817405085036188	1.03070340513582	0.405588580778757	none	132.923155191252	12.6911666666667	0	0	-	-	-	-	Unknown	-	-	-	-	0	-	-	0	-	-
neg-M133T775	2019369.79102289	1706591.27095392	1899697.84055038	2028197.43295012	1305066.05403082	1942261.76980963	2196614.77992002	2591471.61851728	2068596.9973284	1601725.04536067	2221503.27765251	1443319.88418915	1.112102265753	0.410536857317582	0.24025974025974	0.701428257825227	0.542606429413271	0.44515566229467	0.0263106981890227	none	132.899891083284	12.91045	0	0	-	-	-	-	Unknown	-	-	-	-	0	-	-	0	-	-
neg-M133T781	5002099.23218794	4755360.36386556	4421150.65054626	7346797.02314716	3659423.85829106	3463926.64963476	3503635.55595639	3553807.9353294	3900803.41945087	3089139.79278258	5234556.47983294	3667118.71678088	0.801049109292211	0.156858759722239	0.30952380952381	0.450182322252945	0.613015054115656	0.778621633872072	0.321523943265448	none	133.013956473905	13.0181	1	1	L-Malic acid	C4H6O5	[M-H]-	78.3	Organic acids and derivatives	Hydroxy acids and derivatives	HMDB0000156	C00149	(map00020)Citrate cycle (TCA cycle);(map00620)Pyruvate metabolism;(map00630)Glyoxylate and dicarboxylate metabolism;(map00680)Methane metabolism;(map00710)Carbon fixation in photosynthetic organisms;(map00720)Carbon fixation pathways in prokaryotes;(map01060)Biosynthesis of plant secondary metabolites;(map01061)Biosynthesis of phenylpropanoids;(map01062)Biosynthesis of terpenoids and steroids;(ma…	8	L-Malic acid;Malic acid;D-Malic acid;Velcorin;3,3-Dimethyl-1,2-dithiolane;Tetrahydro-2-methyl-2-thiophenethiol;Tetrahydro-2-methyl-3-thiophenethiol;Cis-stilbene oxide	HMDB0000156;HMDB0000744;HMDB0031518;HMDB0032872;HMDB0038974;HMDB0039789;HMDB0039790;HMDB0059631	6	(S)-Malate;(R)-Malate;Malate;3-Dehydro-L-threonate;trans-4-Hydroxystilbene;cis-Stilbene_oxide	C00149;C00497;C00711;C03064;C14763;C16014
neg-M133T785	2470348.14473871	1052615.58510629	1693614.17018034	1450273.97597263	2745812.35759678	537851.610612703	566182.233013358	1279755.76910655	1647254.36366371	1749752.17889995	1063139.29895011	1159641.00771672	0.750285208147923	0.483493287746762	0.588744588744589	0.752396189934551	0.817405085036188	0.57827377737145	0.280145554577805	none	132.92911154345	13.0786166666667	0	0	-	-	-	-	Unknown	-	-	-	-	0	-	-	0	-	-
neg-M133T804	1952450.98305735	2762631.06562696	3412376.06913078	3021446.00789174	6310789.22758254	2561014.70132853	3502585.7232766	6686156.8098914	8976152.23531722	6808776.52305574	8050078.88787564	3424216.91211693	1.87046167345195	0.0230062396999154	0.00865800865800866	0.150590258597804	0.0690841106545495	1.76387269916618	0.339742428081852	up	132.899922615199	13.3937	0	0	-	-	-	-	Unknown	-	-	-	-	0	-	-	0	-	-
neg-M133T810	4021329.08816929	3426638.0464527	2806845.50739224	4383737.58477329	3698468.59328162	4191244.07972219	3825639.37696318	4377145.35061402	3745817.82544178	4331574.98124068	4790613.02416637	4157194.67896885	1.119837128571	0.154617179021908	0.24025974025974	0.446968919414888	0.542606429413271	0.523567006849335	0.323608069679175	none	133.013978577974	13.4983833333333	1	1	D-(+)-Malic acid	C4H6O5	[M-H]-	84.8	Organic acids and derivatives	Carboxylic acids and derivatives	HMDB0031518	C00497	(map00650)Butanoate metabolism	8	L-Malic acid;Malic acid;D-Malic acid;Velcorin;3,3-Dimethyl-1,2-dithiolane;Tetrahydro-2-methyl-2-thiophenethiol;Tetrahydro-2-methyl-3-thiophenethiol;Cis-stilbene oxide	HMDB0000156;HMDB0000744;HMDB0031518;HMDB0032872;HMDB0038974;HMDB0039789;HMDB0039790;HMDB0059631	6	(S)-Malate;(R)-Malate;Malate;3-Dehydro-L-threonate;trans-4-Hydroxystilbene;cis-Stilbene_oxide	C00149;C00497;C00711;C03064;C14763;C16014
neg-M133T830	6193548.1966065	3702668.18695865	6866044.97718494	7015243.38603256	6532469.83009024	7191877.93951472	6754494.3127186	5453421.43192029	7361011.27146714	6994841.7839052	6955295.26245864	7093092.51277303	1.08293734442842	0.408106426441549	0.484848484848485	0.699859008495904	0.755480238342535	0.344229765477056	0.483142912153436	none	132.86756646468	13.8320583333333	0	0	-	-	-	-	Unknown	-	-	-	-	0	-	-	0	-	-
neg-M134T102_1	515377.562541573	521734.321976527	406156.03700134	469212.651742131	478220.381116915	381730.120857038	367420.413053489	290788.826660551	324214.880078949	2245162.97819648	368885.013827952	312580.785479707	1.40997297722363	0.983529357917212	0.0649350649350649	0.9942245862205	0.266344261199821	0.0193456583208529	0.0878494668171804	none	134.017261525138	1.70015	0	0	-	-	-	-	Unknown	-	-	-	-	0	-	-	0	-	-
neg-M134T102_2	2554408.93333784	2481840.5325913	2795695.44687825	4337696.09320595	3147892.81549577	2717689.27694505	43556.7265637818	2175562.71261147	2237851.07165404	2240553.35690418	2418254.42316942	2693024.37694958	0.654763326374634	0.238588158002896	0.00865800865800866	0.552865248759227	0.0690841106545495	1.65534459478996	0.106926512064741	none	134.046849302143	1.70015	1	0	-	-	-	-	Unknown	-	-	-	-	1	L-Menthone 1,2-glycerol ketal	HMDB0032367	3	Musk_xylene;Bromobutide;Icilin	C19462;C14568;C20171
neg-M134T164	8834126.9945462	9629434.57186521	10168551.5597982	10943103.4936586	11231344.7922174	11528504.9634178	9557844.20623774	8075347.13240527	9553380.12278282	8180020.9316736	9650281.71243517	10478264.478947	0.890271588870726	0.0775147158985456	0.0930735930735931	0.312465914228363	0.329027214259138	0.646170819998784	0.0371008022677495	none	134.046932981359	2.74034166666667	1	1	Adenine	C5H5N5	[M-H]-	85.1	Organoheterocyclic compounds	Imidazopyrimidines	HMDB0000034	C00147	(map00230)Purine metabolism;(map00908)Zeatin biosynthesis;(map01100)Metabolic pathways	8	(+)-threo-2-Amino-3,4-dihydroxybutanoic acid;Adenine;Methylmalonic acid;Succinic acid;Erythrono-1,4-lactone;Threonolactone;4-Hydroxy-2-oxobutanoic acid;xi-3-Hydroxy-2-oxobutanoic acid	HMDB0029389;HMDB0000034;HMDB0000202;HMDB0000254;HMDB0000349;HMDB0000940;HMDB0031204;HMDB0039324	6	2-Hydroxymethylserine;4-Hydroxy-L-threonine;Adenine;Succinate;Methylmalonate;Methyl_oxalate	C03059;C06056;C00147;C00042;C02170;C10900
neg-M134T269	4651453.16452886	5140186.23922529	5233513.46319325	6579845.54776041	5569497.06943841	4811372.98495603	3721815.98692071	3358590.68516385	3814753.43914064	3332401.08291112	4776371.61929226	4551501.04589239	0.736432524321642	0.00334515645665744	0.00432900432900433	0.0405798163475631	0.0423303111982357	1.37073468111004	0.0545058996760709	none	134.046958557887	4.47545	1	0	-	-	-	-	Unknown	-	-	-	-	8	(+)-threo-2-Amino-3,4-dihydroxybutanoic acid;Adenine;Methylmalonic acid;Succinic acid;Erythrono-1,4-lactone;Threonolactone;4-Hydroxy-2-oxobutanoic acid;xi-3-Hydroxy-2-oxobutanoic acid	HMDB0029389;HMDB0000034;HMDB0000202;HMDB0000254;HMDB0000349;HMDB0000940;HMDB0031204;HMDB0039324	6	2-Hydroxymethylserine;4-Hydroxy-L-threonine;Adenine;Succinate;Methylmalonate;Methyl_oxalate	C03059;C06056;C00147;C00042;C02170;C10900
neg-M134T279	41876.9635528124	48862.0283669604	55373.7886457384	49631.3658064774	45667.9809503586	102207.23170762	41247.5486745509	47349.4067411245	39177.353317379	56866.6197961381	53806.0086239034	50821.2555413705	0.841827403179689	0.391676238932125	0.699134199134199	0.68616990053773	0.876136618791679	0.539903667125176	0.0797917321293484	none	134.060881678781	4.65291666666667	1	0	-	-	-	-	Unknown	-	-	-	-	16	N-Acetylarylamine;2-Phenylacetamide;2-Aminoacetophenone;2'-Aminoacetophenone;2-Acetyl-4-methylpyridine;2-Acetyl-6-methylpyridine;2,3-Dihydro-1H-pyrrolizine-5-carboxaldehyde;5-(2-Furanyl)-3,4-dihydro-2H-pyrrole;2-Acetyl-5-methylpyridine;4-Acetyl-2-methylpyridine;4-Acetyl-3-methylpyridine;2,4,6-Octatriyn-1-ol;Benzofuran;3,5,7-Octatriyn-1-ol;xi-2,3-Octadiene-5,7-diyn-1-ol;Guanethidine	HMDB0001250;HMDB0010715;HMDB0032628;HMDB0032630;HMDB0037071;HMDB0037072;HMDB0040008;HMDB0040013;HMDB0040222;HMDB0040223;HMDB0040224;HMDB0030968;HMDB0032929;HMDB0038998;HMDB0040549;HMDB0015301	7	2-Phenylacetamide;Acetanilide;N-Benzylformamide;(Z)-Phenylacetaldehyde_oxime;(E)-Phenylacetaldoxime;Benzofuran;Guanethidine	C02505;C07565;C15561;C16075;C19714;C14512;C07036
neg-M134T291	29063533.7713714	29924261.8309079	30642973.9151041	30757073.3058459	33021665.8245398	29989110.6205095	23196660.2419124	22552193.6216807	29372510.0521041	23346041.3298607	26426809.621632	25299094.6131067	0.818944603179325	0.00277820468653341	0.00432900432900433	0.0360176254858271	0.0423303111982357	1.13996735800412	0.00827500481030172	none	134.046974013511	4.84665	1	1	Adenine	C5H5N5	[M-H]-	88.8	Organoheterocyclic compounds	Imidazopyrimidines	HMDB0000034	C00147	(map00230)Purine metabolism;(map00908)Zeatin biosynthesis;(map01100)Metabolic pathways	8	(+)-threo-2-Amino-3,4-dihydroxybutanoic acid;Adenine;Methylmalonic acid;Succinic acid;Erythrono-1,4-lactone;Threonolactone;4-Hydroxy-2-oxobutanoic acid;xi-3-Hydroxy-2-oxobutanoic acid	HMDB0029389;HMDB0000034;HMDB0000202;HMDB0000254;HMDB0000349;HMDB0000940;HMDB0031204;HMDB0039324	6	2-Hydroxymethylserine;4-Hydroxy-L-threonine;Adenine;Succinate;Methylmalonate;Methyl_oxalate	C03059;C06056;C00147;C00042;C02170;C10900
neg-M134T462	4593275.24179266	2947109.4150071	1382195.01237636	5432597.59927352	7062977.29215915	1231206.11836517	1393714.49509393	1451487.75508492	1336906.18593331	1211450.39528583	3941214.91493323	4238634.59446154	0.599284391872188	0.251320995250587	0.30952380952381	0.565738324632932	0.613015054115656	1.13646703388337	0.470223706825431	none	133.991251797598	7.69918333333333	0	0	-	-	-	-	Unknown	-	-	-	-	0	-	-	0	-	-
neg-M134T517	1561245.04563561	1241515.42825006	1194840.13213936	2085986.13255251	1265822.37817029	903211.577639899	1424647.1412628	2451766.64011307	1501052.77103449	952493.819076063	1352842.95011129	1005508.96747014	1.05279433174197	0.852095997060498	0.818181818181818	0.945562751617831	0.930997315342469	0.133078962122718	0.168989388183779	none	133.991290050696	8.6089	0	0	-	-	-	-	Unknown	-	-	-	-	0	-	-	0	-	-
neg-M134T539	2732062.72475713	1154701.84044077	1124089.40808969	1449120.72700348	2316040.08665702	1478348.37032367	1571539.30626916	999439.73124426	3668837.33983725	1415782.19522998	936075.318889732	1035853.23222996	0.938871285914337	0.616234454963388	0.393939393939394	0.83393327712516	0.686537506209637	0.411827898323939	0.293309645576159	none	133.991332850043	8.98958333333333	0	0	-	-	-	-	Unknown	-	-	-	-	0	-	-	0	-	-
neg-M134T57	1648713.43568712	1914177.54267477	1817303.74655566	2085456.94687349	1830218.25454731	1965510.36368227	755845.191056192	726121.557697679	765414.304297392	898449.871634232	846999.153161607	731088.012782859	0.419479492652966	6.14279217641199e-09	0.00216450216450216	1.81914402595744e-05	0.0261786055251633	2.58235179813515	0.166271638488957	down	134.034637916155	0.9523275	0	0	-	-	-	-	Unknown	-	-	-	-	0	-	-	0	-	-
neg-M134T60	1145122.98108894	8189172.19638954	902826.260914771	8242476.12472397	1164566.8207257	1033337.85889576	1201731.88786843	849826.0015782	1142441.86293694	994472.020601946	6145550.65818783	5786267.62908562	0.779605286509879	0.840105195035487	0.699134199134199	0.940203028293778	0.876136618791679	0.314906201147556	0.0313370069817696	none	133.980060730922	1.00571083333333	0	0	-	-	-	-	Unknown	-	-	-	-	0	-	-	0	-	-
neg-M134T604	971350.054889008	913563.851837499	796055.216568582	1060681.10722224	1037513.9373124	1843620.49338674	1140967.44896526	1804320.35749369	1279229.51819304	1087826.1044791	2073547.75812076	1118504.12005376	1.28411170562558	0.148286928047487	0.0411255411255411	0.437520978744175	0.203322792161333	0.93079821336598	0.168894194353197	none	133.991398338189	10.0637333333333	0	0	-	-	-	-	Unknown	-	-	-	-	0	-	-	0	-	-
neg-M134T61	12588695.4229348	7558488.88359456	5927852.79799366	11798457.6347204	10364653.7568084	7397449.09431095	6011512.72504054	3516856.85816428	7245322.16422959	4661863.22993065	8447210.6459976	7195265.43103585	0.666444374829923	0.0467992599694428	0.0649350649350649	0.234599142125349	0.266344261199821	1.33452008261428	0.0120300313226246	down	134.017295978019	1.01636666666667	0	0	-	-	-	-	Unknown	-	-	-	-	0	-	-	0	-	-
neg-M134T65	6122281.19228986	6227252.84284963	9049489.03386011	6925879.88545761	7406716.72451165	7363308.26586977	4080401.72887017	4604756.20409459	5254247.92164347	4574365.69212962	5333857.26346491	5243129.06444401	0.675039018788542	0.000421397549979434	0.00216450216450216	0.0103774718486298	0.0261786055251633	1.62319424649787	0.0527191370887276	none	134.04689415453	1.089445	1	0	-	-	-	-	Unknown	-	-	-	-	8	(+)-threo-2-Amino-3,4-dihydroxybutanoic acid;Adenine;Methylmalonic acid;Succinic acid;Erythrono-1,4-lactone;Threonolactone;4-Hydroxy-2-oxobutanoic acid;xi-3-Hydroxy-2-oxobutanoic acid	HMDB0029389;HMDB0000034;HMDB0000202;HMDB0000254;HMDB0000349;HMDB0000940;HMDB0031204;HMDB0039324	6	2-Hydroxymethylserine;4-Hydroxy-L-threonine;Adenine;Succinate;Methylmalonate;Methyl_oxalate	C03059;C06056;C00147;C00042;C02170;C10900
neg-M134T684	1213035.14900924	2283536.97670715	838165.13900794	1086346.14759315	1352683.67509486	1844850.36391684	1901883.20060772	1575131.63552346	1810435.73552056	1077891.90020844	1156899.50016421	1884765.81010948	1.09147526679968	0.531634444875103	0.699134199134199	0.784298421976642	0.876136618791679	0.398005375135923	0.368809281848026	none	133.991387470004	11.3946666666667	0	0	-	-	-	-	Unknown	-	-	-	-	0	-	-	0	-	-
neg-M134T776	6653291.58699832	3614467.32827205	6896588.24941911	5830927.17417031	4403341.5801324	4567213.91212471	2689012.86304371	6723729.89574208	3486681.60048674	3518241.0922681	8570206.89998218	4287133.58249906	0.915821866308139	0.50568464445533	0.393939393939394	0.767580191810719	0.686537506209637	0.48709120304755	0.217684607463724	none	134.046942066143	12.9317333333333	1	0	-	-	-	-	Unknown	-	-	-	-	8	(+)-threo-2-Amino-3,4-dihydroxybutanoic acid;Adenine;Methylmalonic acid;Succinic acid;Erythrono-1,4-lactone;Threonolactone;4-Hydroxy-2-oxobutanoic acid;xi-3-Hydroxy-2-oxobutanoic acid	HMDB0029389;HMDB0000034;HMDB0000202;HMDB0000254;HMDB0000349;HMDB0000940;HMDB0031204;HMDB0039324	6	2-Hydroxymethylserine;4-Hydroxy-L-threonine;Adenine;Succinate;Methylmalonate;Methyl_oxalate	C03059;C06056;C00147;C00042;C02170;C10900
neg-M134T779	996992.993206467	396589.915767531	634564.010804681	302679.820311007	469209.742197505	282767.716104915	381612.239923133	4865317.69231261	155579.083457882	445706.01962638	5788082.81353782	319106.43025464	3.87809393971503	0.449557005705458	0.937229437229437	0.728434372409878	0.981300380512462	0.992115879914934	0.278723346888934	none	134.02452075538	12.982425	1	0	-	-	-	-	Unknown	-	-	-	-	1	2-Benzoxazolol	HMDB0032931	0	-	-
neg-M135T104_2	286746084.786769	284962021.186992	210567148.991009	244242107.61807	217698205.750482	238899246.924704	193571246.763542	123397140.509735	167944254.946315	139849378.72695	187926345.983921	158167795.846609	0.654606206336201	0.000839281535846824	0.00216450216450216	0.0160649180407245	0.0261786055251633	1.68604085385386	0.0196200441449989	down	135.030843385784	1.74104166666667	1	1	Hypoxanthine	C5H4N4O	[M-H]-	80.1	Organoheterocyclic compounds	Imidazopyrimidines	HMDB0000157	C00262	(map00230)Purine metabolism;(map01100)Metabolic pathways	8	Erythronic acid;Threonic acid;L-threonic Acid;1-Pentanesulfenothioic acid;Ethyl propyl disulfide;Ethyl isopropyl disulfide;Hypoxanthine;Allopurinol	HMDB0000613;HMDB0000943;HMDB0062620;HMDB0031160;HMDB0033053;HMDB0033054;HMDB0000157;HMDB0014581	2	Threonate;Hypoxanthine	C01620;C00262
neg-M135T104_3	179005.108536929	186183.637982346	95726.3688520537	182418.888289734	166060.583802637	171530.474753644	117777.738460363	45532.7894293513	96711.2156321005	78419.5438193116	104654.313561959	85983.2412303584	0.539367238652748	0.00463749681968374	0.0151515151515152	0.0514367624783542	0.104176089250716	1.95053785542557	0.0950285531233468	down	135.073082176045	1.740875	1	0	-	-	-	-	Unknown	-	-	-	-	0	-	-	1	(+)-gamma-Hydroxy-L-homoarginine	C08286
neg-M135T262	116232.947348931	61221.5677098027	108233.453237567	101869.356314218	122849.532680259	138376.695891448	172003.229950121	164220.951229804	85189.2695912931	93463.4854753928	186428.200400574	72640.3839592695	1.19291791046539	0.51866099178266	0.699134199134199	0.775858158439497	0.876136618791679	0.473504484073357	0.104949713554505	none	134.987670289487	4.37276666666667	0	0	-	-	-	-	Unknown	-	-	-	-	0	-	-	0	-	-
neg-M135T267	6111593.38332054	9853972.37810728	6427263.62990438	5583977.2278752	2862557.07850416	5715569.21351406	4155621.76688881	4335734.37077693	4504661.245695	4891888.58469082	4568623.4973017	3219723.86565826	0.702401872638279	0.131325495614499	0.0649350649350649	0.410163857876092	0.266344261199821	0.937740309166447	0.368665820238003	none	134.86485629835	4.45555	0	0	-	-	-	-	Unknown	-	-	-	-	0	-	-	0	-	-
neg-M135T269	239782.708266114	270718.842431592	71989.2451321707	331196.336385224	434235.668409559	236053.126250836	213447.718386967	192268.934024218	184129.894376369	167234.183753302	238154.951769462	239443.232998027	0.779480858489962	0.631716177722685	0.132034632034632	0.841684847752553	0.398004641860975	0.414189988580303	0.042707288193106	none	135.050255343491	4.47528333333333	0	0	-	-	-	-	Unknown	-	-	-	-	0	-	-	0	-	-
neg-M135T291	1541751.35491548	1612503.58110839	1659654.62574493	1722834.3412436	1771944.21790613	1621387.38817786	1215095.03084752	1207144.71301627	1581336.66464398	1275513.14882723	1393151.5268677	1337542.14687322	0.806618562340095	0.00191685016223107	0.00432900432900433	0.0278070705829602	0.0423303111982357	1.18567766340068	0.0211904851088747	none	135.050312188313	4.84665	0	0	-	-	-	-	Unknown	-	-	-	-	0	-	-	0	-	-
neg-M135T3	3893331.39720733	3906182.66172099	4643057.64223157	4411455.14468572	2371960.88576132	4661036.01198067	4000896.45215789	3249288.92196414	4835633.39761016	3937391.29650502	4421759.84276354	4084059.32749344	1.02687674704886	0.721344318268105	0.818181818181818	0.888289635125212	0.930997315342469	0.204403228046064	0.122293307032099	none	134.864861877442	0.050139	0	0	-	-	-	-	Unknown	-	-	-	-	0	-	-	0	-	-
neg-M135T318	45559348.07515	43790005.5601063	47934882.0916169	115541240.668061	49856642.8917907	50887919.1699932	145231360.809742	46118898.3340638	129006361.2954	34346767.5417663	41394628.8951199	50932622.4739438	1.26433405189325	0.659535365194292	0.937229437229437	0.856652137874542	0.981300380512462	0.381277382452324	0.0808527842143209	none	134.89439516213	5.29305	0	0	-	-	-	-	Unknown	-	-	-	-	0	-	-	0	-	-
neg-M135T321	2996271.80452906	3502549.51169618	3271198.78428554	3464082.61268321	3385186.93614447	3607045.46414741	3421878.76122652	3532632.45635573	3679804.73419308	3690121.53075368	3793838.04459269	3784501.0480184	1.08288409404116	0.0325383763525274	0.025974025974026	0.187113768864984	0.149983721014362	0.595006526897091	0.0616335391381433	none	135.044884942176	5.34511666666667	1	0	-	-	-	-	Unknown	-	-	-	-	21	M-toluic Acid;Phenylacetic acid;2-Methylbenzoic acid;4-Hydroxyphenylacetaldehyde;4-Methylbenzoic acid;4-Methoxybenzaldehyde;3-Methoxybenzaldehyde;3-(5-Methyl-2-furyl)prop-2-enal;2'-Hydroxyacetophenone;2-Hydroxy-4-methylbenzaldehyde;4-(2-Furanyl)-3-buten-2-one;2-Methoxybenzaldehyde;Methyl benzoate;alpha-Methyl-2-furanacrolein;3-(3-Furanyl)-2-methyl-2-propenal;Phenyl acetate;Benzyl formate;Spermine…	HMDB0062810;HMDB0000209;HMDB0002340;HMDB0003767;HMDB0029635;HMDB0029686;HMDB0031459;HMDB0032400;HMDB0032568;HMDB0032603;HMDB0033128;HMDB0033766;HMDB0033968;HMDB0038176;HMDB0040638;HMDB0040733;HMDB0041485;HMDB0013076;HMDB0041901;HMDB0033303;HMDB0035095	17	Phenyl_acetate;Toluate;4-Hydroxyphenylacetaldehyde;Benzylformate;3,4-Dihydroxystyrene;3-Vinylcatechol;Phenylacetic_acid;2-Hydroxyacetophenone;m-Methylbenzoate;o-Toluate;4'-Hydroxyacetophenone;p-Anisaldehyde;3-Methylsalicylaldehyde;Phenyl_acetate;Methyl_benzoate;4-Hydroxy-3-methylbenzaldehyde;3-Butylidene-7-hydroxyphthalide	C00548;C01454;C03765;C05613;C06224;C07085;C07086;C07189;C07211;C07215;C10700;C10761;C14087;C15583;C20645;C21166;C09921
neg-M135T334	2975063.11231082	3157183.5459357	3332195.96781849	3390750.35617626	4427052.8746261	3781481.02841672	3352976.01648077	3474431.13311625	3561867.96716042	3537992.79128384	3747728.49304915	3904043.14352615	1.0244644578872	0.628397654638349	0.393939393939394	0.839672771732176	0.686537506209637	0.201455422226065	0.0343869487203696	none	135.044863118527	5.56871666666667	1	0	-	-	-	-	Unknown	-	-	-	-	17	M-toluic Acid;Phenylacetic acid;2-Methylbenzoic acid;4-Hydroxyphenylacetaldehyde;4-Methylbenzoic acid;4-Methoxybenzaldehyde;3-Methoxybenzaldehyde;3-(5-Methyl-2-furyl)prop-2-enal;2'-Hydroxyacetophenone;2-Hydroxy-4-methylbenzaldehyde;4-(2-Furanyl)-3-buten-2-one;2-Methoxybenzaldehyde;Methyl benzoate;alpha-Methyl-2-furanacrolein;3-(3-Furanyl)-2-methyl-2-propenal;Phenyl acetate;Benzyl formate	HMDB0062810;HMDB0000209;HMDB0002340;HMDB0003767;HMDB0029635;HMDB0029686;HMDB0031459;HMDB0032400;HMDB0032568;HMDB0032603;HMDB0033128;HMDB0033766;HMDB0033968;HMDB0038176;HMDB0040638;HMDB0040733;HMDB0041485	16	Phenyl_acetate;Toluate;4-Hydroxyphenylacetaldehyde;Benzylformate;3,4-Dihydroxystyrene;3-Vinylcatechol;Phenylacetic_acid;2-Hydroxyacetophenone;m-Methylbenzoate;o-Toluate;4'-Hydroxyacetophenone;p-Anisaldehyde;3-Methylsalicylaldehyde;Phenyl_acetate;Methyl_benzoate;4-Hydroxy-3-methylbenzaldehyde	C00548;C01454;C03765;C05613;C06224;C07085;C07086;C07189;C07211;C07215;C10700;C10761;C14087;C15583;C20645;C21166
neg-M135T348	51350700.0203768	42976758.4485407	56547963.4719326	180046865.57024	38631367.1094265	64176872.8943772	31100821.3808687	147501321.741779	92037851.654498	170846296.565379	58341696.4073867	52556976.4241214	1.27356717854052	0.526538182419722	0.588744588744589	0.78118116767749	0.817405085036188	0.620091898424727	0.464193770654383	none	134.894398666133	5.79305833333333	0	0	-	-	-	-	Unknown	-	-	-	-	0	-	-	0	-	-
neg-M135T378	35723845.9296225	27774826.4231634	44379640.2204791	30480082.8616887	54136660.8939241	45984775.6031834	47632839.7138255	46288966.3539415	40080352.2904247	33727811.2243725	40971747.5022808	46167057.9182837	1.06872255376185	0.483740300021597	0.484848484848485	0.752396189934551	0.755480238342535	0.367183366674886	0.205867496174391	none	134.894369885938	6.29316666666667	0	0	-	-	-	-	Unknown	-	-	-	-	0	-	-	0	-	-
neg-M135T392	1537094.72611296	2042155.16942372	2010534.32063083	2085846.22642621	1844455.65549014	1472368.76987881	1476387.45191871	2150041.91039304	2325505.34747732	1387648.19082601	7725174.59260497	1873658.47655283	1.54091294194344	0.405265128620056	0.588744588744589	0.696810480105276	0.817405085036188	0.716494973567743	0.223677519928158	none	135.019706461242	6.52811666666667	1	0	-	-	-	-	Unknown	-	-	-	-	0	-	-	5	1,4-Dihydroxy-2-naphthoate;Spirodilactone;Droserone;1,2-Dihydroxy-8-carboxynaphthalene;1,4-Dihydroxy-6-naphthoate	C03657;C06986;C10335;C14093;C17018
neg-M135T406	40391185.0264559	124693271.248254	89632115.060662	115646987.33362	40597906.6762051	68246260.9240528	41684029.2361791	90731209.4708851	42940502.4856969	142380657.918545	81835955.1946638	89752440.5575777	1.02111207319853	0.926223031429095	0.699134199134199	0.972955745552626	0.876136618791679	0.145790579577378	0.217236527061325	none	134.894351139299	6.761275	0	0	-	-	-	-	Unknown	-	-	-	-	0	-	-	0	-	-
neg-M135T415	1424182.16752669	2434121.2583808	1783999.37354831	2931042.51285301	2606433.67348459	3537324.20533553	2148941.2438597	1806354.95693206	1668112.40168039	1689066.40086504	2478188.47047027	1909504.27024371	0.795004804417198	0.232980924877864	0.30952380952381	0.547332634223275	0.613015054115656	0.732065555227222	0.286125790497816	none	135.019681956863	6.91321666666667	1	0	-	-	-	-	Unknown	-	-	-	-	0	-	-	5	1,4-Dihydroxy-2-naphthoate;Spirodilactone;Droserone;1,2-Dihydroxy-8-carboxynaphthalene;1,4-Dihydroxy-6-naphthoate	C03657;C06986;C10335;C14093;C17018
neg-M135T431	1843722.43900422	1729199.82745912	1761787.57596156	1783761.98488278	1814576.72307001	1972721.03114973	2321347.22967252	1965010.86894647	1998591.02588179	1931316.84671163	1746576.26258887	1748067.8112067	1.07382701949291	0.193967300971851	0.393939393939394	0.501489417454038	0.686537506209637	0.436957589197502	0.114827220865957	none	135.019681558308	7.1909	1	0	-	-	-	-	Unknown	-	-	-	-	0	-	-	5	1,4-Dihydroxy-2-naphthoate;Spirodilactone;Droserone;1,2-Dihydroxy-8-carboxynaphthalene;1,4-Dihydroxy-6-naphthoate	C03657;C06986;C10335;C14093;C17018
neg-M135T458	654727426.343992	794397013.859525	312378934.464519	391444345.871095	105985042.318758	173223625.539848	782485846.429768	861092807.638492	173744888.878151	277446914.589059	280228430.040464	284185138.074075	1.09334417734619	0.753542960375968	0.937229437229437	0.902087472367901	0.981300380512462	0.31555772599683	0.366392528236451	none	134.894305787589	7.6342	0	0	-	-	-	-	Unknown	-	-	-	-	0	-	-	0	-	-
neg-M135T473	147908553.392385	174841637.29407	208852829.071546	163526629.045004	242357887.76349	170237631.617197	175292062.347424	187975761.229811	249887005.371802	354492238.544774	191553007.709942	180828904.82179	1.20971249775136	0.236882670138185	0.132034632034632	0.550756160120646	0.398004641860975	0.663762022414187	0.184457570997724	none	134.894275310256	7.8906	0	0	-	-	-	-	Unknown	-	-	-	-	0	-	-	0	-	-
neg-M135T497	1910266.58734234	2726248.4569851	1393506.57519501	1769629.62587937	1403134.77134403	1265190.73011321	1582749.64963222	1462360.10075642	2707600.88952531	1023864.88942799	731062.410371952	2075611.85251197	0.915482525799586	0.545558685530497	0.818181818181818	0.792989060567726	0.930997315342469	0.456390358181896	0.239222933013923	none	135.019490042611	8.28825	0	0	-	-	-	-	Unknown	-	-	-	-	0	-	-	0	-	-
neg-M135T501	67786207.3158953	75591533.2924722	90760591.2081723	91164378.2466666	91027620.6383464	111799036.38066	62408416.7124405	91147859.9500297	101276755.074017	95562055.4486334	109447020.210225	103864287.469688	1.06736422929741	0.582754372776106	0.393939393939394	0.814847114608675	0.686537506209637	0.29857345243333	0.0589840446205857	none	134.894308025284	8.35513333333333	0	0	-	-	-	-	Unknown	-	-	-	-	0	-	-	0	-	-
neg-M135T517	1086013.16828683	615370.757667252	1974226.7182333	1391372.39733305	1197907.24346441	1385208.33601708	1315041.73644532	1100759.7915564	3202963.6876673	1423512.9317863	1400058.85314989	1265288.7393199	1.26895432606249	0.335275363750856	0.393939393939394	0.64191973292273	0.686537506209637	0.728881694614624	0.12762290473121	none	135.019500864265	8.62191666666667	0	0	-	-	-	-	Unknown	-	-	-	-	0	-	-	0	-	-
neg-M135T519	63851724.725101	75308317.0976194	78053950.3108371	93206174.9669379	75768256.4677239	105846019.116299	89698893.6234992	143627586.329334	124578812.406304	85452029.2869035	82054780.6293907	90836104.9414005	1.25244932825151	0.101534820065559	0.132034632034632	0.361714524825408	0.398004641860975	0.899706794812918	0.0234706571920613	none	134.894313532875	8.64881666666667	0	0	-	-	-	-	Unknown	-	-	-	-	0	-	-	0	-	-
neg-M135T533	719106.030574914	728779.806226328	852134.445127563	1690014.95386296	3741150.85326937	1677353.26268547	1836898.76818375	1459889.49834417	1680749.97519192	1912671.78942034	561452.587398245	784366.963867679	0.875378129855743	0.915280670421965	0.937229437229437	0.968964954078381	0.981300380512462	0.213927659815504	0.397514909587186	none	135.011821922398	8.87985	1	0	-	-	-	-	Unknown	-	-	-	-	4	Monobenzone;(Z)-3-(1-Butenyl)-1H-2-benzopyran-1-one;Safynol;Daucic acid	HMDB0014738;HMDB0030646;HMDB0036460;HMDB0031665	9	S-Methyl-1-thio-D-glycerate;(+)-(3S,4R)-cis-3,4-Dihydroxy-3,4-dihydrofluorene;Safynol;Dehydrotremetone;4-(Benzyloxyl)phenol;Bis(4-hydroxyphenyl)methane;2,2'-Bisphenol_F;(3-Phenoxyphenyl)methanol;Oxaloglutarate	C03804;C07721;C08458;C08741;C14244;C14298;C14747;C19800;C05533
neg-M135T543	280825852.566159	113606153.411823	122885875.855664	114033804.242387	315478883.087112	120991007.335279	100805157.331109	126898661.847782	99752491.5064349	88309504.0818875	133220161.641497	132341990.074274	0.638054129527125	0.134873899893887	0.393939393939394	0.416247721423296	0.686537506209637	1.1094915510874	0.179004195178875	none	134.894290836621	9.04685	0	0	-	-	-	-	Unknown	-	-	-	-	0	-	-	0	-	-
neg-M135T564	124178008.886708	132260106.343437	154633082.881509	162477729.41105	266551826.859425	161603900.150363	108691960.033539	112926495.984883	157858871.890833	206316619.075513	176796943.059427	193433907.301076	0.954397878675586	0.785792213623598	1	0.916071575712465	1	0.172062104579808	0.110717906851065	none	134.894298807703	9.40829166666667	0	0	-	-	-	-	Unknown	-	-	-	-	0	-	-	0	-	-
neg-M135T571	949951.327321972	870698.143904987	741736.868589811	1347338.37741138	1721627.93081994	788170.759924888	1060843.37544756	794215.73112954	2387761.05532339	871466.164879924	1648563.69112138	2895708.29059774	1.50456002645052	0.230570703793746	0.24025974025974	0.544844220569853	0.542606429413271	0.978067021174985	0.0852052668135757	none	135.011828449239	9.52231666666667	1	0	-	-	-	-	Unknown	-	-	-	-	4	Monobenzone;(Z)-3-(1-Butenyl)-1H-2-benzopyran-1-one;Safynol;Daucic acid	HMDB0014738;HMDB0030646;HMDB0036460;HMDB0031665	9	S-Methyl-1-thio-D-glycerate;(+)-(3S,4R)-cis-3,4-Dihydroxy-3,4-dihydrofluorene;Safynol;Dehydrotremetone;4-(Benzyloxyl)phenol;Bis(4-hydroxyphenyl)methane;2,2'-Bisphenol_F;(3-Phenoxyphenyl)methanol;Oxaloglutarate	C03804;C07721;C08458;C08741;C14244;C14298;C14747;C19800;C05533
neg-M135T60	1351531.3599031	1388498.87377734	1468483.04532324	1661683.95356249	1349242.85009264	1946584.25748255	1567403.99828332	1637768.19252653	1667402.2862512	1911318.37683605	1695548.54754803	1509163.57991702	1.08974235837651	0.213068616528602	0.17965367965368	0.525824307777232	0.465469413725882	0.512589813606995	0.110161900412931	none	134.943041020425	0.9922	0	0	-	-	-	-	Unknown	-	-	-	-	0	-	-	0	-	-
neg-M135T601	482568.447627146	561465.120935826	1108620.48941945	1008684.35079594	689099.391471054	1062341.03809219	698224.625441185	1611146.78657388	650168.348267898	817935.940501377	772483.836739695	555818.649569703	1.03928516937214	0.909659433673784	1	0.96694212215007	1	0.252433117163978	0.0543040309518562	none	135.011806294514	10.023325	1	0	-	-	-	-	Unknown	-	-	-	-	4	Monobenzone;(Z)-3-(1-Butenyl)-1H-2-benzopyran-1-one;Safynol;Daucic acid	HMDB0014738;HMDB0030646;HMDB0036460;HMDB0031665	9	S-Methyl-1-thio-D-glycerate;(+)-(3S,4R)-cis-3,4-Dihydroxy-3,4-dihydrofluorene;Safynol;Dehydrotremetone;4-(Benzyloxyl)phenol;Bis(4-hydroxyphenyl)methane;2,2'-Bisphenol_F;(3-Phenoxyphenyl)methanol;Oxaloglutarate	C03804;C07721;C08458;C08741;C14244;C14298;C14747;C19800;C05533
neg-M135T609	318902132.698097	272083637.119236	242059663.214047	176782104.767441	211856642.483207	214530028.436725	200274683.63308	466970399.245139	27101576.8173667	434527311.538682	246538888.736905	266259560.418142	1.14305540943913	0.757119701907147	0.699134199134199	0.903730720362478	0.876136618791679	0.343262162487444	0.183212648504712	none	134.894317394126	10.1474	0	0	-	-	-	-	Unknown	-	-	-	-	0	-	-	0	-	-
neg-M135T643	252350861.496729	230387889.476967	230784819.163523	501871688.357775	226672647.795467	156044939.660969	526693272.277381	599177395.792223	158892614.757289	153368927.909897	213776268.002028	234186820.140875	1.18020157566333	0.787677109878252	1	0.916623322881963	1	0.232221926479498	0.337579469541251	none	134.89431453118	10.7092166666667	0	0	-	-	-	-	Unknown	-	-	-	-	0	-	-	0	-	-
neg-M135T644	593064.495057565	1883781.21545154	1008779.83423167	1034422.00819467	2247206.28732589	997625.755267857	1087832.48542581	611725.084201781	629100.076804227	645360.463532421	587874.920678918	1318522.25470988	0.628524270764359	0.11827335062402	0.30952380952381	0.390166543353904	0.613015054115656	1.16016780833417	0.499365273527024	none	135.01177213065	10.729	1	0	-	-	-	-	Unknown	-	-	-	-	4	Monobenzone;(Z)-3-(1-Butenyl)-1H-2-benzopyran-1-one;Safynol;Daucic acid	HMDB0014738;HMDB0030646;HMDB0036460;HMDB0031665	9	S-Methyl-1-thio-D-glycerate;(+)-(3S,4R)-cis-3,4-Dihydroxy-3,4-dihydrofluorene;Safynol;Dehydrotremetone;4-(Benzyloxyl)phenol;Bis(4-hydroxyphenyl)methane;2,2'-Bisphenol_F;(3-Phenoxyphenyl)methanol;Oxaloglutarate	C03804;C07721;C08458;C08741;C14244;C14298;C14747;C19800;C05533
neg-M135T65_1	14696078.0965736	18312427.7681708	19258418.7032083	14362197.1816346	13440050.0467584	12154518.8633433	12961064.3607228	15154954.4122412	13579588.5831466	10541505.7438805	12523940.5260394	13330506.8873664	0.846762474531186	0.105474315802475	0.17965367965368	0.368979982134937	0.465469413725882	0.764055293471038	0.119493932217181	none	134.894334754351	1.09020166666667	0	0	-	-	-	-	Unknown	-	-	-	-	0	-	-	0	-	-
neg-M135T65_2	194086347.691721	183671467.199939	157181245.087339	175579348.692159	165466090.964245	189448145.338302	135549588.656401	103344959.244809	141472008.624295	99177861.4374208	135599617.938534	127449877.472898	0.69698813611318	0.000945100460425133	0.00216450216450216	0.0174700745072458	0.0261786055251633	1.57655296325602	0.0230816941531232	none	135.030911115196	1.07826166666667	1	1	Hypoxanthine	C5H4N4O	[M-H]-	86.3	Organoheterocyclic compounds	Imidazopyrimidines	HMDB0000157	C00262	(map00230)Purine metabolism;(map01100)Metabolic pathways	8	Erythronic acid;Threonic acid;L-threonic Acid;1-Pentanesulfenothioic acid;Ethyl propyl disulfide;Ethyl isopropyl disulfide;Hypoxanthine;Allopurinol	HMDB0000613;HMDB0000943;HMDB0062620;HMDB0031160;HMDB0033053;HMDB0033054;HMDB0000157;HMDB0014581	2	Threonate;Hypoxanthine	C01620;C00262
neg-M135T68	4299809.24596077	4242106.30722642	4363234.41525706	4523330.50414363	4466357.12488533	4176603.03639883	4886152.87759194	4616283.22331176	4355569.05871335	4206218.52452319	4396030.92112755	4842078.38433694	1.04721228769129	0.14652426247588	0.24025974025974	0.43503981110355	0.542606429413271	0.353890105781431	0.0947096146953039	none	134.864784242642	1.1398475	0	0	-	-	-	-	Unknown	-	-	-	-	0	-	-	0	-	-
neg-M135T683_1	205266109.182348	167779561.669383	150950687.468225	127461899.862247	177473481.126435	153537880.404577	118929280.119991	149904092.940126	365696224.106099	145588855.033641	168554995.708203	159128979.157732	1.1275691429412	0.74961124368905	0.699134199134199	0.900523938437297	0.876136618791679	0.222686111596577	0.105554573416096	none	134.894321133141	11.3854333333333	0	0	-	-	-	-	Unknown	-	-	-	-	0	-	-	0	-	-
neg-M135T683_2	705796.467400286	1922888.1544655	1944745.38992174	1841843.11232182	1868417.78374408	754120.137665751	1814404.82199686	643500.179304222	1851523.75829994	1430318.64476549	586424.671496407	883567.319272899	0.797730707006793	0.424555290264992	0.17965367965368	0.712246938512385	0.465469413725882	0.679726380526697	0.0361355750868231	none	135.011821658437	11.3894	1	0	-	-	-	-	Unknown	-	-	-	-	4	Monobenzone;(Z)-3-(1-Butenyl)-1H-2-benzopyran-1-one;Safynol;Daucic acid	HMDB0014738;HMDB0030646;HMDB0036460;HMDB0031665	9	S-Methyl-1-thio-D-glycerate;(+)-(3S,4R)-cis-3,4-Dihydroxy-3,4-dihydrofluorene;Safynol;Dehydrotremetone;4-(Benzyloxyl)phenol;Bis(4-hydroxyphenyl)methane;2,2'-Bisphenol_F;(3-Phenoxyphenyl)methanol;Oxaloglutarate	C03804;C07721;C08458;C08741;C14244;C14298;C14747;C19800;C05533
neg-M135T712	63247295.78217	246560584.627923	168663952.051331	78526692.8298701	266952296.228601	266234067.466512	217151307.956759	89904563.9086242	215077785.38363	102115795.948345	171374355.169345	178482367.340073	0.89352382843285	0.952458364846219	0.818181818181818	0.98198939397335	0.930997315342469	0.055004228488206	0.350036867210506	none	134.894321063443	11.8646666666667	0	0	-	-	-	-	Unknown	-	-	-	-	0	-	-	0	-	-
neg-M135T749	68573026.4727248	177000282.459144	111568394.217085	95595917.0157509	82070353.5105331	283828845.57638	267956717.318723	54366704.5010543	215536241.168105	250469114.233086	113705504.65866	127629867.113958	1.25777893783825	0.517165668884506	0.484848484848485	0.774627479478021	0.755480238342535	0.600516360141181	0.0695734697041336	none	134.894320995972	12.48105	0	0	-	-	-	-	Unknown	-	-	-	-	0	-	-	0	-	-
neg-M135T774	2524861.64713978	2040739.48712687	4478475.31206638	4132004.76800295	2171838.17215349	3879223.62922873	2442853.8428966	3424052.75647902	3110640.71343299	3195333.97108488	3119382.5421623	4483487.08161115	1.02853299065286	0.716129984907916	0.818181818181818	0.885535900713982	0.930997315342469	0.245985318846366	0.147636918114029	none	135.019696668402	12.9012833333333	1	0	-	-	-	-	Unknown	-	-	-	-	14	(R)-Shinanolone;Methyl trans-p-methoxycinnamate;Allyl phenoxyacetate;Ethyl phenylglycidate;Dehydrozingerone;Isomyristicin;Myristicin;(Z)-4-Methoxy-6-(1-propenyl)-1,3-benzodioxole;Isoeugenol formate;Eugenyl formate;Ethyl 3-oxo-3-phenylpropanoate;Benzyl acetoacetate;1'-Hydroxychavicol acetate;4-(3,4-Methylenedioxyphenyl)-2-butanone	HMDB0030580;HMDB0030752;HMDB0031610;HMDB0031623;HMDB0032591;HMDB0035275;HMDB0035873;HMDB0035894;HMDB0037277;HMDB0037877;HMDB0040268;HMDB0040446;HMDB0041007;HMDB0041481	8	Carpacin;Myristicin;Sarisan;Isoshinanolone;cis-1,2-Dihydroxy-1,2-dihydro-7-hydroxymethylnaphthalene;Nakitriol;Dehydrozingerone;Coumaryl_acetate	C10435;C10480;C10493;C12343;C14104;C16896;C17840;C20465
neg-M135T782	7445651.67521671	3496320.3108177	13728215.8086517	6477993.26399766	7761136.72998267	5895452.34177758	7220884.44690927	8250780.51785635	5951846.10062732	5081637.17252195	6110726.91172762	7045457.51214359	0.8852033510342	0.797460472498822	0.818181818181818	0.921069511639212	0.930997315342469	0.187450155898019	0.193007275819449	none	135.030982587897	13.0258166666667	1	0	-	-	-	-	Unknown	-	-	-	-	8	Erythronic acid;Threonic acid;L-threonic Acid;1-Pentanesulfenothioic acid;Ethyl propyl disulfide;Ethyl isopropyl disulfide;Hypoxanthine;Allopurinol	HMDB0000613;HMDB0000943;HMDB0062620;HMDB0031160;HMDB0033053;HMDB0033054;HMDB0000157;HMDB0014581	2	Threonate;Hypoxanthine	C01620;C00262
neg-M135T797	1576090.00409042	3313537.10714029	3337635.75107883	1706601.76145798	2816870.30204976	4241258.17458769	3049968.80577388	3093022.911682	2675598.15155027	1819893.81076903	2099353.36598025	2704422.4239426	0.908796241762245	0.786892760720383	0.588744588744589	0.916305963570328	0.817405085036188	0.224635970200482	0.211962595850655	none	135.019710352937	13.2805	1	0	-	-	-	-	Unknown	-	-	-	-	0	-	-	5	1,4-Dihydroxy-2-naphthoate;Spirodilactone;Droserone;1,2-Dihydroxy-8-carboxynaphthalene;1,4-Dihydroxy-6-naphthoate	C03657;C06986;C10335;C14093;C17018
neg-M135T804	129152985.256223	56230758.0312894	140536983.195577	137614637.998448	128086952.296217	52678213.3066161	50555528.0010147	134518481.015241	179663626.110423	137732668.529935	142958461.436768	139523021.769312	1.21830070007843	0.44201831559991	0.24025974025974	0.723317918771539	0.542606429413271	0.627229891769845	0.0996499779102379	none	134.89437762246	13.3930416666667	0	0	-	-	-	-	Unknown	-	-	-	-	0	-	-	0	-	-
neg-M135T81	35657607.2098515	28207885.0812534	40173682.9798224	25278720.9197717	31960480.8706064	45719635.1651357	32599260.4475046	35724371.5362917	41473367.6612649	40630957.8355263	32250064.1527873	39319979.3751688	1.07246440978232	0.425189745146181	0.393939393939394	0.712602750172231	0.686537506209637	0.399749848382049	0.182933412796625	none	134.894367671271	1.3492525	0	0	-	-	-	-	Unknown	-	-	-	-	0	-	-	0	-	-
neg-M135T830	3268298.64461585	2022809.62354559	3642873.22660251	3998203.01441419	3821951.29519048	3844373.76579812	3625120.05780147	3515852.83758251	2250196.07783185	4191247.09370746	1857662.7579685	3850670.20429248	0.936511885166851	0.637632642635637	0.818181818181818	0.844470491265587	0.930997315342469	0.342414812734966	0.0157565177541428	none	134.864835662958	13.8370333333333	0	0	-	-	-	-	Unknown	-	-	-	-	0	-	-	0	-	-
neg-M136T104	15895209.2977003	15337770.6055593	11694136.212949	13446871.9647111	11762258.4252172	12639653.3957393	10511094.4080515	6501146.95753223	9026682.08351934	7458862.06099209	10027817.5785801	8448871.27426017	0.643440363104246	0.000833974936281954	0.00216450216450216	0.0159928773627427	0.0261786055251633	1.72146533221906	0.049050301456772	down	136.034072304286	1.74104166666667	0	0	-	-	-	-	Unknown	-	-	-	-	0	-	-	0	-	-
neg-M136T289	770908.979437701	646974.667686392	1472210.17909344	319319.710042044	935744.204030414	212906.458484995	277556.900923587	1270687.57180271	1253129.92635537	963054.203401888	320241.519973888	233823.669843049	0.99092018734244	0.886966784072473	0.937229437229437	0.958295795789981	0.981300380512462	0.236974668616207	0.284617701859615	none	135.894461097045	4.82308333333333	0	0	-	-	-	-	Unknown	-	-	-	-	0	-	-	0	-	-
neg-M136T323	1786497.54478487	1857900.58632378	1905333.51651376	1858631.97829419	1827408.99236314	1987525.65771279	2001750.78216444	1994111.34083169	2128325.3676748	2044302.95537959	2043306.99286498	1969858.99734023	1.08539006419469	0.00163555298656486	0.00432900432900433	0.0251245331009313	0.0423303111982357	0.707498024799148	0.0361717708417152	none	136.016254946969	5.38913333333333	0	0	-	-	-	-	Unknown	-	-	-	-	0	-	-	0	-	-
neg-M136T334	289514.59417594	283039.588297815	304280.495795661	302535.66831437	554018.809798399	1029170.01567312	324574.058648951	319300.964043718	317755.124989668	562199.204517869	503574.321588749	372752.845945841	0.868816329443222	0.885184167343	0.30952380952381	0.957717525522985	0.613015054115656	0.120007991498334	0.160288658083194	none	136.049338374044	5.5692	0	0	-	-	-	-	Unknown	-	-	-	-	0	-	-	0	-	-
neg-M136T346	5765141.5140968	4822474.80943955	16425700.3001916	21378470.5553663	4388097.10787729	5102423.88505608	4008621.60609083	16672094.9051029	20735703.0185632	17645240.5365304	4768130.20152234	20328753.2638939	1.45395970184158	0.366331076141235	0.699134199134199	0.667409377533694	0.876136618791679	0.954444933955597	0.42237966568438	none	135.894431294088	5.77265	0	0	-	-	-	-	Unknown	-	-	-	-	0	-	-	0	-	-
neg-M136T348	121286.356652202	71506.4832240012	102180.064926074	99856.6831794609	101780.645538103	87467.9758676431	100045.03724893	115824.293544654	114349.484361525	110393.111931672	125964.067786934	114898.549420213	1.16675221458541	0.0770602266214375	0.0930735930735931	0.311577627825707	0.329027214259138	0.772460905208883	0.20263312808452	none	136.076376127399	5.8001	1	0	-	-	-	-	Unknown	-	-	-	-	18	Tyramine;2-Hydroxyphenethylamine;Dimethylaniline-N-oxide;m-Tyramine;2-Acetyl-1-ethylpyrrole;1,2,3,4,5,6-Hexahydro-7H-cyclopenta[b]pyridin-7-one;(±)-2-(2-Furanyl)pyrrolidine;4-Hydroxy-2,6-dimethylaniline;4-Hydroxystyrene;Phenylacetaldehyde;2,3-Dihydrobenzofuran;2-Methylbenzaldehyde;3-Methylbenzaldehyde;4-Methylbenzaldehyde;Acetophenone;Lentialexin;Styrene Oxide;Spermine	HMDB0000306;HMDB0001065;HMDB0001466;HMDB0004989;HMDB0029759;HMDB0039657;HMDB0040059;HMDB0060681;HMDB0004072;HMDB0006236;HMDB0013815;HMDB0029636;HMDB0029637;HMDB0029638;HMDB0033910;HMDB0038997;HMDB0062765;HMDB0001256	19	Tyramine;N,N-Dimethylaniline_N-oxide;Phenylethanolamine;1-(p-Hydroxyphenyl)ethylamine;4-Hydroxy-2,6-dimethylaniline;Methyridine;para-Cresidine;meta-Cresidine;Phenylacetaldehyde;Styrene_oxide;4-Hydroxystyrene;p-Tolualdehyde;Acetophenone;3-Methylbenzaldehyde;2-Methylbenzaldehyde;(S)-2-Phenyloxirane;Spermine;Thermospermine;N4-Aminopropylspermidine	C00483;C01183;C02735;C03473;C16570;C18396;C19216;C19376;C00601;C02083;C05627;C06758;C07113;C07209;C07214;C20782;C00750;C19669;C21009
neg-M136T350	86229.8677797915	64926.5459284528	61577.7093014674	117909.65345099	115375.343807538	116675.490535644	95845.3268138685	72176.4053983199	121614.470887799	121922.969985682	131739.73915852	81928.068119597	1.11113020874781	0.476556011755292	0.30952380952381	0.748200177137915	0.613015054115656	0.452260017097058	0.256920797332533	none	136.052487258007	5.82536666666667	1	0	-	-	-	-	Unknown	-	-	-	-	1	Isoniazid	HMDB0015086	1	Isoniazid	C07054
neg-M136T402	5914756.73347406	6951077.40238063	10731334.9442494	6985668.69649173	6176079.2898547	6400355.19475194	4347813.89862501	6315820.79656477	5308663.30252448	20715914.6267269	5615229.90043378	10424744.8799448	1.22171168887431	0.813277824595394	0.484848484848485	0.929708792053017	0.755480238342535	0.207087291771602	0.166475932545514	none	135.894399930211	6.69483333333333	0	0	-	-	-	-	Unknown	-	-	-	-	0	-	-	0	-	-
neg-M136T418	13417601.3662723	6298596.46293917	7353237.71662969	8004914.00223988	11307120.6374086	7193142.78724229	9472215.73991054	9145884.40069626	10798930.0804356	10981220.6589987	11488770.9356191	10070543.7422575	1.15647248052828	0.20248962740132	0.30952380952381	0.512750606689587	0.613015054115656	0.728776999973342	0.128750980880782	none	135.8944033037	6.97256666666667	0	0	-	-	-	-	Unknown	-	-	-	-	0	-	-	0	-	-
neg-M136T436	12159186.018336	23356102.51988	14771281.2012039	17664030.6844244	17965247.7120265	23357216.0852939	13420039.2161667	12779381.7302842	15363766.2370882	16409919.3442927	14166767.7070349	16045312.6980526	0.807016693102297	0.134436598982792	0.17965367965368	0.41533108677374	0.465469413725882	0.740079382642641	0.141890986797402	none	135.894390589995	7.26013333333333	0	0	-	-	-	-	Unknown	-	-	-	-	0	-	-	0	-	-
neg-M136T460	17691394.5863451	9940008.93907486	19075782.4720665	19334876.7789891	11527726.8513567	19109923.1535164	86934843.4267053	95668590.4974454	25079602.6448105	38172784.5242341	83090169.1747118	93276714.7105111	4.36723168523803	0.000843620743142094	0.00216450216450216	0.0161182101431665	0.0261786055251633	3.03609273950913	0.374746489603282	up	135.894344353987	7.67228333333333	0	0	-	-	-	-	Unknown	-	-	-	-	0	-	-	0	-	-
neg-M136T467	13313279.707694	12783203.1013242	14091859.7147505	14921368.6074585	24374598.4396433	15751685.5374329	14902532.3312452	22936055.8978356	14896736.4511732	15975165.8861906	15908971.4611802	24022304.3204311	1.14076370204887	0.324695129338655	0.24025974025974	0.632784622655853	0.542606429413271	0.44510447413315	0.452134705925847	none	135.944727400529	7.79158333333333	0	0	-	-	-	-	Unknown	-	-	-	-	0	-	-	0	-	-
neg-M136T486	6067190.94734664	7711140.26563398	8025242.92464307	7862079.97088022	10262092.6143114	9105042.61396345	7643108.51948504	8981946.42572227	8983405.08713076	9121841.15357058	9278354.23896547	9792547.32458382	1.09724948299244	0.238050977956868	0.393939393939394	0.552172752323742	0.686537506209637	0.55217053236119	0.0762234160976689	none	135.894283325826	8.10098333333333	0	0	-	-	-	-	Unknown	-	-	-	-	0	-	-	0	-	-
neg-M136T501	6958697.8164853	15126962.3808616	10231410.0770066	9674848.49740902	9936388.22980676	4576297.84848454	6956005.4017148	9945006.74579882	11050355.0093411	9932126.57622934	12518420.2173021	11627253.9770017	1.09777190889122	0.470884271121892	0.484848484848485	0.744163309179547	0.755480238342535	0.505624556038607	0.0690926406741569	none	135.894311650801	8.34939166666667	0	0	-	-	-	-	Unknown	-	-	-	-	0	-	-	0	-	-
neg-M136T510	4733896.41295576	3183418.98254715	5369411.07064088	6394388.54383876	7040102.05385765	8908565.89131329	3382744.93141502	8893603.83824016	3696344.96246953	8018822.78274479	4465595.78899537	8716920.85582109	1.04334155519488	0.962800507228866	1	0.986230405752117	1	0.184234544627774	0.0722126233069831	none	135.944683055805	8.49714166666667	0	0	-	-	-	-	Unknown	-	-	-	-	0	-	-	0	-	-
neg-M136T517	1300828.92318713	1671280.8836979	1941596.24629144	2141295.58053312	3450906.73089357	2152538.85973725	2141723.75673616	1815470.03409477	5669086.10349494	2007848.78375442	2592850.62171503	1517055.90137104	1.24375722568032	0.509379798938191	0.699134199134199	0.770031592794334	0.876136618791679	0.512064684742812	0.0968646152239303	none	135.970575819399	8.60995	1	0	-	-	-	-	Unknown	-	-	-	-	1	Benzoyl phosphate	HMDB0060440	1	Benzoyl_phosphate	C06206
neg-M136T519	6984480.43587468	9114703.68438581	9868720.8914062	6932429.57227513	8739948.48497361	8714539.70147776	9491970.12675941	10698553.4851564	13584547.9556268	10691521.7271523	8577006.44737521	10367209.6873708	1.2592797658842	0.0243501901706321	0.0411255411255411	0.156666493555929	0.203322792161333	1.02159127681586	0.0114187269305636	none	135.894305401688	8.64651666666667	0	0	-	-	-	-	Unknown	-	-	-	-	0	-	-	0	-	-
neg-M136T541	1211743.78583461	13388887.2787455	1029238.32269826	15346212.0193382	15497884.9226586	1092038.43630078	1577065.3848251	2126180.61156076	2603115.02134079	15276908.5544059	1121938.99456935	1419692.7702654	0.507187884621892	0.488995189002291	1	0.755956827480087	1	0.909485449439295	0.212628130592335	none	135.944714892984	9.01706666666667	0	0	-	-	-	-	Unknown	-	-	-	-	0	-	-	0	-	-
neg-M136T543	30949748.262027	11074122.2049763	33304269.059111	33391754.3370435	8590751.12550795	38039886.4410793	11177081.1532701	48774611.9607428	10964546.5428297	10911967.698634	31833816.1125226	11956267.6654803	0.808611917689438	0.494363131817029	0.699134199134199	0.759628472505152	0.876136618791679	0.671630905320413	0.402369034589995	none	135.894338904747	9.04395	0	0	-	-	-	-	Unknown	-	-	-	-	0	-	-	0	-	-
neg-M136T545	1904431.29984846	1491778.73615953	2118577.59592952	2431916.82264467	2518438.75816593	2321277.53753171	2017618.39695426	2050837.06490729	2355055.03146895	2321604.67000701	1943928.93016224	2650815.2805953	1.04328331083608	0.59529316622906	0.818181818181818	0.822640313041025	0.930997315342469	0.260936085981703	0.121752500155897	none	135.970546623712	9.0842	1	0	-	-	-	-	Unknown	-	-	-	-	1	Benzoyl phosphate	HMDB0060440	1	Benzoyl_phosphate	C06206
neg-M136T561	1171195.69738629	1063274.29449209	1248929.35872199	13236942.9020937	12030500.1097851	15700315.8740784	1100790.43704317	1397141.92805287	1026719.44703419	1155023.82068786	919370.904032307	2071427.14898198	0.17255959102375	0.0881079722218377	0.132034632034632	0.335811410950303	0.398004641860975	2.17359120066646	0.0639708333559246	none	135.944708981976	9.35326666666667	0	0	-	-	-	-	Unknown	-	-	-	-	0	-	-	0	-	-
neg-M136T579	8933261.41401443	36742920.2417785	25601001.0733986	48882183.0979219	11380406.4415847	30411095.376314	23767184.7949603	14846130.0905355	13379797.349278	17806586.0438522	11014805.7833806	20903130.7076083	0.628077121467325	0.304100345900309	0.30952380952381	0.615481272564144	0.613015054115656	0.881310969870395	0.48050165203136	none	135.894345216367	9.65513333333333	0	0	-	-	-	-	Unknown	-	-	-	-	0	-	-	0	-	-
neg-M136T608_1	35974985.0927437	31271781.6594416	20573816.8992464	20300196.6690815	24157204.3016565	24479241.7866577	22615765.8286954	53533720.3041025	59120037.6931933	48370181.2990278	14679203.0573528	43744319.6341471	1.5441918268266	0.203508322218409	0.24025974025974	0.514040151040286	0.542606429413271	0.98794049373706	0.280047497525971	none	135.894331562561	10.1402166666667	0	0	-	-	-	-	Unknown	-	-	-	-	0	-	-	0	-	-
neg-M136T608_2	2273033.8791998	1828640.91313561	2412690.49607547	2584028.98930619	3753866.49436235	2560368.98098241	2359253.16317905	2341029.90406184	2770065.1932285	2429232.28265294	2018701.99879366	1855635.56627245	0.89367734960688	0.411017160251198	0.588744588744589	0.701901782025484	0.817405085036188	0.450227731508612	0.107842452074582	none	135.970539261516	10.1337666666667	1	0	-	-	-	-	Unknown	-	-	-	-	1	Benzoyl phosphate	HMDB0060440	1	Benzoyl_phosphate	C06206
neg-M136T645	1507911.66322399	6141993.4788874	2391472.02754956	2599755.58452823	5767890.19171233	1625687.09054924	1491481.73773401	2537687.87386785	6344242.11624803	1984793.13674504	3516390.87776551	2676704.54348288	0.925958012473924	0.925334461070037	0.937229437229437	0.972955745552626	0.981300380512462	0.0882184511860305	0.397385127841276	none	135.970551913676	10.7451666666667	1	0	-	-	-	-	Unknown	-	-	-	-	1	Benzoyl phosphate	HMDB0060440	1	Benzoyl_phosphate	C06206
neg-M136T65	9786066.13484607	9076995.76407243	7546694.24831005	9641777.47117742	7751238.01066121	11414037.8843919	6922016.52873181	5365212.51413557	6914691.6741644	4778243.5480548	6624134.22749731	8253384.33695276	0.703729229774949	0.00636257191265913	0.00865800865800866	0.0638412951352487	0.0690841106545495	1.44176204342821	0.042413606113545	none	136.034202215705	1.07862083333333	0	0	-	-	-	-	Unknown	-	-	-	-	0	-	-	0	-	-
neg-M136T659	14737940.0696705	727353.300668717	1144943.10991289	13724133.1589665	13176240.4474522	12668155.6541436	13330010.933807	14560544.8570689	13869468.5313423	539596.988218493	1083890.25150223	14838147.4002665	1.0363641527978	0.971575251487691	0.699134199134199	0.989233246949412	0.876136618791679	0.0625928486010684	0.214304382299813	none	135.944710080502	10.97505	0	0	-	-	-	-	Unknown	-	-	-	-	0	-	-	0	-	-
neg-M136T667	13312874.8547448	12554802.7171837	13525447.6997236	19620250.231344	7982701.37545878	9177143.39737179	10127399.0884249	12587968.4050147	13687297.0152103	18793278.9589236	17087187.562293	11847661.9154486	1.10446680133351	0.47712570878327	0.588744588744589	0.748397090123879	0.817405085036188	0.446638716520449	0.236683649188913	none	135.894369614943	11.1136666666667	0	0	-	-	-	-	Unknown	-	-	-	-	0	-	-	0	-	-
neg-M136T683	22998853.8391441	18963155.1984566	38153652.5617478	14441503.6753946	13906540.7503533	18649043.1677127	13440098.7690324	17023880.459245	41292877.7880923	17535298.0142954	16147801.2324937	21523824.8292999	0.998828063264335	0.953496835848686	0.818181818181818	0.982745812788903	0.930997315342469	0.049982979719762	0.0402919788139368	none	135.894335251054	11.3851166666667	0	0	-	-	-	-	Unknown	-	-	-	-	0	-	-	0	-	-
neg-M136T712_1	7224381.7657687	6924541.80190268	18169535.0959718	8733564.81402349	28524444.7870988	30226590.0896064	24428623.9231277	25262291.3136675	23996586.9002123	11550272.1097925	15429355.2062723	30025103.6144855	1.30950128405392	0.232859181031323	0.484848484848485	0.547236234302158	0.755480238342535	1.04904646418352	0.325801359429823	none	135.894351472192	11.8616	0	0	-	-	-	-	Unknown	-	-	-	-	0	-	-	0	-	-
neg-M136T748	7750429.06764126	20004481.9787264	20265134.2392337	31731530.9081706	8739244.77792829	34891142.6878562	30348802.141985	6182658.94454971	24360454.6951731	33809711.2008343	28767180.0364763	9238769.58496312	1.07558327544662	0.900426487696679	0.937229437229437	0.963746442066923	0.981300380512462	0.144597927241579	0.48602464778904	none	135.894364420048	12.4697333333333	0	0	-	-	-	-	Unknown	-	-	-	-	0	-	-	0	-	-
neg-M136T770	1109445.57985237	537551.676150418	754847.644624063	844344.212852972	820474.447110264	695914.876645994	668992.343704745	1227432.54367038	534162.617313181	588492.754581295	727693.097446667	473222.835149778	0.886073845812623	0.399078304176787	0.24025974025974	0.691644209205996	0.542606429413271	0.535455471992632	0.310007357974518	none	135.944752717868	12.8411916666667	0	0	-	-	-	-	Unknown	-	-	-	-	0	-	-	0	-	-
neg-M136T774	438487.58454798	437730.026087169	161780.644427905	188639.222277322	412582.963597325	1039925.42805174	103101.871862354	114838.716454604	433346.573636219	120012.014976113	274646.461184062	145776.253676486	0.444814112431791	0.0597323234603117	0.0411255411255411	0.269939660345577	0.203322792161333	1.78888043163943	0.0358403510870817	none	136.023045467402	12.90375	1	0	-	-	-	-	Unknown	-	-	-	-	1	1H-Pyrrolo[2,1-c][1,4]thiazine	HMDB0040229	2	Thiobenzamide;Dinotefuran	C16281;C18509
neg-M136T79	437082.513168163	1176774.39539498	1409308.76113957	539780.168822842	1154537.33435344	1328685.16014024	534503.612605761	1404471.51266986	749614.453166506	799353.805767081	606638.248685708	825565.345174979	0.813762817551749	0.524993863464807	0.588744588744589	0.780096250421149	0.817405085036188	0.568281308830443	0.342635484813113	none	135.902115010022	1.318345	0	0	-	-	-	-	Unknown	-	-	-	-	0	-	-	0	-	-
neg-M136T803	4893248.74303923	6276554.90426425	7092867.31220595	15259040.0534798	13923133.535624	5428143.97615726	15220043.9558771	14852327.9577202	20005781.7592147	15202173.4313697	18434614.9497573	15832226.8707105	1.88276039811921	0.0133303201536165	0.0151515151515152	0.105300090435553	0.104176089250716	2.0297234045734	0.091014397042619	up	135.894420119705	13.3855	0	0	-	-	-	-	Unknown	-	-	-	-	0	-	-	0	-	-
neg-M136T96	365629.019558584	1362547.79499605	55906.36632543	383608.877296928	1162305.00997606	1464118.65269846	363065.672455091	1149756.82385044	491485.128398598	440990.2428798	440532.867952126	404552.287976889	0.686337838947392	0.971551197589172	0.818181818181818	0.989233246949412	0.930997315342469	0.0926444666517297	0.455306039252396	none	135.902102485044	1.59952833333333	0	0	-	-	-	-	Unknown	-	-	-	-	0	-	-	0	-	-
neg-M137T104	4620585.65711752	5669418.15415382	5047747.3525698	5092036.15967971	4693542.30564621	4762691.55979098	7199434.32777117	9808304.83815809	6009201.38278914	5491162.13029716	5564748.4632793	9134260.99810724	1.44572982355931	0.019382189024388	0.00865800865800866	0.134603945887961	0.0690841106545495	1.38834968841223	0.0484505577433513	none	137.035324816527	1.72749166666667	1	0	-	-	-	-	Unknown	-	-	-	-	5	Urocanic acid;Nicotinamide N-oxide;5-Oxo-2(5H)-isoxazolepropanenitrile;(E)-Urocanic acid;2-Aminonicotinic acid	HMDB0000301;HMDB0002730;HMDB0031338;HMDB0034174;HMDB0061680	3	Urocanate;4-Nitroaniline;para-Benzoquinone_dioxime	C00785;C02126;C19345
neg-M137T110	799248.185827478	715488.31778135	318023.279598992	544557.160504183	502820.680859829	600780.654670596	966235.805423988	873204.039911987	421064.91872413	923157.071376393	735487.586613582	637190.672679842	1.30894773425176	0.168192048864181	0.132034632034632	0.46712502317182	0.398004641860975	0.903374755982045	0.362270074924862	none	137.003305038723	1.83745	1	0	-	-	-	-	Unknown	-	-	-	-	1	Eupolauridine	HMDB0030182	0	-	-
neg-M137T263	3126907.05810223	1453860.80270763	2652029.59700698	2814764.56053872	2688561.79136911	4667879.60489672	4520573.17072608	3222300.9723133	2095623.43860888	4519099.53598452	3006388.756135	1824572.34986117	1.10253702935431	0.669263731202776	0.699134199134199	0.861774335401345	0.876136618791679	0.323538527054813	0.0104921685797521	none	137.003285887538	4.38775	1	0	-	-	-	-	Unknown	-	-	-	-	1	Eupolauridine	HMDB0030182	0	-	-
neg-M137T267	1181643.5626063	4359101.20242238	2677992.83163509	1592398.39872928	2229184.54877866	1467829.31871848	1166209.58732131	1318336.49421432	1139670.61556617	1433775.46733132	1416062.35443458	1351919.00171073	0.579351991206292	0.0675816187357742	0.025974025974026	0.290206790386728	0.149983721014362	1.40489471641584	0.331953494454873	none	136.862883632729	4.44913333333333	0	0	-	-	-	-	Unknown	-	-	-	-	0	-	-	0	-	-
neg-M137T287	2985838.7531471	3003192.08607657	3538475.17386216	3153435.67755181	2874135.80559529	3221299.15623223	3197682.76465965	4146941.5303921	4207574.5803788	4900005.37207287	3295845.29057222	3444035.03222319	1.23517359070734	0.0321387157971495	0.025974025974026	0.186307488387838	0.149983721014362	1.01541345845807	0.040627871788237	none	137.024118993296	4.78775833333333	1	1	4-Hydroxybenzoic acid	C7H6O3	[M-H]-	92.7	Benzenoids	Benzene and substituted derivatives	HMDB0000500	C00156	(map00130)Ubiquinone and other terpenoid-quinone biosynthesis;(map00360)Phenylalanine metabolism;(map00362)Benzoate degradation;(map00363)Bisphenol degradation;(map00623)Toluene degradation;(map00627)Aminobenzoate degradation;(map01061)Biosynthesis of phenylpropanoids;(map01100)Metabolic pathways;(map01110)Biosynthesis of secondary metabolites;(map01120)Microbial metabolism in diverse environment…	9	4-Hydroxybenzoic acid;Salicylic acid;3-Hydroxybenzoic acid;keratan sulfate II (core 2-linked), degradation product 1;Gentisate aldehyde;2-Methoxy-1,4-benzoquinone;alpha-Furyl methyl diketone;Sesamol;3,4-Dihydroxybenzaldehyde	HMDB0000500;HMDB0001895;HMDB0002466;HMDB0062484;HMDB0004062;HMDB0032576;HMDB0032920;HMDB0033812;HMDB0059965	7	4-Hydroxybenzoate;3-Hydroxybenzoate;Salicylate;Gentisate_aldehyde;Sesamol;3,4-Dihydroxybenzaldehyde;2-Hydroxy-5-methylquinone	C00156;C00587;C00805;C05585;C10832;C16700;C18316
neg-M137T291	2348871.83697386	1801025.97915871	3130282.22968911	2493257.61555878	2716297.15677354	2873129.44030347	2074661.58491771	3514413.55681076	3506082.6582956	2394129.00328289	2529673.25473633	2928075.9971685	1.10311695593367	0.442725436211382	0.484848484848485	0.72332916811521	0.755480238342535	0.438926847103154	0.0748942184359059	none	136.891314571738	4.846575	0	0	-	-	-	-	Unknown	-	-	-	-	0	-	-	0	-	-
neg-M137T3	1169649.07869235	2160988.16384995	2070768.13063631	1891745.32814608	2019366.00303033	2019748.50927888	1914588.95475467	2433219.243883	1838203.41799851	1780695.31124575	1277058.93139462	2055570.16321609	0.997094209275861	0.991040849951459	0.699134199134199	0.9962793666405	0.876136618791679	0.201449479763759	0.275223495421877	none	136.862871438181	0.0505214166666667	0	0	-	-	-	-	Unknown	-	-	-	-	0	-	-	0	-	-
neg-M137T301	2022482.13311018	2377068.50314484	2445041.97999601	2192405.09065084	2352601.12889451	2212559.23229707	2461418.65523119	2524312.50504195	2846295.53997799	2810966.28641929	2321856.71519697	2811269.85645487	1.15982474834845	0.00886497039551417	0.0151515151515152	0.0796579264408361	0.104176089250716	0.91119136013605	0.034628727314566	none	137.024094047292	5.01135	1	1	4-Hydroxybenzoic acid	C7H6O3	[M-H]-	82	Benzenoids	Benzene and substituted derivatives	HMDB0000500	C00156	(map00130)Ubiquinone and other terpenoid-quinone biosynthesis;(map00360)Phenylalanine metabolism;(map00362)Benzoate degradation;(map00363)Bisphenol degradation;(map00623)Toluene degradation;(map00627)Aminobenzoate degradation;(map01061)Biosynthesis of phenylpropanoids;(map01100)Metabolic pathways;(map01110)Biosynthesis of secondary metabolites;(map01120)Microbial metabolism in diverse environment…	14	4-Hydroxybenzoic acid;Salicylic acid;3-Hydroxybenzoic acid;keratan sulfate II (core 2-linked), degradation product 1;Gentisate aldehyde;2-Methoxy-1,4-benzoquinone;alpha-Furyl methyl diketone;Sesamol;3,4-Dihydroxybenzaldehyde;Serylvaline;Serinyl-Valine;Valyl-Serine;N6-Acetyl-5S-hydroxy-L-lysine;3,4-Dihydroxy-2-hydroxymethyl-1-pyrrolidinepropanamide	HMDB0000500;HMDB0001895;HMDB0002466;HMDB0062484;HMDB0004062;HMDB0032576;HMDB0032920;HMDB0033812;HMDB0059965;HMDB0094706;HMDB0029052;HMDB0029136;HMDB0033891;HMDB0039948	10	4-Hydroxybenzoate;3-Hydroxybenzoate;Salicylate;Gentisate_aldehyde;Sesamol;3,4-Dihydroxybenzaldehyde;2-Hydroxy-5-methylquinone;N6-Acetyl-N6-hydroxy-L-lysine;N5-(L-1-Carboxyethyl)-L-ornithine;Benzthiazuron	C00156;C00587;C00805;C05585;C10832;C16700;C18316;C03955;C04210;C19058
neg-M137T316	14187992.3096584	14445895.4136698	13480024.2196204	38697143.7874497	14961708.9559885	43648059.174011	10516106.7966564	14681910.4302638	35237217.2109327	10781240.6380259	35737860.3467885	13478226.1027268	0.863806124442238	0.649069966241422	0.30952380952381	0.850734724341469	0.613015054115656	0.398893616858628	0.0777111145815505	none	136.891355073635	5.26088333333333	0	0	-	-	-	-	Unknown	-	-	-	-	0	-	-	0	-	-
neg-M137T323	117939.47015836	136350.194933103	134640.504601979	133339.704310648	134039.900054343	124328.227552505	131353.693182014	1106020.41242864	143142.995380258	127567.325664161	123173.347442909	131722.183437837	2.25838346826276	0.352385085595179	0.937229437229437	0.655492494482102	0.981300380512462	0.975093679877637	0.0871347765063629	none	137.01979556218	5.39	0	0	-	-	-	-	Unknown	-	-	-	-	0	-	-	0	-	-
neg-M137T336	835773.200479368	790382.312237928	889105.846709224	767061.352838093	1037496.9079505	829821.506592539	817603.853625142	829389.344979247	920306.424302702	1056410.21320449	840693.517865536	797755.310263912	1.02184958809025	0.730484947747223	0.699134199134199	0.892021177345475	0.876136618791679	0.140525861052748	0.0321556878794465	none	137.035286981976	5.6048	1	0	-	-	-	-	Unknown	-	-	-	-	5	Urocanic acid;Nicotinamide N-oxide;5-Oxo-2(5H)-isoxazolepropanenitrile;(E)-Urocanic acid;2-Aminonicotinic acid	HMDB0000301;HMDB0002730;HMDB0031338;HMDB0034174;HMDB0061680	3	Urocanate;4-Nitroaniline;para-Benzoquinone_dioxime	C00785;C02126;C19345
neg-M137T342	15760973.5219287	12606217.781632	21392196.70423	11390509.6635983	13698589.0600108	28919767.9366014	21918002.9673377	13582941.3931379	29092232.0866049	54243943.2130177	13294710.1445246	31642280.2499427	1.57826794503337	0.176069870003623	0.17965367965368	0.478758586441249	0.465469413725882	1.08570920809117	0.383514397193642	none	136.891337414376	5.70038333333333	0	0	-	-	-	-	Unknown	-	-	-	-	0	-	-	0	-	-
neg-M137T349	10720595.1623275	11129672.3858643	11291255.9054074	12485058.4474655	11420580.082467	11903379.8482753	12753059.6775578	11582609.6962417	12147927.6776841	13631819.380171	12448709.2129182	11775540.6678096	1.07815927674247	0.0442280615991001	0.0649350649350649	0.226774107580842	0.266344261199821	0.587085093605265	0.0219290386491486	none	137.060426631933	5.816425	1	1	4-Ethyl-1,2-benzenediol	C8H10O2	[M-H]-	85.7	Benzenoids	Phenols	HMDB0040174	null	-	15	2-Phenoxyethanol;Tyrosol;3-Acetyl-2,5-dimethylfuran;1,4-Dimethoxybenzene;1,3-Dimethoxybenzene;4-Ethoxyphenol;2-Methoxy-4-methylphenol;2,6-Dimethyl-1,4-benzenediol;1,2-Dimethoxybenzene;2-Acetyl-3,5-dimethylfuran;1-(2-Furyl)butan-3-one;4-Methoxybenzyl alcohol;1-(2-Furanyl)-1-butanone;4-Ethyl-1,2-benzenediol;3-Ethyl-1,2-benzenediol	HMDB0041607;HMDB0004284;HMDB0029563;HMDB0029671;HMDB0029672;HMDB0032036;HMDB0032136;HMDB0032137;HMDB0032139;HMDB0032159;HMDB0032290;HMDB0034241;HMDB0039802;HMDB0040174;HMDB0040177	7	3-Methoxybenzyl_alcohol;4-Hydroxyphenylethanol;3-Ethylcatechol;Styrene-cis-2,3-dihydrodiol;2-Methyl-6-oxohepta-2,4-dienal;1-(4'-Hydroxyphenyl)ethanol;(2E,4E,6E)-7-Hydroxy-4-methylhepta-2,4,6-trienal	C03352;C06044;C06728;C07084;C11480;C13638;C20694
neg-M137T356	11450474.6184546	15496468.7622373	17230523.7199401	22478211.5817222	15962330.172454	25974065.606678	14873538.3999086	19252622.407439	15140650.5373209	15702154.0720948	16441243.6001062	14948832.1139289	0.887348746293392	0.504604107855661	0.393939393939394	0.766878658610665	0.686537506209637	0.405716587650814	0.059143168466384	none	136.891341023881	5.92710833333333	0	0	-	-	-	-	Unknown	-	-	-	-	0	-	-	0	-	-
neg-M137T402	15408270.013814	21280102.315401	30757032.4392182	19644697.0648596	14253445.9103943	15840983.0315159	13418609.02425	27566477.6332665	46078836.5303919	14367581.6170803	12777615.6578674	12531876.2591135	1.08155057569074	0.931919976322389	0.393939393939394	0.975087816548652	0.686537506209637	0.166524899365259	0.413581034009534	none	136.891285229707	6.69491666666667	0	0	-	-	-	-	Unknown	-	-	-	-	0	-	-	0	-	-
neg-M137T419	17572566.9905361	17581008.2979274	20520350.1147337	22534978.0400398	33948110.9776057	22589795.3298275	18383915.2187574	19087559.3722029	18310135.7704756	33039901.5797491	32012521.1004205	20335016.9735833	1.04766153852846	0.803417352173742	1	0.924652548887501	1	0.155088156810437	0.0727124766535549	none	136.891290752119	6.977325	0	0	-	-	-	-	Unknown	-	-	-	-	0	-	-	0	-	-
neg-M137T436	38222712.9292122	66064081.1929949	23326860.2294339	32888505.3316448	48899155.228429	71351787.7396695	39818525.4065118	38612116.960011	60140540.8363866	48509657.6676734	23462133.178556	47860240.845082	0.920393087214015	0.827256498355728	0.937229437229437	0.934551891602956	0.981300380512462	0.175908056355897	0.214708472176474	none	136.891286917659	7.26643333333333	0	0	-	-	-	-	Unknown	-	-	-	-	0	-	-	0	-	-
neg-M137T451	202856874.00361	77954086.2920405	77954956.9828481	57521205.8044913	47272530.4310162	61654398.5870795	249689517.507176	258749442.484173	54766825.4744252	84078411.7137029	57210297.6576639	257539604.409773	1.83169908611233	0.21218543366244	0.30952380952381	0.525161165633627	0.613015054115656	1.24099824830969	0.247192090820584	none	136.891247771225	7.52441666666667	0	0	-	-	-	-	Unknown	-	-	-	-	0	-	-	0	-	-
neg-M137T486	3192754.22032751	2962614.01747839	7504138.85682955	3259329.857995	3500907.95554887	3892617.80799432	3313180.92194337	3280382.64485867	4005961.72747086	3522352.44002502	2815342.7585336	4159394.10348391	0.867731978277909	0.556226926481448	0.818181818181818	0.798026286236641	0.930997315342469	0.387157868816648	0.0458104772589466	none	136.998885553363	8.1003	1	0	-	-	-	-	Unknown	-	-	-	-	0	-	-	1	Quinoclamin	C18584
neg-M137T500	20469996.692733	43296837.037688	22176268.5791016	27315802.8194934	27761010.139703	32662528.7180248	19788619.622581	10504203.2277829	30159893.927741	28459754.5560494	33757354.026168	32979186.2182737	0.896170090688474	0.506122910441583	1	0.767964275615138	1	0.518916135076132	0.0654675822507825	none	136.89120413593	8.34133333333333	0	0	-	-	-	-	Unknown	-	-	-	-	0	-	-	0	-	-
neg-M137T519	19293325.7044226	21737041.9721046	24921131.3735681	19390713.6554421	22924620.9760717	23114605.5684511	27158367.51729	43665246.8053	37781529.0610206	25943298.2387446	41132196.6956615	33357251.3297974	1.59107626496578	0.00235289210761215	0.00216450216450216	0.0321313922205533	0.0261786055251633	1.64977649376308	0.0360808205994664	up	136.891203928133	8.64724166666667	0	0	-	-	-	-	Unknown	-	-	-	-	0	-	-	0	-	-
neg-M137T579	2218899.4266025	6307747.90887184	4501949.98047045	4267174.52204478	4220318.3974642	7739273.39386326	2328090.04296989	4649637.44150052	5194490.62209304	4709923.41456194	8268578.59008647	3366524.5591162	0.974769790307809	0.908184420443777	0.818181818181818	0.966758911153306	0.930997315342469	0.108963786552365	0.393997482601008	none	136.998829496351	9.65291666666667	1	0	-	-	-	-	Unknown	-	-	-	-	0	-	-	1	Quinoclamin	C18584
neg-M137T58	4407287.08381531	5058308.51443671	5512842.34470597	5126442.43391376	5085118.23957739	5245180.78286029	4617792.92652955	5191842.69999717	5242955.73689511	4904914.55253418	4813663.80540718	4923792.20071496	0.975678885689497	0.536402466396982	0.393939393939394	0.787229955993588	0.686537506209637	0.214896573964801	0.0227713940329409	none	136.91740378779	0.970028333333333	0	0	-	-	-	-	Unknown	-	-	-	-	0	-	-	0	-	-
neg-M137T580	22394651.4526495	103991135.391844	73551878.4889829	78444468.5457541	23902519.9782095	40837635.318945	30255288.8820224	41923733.1564967	34956788.9301007	29702876.8886748	52518705.2471119	60042666.0490052	0.726854730865955	0.531315549257316	0.699134199134199	0.784131120672035	0.876136618791679	0.534309024175859	0.205362051891977	none	136.891250169791	9.66595	0	0	-	-	-	-	Unknown	-	-	-	-	0	-	-	0	-	-
neg-M137T595	42947701.3473166	36075415.4387769	49346676.3116875	38970362.117436	31068781.3884267	30596598.0655112	45387985.2276158	54732966.2293469	37808411.3183825	38854630.2696064	47327024.8836806	40219019.3520723	1.15425174183053	0.150682848242687	0.24025974025974	0.44099704815373	0.542606429413271	0.682961961656158	0.203593700668165	none	136.891239328818	9.91929166666667	0	0	-	-	-	-	Unknown	-	-	-	-	0	-	-	0	-	-
neg-M137T610	104064953.640622	89193262.2981532	60034291.0113007	58132774.2624423	67229444.8599115	70551068.0402227	65505073.7497122	98670354.679019	13967630.5254614	142033744.035583	43981505.8874358	97664738.4259629	1.02808791283613	0.644997362939426	1	0.848589799343785	1	0.450232790420598	0.288900987766478	none	136.891266488895	10.1738833333333	0	0	-	-	-	-	Unknown	-	-	-	-	0	-	-	0	-	-
neg-M137T616	5836395.20518732	3525199.34737274	2201986.07229494	2359985.08036286	2076041.52281899	5622148.85898426	6000962.32861564	5720160.39743894	2989585.57573966	5563113.70777916	7690295.2728646	9500159.13900307	1.73271200871282	0.0418614987268266	0.0649350649350649	0.220292854883417	0.266344261199821	1.56595583970212	0.473815624739026	up	136.998776102904	10.2720833333333	1	0	-	-	-	-	Unknown	-	-	-	-	0	-	-	1	Quinoclamin	C18584
neg-M137T643	78753196.1147093	74745757.009701	90214085.0523544	155800081.698782	76327468.4781744	45853724.6935869	101082907.206682	194836092.240541	51517002.5356505	49690650.488083	82265643.995956	78292479.6886608	1.06898764699588	0.943080868531755	0.818181818181818	0.979167905672808	0.930997315342469	0.110778323848659	0.13721884571877	none	136.89127548417	10.7092166666667	0	0	-	-	-	-	Unknown	-	-	-	-	0	-	-	0	-	-
neg-M137T65	7288848.4888178	7132668.75243934	7182492.34999214	6251224.2314	5958676.06857479	5634161.63717923	11988989.3430548	15093707.530297	8781071.15997358	9012822.52662412	7586428.47467593	12579771.7499142	1.64882054469273	0.00494105597587421	0.00216450216450216	0.0537116362768078	0.0261786055251633	1.72440622560496	0.0592972335930939	up	137.035256128373	1.0842875	1	1	Urocanic acid	C6H6N2O2	[M-H]-	70.5	Organoheterocyclic compounds	Azoles	HMDB0000301	C00785	(map00340)Histidine metabolism;(map01100)Metabolic pathways	5	Urocanic acid;Nicotinamide N-oxide;5-Oxo-2(5H)-isoxazolepropanenitrile;(E)-Urocanic acid;2-Aminonicotinic acid	HMDB0000301;HMDB0002730;HMDB0031338;HMDB0034174;HMDB0061680	3	Urocanate;4-Nitroaniline;para-Benzoquinone_dioxime	C00785;C02126;C19345
neg-M137T668	42278606.4900297	42769802.8432323	22951997.1264961	38533107.1512577	37365283.7616009	25741058.4830558	28821577.6852951	39922995.6981777	42721096.0626411	68608595.0965942	44729042.4819535	35969469.7862025	1.24390839588439	0.219181438620571	0.30952380952381	0.532806119756792	0.613015054115656	0.790376307328472	0.0828573800382632	none	136.891287401409	11.1328583333333	0	0	-	-	-	-	Unknown	-	-	-	-	0	-	-	0	-	-
neg-M137T674	2816135.13357965	3254145.13103251	2147972.15089111	3159617.0726701	3004972.33717634	2612432.94397787	2923501.87437383	2823978.46185993	2817683.68443649	2663937.35541982	2250394.69745987	2753065.74152762	0.955122058066014	0.59909864336506	0.588744588744589	0.824477219881895	0.817405085036188	0.201657397485104	0.134095513873758	none	136.998792434946	11.2253583333333	1	0	-	-	-	-	Unknown	-	-	-	-	0	-	-	1	Quinoclamin	C18584
neg-M137T683	67092532.9107803	55978615.1335083	44551742.1019343	41705831.5023227	58223846.7042971	50566265.3402463	38930840.7176735	49558560.3507458	118116235.586321	47747116.305139	72221302.2380457	64097807.1800011	1.22806895097206	0.423917396940735	0.699134199134199	0.711793912083381	0.876136618791679	0.556131970953941	0.0512563202310277	none	136.891279044718	11.3854333333333	0	0	-	-	-	-	Unknown	-	-	-	-	0	-	-	0	-	-
neg-M137T69	1850857.15109466	1874892.78488221	1959806.63377803	1946446.87095112	2056674.07705071	2194065.69430794	2226692.01233187	2208278.89117681	1827754.41529663	1007200.37182476	1228265.01303641	2107018.57565126	0.892488299212775	0.314180323881288	0.937229437229437	0.623319241985667	0.981300380512462	0.640266699554682	0.0772090615397699	none	136.862885780205	1.142245	0	0	-	-	-	-	Unknown	-	-	-	-	0	-	-	0	-	-
neg-M137T70	476317.90777896	407548.149702233	449803.556336888	406197.359738444	554876.526786738	544230.643050791	387747.193216752	545171.30415794	579723.137062254	574746.732783891	486443.390628685	492769.192742143	1.08017924634054	0.381970452174137	0.30952380952381	0.679794597662248	0.613015054115656	0.401409367704306	0.0562730116429877	none	137.003178820736	1.17311083333333	1	0	-	-	-	-	Unknown	-	-	-	-	1	Eupolauridine	HMDB0030182	0	-	-
neg-M137T712	20402602.9946125	19778399.3866818	51976820.0010869	25527457.1526354	34716241.361109	85988343.7656725	72913975.0007998	29026490.3304107	68982183.7134573	33312869.5671742	44125830.2618792	85214160.9796392	1.39928562116767	0.205825786574562	0.30952380952381	0.517194622868283	0.613015054115656	1.07824839823738	0.281543873994892	none	136.89126439503	11.8616333333333	0	0	-	-	-	-	Unknown	-	-	-	-	0	-	-	0	-	-
neg-M137T770	250020.014308475	252436.563234947	335883.702224207	2510893.69901394	326623.734010417	289991.763084201	2405968.72782247	248789.91919603	254925.259884331	226541.302144419	199066.390622453	233540.413131443	0.899890940014226	0.72899508830228	0.0930735930735931	0.891351409963067	0.329027214259138	0.407267143783123	0.314664974743025	none	136.964190039998	12.8389166666667	0	0	-	-	-	-	Unknown	-	-	-	-	0	-	-	0	-	-
neg-M137T771	2412410.33576148	2670460.22880199	2998046.88395097	2390647.51968801	3112946.72111102	2362821.14153525	2334845.23768334	2549310.06792452	2307024.6786505	2208687.68408784	2540615.47180321	2279563.41936478	0.891688077896434	0.0852203195338584	0.0649350649350649	0.329818089914364	0.266344261199821	0.574176405724223	0.177950068505278	none	137.035283364624	12.8503083333333	1	1	Urocanic acid	C6H6N2O2	[M-H]-	79.4	Organoheterocyclic compounds	Azoles	HMDB0000301	C00785	(map00340)Histidine metabolism;(map01100)Metabolic pathways	7	Urocanic acid;Nicotinamide N-oxide;5-Oxo-2(5H)-isoxazolepropanenitrile;(E)-Urocanic acid;2-Aminonicotinic acid;Isoniazid pyruvate;triazolopropionic acid	HMDB0000301;HMDB0002730;HMDB0031338;HMDB0034174;HMDB0061680;HMDB0060664;HMDB0061058	5	Urocanate;4-Nitroaniline;para-Benzoquinone_dioxime;Methyl_5-hydroxy-2-benzimidazole_carbamate;Isoniazid_pyruvate	C00785;C02126;C19345;C10902;C16624
neg-M137T784	740353.833893153	367410.027822663	173196.15935612	816257.690162815	151617.792181721	1107048.22665127	131661.03630219	1042642.34150141	916979.471948165	681446.182350979	438471.578141259	321699.554387414	1.05274808330743	0.826854495047893	1	0.93446495288521	1	0.247074535974129	0.128936580479273	none	137.060436502772	13.061975	1	0	-	-	-	-	Unknown	-	-	-	-	17	2-Phenoxyethanol;Tyrosol;3-Acetyl-2,5-dimethylfuran;1,4-Dimethoxybenzene;1,3-Dimethoxybenzene;4-Ethoxyphenol;2-Methoxy-4-methylphenol;2,6-Dimethyl-1,4-benzenediol;1,2-Dimethoxybenzene;2-Acetyl-3,5-dimethylfuran;1-(2-Furyl)butan-3-one;4-Methoxybenzyl alcohol;1-(2-Furanyl)-1-butanone;4-Ethyl-1,2-benzenediol;3-Ethyl-1,2-benzenediol;Ethambutol;4-(Methylnitrosamino)-1-(3-pyridyl)-1-butanone	HMDB0041607;HMDB0004284;HMDB0029563;HMDB0029671;HMDB0029672;HMDB0032036;HMDB0032136;HMDB0032137;HMDB0032139;HMDB0032159;HMDB0032290;HMDB0034241;HMDB0039802;HMDB0040174;HMDB0040177;HMDB0014474;HMDB0011603	10	3-Methoxybenzyl_alcohol;4-Hydroxyphenylethanol;3-Ethylcatechol;Styrene-cis-2,3-dihydrodiol;2-Methyl-6-oxohepta-2,4-dienal;1-(4'-Hydroxyphenyl)ethanol;(2E,4E,6E)-7-Hydroxy-4-methylhepta-2,4,6-trienal;Ethambutol;5-(alpha-Phenylethyl)semioxamazide;4-(N-Nitrosomethylamino)-1-(3-pyridyl)-1-butanone	C03352;C06044;C06728;C07084;C11480;C13638;C20694;C06984;C15418;C16453
neg-M137T798	1723431.4444483	2508470.39017492	2508475.99707507	2406220.79328184	2593157.31081937	2575845.72500399	2511848.2882359	2506760.40382905	2656664.39514054	2650650.28420223	2575676.05370972	2654113.60894518	1.08662656328686	0.212239041873939	0.132034632034632	0.525161165633627	0.398004641860975	0.550353962102787	0.0256316230735542	none	137.003212266527	13.29795	0	0	-	-	-	-	Unknown	-	-	-	-	0	-	-	0	-	-
neg-M137T804	40865212.1209872	42557249.7716316	19635507.6239129	19552131.7516153	40273312.8458316	27433984.1810704	42798814.6948522	16764009.7686741	56624691.4577524	43299168.3580421	52838194.4777211	53579005.4754506	1.39716014728334	0.214600840441397	0.0649350649350649	0.527589411486565	0.266344261199821	1.00331788223894	0.122456661911266	none	136.891330163342	13.3927333333333	0	0	-	-	-	-	Unknown	-	-	-	-	0	-	-	0	-	-
neg-M137T810	1591687.94701911	1244683.69619897	1261417.63027834	1156540.49582807	1132591.60915526	1517596.93007997	1220243.60453063	1171990.01704563	1341349.61532803	1382618.12260801	1348355.9463669	1466069.032924	1.0033029248873	0.896549502450093	0.818181818181818	0.96170142612806	0.930997315342469	0.0991081551472248	0.0562955215488546	none	137.024020066132	13.4967166666667	1	0	-	-	-	-	Unknown	-	-	-	-	14	4-Hydroxybenzoic acid;Salicylic acid;3-Hydroxybenzoic acid;keratan sulfate II (core 2-linked), degradation product 1;Gentisate aldehyde;2-Methoxy-1,4-benzoquinone;alpha-Furyl methyl diketone;Sesamol;3,4-Dihydroxybenzaldehyde;Serylvaline;Serinyl-Valine;Valyl-Serine;N6-Acetyl-5S-hydroxy-L-lysine;3,4-Dihydroxy-2-hydroxymethyl-1-pyrrolidinepropanamide	HMDB0000500;HMDB0001895;HMDB0002466;HMDB0062484;HMDB0004062;HMDB0032576;HMDB0032920;HMDB0033812;HMDB0059965;HMDB0094706;HMDB0029052;HMDB0029136;HMDB0033891;HMDB0039948	10	4-Hydroxybenzoate;3-Hydroxybenzoate;Salicylate;Gentisate_aldehyde;Sesamol;3,4-Dihydroxybenzaldehyde;2-Hydroxy-5-methylquinone;N6-Acetyl-N6-hydroxy-L-lysine;N5-(L-1-Carboxyethyl)-L-ornithine;Benzthiazuron	C00156;C00587;C00805;C05585;C10832;C16700;C18316;C03955;C04210;C19058
neg-M138T104	210608.36380601	257278.439421228	267005.671541696	269911.652520979	272543.525883389	283113.219910009	383037.290758874	589681.333040236	352755.065092676	310114.808797011	274422.078704267	572514.468900022	1.5908922089074	0.0201373759286196	0.00432900432900433	0.13790809481344	0.0423303111982357	1.5267073331839	0.00951559361692288	up	138.038539484843	1.72751666666667	1	0	-	-	-	-	Unknown	-	-	-	-	1	2,4-Dimethyl-5-vinylthiazole	HMDB0037285	0	-	-
neg-M138T287	607869.169356426	678198.674162866	374619.810541392	673172.548687146	592756.609575159	654982.427822068	592533.679926289	407590.335898656	430115.780116712	492766.133990281	693166.819041647	384380.952837917	0.837769247932378	0.199937533637167	0.30952380952381	0.509351421275012	0.613015054115656	0.681418024056547	0.0683649821448645	none	138.029040563878	4.78786666666667	0	0	-	-	-	-	Unknown	-	-	-	-	0	-	-	0	-	-
neg-M138T336	535847.785627992	45239.2283224931	37031.2186101538	577350.673508792	614570.980122051	29900.4482366492	39373.0404859846	29422.2343774043	603019.367635798	23764.0347383578	725422.817686798	37299.2774232596	0.792580468540495	0.580832972025802	0.699134199134199	0.813503649084175	0.876136618791679	0.901496993593275	0.256971298875135	none	138.038598200389	5.6066	1	0	-	-	-	-	Unknown	-	-	-	-	1	2,4-Dimethyl-5-vinylthiazole	HMDB0037285	0	-	-
neg-M138T345	6504079.76018773	7760549.48346587	5241641.71293746	6798377.27681322	5798269.41073935	6345672.050674	5620159.39270673	5705517.81983947	6028258.57377988	6806515.92318932	6559457.00371266	8650239.26171638	1.02396858473722	0.818728221422161	0.937229437229437	0.93172134552489	0.981300380512462	0.124126412138935	0.0807790972971024	none	138.019301042376	5.74320833333333	1	1	2-Nitrophenol	C6H5NO3	[M-H]-	92.7	Benzenoids	Phenols	NA	C01988	-	4	4-Nitrophenol;6-Hydroxynicotinic acid;3-Hydroxypicolinic acid;2-Hydroxynicotinic acid	HMDB0001232;HMDB0002658;HMDB0013188;HMDB0059710	5	4-Nitrophenol;6-Hydroxynicotinate;2-Nitrophenol;3-Nitrophenol;3-Hydroxypicolinic_acid	C00870;C01020;C01988;C14418;C18620
neg-M138T349	990474.191547839	936759.027880216	955196.671705171	1065477.92109529	957428.05735849	1024525.2339805	1010788.30890773	1010475.48313729	1046003.97741521	1193811.4999759	1030607.87083891	1000560.2362379	1.06111210138251	0.115981347419461	0.132034632034632	0.38623186056312	0.398004641860975	0.441601048448979	0.075148691098998	none	138.064301610293	5.81775	0	0	-	-	-	-	Unknown	-	-	-	-	0	-	-	0	-	-
neg-M138T467_2	555604.78486857	1143413.02906393	882369.423656875	3331838.77200341	1130649.47035134	878322.480940216	1237800.6045593	1155630.40606742	2475208.54400768	2714473.21266101	581128.189376974	1629599.43300947	1.2362529234991	0.449366824708176	0.24025974025974	0.728434372409878	0.542606429413271	0.686781130876543	0.463625094738041	none	137.986189865147	7.77765	0	0	-	-	-	-	Unknown	-	-	-	-	0	-	-	0	-	-
neg-M138T472	4867672.85378457	9107623.88239471	7018012.94024217	6752645.23431952	5177632.73243702	5654024.6627353	25918089.5897537	27652328.1113273	7557151.24337535	11822995.4047232	6246488.37394791	5540478.349838	2.19654680546356	0.0969706079770029	0.132034632034632	0.352914449326417	0.398004641860975	1.53960293266334	0.13127924773667	none	137.891443483769	7.87203333333333	0	0	-	-	-	-	Unknown	-	-	-	-	0	-	-	0	-	-
neg-M138T491	1479260.40466779	2401849.34445418	1281441.34704405	2532634.5251178	1944583.26024563	3136404.92361551	3108521.29437205	2991562.16923351	1235860.65148	2618737.4877052	3124781.10024573	1334695.08810925	1.1282061445768	0.678382399858077	0.699134199134199	0.867061295336206	0.876136618791679	0.313583572037228	0.266942125161865	none	137.940085881956	8.18115	0	0	-	-	-	-	Unknown	-	-	-	-	0	-	-	0	-	-
neg-M138T510	2113521.72741367	1914031.04189642	2256022.99264836	1620731.36871629	1233618.19616157	2037619.57439117	1590524.1496607	1727432.10722817	1678258.66485528	1751362.38413536	1583179.97497426	2879852.61855182	1.00313765444889	0.990268621881318	0.588744588744589	0.995935512463341	0.817405085036188	0.0101553533749674	0.175735429565749	none	137.940112792991	8.50356666666667	0	0	-	-	-	-	Unknown	-	-	-	-	0	-	-	0	-	-
neg-M138T516	558830.967281234	377101.515431269	577851.29037474	395869.713064053	417203.659286642	487325.80050747	470046.790929445	359110.864805507	794572.670919881	515215.97171609	444264.726930781	457811.593158708	1.08060587277804	0.657084343925378	0.937229437229437	0.85533711515348	0.981300380512462	0.226555310062373	0.340425503217672	none	137.986216025889	8.59760833333334	0	0	-	-	-	-	Unknown	-	-	-	-	0	-	-	0	-	-
neg-M138T519	2205602.51154494	2944827.16998225	3346736.33866528	2458576.89598987	2726161.66970616	3563293.91713715	3001032.99771777	4482437.68565423	4657591.95608945	2949760.21177837	2711699.42586746	3062387.06877622	1.20989673399368	0.168167983690359	0.24025974025974	0.46712502317182	0.542606429413271	0.746158491401555	0.0600403486409102	none	137.891427625387	8.64779166666667	0	0	-	-	-	-	Unknown	-	-	-	-	0	-	-	0	-	-
neg-M138T536	420670.207443845	306071.969452903	858472.887025869	565723.170193287	510756.543594749	362121.006512561	512768.521458463	505492.394929625	279907.565797948	544065.592052986	524407.298949043	451805.34628131	0.932082812112645	0.849202943985284	1	0.944115468669684	1	0.141882432275142	0.157990680127548	none	137.986199019279	8.92789166666667	0	0	-	-	-	-	Unknown	-	-	-	-	0	-	-	0	-	-
neg-M138T543	6191995.09166895	6104769.65679064	9938060.74056812	6745155.31861817	6627981.38362994	6176257.07774884	7147155.59358411	4486269.34415726	2658979.8448982	3774509.28412422	9874019.71108715	7554589.72988138	0.849495913258471	0.29842172833994	0.699134199134199	0.610267577043204	0.876136618791679	0.767706827525955	0.381379741179996	none	137.891402172799	9.05293333333333	0	0	-	-	-	-	Unknown	-	-	-	-	0	-	-	0	-	-
neg-M138T563	3839312.93419859	3887689.42797676	4675749.9991954	4823344.2001206	5020682.22104995	5634645.19723557	4398874.1092946	4474249.44010154	5360622.07719713	6439871.51328011	6401140.71210607	7113937.80750641	1.2262177026641	0.0878672340397764	0.17965367965368	0.335263714641002	0.465469413725882	0.870911193939698	0.146713204338395	none	137.891370495713	9.38679166666667	0	0	-	-	-	-	Unknown	-	-	-	-	0	-	-	0	-	-
neg-M138T571	411355.178681093	491177.965414038	465259.649896151	425795.699754572	343353.763982128	396347.487657535	566564.968351921	778488.782599491	500178.5860185	340049.50934455	510601.62330501	1222880.53301078	1.54690714308082	0.103768652993274	0.0649350649350649	0.36589967282711	0.266344261199821	1.19034512735033	0.116374133543916	none	137.986159483838	9.51963333333333	0	0	-	-	-	-	Unknown	-	-	-	-	0	-	-	0	-	-
neg-M138T579	4307671.48470334	4914366.9010367	7958145.42271952	5946029.08415839	5327533.56255294	3834514.6433696	4288179.99151817	7216414.48526519	4157356.83559396	3153330.57471622	5540444.09814857	6448839.00177878	0.9540484355292	0.733974980913361	0.818181818181818	0.893724657680805	0.930997315342469	0.215682260234086	0.407050691172532	none	137.891389350043	9.65365833333333	0	0	-	-	-	-	Unknown	-	-	-	-	0	-	-	0	-	-
neg-M138T596	913250.820619295	929786.542512075	580070.662111031	369980.438731443	505454.120296747	557161.630227529	613191.236291415	811660.431906655	439115.295543655	328009.408679089	354760.834528355	1109357.94783707	0.948230193861522	0.693402899669641	0.699134199134199	0.874079787786662	0.876136618791679	0.304848799812967	0.289822442397278	none	137.986057092281	9.94031666666667	0	0	-	-	-	-	Unknown	-	-	-	-	0	-	-	0	-	-
neg-M138T606	12614474.2141724	9365137.91496175	6555141.53934446	6760629.37647312	7322128.38155388	7567933.08172945	6708123.86876731	4909303.00738558	12025127.1102313	4223203.54974522	5247684.13089372	11007818.3789899	0.879164476440436	0.398727909581746	0.30952380952381	0.691453033765232	0.613015054115656	0.606421999160581	0.294991473264598	none	137.891354371252	10.1057416666667	0	0	-	-	-	-	Unknown	-	-	-	-	0	-	-	0	-	-
[truncated: 19,998 more rows]
